# Supplementary material for: A proteomic chronology of gene expression through the cell cycle in human myeloid leukemia cells
Source: eLife. 2014 Mar 4;3:e01630. doi: 10.7554/eLife.01630 (PMC3936288; doi:10.7554/eLife.01630)
Supplement: Supplementary file 1. — This file summarizes the proteins identified and quantified in asynchronous NB4 cells and in the fractions produced by elutriation, and includes the following data for each protein identification: protein and gene identifiers, protein descriptions, sequence coverage, the number of supporting peptides, the posterior error probabilities (PEPs), the extracted ion chromatogram (XIC) intensities, the LFQ-normalized intensities, the iBAQ-scaled intensities, and mapped transcript FPKM values from the RNA-Seq data. DOI: http://dx.doi.org/10.7554/eLife.01630.021 [file elife01630s001.txt]

gene_id	gene_names	Majority_protein_IDs	Protein_names	Fasta_headers	Sequence_coverage	Proteins	Peptides	PEP	Intensity_F0	Intensity_F1	Intensity_F2	Intensity_F3	Intensity_F4	Intensity_F5	Intensity_F6	LFQ_intensity_F0	LFQ_intensity_F1	LFQ_intensity_F2	LFQ_intensity_F3	LFQ_intensity_F4	LFQ_intensity_F5	LFQ_intensity_F6	Uniprot_ID	iBAQ_F0	iBAQ_F1	iBAQ_F2	iBAQ_F3	iBAQ_F4	iBAQ_F5	iBAQ_F6	async_b1_FPKM	async_b2_FPKM	g1_b1_FPKM	g1_b2_FPKM	s_b1_FPKM	s_b2_FPKM	g2_b1_FPKM	g2_b2_FPKM
ENSG00000000457	SCYL3	Q8IZE3-2;Q8IZE3	Protein-associating with the carboxyl-terminal domain of ezrin	>sp|Q8IZE3-2|PACE1_HUMAN Isoform 2 of Protein-associating with the carboxyl-terminal domain of ezrin OS=Homo sapiens GN=SCYL3;>sp|Q8IZE3|PACE1_HUMAN Protein-associating with the carboxyl-terminal domain of ezrin OS=Homo sapiens GN=SCYL3 PE=1 SV=3	5.7	2	3	3.03E-09	5061800	3743800	4766000	3723400	10155000	3805700	5154600	238100	195670	201390	223440	373710	178350	259150	Q8IZE3	144622.8571	106965.7143	136171.4286	106382.8571	290142.8571	108734.2857	147274.2857	NA	NA	NA	NA	NA	NA	NA	NA
ENSG00000000460	C1orf112	Q9NSG2;Q9NSG2-2;Q9NSG2-3	Uncharacterized protein C1orf112	>sp|Q9NSG2|CA112_HUMAN Uncharacterized protein C1orf112 OS=Homo sapiens GN=C1orf112 PE=1 SV=1;>sp|Q9NSG2-2|CA112_HUMAN Isoform 2 of Uncharacterized protein C1orf112 OS=Homo sapiens GN=C1orf112;>sp|Q9NSG2-3|CA112_HUMAN Isoform 3 of Uncharacterized protein C	5.4	3	3	1.72E-09	10140000	9520600	11536000	5647400	16351000	20185000	16028000	452750	536520	406770	426100	459330	560380	785290	Q9NSG2	307272.7273	288503.0303	349575.7576	171133.3333	495484.8485	611666.6667	485696.9697	8.2208	9.04899	7.365895	12.4665	11.7081	15.9238	11.4395	14.6227
ENSG00000001036	FUCA2	Q9BTY2	Plasma alpha-L-fucosidase	>sp|Q9BTY2|FUCO2_HUMAN Plasma alpha-L-fucosidase OS=Homo sapiens GN=FUCA2 PE=1 SV=2	17.1	3	7	5.51E-35	85708000	100290000	141450000	84587000	111220000	83938000	80504000	1610400	1753100	2116700	2125800	2321900	2763300	2160000	Q9BTY2	3428320	4011600	5658000	3383480	4448800	3357520	3220160	28.1944	30.4811	30.26615	38.2204	29.9382	38.7031	28.62135	37.6133
ENSG00000001084	GCLC	P48506	Glutamate--cysteine ligase catalytic subunit	>sp|P48506|GSH1_HUMAN Glutamate--cysteine ligase catalytic subunit OS=Homo sapiens GN=GCLC PE=1 SV=2	42.4	6	23	1.36E-82	497720000	568190000	544750000	329870000	495660000	442460000	452020000	12047000	13694000	11115000	10222000	10148000	11165000	10979000	P48506	14638823.53	16711470.59	16022058.82	9702058.824	14578235.29	13013529.41	13294705.88	NA	NA	NA	NA	NA	NA	NA	NA
ENSG00000001167	NFYA	P23511;P23511-2	Nuclear transcription factor Y subunit alpha	>sp|P23511|NFYA_HUMAN Nuclear transcription factor Y subunit alpha OS=Homo sapiens GN=NFYA PE=1 SV=2;>sp|P23511-2|NFYA_HUMAN Isoform Short of Nuclear transcription factor Y subunit alpha OS=Homo sapiens GN=NFYA	15.9	2	5	1.64E-42	161080000	308710000	186910000	114850000	139890000	218800000	157930000	4625600	5957300	3790000	3842200	4312800	6695500	3642700	P23511	80540000	154355000	93455000	57425000	69945000	109400000	78965000	18.0192	16.9349	18.09595	23.1511	18.02645	23.2784	14.84125	21.7188
ENSG00000001497	LAS1L	Q9Y4W2;Q9Y4W2-2;Q9Y4W2-3	Ribosomal biogenesis protein LAS1L	>sp|Q9Y4W2|LAS1L_HUMAN Ribosomal biogenesis protein LAS1L OS=Homo sapiens GN=LAS1L PE=1 SV=2;>sp|Q9Y4W2-2|LAS1L_HUMAN Isoform 2 of Ribosomal biogenesis protein LAS1L OS=Homo sapiens GN=LAS1L;>sp|Q9Y4W2-3|LAS1L_HUMAN Isoform 3 of Ribosomal biogenesis protei	54.9	4	34	0	905240000	680810000	864380000	852520000	731670000	824790000	770510000	23600000	22798000	21183000	24150000	20722000	25185000	23291000	Q9Y4W2	22079024.39	16605121.95	21082439.02	20793170.73	17845609.76	20116829.27	18792926.83	38.1953	39.5928	36.9574	41.7515	42.17725	42.6038	35.8136	43.8373
ENSG00000001561	ENPP4	Q9Y6X5	Ectonucleotide pyrophosphatase/phosphodiesterase family member 4	>sp|Q9Y6X5|ENPP4_HUMAN Ectonucleotide pyrophosphatase/phosphodiesterase family member 4 OS=Homo sapiens GN=ENPP4 PE=1 SV=3	7.7	1	4	5.60E-13	31658000	21394000	25584000	12482000	66912000	8410500	21743000	413180	592580	388370	234000	972680	254020	490530	Q9Y6X5	1666210.526	1126000	1346526.316	656947.3684	3521684.211	442657.8947	1144368.421	2.70008	2.75732	3.08133	2.47359	2.69688	2.20581	2.788275	1.84211
ENSG00000001626	CFTR	P13569;E7EPB6;P13569-2;P13569-3	Cystic fibrosis transmembrane conductance regulator	>sp|P13569|CFTR_HUMAN Cystic fibrosis transmembrane conductance regulator OS=Homo sapiens GN=CFTR PE=1 SV=3;>tr|E7EPB6|E7EPB6_HUMAN Cystic fibrosis transmembrane conductance regulator (Fragment) OS=Homo sapiens GN=CFTR PE=3 SV=1;>sp|P13569-2|CFTR_HUMAN Iso	2.9	4	4	3.51E-06	0	0	0	0	55292000	0	0	0	0	0	0	208910	0	0	P13569	0	0	0	0	801333.3333	0	0	NA	NA	NA	NA	NA	NA	NA	NA
ENSG00000001630	CYP51A1	Q16850;F5H3N4;Q16850-2	Lanosterol 14-alpha demethylase	>sp|Q16850|CP51A_HUMAN Lanosterol 14-alpha demethylase OS=Homo sapiens GN=CYP51A1 PE=1 SV=3;>tr|F5H3N4|F5H3N4_HUMAN Lanosterol 14-alpha demethylase OS=Homo sapiens GN=CYP51A1 PE=3 SV=1;>sp|Q16850-2|CP51A_HUMAN Isoform 2 of Lanosterol 14-alpha demethylase O	54.7	5	21	3.30E-188	553470000	522810000	672460000	352410000	345800000	366770000	588990000	13521000	14335000	13023000	10768000	11435000	14261000	11782000	Q16850	21287307.69	20108076.92	25863846.15	13554230.77	13300000	14106538.46	22653461.54	NA	NA	NA	NA	NA	NA	NA	NA
ENSG00000001631	KRIT1	O00522;O00522-3;C9J684;C9JF32;C9J718	Krev interaction trapped protein 1	>sp|O00522|KRIT1_HUMAN Krev interaction trapped protein 1 OS=Homo sapiens GN=KRIT1 PE=1 SV=2;>sp|O00522-3|KRIT1_HUMAN Isoform 3 of Krev interaction trapped protein 1 OS=Homo sapiens GN=KRIT1;>tr|C9J684|C9J684_HUMAN Krev interaction trapped protein 1 OS=Hom	26.4	14	17	2.37E-58	129300000	184700000	152580000	113340000	107570000	78411000	78830000	2336900	2647700	2561400	2458100	2333300	2426100	2258400	O00522	3006976.744	4295348.837	3548372.093	2635813.953	2501627.907	1823511.628	1833255.814	41.8367	50.4428	43.6329	50.1524	38.80265	47.691	46.1583	47.5097
ENSG00000002016	RAD52	P43351;F5H3Q1;F5GX32;Q9Y5T7	DNA repair protein RAD52 homolog	>sp|P43351|RAD52_HUMAN DNA repair protein RAD52 homolog OS=Homo sapiens GN=RAD52 PE=1 SV=1;>tr|F5H3Q1|F5H3Q1_HUMAN DNA repair protein RAD52 homolog OS=Homo sapiens GN=RAD52 PE=4 SV=1;>tr|F5GX32|F5GX32_HUMAN DNA repair protein RAD52 homolog OS=Homo sapiens	12.9	4	3	1.20E-05	1144300	1837500	1179000	1508500	15864000	775870	728750	0	0	0	0	12225000	0	0	P43351	47679.16667	76562.5	49125	62854.16667	661000	32327.91667	30364.58333	11.9511	12.7805	12.70525	9.32345	12.392	11.0645	13.2565	11.0145
ENSG00000002549	LAP3	P28838;P28838-2	Cytosol aminopeptidase	>sp|P28838|AMPL_HUMAN Cytosol aminopeptidase OS=Homo sapiens GN=LAP3 PE=1 SV=3;>sp|P28838-2|AMPL_HUMAN Isoform 2 of Cytosol aminopeptidase OS=Homo sapiens GN=LAP3	72.3	4	45	0	1.58E+10	1.76E+10	2.01E+10	1.82E+10	2.30E+10	2.51E+10	2.05E+10	816910000	797050000	833350000	920110000	907120000	852380000	879150000	P28838	527466666.7	588233333.3	670366666.7	608300000	767966666.7	837400000	684566666.7	76.5752	66.3868	62.99135	63.2758	69.3013	56.9405	63.8245	57.1258
ENSG00000002586	CD99	P14209;A6NIW1	CD99 antigen	>sp|P14209|CD99_HUMAN CD99 antigen OS=Homo sapiens GN=CD99 PE=1 SV=1;>tr|A6NIW1|A6NIW1_HUMAN CD99 antigen OS=Homo sapiens GN=CD99 PE=4 SV=1	48.1	5	5	7.81E-44	407330000	346370000	669960000	513830000	593800000	465990000	406310000	18900000	17691000	22635000	21915000	23531000	21956000	20442000	P14209	81466000	69274000	133992000	102766000	118760000	93198000	81262000	64.3668	56.8413	58.66825	53.4207	58.6767	60.1437	60.1506	63.4766
ENSG00000002726	ABP1	C9J690;P19801-2;P19801;E7ER24	Amine oxidase;Amiloride-sensitive amine oxidase [copper-containing]	>tr|C9J690|C9J690_HUMAN Amine oxidase OS=Homo sapiens GN=ABP1 PE=3 SV=1;>sp|P19801-2|ABP1_HUMAN Isoform 2 of Amiloride-sensitive amine oxidase [copper-containing] OS=Homo sapiens GN=ABP1;>sp|P19801|ABP1_HUMAN Amiloride-sensitive amine oxidase [copper-conta	5.6	6	3	4.80E-09	31805000	24359000	22262000	15242000	7010700	18555000	16392000	479900	424840	273240	344270	282370	363830	341730	C9J690	795125	608975	556550	381050	175267.5	463875	409800	NA	NA	NA	NA	NA	NA	NA	NA
ENSG00000002822	MAD1L1	Q9Y6D9;B3KR41	Mitotic spindle assembly checkpoint protein MAD1	>sp|Q9Y6D9|MD1L1_HUMAN Mitotic spindle assembly checkpoint protein MAD1 OS=Homo sapiens GN=MAD1L1 PE=1 SV=2;>tr|B3KR41|B3KR41_HUMAN Mitotic spindle assembly checkpoint protein MAD1 OS=Homo sapiens GN=MAD1L1 PE=2 SV=1	69.1	11	52	0	1611600000	1610300000	1842700000	1249200000	1421800000	2116200000	1551400000	36120000	30907000	34478000	35532000	35390000	39095000	31325000	Q9Y6D9	35813333.33	35784444.44	40948888.89	27760000	31595555.56	47026666.67	34475555.56	186.508	191.917	136.501	106.523	186.994	116.974	148.266	114.94
ENSG00000002822	MAD1L1	C9K086	NA	>tr|C9K086|C9K086_HUMAN Mitotic spindle assembly checkpoint protein MAD1 (Fragment) OS=Homo sapiens GN=MAD1L1 PE=4 SV=1	68.1	1	17	2.30E-92	188400	0	0	198990	92391	200980	0	0	0	0	0	0	40435	0	C9K086	12560	0	0	13266	6159.4	13398.66667	0	186.508	191.917	136.501	106.523	186.994	116.974	148.266	114.94
ENSG00000002834	LASP1	Q14847;Q14847-2;C9J9W2;B4DGQ0;B4DIC4	LIM and SH3 domain protein 1	>sp|Q14847|LASP1_HUMAN LIM and SH3 domain protein 1 OS=Homo sapiens GN=LASP1 PE=1 SV=2;>sp|Q14847-2|LASP1_HUMAN Isoform 2 of LIM and SH3 domain protein 1 OS=Homo sapiens GN=LASP1;>tr|C9J9W2|C9J9W2_HUMAN LIM and SH3 domain protein 1 (Fragment) OS=Homo sapie	76.6	5	26	0	4454500000	6183200000	7350600000	5598300000	5990400000	5086800000	4545700000	187730000	202140000	190900000	220050000	211130000	179520000	156020000	Q14847	318178571.4	441657142.9	525042857.1	399878571.4	427885714.3	363342857.1	324692857.1	62.901	65.8296	58.93645	45.2452	66.0701	47.1633	73.1232	50.1525
ENSG00000002919	SNX11	Q9Y5W9	Sorting nexin-11	>sp|Q9Y5W9|SNX11_HUMAN Sorting nexin-11 OS=Homo sapiens GN=SNX11 PE=2 SV=2	13.7	3	3	8.94E-11	359460	1879200	2142300	759910	335530	1107600	1091800	0	0	0	0	0	182440	0	Q9Y5W9	27650.76923	144553.8462	164792.3077	58454.61538	25810	85200	83984.61538	11.1921	13.4052	12.28595	11.4041	14.5974	12.9013	13.6758	12.9869
ENSG00000003056	M6PR	P20645	Cation-dependent mannose-6-phosphate receptor	>sp|P20645|MPRD_HUMAN Cation-dependent mannose-6-phosphate receptor OS=Homo sapiens GN=M6PR PE=1 SV=1	48	8	12	0	1.40E+09	1.65E+09	3183400000	1997100000	1987700000	1742700000	1.74E+09	63536000	67883000	71605000	66608000	68175000	63103000	62324000	P20645	99857142.86	118142857.1	227385714.3	142650000	141978571.4	124478571.4	1.24E+08	81.1997	74.8645	77.57665	71.2133	73.5958	71.0989	73.25685	68.0093
ENSG00000003393	ALS2	Q96Q42;Q96Q42-3	Alsin	>sp|Q96Q42|ALS2_HUMAN Alsin OS=Homo sapiens GN=ALS2 PE=1 SV=2;>sp|Q96Q42-3|ALS2_HUMAN Isoform 3 of Alsin OS=Homo sapiens GN=ALS2	8	5	10	5.75E-45	36955000	31303000	33466000	31882000	153210000	27667000	19134000	1006200	975880	865270	1175200	1013300	1545900	984020	Q96Q42	486250	411881.5789	440342.1053	419500	2015921.053	364039.4737	251763.1579	9.14353	9.66889	10.52105	13.227	8.38839	12.1823	9.21589	12.334
ENSG00000003400	CASP10	Q92851-4;Q92851-2;Q92851-6;Q92851;Q92851-5;Q92851-3;Q68HC0	Caspase-10;Caspase-10 subunit p23/17;Caspase-10 subunit p12	>sp|Q92851-4|CASPA_HUMAN Isoform D of Caspase-10 OS=Homo sapiens GN=CASP10;>sp|Q92851-2|CASPA_HUMAN Isoform B of Caspase-10 OS=Homo sapiens GN=CASP10;>sp|Q92851-6|CASPA_HUMAN Isoform 6 of Caspase-10 OS=Homo sapiens GN=CASP10;>sp|Q92851|CASPA_HUMAN Caspase-	18	8	6	2.21E-40	18180000	10772000	42607000	14528000	20428000	15049000	8868800	665730	1020900	778840	362750	440760	695830	543060	Q92851	826363.6364	489636.3636	1936681.818	660363.6364	928545.4545	684045.4545	403127.2727	4.03463	4.42975	4.348185	6.02447	4.17136	5.0826	5.18935	5.45498
ENSG00000003402	CFLAR	O15519;O15519-11;O15519-5;O15519-8;O15519-6;O15519-14;B4DJE0;O15519-3;O15519-7;C9JK38;O15519-10;O15519-12;O15519-9;F8WBH9;O15519-2;O15519-13	CASP8 and FADD-like apoptosis regulator;CASP8 and FADD-like apoptosis regulator subunit p43;CASP8 and FADD-like apoptosis regulator subunit p12	>sp|O15519|CFLAR_HUMAN CASP8 and FADD-like apoptosis regulator OS=Homo sapiens GN=CFLAR PE=1 SV=1;>sp|O15519-11|CFLAR_HUMAN Isoform 11 of CASP8 and FADD-like apoptosis regulator OS=Homo sapiens GN=CFLAR;>sp|O15519-5|CFLAR_HUMAN Isoform 5 of CASP8 and FADD-	7.1	16	2	6.85E-05	0	0	0	0	0	0	0	0	0	0	0	0	0	0	O15519	0	0	0	0	0	0	0	25.1615	24.1207	24.4241	34.9558	21.3539	71.2997	26.2989	43.1219
ENSG00000003509	C2orf56	Q7L592;C9JS27;Q7L592-2;C9J236	Protein midA homolog, mitochondrial	>sp|Q7L592|MIDA_HUMAN Protein midA homolog, mitochondrial OS=Homo sapiens GN=C2orf56 PE=1 SV=1;>tr|C9JS27|C9JS27_HUMAN Protein midA homolog, mitochondrial (Fragment) OS=Homo sapiens GN=C2orf56 PE=4 SV=1;>sp|Q7L592-2|MIDA_HUMAN Isoform 2 of Protein midA hom	48.8	8	18	3.97E-70	265480000	273990000	301780000	178710000	217320000	188490000	321350000	5623000	4050900	4305700	3554800	4150900	4113000	5210600	Q7L592	10210769.23	10538076.92	11606923.08	6873461.538	8358461.538	7249615.385	12359615.38	NA	NA	NA	NA	NA	NA	NA	NA
ENSG00000003756	RBM5	P52756;H0YGC0;Q59HE6	RNA-binding protein 5	>sp|P52756|RBM5_HUMAN RNA-binding protein 5 OS=Homo sapiens GN=RBM5 PE=1 SV=2;>tr|H0YGC0|H0YGC0_HUMAN RNA-binding protein 5 OS=Homo sapiens GN=RBM5 PE=4 SV=1;>tr|Q59HE6|Q59HE6_HUMAN RNA binding motif protein 5 variant (Fragment) OS=Homo sapiens GN=RBM5 PE=	34.5	13	25	1.96E-186	333470000	446960000	481430000	242780000	288510000	317250000	301920000	7682400	6811200	7309800	4787400	7565700	7808400	8325900	P52756	9527714.286	12770285.71	13755142.86	6936571.429	8243142.857	9064285.714	8626285.714	NA	NA	NA	NA	NA	NA	NA	NA
ENSG00000003989	SLC7A2	P52569-3;P52569	Low affinity cationic amino acid transporter 2	>sp|P52569-3|CTR2_HUMAN Isoform 3 of Low affinity cationic amino acid transporter 2 OS=Homo sapiens GN=SLC7A2;>sp|P52569|CTR2_HUMAN Low affinity cationic amino acid transporter 2 OS=Homo sapiens GN=SLC7A2 PE=1 SV=2	12.9	2	7	5.67E-17	68069000	40107000	89239000	56885000	77071000	67705000	54164000	1280900	894110	1193100	1390000	1457900	1489700	1283800	P52569	2431035.714	1432392.857	3187107.143	2031607.143	2752535.714	2418035.714	1934428.571	NA	NA	NA	NA	NA	NA	NA	NA
ENSG00000004059	ARF5	P84085;C9J1Z8	ADP-ribosylation factor 5	>sp|P84085|ARF5_HUMAN ADP-ribosylation factor 5 OS=Homo sapiens GN=ARF5 PE=1 SV=2;>tr|C9J1Z8|C9J1Z8_HUMAN ADP-ribosylation factor 5 (Fragment) OS=Homo sapiens GN=ARF5 PE=3 SV=1	86.1	2	16	9.39E-153	1137600000	1502700000	2300100000	1268100000	1786400000	1753800000	1973900000	77961000	84929000	88991000	80504000	79868000	79424000	73920000	P84085	103418181.8	136609090.9	209100000	115281818.2	162400000	159436363.6	179445454.5	NA	NA	NA	NA	NA	NA	NA	NA
ENSG00000004399	PLXND1	Q9Y4D7;Q9Y4D7-2;H0YAB2;H0YAM9	Plexin-D1	>sp|Q9Y4D7|PLXD1_HUMAN Plexin-D1 OS=Homo sapiens GN=PLXND1 PE=1 SV=3;>sp|Q9Y4D7-2|PLXD1_HUMAN Isoform 2 of Plexin-D1 OS=Homo sapiens GN=PLXND1;>tr|H0YAB2|H0YAB2_HUMAN Plexin-D1 (Fragment) OS=Homo sapiens GN=PLXND1 PE=4 SV=1;>tr|H0YAM9|H0YAM9_HUMAN Plexin-D	11.2	5	16	1.32E-57	112890000	143120000	128320000	80256000	128120000	97720000	157330000	4679800	3677100	3251300	3765000	4493400	4193100	4642600	Q9Y4D7	1328117.647	1683764.706	1509647.059	944188.2353	1507294.118	1149647.059	1850941.176	99.7067	107.401	109.2455	53.8489	103.0905	58.3814	105.63145	63.3863
ENSG00000004455	AK2	P54819;F8W1A4;P54819-2;P54819-5;P54819-6;F8VY04;E7EWH4;P54819-3;P54819-4;F8VZG5	Adenylate kinase 2, mitochondrial	>sp|P54819|KAD2_HUMAN Adenylate kinase 2, mitochondrial OS=Homo sapiens GN=AK2 PE=1 SV=2;>tr|F8W1A4|F8W1A4_HUMAN Adenylate kinase 2, mitochondrial OS=Homo sapiens GN=AK2 PE=3 SV=1;>sp|P54819-2|KAD2_HUMAN Isoform 2 of Adenylate kinase 2, mitochondrial OS=Ho	89.5	12	29	0	1.31E+10	1.54E+10	2.07E+10	1.72E+10	2.19E+10	1.88E+10	1.73E+10	813820000	798430000	944250000	993010000	1032400000	982330000	975180000	P54819	876333333.3	1027933333	1381866667	1146333333	1461466667	1255666667	1150133333	184.93	182.971	178.674	231.479	179.1135	210.998	153.52	199.281
ENSG00000004468	CD38	P28907;H0Y950	ADP-ribosyl cyclase 1	>sp|P28907|CD38_HUMAN ADP-ribosyl cyclase 1 OS=Homo sapiens GN=CD38 PE=1 SV=2;>tr|H0Y950|H0Y950_HUMAN ADP-ribosyl cyclase 1 (Fragment) OS=Homo sapiens GN=CD38 PE=4 SV=1	38.3	3	11	2.15E-35	367680000	425190000	431460000	211350000	267940000	180830000	171650000	5093600	4333600	3434100	4308400	4348900	3992700	3920700	P28907	19351578.95	22378421.05	22708421.05	11123684.21	14102105.26	9517368.421	9034210.526	1.37965	1.66779	2.24227	10.61	1.83475	11.6379	1.26104	11.2801
ENSG00000004478	FKBP4	Q02790	Peptidyl-prolyl cis-trans isomerase FKBP4;Peptidyl-prolyl cis-trans isomerase FKBP4, N-terminally processed	>sp|Q02790|FKBP4_HUMAN Peptidyl-prolyl cis-trans isomerase FKBP4 OS=Homo sapiens GN=FKBP4 PE=1 SV=3	93.9	4	63	0	2.04E+10	2.51E+10	3.23E+10	2.31E+10	2.66E+10	2.56E+10	2.41E+10	1031200000	961280000	1085100000	1146900000	1146200000	1.09E+09	1103700000	Q02790	658677419.4	808225806.5	1040677419	743709677.4	857806451.6	827387096.8	776645161.3	57.703	59.3456	58.5582	64.4165	63.98015	63.8835	54.74645	64.2364
ENSG00000004487	KDM1A	O60341;F6S0T5;O60341-2	Lysine-specific histone demethylase 1A	>sp|O60341|KDM1A_HUMAN Lysine-specific histone demethylase 1A OS=Homo sapiens GN=KDM1A PE=1 SV=2;>tr|F6S0T5|F6S0T5_HUMAN Lysine-specific histone demethylase 1A OS=Homo sapiens GN=KDM1A PE=4 SV=1;>sp|O60341-2|KDM1A_HUMAN Isoform 2 of Lysine-specific histone	68.1	3	46	0	2121900000	2077300000	2537200000	2835400000	3240300000	2282600000	2543100000	87526000	100630000	91803000	109210000	98710000	99174000	100580000	O60341	57348648.65	56143243.24	68572972.97	76632432.43	87575675.68	61691891.89	68732432.43	45.9925	43.0029	44.81405	45.9186	49.14915	49.936	49.72625	54.1467
ENSG00000004534	RBM6	P78332;E9PGM9;F8WCA5;Q86SS3	RNA-binding protein 6	>sp|P78332|RBM6_HUMAN RNA-binding protein 6 OS=Homo sapiens GN=RBM6 PE=1 SV=5;>tr|E9PGM9|E9PGM9_HUMAN RNA-binding protein 6 OS=Homo sapiens GN=RBM6 PE=4 SV=1;>tr|F8WCA5|F8WCA5_HUMAN RNA-binding protein 6 OS=Homo sapiens GN=RBM6 PE=4 SV=1;>tr|Q86SS3|Q86SS3_	52.6	10	55	0	775330000	829640000	1127200000	705030000	758450000	653890000	721190000	20815000	18220000	17702000	18653000	22607000	18933000	17385000	P78332	11928153.85	12763692.31	17341538.46	10846615.38	11668461.54	10059846.15	11095230.77	NA	NA	NA	NA	NA	NA	NA	NA
ENSG00000004700	RECQL	P46063	ATP-dependent DNA helicase Q1	>sp|P46063|RECQ1_HUMAN ATP-dependent DNA helicase Q1 OS=Homo sapiens GN=RECQL PE=1 SV=3	75.8	7	50	0	7721700000	1.09E+10	1.24E+10	8642400000	1.04E+10	1.01E+10	9737900000	319120000	333320000	321330000	291690000	318320000	317340000	325940000	P46063	214491666.7	302527777.8	344027777.8	240066666.7	287583333.3	281305555.6	270497222.2	52.7393	45.2035	42.6403	50.9555	42.18165	47.5557	43.83075	38.8859
ENSG00000004766	CCDC132	Q96JG6;F5H5U7;B4DS55	Coiled-coil domain-containing protein 132	>sp|Q96JG6|CC132_HUMAN Coiled-coil domain-containing protein 132 OS=Homo sapiens GN=CCDC132 PE=1 SV=3;>tr|F5H5U7|F5H5U7_HUMAN Coiled-coil domain-containing protein 132 OS=Homo sapiens GN=CCDC132 PE=4 SV=1;>tr|B4DS55|B4DS55_HUMAN Coiled-coil domain-containi	34.1	10	29	7.35E-119	211550000	255640000	339470000	186720000	203480000	153950000	154870000	5492000	5327800	4602400	5492100	6056100	5061400	5386100	Q96JG6	4148039.216	5012549.02	6656274.51	3661176.471	3989803.922	3018627.451	3036666.667	17.1681	16.7172	18.71685	16.8498	15.29535	15.5122	19.18685	13.853
ENSG00000004779	NDUFAB1	O14561;H3BNK3	Acyl carrier protein, mitochondrial;Acyl carrier protein	>sp|O14561|ACPM_HUMAN Acyl carrier protein, mitochondrial OS=Homo sapiens GN=NDUFAB1 PE=1 SV=3;>tr|H3BNK3|H3BNK3_HUMAN Acyl carrier protein (Fragment) OS=Homo sapiens GN=NDUFAB1 PE=3 SV=1	23.7	2	5	1.33E-43	1207300000	2821900000	2.28E+09	1818100000	1471200000	1165200000	1141200000	70019000	86520000	77389000	91055000	72967000	54143000	63440000	O14561	150912500	352737500	284875000	227262500	183900000	145650000	142650000	104.808	98.2138	95.13305	125.98	99.87405	119.079	93.0066	110.487
ENSG00000004779	NA	I3L505	NA	>tr|I3L505|I3L505_HUMAN Acyl carrier protein, mitochondrial (Fragment) OS=Homo sapiens GN=NDUFAB1 PE=4 SV=1	51.4	1	5	8.03E-19	155930000	23763000	46214000	82521000	247260000	182910000	359470000	3869100	810790	1677200	3822000	6145900	7374200	7102900	I3L505	51976666.67	7921000	15404666.67	27507000	82420000	60970000	119823333.3	104.808	98.2138	95.13305	125.98	99.87405	119.079	93.0066	110.487
ENSG00000004864	SLC25A13	Q9UJS0-2;Q9UJS0;F5GX33	Calcium-binding mitochondrial carrier protein Aralar2	>sp|Q9UJS0-2|CMC2_HUMAN Isoform 2 of Calcium-binding mitochondrial carrier protein Aralar2 OS=Homo sapiens GN=SLC25A13;>sp|Q9UJS0|CMC2_HUMAN Calcium-binding mitochondrial carrier protein Aralar2 OS=Homo sapiens GN=SLC25A13 PE=1 SV=2;>tr|F5GX33|F5GX33_HUMAN	69.8	3	45	0	2321700000	2475100000	2791500000	2384300000	3017100000	2.73E+09	2962900000	100440000	98959000	101200000	98742000	100340000	108500000	113280000	Q9UJS0	64491666.67	68752777.78	77541666.67	66230555.56	83808333.33	75805555.56	82302777.78	21.8048	24.5916	26.33965	30.0506	25.27795	43.7232	22.0253	29.1952
ENSG00000004897	CDC27	G3V1C4;P30260;B4DL80;G5EA36	Cell division cycle protein 27 homolog	>tr|G3V1C4|G3V1C4_HUMAN Cell division cycle 27, isoform CRA_b OS=Homo sapiens GN=CDC27 PE=4 SV=1;>sp|P30260|CDC27_HUMAN Cell division cycle protein 27 homolog OS=Homo sapiens GN=CDC27 PE=1 SV=2;>tr|B4DL80|B4DL80_HUMAN Cell division cycle protein 27 homolog	35.8	12	25	2.27E-114	372560000	484700000	555410000	320440000	378180000	298430000	354830000	11086000	11248000	10137000	11212000	10635000	12184000	11812000	G3V1C4	9314000	12117500	13885250	8011000	9454500	7460750	8870750	14.7689	15.8472	13.55245	18.7577	14.55885	24.0178	20.13735	26.6171
ENSG00000004948	CALCR	F5H605	NA	>tr|F5H605|F5H605_HUMAN Calcitonin receptor OS=Homo sapiens GN=CALCR PE=3 SV=1	7.3	8	3	5.47E-05	11704000	49066000	0	0	14696000	0	11910000	0	0	0	0	0	0	4518800	F5H605	780266.6667	3271066.667	0	0	979733.3333	0	794000	NA	NA	NA	NA	NA	NA	NA	NA
ENSG00000004961	HCCS	P53701	Cytochrome c-type heme lyase	>sp|P53701|CCHL_HUMAN Cytochrome c-type heme lyase OS=Homo sapiens GN=HCCS PE=1 SV=1	70.1	1	20	1.77E-99	1.76E+09	1052700000	1510300000	1314700000	1789400000	852750000	961560000	31783000	27722000	31129000	30225000	36329000	33062000	27979000	P53701	103588235.3	61923529.41	88841176.47	77335294.12	105258823.5	50161764.71	56562352.94	21.0877	21.3002	20.94	25.0868	22.32325	23.3353	19.76865	24.0054
ENSG00000004975	DVL2	O14641;I3L2N2;I3L2W9	Segment polarity protein dishevelled homolog DVL-2	>sp|O14641|DVL2_HUMAN Segment polarity protein dishevelled homolog DVL-2 OS=Homo sapiens GN=DVL2 PE=1 SV=1;>tr|I3L2N2|I3L2N2_HUMAN Segment polarity protein dishevelled homolog DVL-2 OS=Homo sapiens GN=DVL2 PE=4 SV=1;>tr|I3L2W9|I3L2W9_HUMAN Segment polarity	14.5	5	9	3.94E-37	56839000	77815000	97804000	96573000	85394000	65780000	70700000	1738800	1591200	1598900	2111500	2093400	2043100	1896800	O14641	1894633.333	2593833.333	3260133.333	3219100	2846466.667	2192666.667	2356666.667	7.98459	9.63173	7.91782	7.25851	10.88355	9.41567	9.270405	9.19806
ENSG00000005007	UPF1	Q92900	Regulator of nonsense transcripts 1	>sp|Q92900|RENT1_HUMAN Regulator of nonsense transcripts 1 OS=Homo sapiens GN=UPF1 PE=1 SV=2	71.9	1	89	0	641630	581330	659280	0	171540	757290	360220	0	0	0	0	0	0	224030	Q92900	11062.58621	10022.93103	11366.89655	0	2957.586207	13056.72414	6210.689655	34.5041	37.4201	35.25355	18.7027	42.571	23.2823	36.18615	23.8627
ENSG00000005007	NA	Q92900-2	NA	>sp|Q92900-2|RENT1_HUMAN Isoform 2 of Regulator of nonsense transcripts 1 OS=Homo sapiens GN=UPF1	71.9	1	89	0	7934700000	8210300000	1.13E+10	8562900000	1.08E+10	1.09E+10	9266500000	350420000	325190000	366710000	392570000	372680000	381840000	366790000	Q92900	136805172.4	141556896.6	194965517.2	147636206.9	186206896.6	188706896.6	159767241.4	34.5041	37.4201	35.25355	18.7027	42.571	23.2823	36.18615	23.8627
ENSG00000005020	SKAP2	O75563;B7Z5N4;B7Z5R3	Src kinase-associated phosphoprotein 2	>sp|O75563|SKAP2_HUMAN Src kinase-associated phosphoprotein 2 OS=Homo sapiens GN=SKAP2 PE=1 SV=1;>tr|B7Z5N4|B7Z5N4_HUMAN Src kinase-associated phosphoprotein 2 OS=Homo sapiens GN=SKAP2 PE=2 SV=1;>tr|B7Z5R3|B7Z5R3_HUMAN Src family associated phosphoprotein	47.1	4	11	1.07E-51	114580000	248670000	189210000	144530000	157390000	106400000	113600000	2805200	3496100	2676700	2925600	2531900	2397600	2376000	O75563	6365555.556	13815000	10511666.67	8029444.444	8743888.889	5911111.111	6311111.111	35.5142	47.4816	44.89615	36.648	42.1721	41.7382	41.83585	33.4971
ENSG00000005022	SLC25A5	P05141	ADP/ATP translocase 2	>sp|P05141|ADT2_HUMAN ADP/ATP translocase 2 OS=Homo sapiens GN=SLC25A5 PE=1 SV=7	58.1	2	26	0	1.56E+10	1.27E+10	2.47E+10	1.72E+10	2.00E+10	1.78E+10	1.82E+10	686800000	578280000	669050000	681670000	684190000	669410000	746880000	P05141	822947368.4	670263157.9	1297894737	904631578.9	1050947368	937368421.1	956842105.3	257.428	222.838	206.0705	226.411	235.0905	223.947	211.7375	220.749
ENSG00000005075	POLR2J1;POLR2J	Q9H1A6;P52435	DNA-directed RNA polymerase II subunit RPB11-a	>tr|Q9H1A6|Q9H1A6_HUMAN DNA-directed RNA polymerase II subunit RPB11-a OS=Homo sapiens GN=POLR2J1 PE=2 SV=1;>sp|P52435|RPB11_HUMAN DNA-directed RNA polymerase II subunit RPB11-a OS=Homo sapiens GN=POLR2J PE=1 SV=1	57.5	2	11	1.11E-42	308220000	232150000	463650000	524180000	399320000	226900000	369510000	7689600	6616200	7692900	7481100	10167000	8897200	8453600	Q9H1A6	44031428.57	33164285.71	66235714.29	74882857.14	57045714.29	32414285.71	52787142.86	120.355	142.681	120.8005	162.001	130.372	159.622	115.7324	151.135
ENSG00000005100	DHX33	Q9H6R0;I3L1L6;Q9H6R0-2	Putative ATP-dependent RNA helicase DHX33	>sp|Q9H6R0|DHX33_HUMAN Putative ATP-dependent RNA helicase DHX33 OS=Homo sapiens GN=DHX33 PE=1 SV=2;>tr|I3L1L6|I3L1L6_HUMAN Putative ATP-dependent RNA helicase DHX33 (Fragment) OS=Homo sapiens GN=DHX33 PE=4 SV=1;>sp|Q9H6R0-2|DHX33_HUMAN Isoform 2 of Putati	32.7	5	19	1.66E-69	135240000	116800000	221790000	156860000	238890000	212240000	170630000	5620900	4464400	5698900	6122400	7063900	6276900	4050500	Q9H6R0	3220000	2780952.381	5280714.286	3734761.905	5687857.143	5053333.333	4062619.048	10.0917	10.2961	10.7039	10.4282	10.17711	12.0238	10.4518	12.1853
ENSG00000005156	LIG3	P49916;P49916-2	DNA ligase 3	>sp|P49916|DNLI3_HUMAN DNA ligase 3 OS=Homo sapiens GN=LIG3 PE=1 SV=2;>sp|P49916-2|DNLI3_HUMAN Isoform Beta of DNA ligase 3 OS=Homo sapiens GN=LIG3	59.3	2	63	0	2409900000	2625500000	2970900000	2685800000	3265400000	2986200000	2960300000	101480000	99070000	99919000	100500000	107070000	113590000	109520000	P49916	42278947.37	46061403.51	52121052.63	47119298.25	57287719.3	52389473.68	51935087.72	15.7915	16.0705	16.21965	20.8168	16.8097	27.1019	16.48395	28.9417
ENSG00000005175	RPAP3	Q9H6T3;Q9H6T3-2	RNA polymerase II-associated protein 3	>sp|Q9H6T3|RPAP3_HUMAN RNA polymerase II-associated protein 3 OS=Homo sapiens GN=RPAP3 PE=1 SV=2;>sp|Q9H6T3-2|RPAP3_HUMAN Isoform 2 of RNA polymerase II-associated protein 3 OS=Homo sapiens GN=RPAP3	79.5	2	60	0	3003300000	2985600000	3386400000	2.93E+09	3209600000	2737500000	2958200000	70424000	63625000	67977000	78271000	80879000	80553000	70432000	Q9H6T3	85808571.43	85302857.14	96754285.71	83685714.29	91702857.14	78214285.71	84520000	25.0939	26.0857	25.43455	37.9142	22.9365	38.9197	25.35865	34.7566
ENSG00000005194	CIAPIN1	Q6FI81;Q6FI81-3;H3BV90;H3BT65;H3BUG4;H3BPG7	Anamorsin	>sp|Q6FI81|CPIN1_HUMAN Anamorsin OS=Homo sapiens GN=CIAPIN1 PE=1 SV=2;>sp|Q6FI81-3|CPIN1_HUMAN Isoform 3 of Anamorsin OS=Homo sapiens GN=CIAPIN1;>tr|H3BV90|H3BV90_HUMAN Anamorsin OS=Homo sapiens GN=CIAPIN1 PE=4 SV=1;>tr|H3BT65|H3BT65_HUMAN Anamorsin OS=Hom	77.9	10	29	0	3540500000	3474500000	4700600000	3992100000	4949700000	5223900000	4.63E+09	93352000	90882000	118170000	1.22E+08	126860000	128670000	108970000	Q6FI81	168595238.1	165452381	223838095.2	190100000	235700000	248757142.9	220238095.2	27.316	30.4642	28.76945	23.7366	29.9727	25.245	27.99815	25.505
ENSG00000005243	COPZ2	Q9P299	Coatomer subunit zeta-2	>sp|Q9P299|COPZ2_HUMAN Coatomer subunit zeta-2 OS=Homo sapiens GN=COPZ2 PE=2 SV=1	7.1	1	1	0.020316	0	0	0	0	0	0	0	0	0	0	0	0	0	0	Q9P299	0	0	0	0	0	0	0	NA	NA	NA	NA	NA	NA	NA	NA
ENSG00000005249	PRKAR2B	P31323;F5H1R5	cAMP-dependent protein kinase type II-beta regulatory subunit	>sp|P31323|KAP3_HUMAN cAMP-dependent protein kinase type II-beta regulatory subunit OS=Homo sapiens GN=PRKAR2B PE=1 SV=3;>tr|F5H1R5|F5H1R5_HUMAN cAMP-dependent protein kinase type II-beta regulatory subunit OS=Homo sapiens GN=PRKAR2B PE=4 SV=1	10.8	2	3	3.20E-72	268140	0	0	0	109890	0	0	0	0	0	0	54493	0	0	P31323	12768.57143	0	0	0	5232.857143	0	0	1.10333	1.18321	1.09472	2.23625	1.35897	2.671	1.26815	2.26586
ENSG00000005302	MSL3;MSL3P1	H7BYE4;P0C860	Putative male-specific lethal-3 protein-like 2	>tr|H7BYE4|H7BYE4_HUMAN Male-specific lethal 3 homolog (Fragment) OS=Homo sapiens GN=MSL3 PE=4 SV=1;>sp|P0C860|MS3L2_HUMAN Putative male-specific lethal-3 protein-like 2 OS=Homo sapiens GN=MSL3P1 PE=5 SV=1	16.4	2	2	0.0017338	0	0	0	0	0	0	0	0	0	0	0	0	0	0	H7BYE4	0	0	0	0	0	0	0	22.1055	19.9782	22.9886	22.8494	19.68375	18.823	18.0746	17.1878
ENSG00000005302	MSL3	Q8N5Y2;Q8N5Y2-3;Q8N5Y2-2;A6NHW8;B7Z227;A6NCU2;C9JKR8;A6NLU8	Male-specific lethal 3 homolog	>sp|Q8N5Y2|MS3L1_HUMAN Male-specific lethal 3 homolog OS=Homo sapiens GN=MSL3 PE=1 SV=1;>sp|Q8N5Y2-3|MS3L1_HUMAN Isoform 3 of Male-specific lethal 3 homolog OS=Homo sapiens GN=MSL3;>sp|Q8N5Y2-2|MS3L1_HUMAN Isoform 2 of Male-specific lethal 3 homolog OS=Hom	11.9	11	5	1.03E-14	17347000	18179000	22368000	14205000	16215000	9215800	27938000	538960	584370	531540	463420	346810	571940	594190	Q8N5Y2	578233.3333	605966.6667	745600	473500	540500	307193.3333	931266.6667	22.1055	19.9782	22.9886	22.8494	19.68375	18.823	18.0746	17.1878
ENSG00000005339	CREBBP;CREBBP variant protein	Q92793;Q4LE28	CREB-binding protein	>sp|Q92793|CBP_HUMAN CREB-binding protein OS=Homo sapiens GN=CREBBP PE=1 SV=3;>tr|Q4LE28|Q4LE28_HUMAN CREB-binding protein (Fragment) OS=Homo sapiens GN=CREBBP variant protein PE=2 SV=1	21.4	6	39	9.47E-219	256450000	359270000	476610000	245260000	214440000	295590000	167910000	6328000	5866700	5190200	5450300	5221600	5987300	4064100	Q92793	3246202.532	4547721.519	6033037.975	3104556.962	2714430.38	3741645.57	2125443.038	16.1099	16.3183	14.02025	4.24837	18.26975	5.79659	19.52565	7.29142
ENSG00000005379	BZRAP1	O95153-3;O95153;O95153-2	Peripheral-type benzodiazepine receptor-associated protein 1	>sp|O95153-3|RIMB1_HUMAN Isoform 3 of Peripheral-type benzodiazepine receptor-associated protein 1 OS=Homo sapiens GN=BZRAP1;>sp|O95153|RIMB1_HUMAN Peripheral-type benzodiazepine receptor-associated protein 1 OS=Homo sapiens GN=BZRAP1 PE=1 SV=2;>sp|O95153-	4.7	3	6	6.77E-10	15086000	15548000	15711000	16031000	78575000	22681000	0	0	0	0	0	0	187490	0	O95153	183975.6098	189609.7561	191597.561	195500	958231.7073	276597.561	0	5.1606	5.61392	5.076945	4.16698	5.27561	3.68707	4.131965	3.11217
ENSG00000005381	MPO	P05164;P05164-3	Myeloperoxidase;Myeloperoxidase;89 kDa myeloperoxidase;84 kDa myeloperoxidase;Myeloperoxidase light chain;Myeloperoxidase heavy chain	>sp|P05164|PERM_HUMAN Myeloperoxidase OS=Homo sapiens GN=MPO PE=1 SV=1;>sp|P05164-3|PERM_HUMAN Isoform H7 of Myeloperoxidase OS=Homo sapiens GN=MPO	82.6	2	70	0	3.12E+11	3.01E+11	3.44E+11	3.74E+11	4.29E+11	4.25E+11	3.67E+11	2.64E+10	2.44E+10	2.61E+10	2.91E+10	2.77E+10	2.79E+10	2.87E+10	P05164	7096363636	6846818182	7816363636	8505454545	9747727273	9649545455	8349772727	1008.2	740.542	737.7895	559.541	797.11	651.814	641.4625	641.09
ENSG00000005381	NA	P05164-2	NA	>sp|P05164-2|PERM_HUMAN Isoform H14 of Myeloperoxidase OS=Homo sapiens GN=MPO	92.9	1	68	0	18959000	21087000	25863000	0	0	41830000	0	0	0	0	0	0	832350	0	P05164	430886.3636	479250	587795.4545	0	0	950681.8182	0	1008.2	740.542	737.7895	559.541	797.11	651.814	641.4625	641.09
ENSG00000005421	PON1	P27169;F8WF42	Serum paraoxonase/arylesterase 1	>sp|P27169|PON1_HUMAN Serum paraoxonase/arylesterase 1 OS=Homo sapiens GN=PON1 PE=1 SV=3;>tr|F8WF42|F8WF42_HUMAN Serum paraoxonase/arylesterase 1 OS=Homo sapiens GN=PON1 PE=4 SV=1	3.9	2	1	0.017129	0	0	0	0	0	0	0	0	0	0	0	0	0	0	P27169	0	0	0	0	0	0	0	NA	NA	NA	NA	NA	NA	NA	NA
ENSG00000005436	GCFC2	P16383;P16383-2	GC-rich sequence DNA-binding factor 2	>sp|P16383|GCFC2_HUMAN GC-rich sequence DNA-binding factor 2 OS=Homo sapiens GN=GCFC2 PE=1 SV=2;>sp|P16383-2|GCFC2_HUMAN Isoform 2 of GC-rich sequence DNA-binding factor 2 OS=Homo sapiens GN=GCFC2	15.7	5	10	2.05E-32	87720000	133800000	217780000	173610000	167040000	94290000	92043000	9808300	9170600	9006700	9621300	11578000	9534000	11286000	P16383	1993636.364	3040909.091	4949545.455	3945681.818	3796363.636	2142954.545	2091886.364	13.1537	15.3355	15.56825	32.0024	14.55815	28.2031	11.98265	24.354
ENSG00000005448	WDR54	Q9H977	WD repeat-containing protein 54	>sp|Q9H977|WDR54_HUMAN WD repeat-containing protein 54 OS=Homo sapiens GN=WDR54 PE=1 SV=1	20.4	3	3	3.91E-08	12928000	15924000	17337000	7431900	11671000	1759500	2129000	413380	516570	196320	186830	152000	172340	68411	Q9H977	1175272.727	1447636.364	1576090.909	675627.2727	1061000	159954.5455	193545.4545	11.4673	11.4184	11.0261	14.7043	13.6198	15.0958	8.897085	16.6455
ENSG00000005469	CROT	E7EQF2;Q9UKG9;C9J3D7	Peroxisomal carnitine O-octanoyltransferase	>tr|E7EQF2|E7EQF2_HUMAN Peroxisomal carnitine O-octanoyltransferase OS=Homo sapiens GN=CROT PE=3 SV=1;>sp|Q9UKG9|OCTC_HUMAN Peroxisomal carnitine O-octanoyltransferase OS=Homo sapiens GN=CROT PE=1 SV=2;>tr|C9J3D7|C9J3D7_HUMAN Peroxisomal carnitine O-octano	11.1	4	5	4.52E-11	40013000	22071000	20549000	31012000	12731000	2270600	21050000	1648500	357000	249040	625560	276420	0	893030	E7EQF2	1111472.222	613083.3333	570805.5556	861444.4444	353638.8889	63072.22222	584722.2222	6.44138	7.06945	7.83501	8.82424	6.86169	8.76886	6.08151	6.87367
ENSG00000005471	ABCB4	P21439;P21439-2;A4D1D5	Multidrug resistance protein 3	>sp|P21439|MDR3_HUMAN Multidrug resistance protein 3 OS=Homo sapiens GN=ABCB4 PE=1 SV=2;>sp|P21439-2|MDR3_HUMAN Isoform 2 of Multidrug resistance protein 3 OS=Homo sapiens GN=ABCB4;>tr|A4D1D5|A4D1D5_HUMAN ATP-binding cassette, sub-family B (MDR/TAP), membe	7.1	5	4	2.69E-06	915220	0	499280	0	0	596170	21942000	0	0	0	0	0	0	473740	P21439	13459.11765	0	7342.352941	0	0	8767.205882	322676.4706	NA	NA	NA	NA	NA	NA	NA	NA
ENSG00000005483	MLL5	Q8IZD2;Q8IZD2-7;Q8IZD2-5;Q8IZD2-6;F8W6H1;Q8IZD2-2;Q8IZD2-4	Histone-lysine N-methyltransferase MLL5	>sp|Q8IZD2|MLL5_HUMAN Histone-lysine N-methyltransferase MLL5 OS=Homo sapiens GN=MLL5 PE=1 SV=1;>sp|Q8IZD2-7|MLL5_HUMAN Isoform 7 of Histone-lysine N-methyltransferase MLL5 OS=Homo sapiens GN=MLL5;>sp|Q8IZD2-5|MLL5_HUMAN Isoform 5 of Histone-lysine N-methy	3.6	9	4	2.01E-15	2987500	20804000	3079800	346720	4910400	5132700	4551400	0	139620	0	48067	201980	124270	229370	Q8IZD2	46679.6875	325062.5	48121.875	5417.5	76725	80198.4375	71115.625	NA	NA	NA	NA	NA	NA	NA	NA
ENSG00000005486	RHBDD2;WUGSC:H_RG122E10.2a	Q6NTF9;F5H8L2;Q9UDT1	Rhomboid domain-containing protein 2	>sp|Q6NTF9|RHBD2_HUMAN Rhomboid domain-containing protein 2 OS=Homo sapiens GN=RHBDD2 PE=2 SV=2;>tr|F5H8L2|F5H8L2_HUMAN Rhomboid domain-containing protein 2 OS=Homo sapiens GN=RHBDD2 PE=4 SV=1;>tr|Q9UDT1|Q9UDT1_HUMAN Rhomboid domain-containing protein 2 OS	6.9	3	2	1.07E-05	1414200	11946000	1479500	671190	6615100	18439000	570700	145870	387100	116180	0	728720	621370	0	Q6NTF9	141420	1194600	147950	67119	661510	1843900	57070	28.3955	26.6025	33.5847	14.2004	32.7235	15.8128	23.5062	16.049
ENSG00000005486	RHBDD2	Q6NTF9	Rhomboid domain-containing protein 2	>sp|Q6NTF9|RHBD2_HUMAN Rhomboid domain-containing protein 2 OS=Homo sapiens GN=RHBDD2 PE=2 SV=2	6.9	1	2	1.22E-05	1035500	11946000	1191300	671190	6491400	18439000	570700	125400	343510	0	0	559680	528900	0	Q6NTF9	103550	1194600	119130	67119	649140	1843900	57070	28.3955	26.6025	33.5847	14.2004	32.7235	15.8128	23.5062	16.049
ENSG00000005700	IBTK	Q9P2D0;E7EPI0;Q9P2D0-2;E9PDR5	Inhibitor of Bruton tyrosine kinase	>sp|Q9P2D0|IBTK_HUMAN Inhibitor of Bruton tyrosine kinase OS=Homo sapiens GN=IBTK PE=1 SV=3;>tr|E7EPI0|E7EPI0_HUMAN Inhibitor of Bruton tyrosine kinase OS=Homo sapiens GN=IBTK PE=4 SV=1;>sp|Q9P2D0-2|IBTK_HUMAN Isoform 2 of Inhibitor of Bruton tyrosine kina	13.1	7	15	2.36E-44	90789000	66399000	108950000	58533000	80650000	69341000	56885000	1359600	1070600	1089200	1228500	1194900	1320500	1250800	Q9P2D0	1278718.31	935197.1831	1534507.042	824408.4507	1135915.493	976633.8028	801197.1831	35.9875	29.3703	33.21565	33.1626	29.1569	32.9206	30.4633	31.968
ENSG00000005801	ZNF195	O14628;O14628-6;O14628-5;O14628-7;O14628-4	Zinc finger protein 195	>sp|O14628|ZN195_HUMAN Zinc finger protein 195 OS=Homo sapiens GN=ZNF195 PE=1 SV=2;>sp|O14628-6|ZN195_HUMAN Isoform 6 of Zinc finger protein 195 OS=Homo sapiens GN=ZNF195;>sp|O14628-5|ZN195_HUMAN Isoform 5 of Zinc finger protein 195 OS=Homo sapiens GN=ZNF1	24	8	11	1.51E-31	55369000	41399000	59262000	50591000	99470000	88256000	68140000	770350	506440	624580	660180	936200	705760	996440	O14628	1677848.485	1254515.152	1795818.182	1533060.606	3014242.424	2674424.242	2064848.485	24.4353	24.1461	24.5213	24.956	22.52075	23.3864	25.9042	21.6877
ENSG00000005810	MYCBP2	F8WA13	NA	>tr|F8WA13|F8WA13_HUMAN Probable E3 ubiquitin-protein ligase MYCBP2 OS=Homo sapiens GN=MYCBP2 PE=4 SV=1	55.8	1	17	3.89E-150	174990	1937500	2185900	310290	59654	647430	1479900	40428	227730	274250	58297	0	112190	123850	F8WA13	6730.384615	74519.23077	84073.07692	11934.23077	2294.384615	24901.15385	56919.23077	47.9682	50.8263	56.7307	59.4792	49.7034	64.112	50.8912	70.6602
ENSG00000005810	MYCBP2	O75592;O75592-2	Probable E3 ubiquitin-protein ligase MYCBP2	>sp|O75592|MYCB2_HUMAN Probable E3 ubiquitin-protein ligase MYCBP2 OS=Homo sapiens GN=MYCBP2 PE=1 SV=3;>sp|O75592-2|MYCB2_HUMAN Isoform 2 of Probable E3 ubiquitin-protein ligase MYCBP2 OS=Homo sapiens GN=MYCBP2	40	3	146	0	2.15E+09	2492200000	3175600000	2563500000	2517100000	2340900000	2.13E+09	51890000	50957000	55544000	54763000	50469000	55425000	54943000	O75592	9645739.91	11175784.75	14240358.74	11495515.7	11287443.95	10497309.42	9538116.592	47.9682	50.8263	56.7307	59.4792	49.7034	64.112	50.8912	70.6602
ENSG00000005882	PDK2	Q15119;Q15119-2;D6RDN9;D6RJH7;D6RHG2;D6RGV8	[Pyruvate dehydrogenase [lipoamide]] kinase isozyme 2, mitochondrial	>sp|Q15119|PDK2_HUMAN [Pyruvate dehydrogenase [lipoamide]] kinase isozyme 2, mitochondrial OS=Homo sapiens GN=PDK2 PE=1 SV=2;>sp|Q15119-2|PDK2_HUMAN Isoform 2 of [Pyruvate dehydrogenase [lipoamide]] kinase isozyme 2, mitochondrial OS=Homo sapiens GN=PDK2;>	5.7	6	2	0.00072995	0	0	0	0	0	0	0	0	0	0	0	0	0	0	Q15119	0	0	0	0	0	0	0	NA	NA	NA	NA	NA	NA	NA	NA
ENSG00000005884	ITGA3	P26006-1;P26006;B4E0H8	Integrin alpha-3;Integrin alpha-3 heavy chain;Integrin alpha-3 light chain	>sp|P26006-1|ITA3_HUMAN Isoform 2 of Integrin alpha-3 OS=Homo sapiens GN=ITGA3;>sp|P26006|ITA3_HUMAN Integrin alpha-3 OS=Homo sapiens GN=ITGA3 PE=1 SV=5;>tr|B4E0H8|B4E0H8_HUMAN Integrin alpha-3 OS=Homo sapiens GN=ITGA3 PE=2 SV=1	3.7	3	3	1.59E-09	11788000	1116300	0	0	0	0	0	2825400	167760	0	0	0	0	0	P26006	294700	27907.5	0	0	0	0	0	NA	NA	NA	NA	NA	NA	NA	NA
ENSG00000005889	ZFX;ZFY	B9EG97;P17010;P17010-2;F5GYV7;E9PEP7;P08048;P08048-3;P08048-2	Zinc finger X-chromosomal protein;Zinc finger Y-chromosomal protein	>tr|B9EG97|B9EG97_HUMAN ZFX protein OS=Homo sapiens GN=ZFX PE=2 SV=1;>sp|P17010|ZFX_HUMAN Zinc finger X-chromosomal protein OS=Homo sapiens GN=ZFX PE=1 SV=2;>sp|P17010-2|ZFX_HUMAN Isoform 2 of Zinc finger X-chromosomal protein OS=Homo sapiens GN=ZFX;>tr|F5	18	9	12	4.86E-38	163090000	192270000	194490000	121390000	78112000	55379000	188230000	2809300	2483600	2406200	2137300	1790700	1532600	2781200	B9EG97	6272692.308	7395000	7480384.615	4668846.154	3004307.692	2129961.538	7239615.385	20.0997	17.6145	18.2822	17.1848	18.7055	23.1929	23.8317	21.0046
ENSG00000005889	ZFX	B9EG97;P17010;P17010-2;F5GYV7;E9PEP7	Zinc finger X-chromosomal protein	>tr|B9EG97|B9EG97_HUMAN ZFX protein OS=Homo sapiens GN=ZFX PE=2 SV=1;>sp|P17010|ZFX_HUMAN Zinc finger X-chromosomal protein OS=Homo sapiens GN=ZFX PE=1 SV=2;>sp|P17010-2|ZFX_HUMAN Isoform 2 of Zinc finger X-chromosomal protein OS=Homo sapiens GN=ZFX;>tr|F5	24.4	6	15	5.24E-45	168270000	185960000	200490000	122370000	82566000	51648000	181480000	2686300	2568300	2605600	2047800	1870500	1481600	2681400	B9EG97	6471923.077	7152307.692	7711153.846	4706538.462	3175615.385	1986461.538	6980000	20.0997	17.6145	18.2822	17.1848	18.7055	23.1929	23.8317	21.0046
ENSG00000005893	LAMP2	P13473;P13473-3	Lysosome-associated membrane glycoprotein 2	>sp|P13473|LAMP2_HUMAN Lysosome-associated membrane glycoprotein 2 OS=Homo sapiens GN=LAMP2 PE=1 SV=2;>sp|P13473-3|LAMP2_HUMAN Isoform LAMP-2C of Lysosome-associated membrane glycoprotein 2 OS=Homo sapiens GN=LAMP2	21.5	2	9	4.17E-35	2638400	2232200	7404400	13526000	10042000	0	0	0	0	0	0	40489	0	0	P13473	138863.1579	117484.2105	389705.2632	711894.7368	528526.3158	0	0	87.3485	75.6694	81.92515	55.5074	76.1328	56.1047	82.5387	58.3294
ENSG00000005893	LAMP2	B4E2S7;B7Z2R9;H0YCG2	NA	>tr|B4E2S7|B4E2S7_HUMAN Lysosome-associated membrane glycoprotein 2 OS=Homo sapiens GN=LAMP2 PE=2 SV=1;>tr|B7Z2R9|B7Z2R9_HUMAN Lysosome-associated membrane glycoprotein 2 OS=Homo sapiens GN=LAMP2 PE=2 SV=1;>tr|H0YCG2|H0YCG2_HUMAN Lysosome-associated membra	25.1	3	9	2.38E-37	0	0	0	0	0	0	0	0	0	0	0	0	0	0	B4E2S7	0	0	0	0	0	0	0	87.3485	75.6694	81.92515	55.5074	76.1328	56.1047	82.5387	58.3294
ENSG00000005893	NA	P13473-2	NA	>sp|P13473-2|LAMP2_HUMAN Isoform LAMP-2B of Lysosome-associated membrane glycoprotein 2 OS=Homo sapiens GN=LAMP2	21.2	1	9	1.60E-36	2053200000	1545100000	2051700000	1937300000	2275900000	2341400000	1974600000	137490000	105980000	111910000	118100000	116380000	156220000	145370000	P13473	108063157.9	81321052.63	107984210.5	101963157.9	119784210.5	123231578.9	103926315.8	87.3485	75.6694	81.92515	55.5074	76.1328	56.1047	82.5387	58.3294
ENSG00000005955	GGNBP2	Q9H3C7;Q9H3C7-3	Gametogenetin-binding protein 2	>sp|Q9H3C7|GGNB2_HUMAN Gametogenetin-binding protein 2 OS=Homo sapiens GN=GGNBP2 PE=1 SV=1;>sp|Q9H3C7-3|GGNB2_HUMAN Isoform 3 of Gametogenetin-binding protein 2 OS=Homo sapiens GN=GGNBP2	7.5	3	4	1.09E-16	9575700	20678000	20822000	11234000	19992000	13148000	10019000	276640	353090	329160	265580	334100	272800	408550	Q9H3C7	308893.5484	667032.2581	671677.4194	362387.0968	644903.2258	424129.0323	323193.5484	48.8764	45.5174	42.82605	36.2794	43.7891	35.752	51.0895	35.0489
ENSG00000006007	GDE1	Q9NZC3	Glycerophosphodiester phosphodiesterase 1	>sp|Q9NZC3|GDE1_HUMAN Glycerophosphodiester phosphodiesterase 1 OS=Homo sapiens GN=GDE1 PE=1 SV=1	22.7	4	5	2.94E-13	33438000	61631000	75096000	45341000	31477000	23514000	48213000	1087300	966080	1154700	1019200	1007900	1012600	1223900	Q9NZC3	1966941.176	3625352.941	4417411.765	2667117.647	1851588.235	1383176.471	2836058.824	23.595	23.993	23.2802	19.6706	26.3439	19.9167	25.8718	19.4589
ENSG00000006047	YBX2	Q9Y2T7	Y-box-binding protein 2	>sp|Q9Y2T7|YBOX2_HUMAN Y-box-binding protein 2 OS=Homo sapiens GN=YBX2 PE=1 SV=2	17	2	7	0	0	0	0	0	0	0	0	0	0	0	0	0	0	0	Q9Y2T7	0	0	0	0	0	0	0	2.13225	1.05694	1.627075	1.65209	3.252885	1.52467	2.513075	1.79837
ENSG00000006071	ABCC8	Q09428-2;Q09428	ATP-binding cassette sub-family C member 8	>sp|Q09428-2|ABCC8_HUMAN Isoform 2 of ATP-binding cassette sub-family C member 8 OS=Homo sapiens GN=ABCC8;>sp|Q09428|ABCC8_HUMAN ATP-binding cassette sub-family C member 8 OS=Homo sapiens GN=ABCC8 PE=1 SV=6	3	2	4	4.88E-08	0	82443000	2193700	1566800	0	0	0	0	951680	0	0	0	0	0	Q09428	0	1230492.537	32741.79104	23385.07463	0	0	0	NA	NA	NA	NA	NA	NA	NA	NA
ENSG00000006074	CCL18	P55774	C-C motif chemokine 18;CCL18(1-68);CCL18(3-69);CCL18(4-69)	>sp|P55774|CCL18_HUMAN C-C motif chemokine 18 OS=Homo sapiens GN=CCL18 PE=1 SV=1	18	1	1	0.031744	0	0	0	0	0	0	0	0	0	0	0	0	0	0	P55774	0	0	0	0	0	0	0	NA	NA	NA	NA	NA	NA	NA	NA
ENSG00000006114	SYNRG	Q9UMZ2;Q9UMZ2-5	Synergin gamma	>sp|Q9UMZ2|SYNRG_HUMAN Synergin gamma OS=Homo sapiens GN=SYNRG PE=1 SV=2;>sp|Q9UMZ2-5|SYNRG_HUMAN Isoform 4 of Synergin gamma OS=Homo sapiens GN=SYNRG	20.6	3	22	6.17E-73	203530000	172240000	265760000	119870000	146410000	84143000	127100000	3693600	3433200	3161500	3401900	3884400	3126100	3507000	Q9UMZ2	3282741.935	2778064.516	4286451.613	1933387.097	2361451.613	1357145.161	2050000	11.8247	12.9201	12.64325	10.2782	13.2008	10.168	14.28505	10.4194
ENSG00000006114	SYNRG	A8MWU4;Q9UMZ2-3;Q9UMZ2-4;Q9UMZ2-6	NA	>tr|A8MWU4|A8MWU4_HUMAN Synergin gamma OS=Homo sapiens GN=SYNRG PE=4 SV=2;>sp|Q9UMZ2-3|SYNRG_HUMAN Isoform 2 of Synergin gamma OS=Homo sapiens GN=SYNRG;>sp|Q9UMZ2-4|SYNRG_HUMAN Isoform 3 of Synergin gamma OS=Homo sapiens GN=SYNRG;>sp|Q9UMZ2-6|SYNRG_HUMAN I	21.8	4	22	3.31E-72	0	47713000	0	43923	0	0	0	0	0	0	66895	0	0	0	A8MWU4	0	782180.3279	0	720.0491803	0	0	0	11.8247	12.9201	12.64325	10.2782	13.2008	10.168	14.28505	10.4194
ENSG00000006125	AP2B1	P63010-2;P63010;F5GYG9	AP-2 complex subunit beta	>sp|P63010-2|AP2B1_HUMAN Isoform 2 of AP-2 complex subunit beta OS=Homo sapiens GN=AP2B1;>sp|P63010|AP2B1_HUMAN AP-2 complex subunit beta OS=Homo sapiens GN=AP2B1 PE=1 SV=1;>tr|F5GYG9|F5GYG9_HUMAN AP-2 complex subunit beta OS=Homo sapiens GN=AP2B1 PE=4 SV=	67.1	3	65	0	6543100000	7332300000	1.02E+10	8415700000	9029900000	7983600000	8385800000	278710000	313890000	338360000	333530000	331820000	332330000	319520000	P63010	145402222.2	162940000	227088888.9	187015555.6	200664444.4	177413333.3	186351111.1	49.9424	46.6912	46.621	38.2681	51.52485	40.0489	50.93555	41.7525
ENSG00000006125	AP2B1	Q7Z451	NA	>tr|Q7Z451|Q7Z451_HUMAN AP-2 complex subunit beta OS=Homo sapiens GN=AP2B1 PE=2 SV=1	68.2	1	58	0	0	0	0	0	0	0	0	0	0	0	0	0	0	0	Q7Z451	0	0	0	0	0	0	0	49.9424	46.6912	46.621	38.2681	51.52485	40.0489	50.93555	41.7525
ENSG00000006432	MAP3K9	P80192-4;P80192;G3V347;G3V4P9;H0YGT1	Mitogen-activated protein kinase kinase kinase 9	>sp|P80192-4|M3K9_HUMAN Isoform 2 of Mitogen-activated protein kinase kinase kinase 9 OS=Homo sapiens GN=MAP3K9;>sp|P80192|M3K9_HUMAN Mitogen-activated protein kinase kinase kinase 9 OS=Homo sapiens GN=MAP3K9 PE=1 SV=3;>tr|G3V347|G3V347_HUMAN Mitogen-activ	3	5	3	2.75E-05	0	293610000	236700000	29442000	127740000	20507000	0	0	0	0	19723000	0	0	0	P80192	0	5338363.636	4303636.364	535309.0909	2322545.455	372854.5455	0	NA	NA	NA	NA	NA	NA	NA	NA
ENSG00000006451	RALA	P11233;H7C3P7	Ras-related protein Ral-A	>sp|P11233|RALA_HUMAN Ras-related protein Ral-A OS=Homo sapiens GN=RALA PE=1 SV=1;>tr|H7C3P7|H7C3P7_HUMAN Ras-related protein Ral-A (Fragment) OS=Homo sapiens GN=RALA PE=4 SV=1	70.4	3	20	0	1489400000	2133600000	2566400000	1615200000	2.42E+09	2327800000	2060700000	96152000	95029000	93074000	90834000	85927000	89280000	92894000	P11233	165488888.9	237066666.7	285155555.6	179466666.7	2.69E+08	258644444.4	228966666.7	44.5323	44.6998	43.00095	47.8874	43.53815	46.3939	46.078	43.9858
ENSG00000006453	BAIAP2L1	Q9UHR4	Brain-specific angiogenesis inhibitor 1-associated protein 2-like protein 1	>sp|Q9UHR4|BI2L1_HUMAN Brain-specific angiogenesis inhibitor 1-associated protein 2-like protein 1 OS=Homo sapiens GN=BAIAP2L1 PE=1 SV=2	10.8	1	4	4.26E-08	6865000	0	3023700	0	0	50937000	0	0	0	0	0	0	389390	0	Q9UHR4	221451.6129	0	97538.70968	0	0	1643129.032	0	NA	NA	NA	NA	NA	NA	NA	NA
ENSG00000006468	ETV1	B5MCT2;P50549;P50549-2;P50549-3;E9PHB1;F5GXR2;F8WEH6;P50549-4;C9JX69	ETS translocation variant 1	>tr|B5MCT2|B5MCT2_HUMAN ETS translocation variant 1 OS=Homo sapiens GN=ETV1 PE=3 SV=2;>sp|P50549|ETV1_HUMAN ETS translocation variant 1 OS=Homo sapiens GN=ETV1 PE=1 SV=2;>sp|P50549-2|ETV1_HUMAN Isoform 2 of ETS translocation variant 1 OS=Homo sapiens GN=ET	14.3	12	4	6.83E-06	504210	2770800	4415800	0	0	2983900	2089400	0	0	0	0	0	0	230130	B5MCT2	26537.36842	145831.5789	232410.5263	0	0	157047.3684	109968.4211	NA	NA	NA	NA	NA	NA	NA	NA
ENSG00000006530	AGK	Q53H12;E9PC15;E9PG39	Acylglycerol kinase, mitochondrial	>sp|Q53H12|AGK_HUMAN Acylglycerol kinase, mitochondrial OS=Homo sapiens GN=AGK PE=1 SV=2;>tr|E9PC15|E9PC15_HUMAN Acylglycerol kinase, mitochondrial OS=Homo sapiens GN=AGK PE=4 SV=1;>tr|E9PG39|E9PG39_HUMAN Acylglycerol kinase, mitochondrial OS=Homo sapiens	70.4	5	26	1.12E-136	1411500000	1568600000	1875300000	1.64E+09	2228700000	1571200000	1579400000	53764000	59807000	57294000	55201000	62334000	54692000	60849000	Q53H12	61369565.22	68200000	81534782.61	71304347.83	96900000	68313043.48	68669565.22	15.7136	17.6248	16.23155	21.2674	15.8982	22.861	15.9715	21.3967
ENSG00000006607	FARP2	O94887;O94887-2;F5GZ84	FERM, RhoGEF and pleckstrin domain-containing protein 2	>sp|O94887|FARP2_HUMAN FERM, RhoGEF and pleckstrin domain-containing protein 2 OS=Homo sapiens GN=FARP2 PE=1 SV=3;>sp|O94887-2|FARP2_HUMAN Isoform 2 of FERM, RhoGEF and pleckstrin domain-containing protein 2 OS=Homo sapiens GN=FARP2;>tr|F5GZ84|F5GZ84_HUMAN	8.8	6	5	6.75E-10	534440	0	240170	688280	876760000	225230	57196	111760	0	0	0	0	0	0	O94887	9897.037037	0	4447.592593	12745.92593	16236296.3	4170.925926	1059.185185	14.1967	13.4862	16.87185	13.4148	18.80335	62.1549	20.48525	12.291
ENSG00000006611	USH1C	Q9Y6N9-5;Q9Y6N9;Q9Y6N9-4;Q9Y6N9-3;Q9Y6N9-2	Harmonin	>sp|Q9Y6N9-5|USH1C_HUMAN Isoform 5 of Harmonin OS=Homo sapiens GN=USH1C;>sp|Q9Y6N9|USH1C_HUMAN Harmonin OS=Homo sapiens GN=USH1C PE=1 SV=3;>sp|Q9Y6N9-4|USH1C_HUMAN Isoform 4 of Harmonin OS=Homo sapiens GN=USH1C;>sp|Q9Y6N9-3|USH1C_HUMAN Isoform 3 of Harmoni	8	6	6	2.09E-09	15559000	7534800	7421300	11818000	2519700	16634000	20295000	3539200	0	0	0	0	0	12007000	Q9Y6N9	432194.4444	209300	206147.2222	328277.7778	69991.66667	462055.5556	563750	NA	NA	NA	NA	NA	NA	NA	NA
ENSG00000006625	GGCT	O75223;E7EU55;B8ZZK2;B8ZZN4	Gamma-glutamylcyclotransferase	>sp|O75223|GGCT_HUMAN Gamma-glutamylcyclotransferase OS=Homo sapiens GN=GGCT PE=1 SV=1;>tr|E7EU55|E7EU55_HUMAN Gamma-glutamylcyclotransferase OS=Homo sapiens GN=GGCT PE=4 SV=1;>tr|B8ZZK2|B8ZZK2_HUMAN Gamma-glutamylcyclotransferase OS=Homo sapiens GN=GGCT P	85.1	7	15	3.54E-222	4030800000	3831200000	4905700000	4560500000	5842500000	7250600000	4018500000	135080000	136030000	171340000	162990000	181830000	171680000	155410000	O75223	287914285.7	273657142.9	350407142.9	325750000	417321428.6	517900000	287035714.3	136.708	131.899	117.3455	148.187	122.0335	138.947	119.4465	118.397
ENSG00000006634	DBF4	Q9UBU7	Protein DBF4 homolog A	>sp|Q9UBU7|DBF4A_HUMAN Protein DBF4 homolog A OS=Homo sapiens GN=DBF4 PE=1 SV=1	12.2	3	6	1.64E-15	14483000	9827100	11469000	16500000	10656000	16076000	6483400	392220	323320	235330	401300	294620	414530	358930	Q9UBU7	381131.5789	258607.8947	301815.7895	434210.5263	280421.0526	423052.6316	170615.7895	22.4128	21.9205	20.0082	27.2981	20.547	33.8226	28.31345	34.6893
ENSG00000006652	IFRD1	O00458;B7Z5G1;B7Z4L0;H0YEE3	Interferon-related developmental regulator 1	>sp|O00458|IFRD1_HUMAN Interferon-related developmental regulator 1 OS=Homo sapiens GN=IFRD1 PE=1 SV=4;>tr|B7Z5G1|B7Z5G1_HUMAN Interferon-related developmental regulator 1 OS=Homo sapiens GN=IFRD1 PE=2 SV=1;>tr|B7Z4L0|B7Z4L0_HUMAN Interferon-related develo	10.4	7	5	2.46E-13	19500000	281080000	13379000	229980000	16426000	17486000	173900000	50281000	34161000	26558000	41651000	42153000	33545000	71888000	O00458	975000	14054000	668950	11499000	821300	874300	8695000	85.3727	77.255	76.28615	69.3509	73.0102	72.4435	72.98565	60.4567
ENSG00000006704	GTF2IRD1	Q9UHL9-3;E9PFE2;Q9UHL9;Q9UHL9-2;H7C4Q8	General transcription factor II-I repeat domain-containing protein 1	>sp|Q9UHL9-3|GT2D1_HUMAN Isoform 3 of General transcription factor II-I repeat domain-containing protein 1 OS=Homo sapiens GN=GTF2IRD1;>tr|E9PFE2|E9PFE2_HUMAN General transcription factor II-I repeat domain-containing protein 1 OS=Homo sapiens GN=GTF2IRD1	1.9	5	2	1.64E-06	772890	221320	463980	787970	484680	1002500	411980	0	0	0	0	0	0	150490	Q9UHL9	14312.77778	4098.518519	8592.222222	14592.03704	8975.555556	18564.81481	7629.259259	14.0607	12.6734	12.01635	7.77772	15.80115	7.61879	16.1236	7.50219
ENSG00000006712	PAF1	Q8N7H5;Q8N7H5-2;F8W9Q2;B4DGJ5	RNA polymerase II-associated factor 1 homolog	>sp|Q8N7H5|PAF1_HUMAN RNA polymerase II-associated factor 1 homolog OS=Homo sapiens GN=PAF1 PE=1 SV=2;>sp|Q8N7H5-2|PAF1_HUMAN Isoform 2 of RNA polymerase II-associated factor 1 homolog OS=Homo sapiens GN=PAF1;>tr|F8W9Q2|F8W9Q2_HUMAN RNA polymerase II-assoc	55.4	4	36	2.74E-226	1554600000	1884300000	1828400000	1516500000	1596400000	1414300000	1329200000	40732000	38262000	36253000	46422000	41386000	34107000	34049000	Q8N7H5	55521428.57	67296428.57	65300000	54160714.29	57014285.71	50510714.29	47471428.57	21.997	22.3164	19.66715	15.8102	26.05505	19.5322	22.3854	20.097
ENSG00000006715	VPS41	P49754;P49754-2;E9PF36	Vacuolar protein sorting-associated protein 41 homolog	>sp|P49754|VPS41_HUMAN Vacuolar protein sorting-associated protein 41 homolog OS=Homo sapiens GN=VPS41 PE=1 SV=3;>sp|P49754-2|VPS41_HUMAN Isoform Short of Vacuolar protein sorting-associated protein 41 homolog OS=Homo sapiens GN=VPS41;>tr|E9PF36|E9PF36_HUM	33.5	10	25	5.36E-100	204470000	378620000	358490000	209170000	252470000	116470000	268440000	3858900	4368800	4037100	3800800	3594400	5137200	4908800	P49754	4089400	7572400	7169800	4183400	5049400	2329400	5368800	43.5701	49.0666	40.52595	46.9643	39.53335	50.7793	41.2965	44.8864
ENSG00000006744	ELAC2	Q9BQ52;G5E9D5;Q9BQ52-4;E7ES68;Q9BQ52-3;Q9BQ52-2	Zinc phosphodiesterase ELAC protein 2	>sp|Q9BQ52|RNZ2_HUMAN Zinc phosphodiesterase ELAC protein 2 OS=Homo sapiens GN=ELAC2 PE=1 SV=2;>tr|G5E9D5|G5E9D5_HUMAN ElaC homolog 2 (E. coli), isoform CRA_a OS=Homo sapiens GN=ELAC2 PE=4 SV=1;>sp|Q9BQ52-4|RNZ2_HUMAN Isoform 4 of Zinc phosphodiesterase EL	85	8	57	0	3541700000	5097300000	5859500000	4325700000	4683600000	4853300000	4563800000	147420000	167020000	181530000	162480000	166220000	179050000	179590000	Q9BQ52	78704444.44	113273333.3	130211111.1	96126666.67	104080000	107851111.1	101417777.8	51.3957	48.7609	51.27445	40.1619	54.9161	46.2073	43.9764	47.4462
ENSG00000006747	NA	Q9Y6U3-2	NA	>sp|Q9Y6U3-2|ADSV_HUMAN Isoform 2 of Adseverin OS=Homo sapiens GN=SCIN	3.6	1	2	0.00065065	0	0	616910	444760	209410	533740	0	0	0	0	0	0	120930	0	Q9Y6U3	0	0	16234.47368	11704.21053	5510.789474	14045.78947	0	NA	NA	NA	NA	NA	NA	NA	NA
ENSG00000006747	SCIN	Q9Y6U3;Q9Y6U3-3	Adseverin	>sp|Q9Y6U3|ADSV_HUMAN Adseverin OS=Homo sapiens GN=SCIN PE=1 SV=4;>sp|Q9Y6U3-3|ADSV_HUMAN Isoform 3 of Adseverin OS=Homo sapiens GN=SCIN	3.1	2	2	0.0019756	0	0	0	0	0	0	19060000	0	0	0	0	0	0	540740	Q9Y6U3	0	0	0	0	0	0	501578.9474	NA	NA	NA	NA	NA	NA	NA	NA
ENSG00000006757	PNPLA4	P41247;C9IZF6;P41247-2	Patatin-like phospholipase domain-containing protein 4	>sp|P41247|PLPL4_HUMAN Patatin-like phospholipase domain-containing protein 4 OS=Homo sapiens GN=PNPLA4 PE=1 SV=3;>tr|C9IZF6|C9IZF6_HUMAN Patatin-like phospholipase domain-containing protein 4 (Fragment) OS=Homo sapiens GN=PNPLA4 PE=4 SV=1;>sp|P41247-2|PLP	14.2	3	3	7.39E-08	10263000	773750	1004500	739370	4203900	13353000	34456000	215320	0	0	0	147910	296670	342630	P41247	684200	51583.33333	66966.66667	49291.33333	280260	890200	2297066.667	11.514	11.663	12.5741	12.7057	12.94875	10.5843	9.71996	11.534
ENSG00000006788	MYH13	Q9UKX3	Myosin-13	>sp|Q9UKX3|MYH13_HUMAN Myosin-13 OS=Homo sapiens GN=MYH13 PE=1 SV=2	6.8	2	11	1.24E-19	1399700	9627200	3468200	2567300	1044600000	9949400	943050000	0	0	6819300	0	0	11537000	11680000	Q9UKX3	13722.54902	94384.31373	34001.96078	25169.60784	10241176.47	97543.13725	9245588.235	NA	NA	NA	NA	NA	NA	NA	NA
ENSG00000006831	ADIPOR2	Q86V24	Adiponectin receptor protein 2	>sp|Q86V24|ADR2_HUMAN Adiponectin receptor protein 2 OS=Homo sapiens GN=ADIPOR2 PE=1 SV=1	22.8	1	5	2.54E-13	3466900	53723000	34079000	2144500	1195100	2321300	512450	506640	556360	598470	537600	907900	577690	398350	Q86V24	266684.6154	4132538.462	2621461.538	164961.5385	91930.76923	178561.5385	39419.23077	37.1816	37.8026	36.70905	33.6787	39.1053	36.1565	39.71405	34.583
ENSG00000007038	PRSS21	Q9Y6M0;Q9Y6M0-2;Q9Y6M0-3;I3L3C7;I3L0U2	Testisin	>sp|Q9Y6M0|TEST_HUMAN Testisin OS=Homo sapiens GN=PRSS21 PE=2 SV=1;>sp|Q9Y6M0-2|TEST_HUMAN Isoform 2 of Testisin OS=Homo sapiens GN=PRSS21;>sp|Q9Y6M0-3|TEST_HUMAN Isoform 3 of Testisin OS=Homo sapiens GN=PRSS21;>tr|I3L3C7|I3L3C7_HUMAN Testisin (Fragment) O	22.6	6	6	2.88E-26	112460000	37924000	35554000	37577000	84409000	69485000	16260000	1595200	1166100	1572800	1132000	964880	1850500	1461600	Q9Y6M0	7497333.333	2528266.667	2370266.667	2505133.333	5627266.667	4632333.333	1084000	14.9309	16.8166	16.27275	18.4282	17.75605	19.6404	12.3046	21.6987
ENSG00000007080	CCDC124	Q96CT7	Coiled-coil domain-containing protein 124	>sp|Q96CT7|CC124_HUMAN Coiled-coil domain-containing protein 124 OS=Homo sapiens GN=CCDC124 PE=1 SV=1	83	1	28	0	2641200000	2953300000	3567800000	2875700000	3359700000	3219400000	3179700000	111300000	97381000	98398000	111870000	126310000	122290000	115920000	Q96CT7	220100000	246108333.3	297316666.7	239641666.7	279975000	268283333.3	264975000	61.7723	73.7857	58.3568	51.4172	74.33415	52.4358	63.60995	57.5985
ENSG00000007168	PAFAH1B1	I3L3N5;B4DF38	NA	>tr|I3L3N5|I3L3N5_HUMAN Platelet-activating factor acetylhydrolase IB subunit alpha (Fragment) OS=Homo sapiens GN=PAFAH1B1 PE=4 SV=1;>tr|B4DF38|B4DF38_HUMAN Platelet-activating factor acetylhydrolase IB subunit alpha OS=Homo sapiens GN=PAFAH1B1 PE=2 SV=1	68.3	2	12	2.23E-119	33295000	0	0	0	0	24389000	25103000	0	0	0	0	0	0	791940	I3L3N5	3329500	0	0	0	0	2438900	2510300	27.7721	24.9822	25.9386	18.1961	26.0306	18.662	27.3891	18.4943
ENSG00000007168	NA	P43034-2	NA	>sp|P43034-2|LIS1_HUMAN Isoform 2 of Platelet-activating factor acetylhydrolase IB subunit alpha OS=Homo sapiens GN=PAFAH1B1	82.3	1	10	6.96E-70	0	0	0	0	0	0	0	0	0	0	0	0	0	0	P43034	0	0	0	0	0	0	0	27.7721	24.9822	25.9386	18.1961	26.0306	18.662	27.3891	18.4943
ENSG00000007168	PAFAH1B1	P43034;I3L2U8	Platelet-activating factor acetylhydrolase IB subunit alpha	>sp|P43034|LIS1_HUMAN Platelet-activating factor acetylhydrolase IB subunit alpha OS=Homo sapiens GN=PAFAH1B1 PE=1 SV=2;>tr|I3L2U8|I3L2U8_HUMAN Platelet-activating factor acetylhydrolase IB subunit alpha OS=Homo sapiens GN=PAFAH1B1 PE=4 SV=1	83.9	3	33	0	2427400000	2642600000	3352900000	2625100000	3157400000	3.16E+09	3115900000	76590000	65435000	82560000	83569000	84773000	91705000	79325000	P43034	105539130.4	114895652.2	145778260.9	114134782.6	137278260.9	137304347.8	135473913	27.7721	24.9822	25.9386	18.1961	26.0306	18.662	27.3891	18.4943
ENSG00000007174	DNAH9	Q9NYC9;E7EP17;Q9NYC9-2;H0Y3W2	Dynein heavy chain 9, axonemal	>sp|Q9NYC9|DYH9_HUMAN Dynein heavy chain 9, axonemal OS=Homo sapiens GN=DNAH9 PE=1 SV=3;>tr|E7EP17|E7EP17_HUMAN Dynein heavy chain 9, axonemal OS=Homo sapiens GN=DNAH9 PE=4 SV=1;>sp|Q9NYC9-2|DYH9_HUMAN Isoform 2 of Dynein heavy chain 9, axonemal OS=Homo sa	2.9	5	11	3.17E-19	168540000	117030000	89959000	57330000	77870000	96521000	101740000	6364200	0	738480	1916200	1819000	4192900	1992300	Q9NYC9	690737.7049	479631.1475	368684.4262	234959.0164	319139.3443	395577.8689	416967.2131	NA	NA	NA	NA	NA	NA	NA	NA
ENSG00000007202	KIAA0100	F6XS94;Q14667;F8W7C5;Q14667-2	UPF0378 protein KIAA0100	>tr|F6XS94|F6XS94_HUMAN UPF0378 protein KIAA0100 OS=Homo sapiens GN=KIAA0100 PE=4 SV=1;>sp|Q14667|K0100_HUMAN UPF0378 protein KIAA0100 OS=Homo sapiens GN=KIAA0100 PE=1 SV=3;>tr|F8W7C5|F8W7C5_HUMAN UPF0378 protein KIAA0100 OS=Homo sapiens GN=KIAA0100 PE=4 S	10.5	5	20	3.60E-70	99053000	60945000	70277000	37164000	39857000	49852000	1.58E+08	1918300	1765600	1753600	1832300	1981200	2193800	1884000	F6XS94	925728.972	569579.4393	656794.3925	347327.1028	372495.3271	465906.5421	1476635.514	53.8773	53.5318	57.3822	41.8738	60.6042	49.1268	45.9803	48.6625
ENSG00000007202	KIAA0100	Q08E86	NA	>tr|Q08E86|Q08E86_HUMAN KIAA0100 protein OS=Homo sapiens GN=KIAA0100 PE=2 SV=1	11.8	2	20	3.28E-67	0	0	0	0	0	0	0	0	0	0	0	0	0	0	Q08E86	0	0	0	0	0	0	0	53.8773	53.5318	57.3822	41.8738	60.6042	49.1268	45.9803	48.6625
ENSG00000007237	GAS7	B7Z1Q2	NA	>tr|B7Z1Q2|B7Z1Q2_HUMAN Growth arrest-specific protein 7 OS=Homo sapiens GN=GAS7 PE=2 SV=1	10	1	3	1.25E-07	4550500	7626600	13325000	3286900	7378900	7206200	5271900	117460	90186	0	180180	87014	121210	116890	B7Z1Q2	284406.25	476662.5	832812.5	205431.25	461181.25	450387.5	329493.75	10.1232	10.908	11.04865	5.15436	11.3141	5.57481	12.21585	4.62141
ENSG00000007255	TRAPPC6A	O75865-2;O75865	Trafficking protein particle complex subunit 6A	>sp|O75865-2|TPC6A_HUMAN Isoform 2 of Trafficking protein particle complex subunit 6A OS=Homo sapiens GN=TRAPPC6A;>sp|O75865|TPC6A_HUMAN Trafficking protein particle complex subunit 6A OS=Homo sapiens GN=TRAPPC6A PE=1 SV=2	12.7	2	2	7.33E-06	12251000	9573500	10806000	6995900	3454600	5494100	4618400	664820	353440	486210	232030	185560	302790	233540	O75865	1531375	1196687.5	1350750	874487.5	431825	686762.5	577300	10.2661	12.5022	11.0797	13.6263	12.02635	12.3911	9.285895	11.9797
ENSG00000007264	MATK;DKFZp434N1212	P42679;P42679-2;Q9NST8	Megakaryocyte-associated tyrosine-protein kinase	>sp|P42679|MATK_HUMAN Megakaryocyte-associated tyrosine-protein kinase OS=Homo sapiens GN=MATK PE=1 SV=1;>sp|P42679-2|MATK_HUMAN Isoform 2 of Megakaryocyte-associated tyrosine-protein kinase OS=Homo sapiens GN=MATK;>tr|Q9NST8|Q9NST8_HUMAN Megakaryocyte-ass	33.1	3	14	9.92E-65	133920000	105880000	146480000	71997000	109420000	85996000	132230000	2867700	2367500	2288200	2760700	2353600	2605500	2683300	P42679	5356800	4235200	5859200	2879880	4376800	3439840	5289200	17.9262	23.3089	22.5524	14.1271	24.2404	16.4326	16.0031	18.0194
ENSG00000007312	CD79B	P40259;P40259-2	B-cell antigen receptor complex-associated protein beta chain	>sp|P40259|CD79B_HUMAN B-cell antigen receptor complex-associated protein beta chain OS=Homo sapiens GN=CD79B PE=1 SV=1;>sp|P40259-2|CD79B_HUMAN Isoform Short of B-cell antigen receptor complex-associated protein beta chain OS=Homo sapiens GN=CD79B	9.2	2	2	0.00028431	3885500	9170100	9243400	5554500	3715000	2498300	4079500	0	0	0	0	0	0	59295	P40259	388550	917010	924340	555450	371500	249830	407950	12.9083	14.4108	14.6956	14.8897	14.4638	12.9609	13.7963	9.86202
ENSG00000007392	LUC7L	Q9NQ29;Q9NQ29-2;Q9NQ29-3;A8MYV2;B8ZZ10	Putative RNA-binding protein Luc7-like 1	>sp|Q9NQ29|LUC7L_HUMAN Putative RNA-binding protein Luc7-like 1 OS=Homo sapiens GN=LUC7L PE=1 SV=1;>sp|Q9NQ29-2|LUC7L_HUMAN Isoform 2 of Putative RNA-binding protein Luc7-like 1 OS=Homo sapiens GN=LUC7L;>sp|Q9NQ29-3|LUC7L_HUMAN Isoform 3 of Putative RNA-bi	44.5	10	19	0	179020000	277140000	295200000	224840000	239240000	315660000	305210000	15388000	18361000	16529000	16961000	21983000	17941000	13904000	Q9NQ29	9945555.556	15396666.67	16400000	12491111.11	13291111.11	17536666.67	16956111.11	27.2727	31.5573	29.0473	29.4629	29.06465	30.24	31.7072	30.2649
ENSG00000007520	C16orf42	Q9UJK0	Probable ribosome biogenesis protein C16orf42	>sp|Q9UJK0|TSR3_HUMAN Probable ribosome biogenesis protein C16orf42 OS=Homo sapiens GN=C16orf42 PE=1 SV=1	18.6	1	4	1.54E-13	14824000	15702000	14517000	10348000	10812000	7418700	11359000	669000	693950	588090	674050	603130	620090	525780	Q9UJK0	1058857.143	1121571.429	1036928.571	739142.8571	772285.7143	529907.1429	811357.1429	NA	NA	NA	NA	NA	NA	NA	NA
ENSG00000007923	DNAJC11	Q9NVH1;Q9NVH1-3;Q9NVH1-2;F5H1N1;B4DGD5	DnaJ homolog subfamily C member 11	>sp|Q9NVH1|DJC11_HUMAN DnaJ homolog subfamily C member 11 OS=Homo sapiens GN=DNAJC11 PE=1 SV=2;>sp|Q9NVH1-3|DJC11_HUMAN Isoform 3 of DnaJ homolog subfamily C member 11 OS=Homo sapiens GN=DNAJC11;>sp|Q9NVH1-2|DJC11_HUMAN Isoform 2 of DnaJ homolog subfamily	55.5	8	27	3.79E-296	1636700000	1175100000	1604200000	1451800000	1399800000	1490400000	1.76E+09	40049000	31989000	36108000	38029000	40436000	43842000	43848000	Q9NVH1	62950000	45196153.85	61700000	55838461.54	53838461.54	57323076.92	67846153.85	24.6818	30.2178	30.7645	27.5953	30.13875	29.4348	26.3024	31.4543
ENSG00000008018	PSMB1	P20618;H0Y3J2	Proteasome subunit beta type-1;Proteasome subunit beta type	>sp|P20618|PSB1_HUMAN Proteasome subunit beta type-1 OS=Homo sapiens GN=PSMB1 PE=1 SV=2;>tr|H0Y3J2|H0Y3J2_HUMAN Proteasome subunit beta type OS=Homo sapiens GN=PSMB1 PE=3 SV=1	77.2	2	21	0	6.38E+09	7069800000	1.03E+10	8157200000	8925800000	7611900000	9332400000	302780000	296980000	353010000	341190000	298240000	349390000	378390000	P20618	455928571.4	504985714.3	7.37E+08	582657142.9	637557142.9	543707142.9	666600000	223.593	178.084	174.908	201.734	178.271	192.722	172.612	181.678
ENSG00000008056	SYN1	P17600;P17600-2	Synapsin-1	>sp|P17600|SYN1_HUMAN Synapsin-1 OS=Homo sapiens GN=SYN1 PE=1 SV=3;>sp|P17600-2|SYN1_HUMAN Isoform IB of Synapsin-1 OS=Homo sapiens GN=SYN1	6.1	2	2	0.00025629	0	3691000	6085100	0	0	0	0	0	0	154320	0	0	0	0	P17600	0	92275	152127.5	0	0	0	0	NA	NA	NA	NA	NA	NA	NA	NA
ENSG00000008083	JARID2	Q92833;B7Z8L0;F5H590;Q92833-2	Protein Jumonji	>sp|Q92833|JARD2_HUMAN Protein Jumonji OS=Homo sapiens GN=JARID2 PE=1 SV=2;>tr|B7Z8L0|B7Z8L0_HUMAN Protein Jumonji OS=Homo sapiens GN=JARID2 PE=2 SV=1;>tr|F5H590|F5H590_HUMAN Protein Jumonji OS=Homo sapiens GN=JARID2 PE=4 SV=1;>sp|Q92833-2|JARD2_HUMAN Isof	18	5	16	2.98E-63	161060000	146870000	159080000	95564000	93530000	51641000	113030000	2049800	2581100	1971100	1572800	1778600	1412300	1598000	Q92833	2776896.552	2532241.379	2742758.621	1647655.172	1612586.207	890362.069	1948793.103	17.9335	19.6008	19.51845	20.011	17.86575	24.1201	20.81875	28.321
ENSG00000008118	CAMK1G	Q96NX5;Q96NX5-2	Calcium/calmodulin-dependent protein kinase type 1G	>sp|Q96NX5|KCC1G_HUMAN Calcium/calmodulin-dependent protein kinase type 1G OS=Homo sapiens GN=CAMK1G PE=1 SV=3;>sp|Q96NX5-2|KCC1G_HUMAN Isoform 2 of Calcium/calmodulin-dependent protein kinase type 1G OS=Homo sapiens GN=CAMK1G	6.1	3	3	6.50E-05	0	3213400	1708300	18033000	0	0	76072000	0	0	26422	0	0	0	0	Q96NX5	0	153019.0476	81347.61905	858714.2857	0	0	3622476.19	NA	NA	NA	NA	NA	NA	NA	NA
ENSG00000008128	CDK11A	G8JLH1	NA	>tr|G8JLH1|G8JLH1_HUMAN Cyclin-dependent kinase 11A OS=Homo sapiens GN=CDK11A PE=4 SV=1	19.4	1	6	2.68E-15	0	0	0	0	0	0	0	0	0	0	0	0	0	0	G8JLH1	0	0	0	0	0	0	0	NA	NA	NA	NA	NA	NA	NA	NA
ENSG00000008128	NA	Q9UQ88-8	NA	>sp|Q9UQ88-8|CD11A_HUMAN Isoform SV12 of Cyclin-dependent kinase 11A OS=Homo sapiens GN=CDK11A	84.4	1	15	7.93E-74	1447700	197000	1395900	7551900	1167000	9593300	3414800	0	0	0	0	0	0	1233700	Q9UQ88	37120.51282	5051.282051	35792.30769	193638.4615	29923.07692	245982.0513	87558.97436	NA	NA	NA	NA	NA	NA	NA	NA
ENSG00000008130	NADK	Q5QPS4;O95544;F5GXR5;Q5QPS5	NAD kinase	>tr|Q5QPS4|Q5QPS4_HUMAN NAD kinase OS=Homo sapiens GN=NADK PE=2 SV=1;>sp|O95544|NADK_HUMAN NAD kinase OS=Homo sapiens GN=NADK PE=1 SV=1;>tr|F5GXR5|F5GXR5_HUMAN NAD kinase OS=Homo sapiens GN=NADK PE=3 SV=1;>tr|Q5QPS5|Q5QPS5_HUMAN NAD kinase (Fragment) OS=Ho	2.9	4	1	3.76E-05	15085000	453060	6045900	13823000	9350100	6516100	9623400	0	0	0	0	0	170120	0	Q5QPS4	718333.3333	21574.28571	287900	658238.0952	445242.8571	310290.4762	458257.1429	37.1661	35.4494	34.82645	28.7681	37.94725	35.147	36.1343	29.3617
ENSG00000008282	SYPL1	Q16563-2;C9JYN0	NA	>sp|Q16563-2|SYPL1_HUMAN Isoform 2 of Synaptophysin-like protein 1 OS=Homo sapiens GN=SYPL1;>tr|C9JYN0|C9JYN0_HUMAN Synaptophysin-like protein 1 OS=Homo sapiens GN=SYPL1 PE=4 SV=1	28.6	3	6	6.51E-79	1217200000	690370000	1057700000	1039600000	1202300000	1275100000	1.22E+09	64534000	57206000	57351000	57703000	55934000	70979000	76057000	Q16563	121720000	69037000	105770000	103960000	120230000	127510000	121700000	79.7749	72.4353	71.97955	81.4819	69.59755	83.3959	70.8908	83.8155
ENSG00000008294	SPAG9	O60271-4;O60271-2;O60271-9;H7BY21	NA	>sp|O60271-4|JIP4_HUMAN Isoform 4 of C-Jun-amino-terminal kinase-interacting protein 4 OS=Homo sapiens GN=SPAG9;>sp|O60271-2|JIP4_HUMAN Isoform 2 of C-Jun-amino-terminal kinase-interacting protein 4 OS=Homo sapiens GN=SPAG9;>sp|O60271-9|JIP4_HUMAN Isoform	53.3	5	66	0	1637100000	1419400000	1679300000	1106800000	1313600000	1311200000	1393100000	34446000	26740000	27693000	31344000	31457000	32225000	30507000	O60271	23726086.96	20571014.49	24337681.16	16040579.71	19037681.16	19002898.55	20189855.07	44.2231	27.6755	36.12195	23.4934	32.51965	25.6027	32.3803	26.7066
ENSG00000008294	SPAG9	O60271;H7BYB5;F5H7U6	C-Jun-amino-terminal kinase-interacting protein 4	>sp|O60271|JIP4_HUMAN C-Jun-amino-terminal kinase-interacting protein 4 OS=Homo sapiens GN=SPAG9 PE=1 SV=4;>tr|H7BYB5|H7BYB5_HUMAN C-Jun-amino-terminal kinase-interacting protein 4 OS=Homo sapiens GN=SPAG9 PE=4 SV=1;>tr|F5H7U6|F5H7U6_HUMAN C-Jun-amino-term	53.1	8	64	0	21560000	25544000	27042000	21923000	43125000	1037200	22055000	0	0	0	0	0	0	221060	O60271	312463.7681	370202.8986	391913.0435	317724.6377	625000	15031.88406	319637.6812	44.2231	27.6755	36.12195	23.4934	32.51965	25.6027	32.3803	26.7066
ENSG00000008294	NA	O60271-5	NA	>sp|O60271-5|JIP4_HUMAN Isoform 5 of C-Jun-amino-terminal kinase-interacting protein 4 OS=Homo sapiens GN=SPAG9	60.2	1	56	0	0	0	0	0	0	0	0	0	0	0	0	0	0	0	O60271	0	0	0	0	0	0	0	44.2231	27.6755	36.12195	23.4934	32.51965	25.6027	32.3803	26.7066
ENSG00000008311	AASS	Q9UDR5	Alpha-aminoadipic semialdehyde synthase, mitochondrial;Lysine ketoglutarate reductase;Saccharopine dehydrogenase	>sp|Q9UDR5|AASS_HUMAN Alpha-aminoadipic semialdehyde synthase, mitochondrial OS=Homo sapiens GN=AASS PE=1 SV=1	3.9	2	3	7.21E-05	1739300	1431900	1942600	1617000	1841600	1778800	1769600	0	0	468460	555840	0	0	0	Q9UDR5	38651.11111	31820	43168.88889	35933.33333	40924.44444	39528.88889	39324.44444	1.89054	1.70879	1.85283	1.86809	1.63895	1.89611	1.59114	1.65274
ENSG00000008323	PLEKHG6	Q3KR16-2;Q3KR16;F5H731	Pleckstrin homology domain-containing family G member 6	>sp|Q3KR16-2|PKHG6_HUMAN Isoform 2 of Pleckstrin homology domain-containing family G member 6 OS=Homo sapiens GN=PLEKHG6;>sp|Q3KR16|PKHG6_HUMAN Pleckstrin homology domain-containing family G member 6 OS=Homo sapiens GN=PLEKHG6 PE=1 SV=3;>tr|F5H731|F5H731_H	5.8	3	4	2.52E-06	0	0	0	0	189140000	835320	0	0	0	0	0	0	642190	0	Q3KR16	0	0	0	0	4398604.651	19426.04651	0	NA	NA	NA	NA	NA	NA	NA	NA
ENSG00000008324	SS18L2	Q9UHA2	SS18-like protein 2	>sp|Q9UHA2|S18L2_HUMAN SS18-like protein 2 OS=Homo sapiens GN=SS18L2 PE=2 SV=1	15.6	1	2	1.98E-07	10113000	17887000	20035000	10756000	26880000	24277000	24834000	151330	140880	168550	191650	167610	266960	272950	Q9UHA2	1685500	2981166.667	3339166.667	1792666.667	4480000	4046166.667	4139000	NA	NA	NA	NA	NA	NA	NA	NA
ENSG00000008394	MGST1	P10620;G5EA53;F5H6X2;F5H7F6	Microsomal glutathione S-transferase 1	>sp|P10620|MGST1_HUMAN Microsomal glutathione S-transferase 1 OS=Homo sapiens GN=MGST1 PE=1 SV=1;>tr|G5EA53|G5EA53_HUMAN Microsomal glutathione S-transferase 1 OS=Homo sapiens GN=MGST1 PE=4 SV=1;>tr|F5H6X2|F5H6X2_HUMAN Microsomal glutathione S-transferase	49	7	8	1.67E-153	1748700000	1.78E+09	2635300000	1828500000	1990100000	1768800000	1740800000	47360000	57069000	68807000	56983000	65490000	64147000	50398000	P10620	349740000	355600000	527060000	365700000	398020000	353760000	348160000	108.125	94.4193	105.5974	124.052	89.0217	114.611	78.2046	106.481
ENSG00000008513	ST3GAL1	Q11201;E5RHV6	CMP-N-acetylneuraminate-beta-galactosamide-alpha-2,3-sialyltransferase 1	>sp|Q11201|SIA4A_HUMAN CMP-N-acetylneuraminate-beta-galactosamide-alpha-2,3-sialyltransferase 1 OS=Homo sapiens GN=ST3GAL1 PE=2 SV=1;>tr|E5RHV6|E5RHV6_HUMAN CMP-N-acetylneuraminate-beta-galactosamide-alpha-2,3-sialyltransferase 1 (Fragment) OS=Homo sapiens	12.1	3	3	3.95E-06	1363000	653770	1322900	13150000	11666000	1181200	11766000	699390	270520	546210	2910300	2713000	522970	5852000	Q11201	75722.22222	36320.55556	73494.44444	730555.5556	648111.1111	65622.22222	653666.6667	6.54423	6.94747	7.05386	4.44857	7.552045	4.97952	7.136175	4.75529
ENSG00000008838	MED24	F5H5K2	NA	>tr|F5H5K2|F5H5K2_HUMAN Mediator of RNA polymerase II transcription subunit 24 OS=Homo sapiens GN=MED24 PE=4 SV=1	40.7	4	26	2.28E-137	0	0	0	0	0	0	0	0	0	0	0	0	0	0	F5H5K2	0	0	0	0	0	0	0	39.0019	44.7841	40.5772	22.5812	48.6003	29.1293	44.6832	32.0361
ENSG00000008838	MED24	F5H0K1	NA	>tr|F5H0K1|F5H0K1_HUMAN Mediator of RNA polymerase II transcription subunit 24 OS=Homo sapiens GN=MED24 PE=4 SV=1	39.6	1	28	6.21E-133	0	547140	625650	449850	396520	696760	338470	0	0	0	0	0	0	94996	F5H0K1	0	11641.2766	13311.70213	9571.276596	8436.595745	14824.68085	7201.489362	39.0019	44.7841	40.5772	22.5812	48.6003	29.1293	44.6832	32.0361
ENSG00000008838	MED24	O75448;O75448-2;F8W9R9	Mediator of RNA polymerase II transcription subunit 24	>sp|O75448|MED24_HUMAN Mediator of RNA polymerase II transcription subunit 24 OS=Homo sapiens GN=MED24 PE=1 SV=1;>sp|O75448-2|MED24_HUMAN Isoform 2 of Mediator of RNA polymerase II transcription subunit 24 OS=Homo sapiens GN=MED24;>tr|F8W9R9|F8W9R9_HUMAN M	40.1	6	31	9.27E-159	286740000	205220000	395100000	269270000	394950000	257200000	258070000	4819500	5206800	4916700	4659900	6224000	5666200	5539900	O75448	5514230.769	3946538.462	7598076.923	5178269.231	7595192.308	4946153.846	4962884.615	39.0019	44.7841	40.5772	22.5812	48.6003	29.1293	44.6832	32.0361
ENSG00000008869	HEATR5B	Q9P2D3;Q9P2D3-3	HEAT repeat-containing protein 5B	>sp|Q9P2D3|HTR5B_HUMAN HEAT repeat-containing protein 5B OS=Homo sapiens GN=HEATR5B PE=1 SV=2;>sp|Q9P2D3-3|HTR5B_HUMAN Isoform 3 of HEAT repeat-containing protein 5B OS=Homo sapiens GN=HEATR5B	20.3	4	29	9.37E-174	191800000	186850000	196230000	175120000	131630000	116270000	150030000	4394500	4567900	3987000	4642700	4955300	4534000	4799400	Q9P2D3	1880392.157	1831862.745	1923823.529	1716862.745	1290490.196	1139901.961	1470882.353	11.8811	12.3722	12.7149	9.7034	11.11725	9.47036	12.42315	9.52393
ENSG00000008952	SEC62	Q99442;F8WF48;F8WCJ7	Translocation protein SEC62	>sp|Q99442|SEC62_HUMAN Translocation protein SEC62 OS=Homo sapiens GN=SEC62 PE=1 SV=1;>tr|F8WF48|F8WF48_HUMAN Translocation protein SEC62 OS=Homo sapiens GN=SEC62 PE=4 SV=1;>tr|F8WCJ7|F8WCJ7_HUMAN Translocation protein SEC62 OS=Homo sapiens GN=SEC62 PE=4 S	33.8	5	18	1.01E-164	681760000	999360000	1298400000	716940000	1.01E+09	899680000	961090000	20915000	20298000	25232000	20377000	23791000	25440000	24980000	Q99442	40103529.41	58785882.35	76376470.59	42172941.18	59176470.59	52922352.94	56534705.88	81.2251	76.2417	78.5609	91.7765	70.71525	86.1771	82.6227	82.6811
ENSG00000008988	RPS20	P60866-2;P60866;E5RJX2	40S ribosomal protein S20	>sp|P60866-2|RS20_HUMAN Isoform 2 of 40S ribosomal protein S20 OS=Homo sapiens GN=RPS20;>sp|P60866|RS20_HUMAN 40S ribosomal protein S20 OS=Homo sapiens GN=RPS20 PE=1 SV=1;>tr|E5RJX2|E5RJX2_HUMAN 40S ribosomal protein S20 OS=Homo sapiens GN=RPS20 PE=4 SV=1	56.3	5	13	0	1.28E+10	1.60E+10	1.87E+10	1.55E+10	1.87E+10	1.78E+10	1.92E+10	8.14E+08	756660000	868140000	979140000	984050000	869690000	907830000	P60866	2566200000	3192400000	3743200000	3.09E+09	3741400000	3.55E+09	3836600000	294.506	229.224	213.9845	205.031	224.4375	209.408	231.7815	167.751
ENSG00000009307	CSDE1	G5E9Q2;O75534	Cold shock domain-containing protein E1	>tr|G5E9Q2|G5E9Q2_HUMAN Cold shock domain containing E1, RNA-binding, isoform CRA_d OS=Homo sapiens GN=CSDE1 PE=4 SV=1;>sp|O75534|CSDE1_HUMAN Cold shock domain-containing protein E1 OS=Homo sapiens GN=CSDE1 PE=1 SV=2	72.4	4	70	0	9462900000	9097300000	1.20E+10	9534300000	1.24E+10	1.18E+10	1.16E+10	297250000	270940000	310800000	328670000	335920000	330240000	306630000	G5E9Q2	201338297.9	193559574.5	254914893.6	202857446.8	264510638.3	250957446.8	247382978.7	191.241	168.136	163.7865	161.647	156.2825	156.226	162.182	151.942
ENSG00000009335	UBE3C	Q15386	Ubiquitin-protein ligase E3C	>sp|Q15386|UBE3C_HUMAN Ubiquitin-protein ligase E3C OS=Homo sapiens GN=UBE3C PE=1 SV=3	38.8	4	37	1.40E-139	410920000	397730000	608520000	500560000	461720000	478360000	498510000	13554000	12433000	11196000	15497000	11483000	15347000	14549000	Q15386	7209122.807	6977719.298	10675789.47	8781754.386	8100350.877	8392280.702	8745789.474	43.4761	45.1955	49.0806	51.6137	47.4524	57.4211	47.43155	56.7406
ENSG00000009780	FAM76A	Q8TAV0-3;Q8TAV0;Q8TAV0-4;E9PQL1;Q8TAV0-2	Protein FAM76A	>sp|Q8TAV0-3|FA76A_HUMAN Isoform 3 of Protein FAM76A OS=Homo sapiens GN=FAM76A;>sp|Q8TAV0|FA76A_HUMAN Protein FAM76A OS=Homo sapiens GN=FAM76A PE=2 SV=1;>sp|Q8TAV0-4|FA76A_HUMAN Isoform 4 of Protein FAM76A OS=Homo sapiens GN=FAM76A;>tr|E9PQL1|E9PQL1_HUMAN	17	7	5	1.36E-14	13009000	27247000	15695000	18055000	17893000	10120000	24526000	169890	580760	89481	295040	308150	301310	478300	Q8TAV0	722722.2222	1513722.222	871944.4444	1003055.556	994055.5556	562222.2222	1362555.556	7.38375	6.32586	6.736365	5.57792	6.3653	4.59612	6.81931	5.00276
ENSG00000009790	TRAF3IP3	Q9Y228;Q9Y228-2;E2QRE5;Q9Y228-3;B1AJU2	TRAF3-interacting JNK-activating modulator	>sp|Q9Y228|T3JAM_HUMAN TRAF3-interacting JNK-activating modulator OS=Homo sapiens GN=TRAF3IP3 PE=1 SV=2;>sp|Q9Y228-2|T3JAM_HUMAN Isoform 2 of TRAF3-interacting JNK-activating modulator OS=Homo sapiens GN=TRAF3IP3;>tr|E2QRE5|E2QRE5_HUMAN TRAF3-interacting J	51.2	10	28	0	707570000	895860000	890050000	449790000	771640000	278230000	888350000	11221000	11848000	11067000	10959000	10299000	10242000	13308000	Q9Y228	20216285.71	25596000	25430000	12851142.86	22046857.14	7949428.571	25381428.57	40.5353	43.4508	38.8875	52.034	34.24285	40.4617	45.00215	41.6897
ENSG00000009844	VTA1	Q9NP79;H7BZH5;Q5TGM0;E7ETQ7	Vacuolar protein sorting-associated protein VTA1 homolog	>sp|Q9NP79|VTA1_HUMAN Vacuolar protein sorting-associated protein VTA1 homolog OS=Homo sapiens GN=VTA1 PE=1 SV=1;>tr|H7BZH5|H7BZH5_HUMAN Vacuolar protein sorting-associated protein VTA1 homolog OS=Homo sapiens GN=VTA1 PE=4 SV=1;>tr|Q5TGM0|Q5TGM0_HUMAN Vacu	45.9	4	16	1.16E-153	2.70E+09	3027800000	3951800000	3082600000	2747400000	2704800000	2584400000	86549000	84801000	108280000	93169000	91141000	90354000	86755000	Q9NP79	2.25E+08	252316666.7	329316666.7	256883333.3	228950000	225400000	215366666.7	45.2361	43.3831	41.7354	48.1389	40.24615	44.6649	44.281	43.0546
ENSG00000009950	MLXIPL	H7C1V3	NA	>tr|H7C1V3|H7C1V3_HUMAN Carbohydrate-responsive element-binding protein (Fragment) OS=Homo sapiens GN=MLXIPL PE=4 SV=1	18.7	1	3	3.13E-05	0	0	0	1624400000	0	75432000	39038000	0	0	0	0	0	0	1512200	H7C1V3	0	0	0	135366666.7	0	6286000	3253166.667	NA	NA	NA	NA	NA	NA	NA	NA
ENSG00000009954	BAZ1B	Q9UIG0;Q9UIG0-2	Tyrosine-protein kinase BAZ1B	>sp|Q9UIG0|BAZ1B_HUMAN Tyrosine-protein kinase BAZ1B OS=Homo sapiens GN=BAZ1B PE=1 SV=2;>sp|Q9UIG0-2|BAZ1B_HUMAN Isoform 2 of Tyrosine-protein kinase BAZ1B OS=Homo sapiens GN=BAZ1B	68.4	2	121	0	6796500000	7607700000	8195300000	6449400000	6453400000	6718500000	6002300000	224420000	203700000	230210000	223120000	238720000	227720000	207370000	Q9UIG0	88266233.77	98801298.7	106432467.5	83758441.56	83810389.61	87253246.75	77951948.05	53.9922	53.3772	52.09455	56.2467	57.33635	57.0047	56.3695	52.2486
ENSG00000010017	RANBP9	Q96S59;B2R8E1;Q96S59-2	Ran-binding protein 9	>sp|Q96S59|RANB9_HUMAN Ran-binding protein 9 OS=Homo sapiens GN=RANBP9 PE=1 SV=1;>tr|B2R8E1|B2R8E1_HUMAN Ran-binding protein 9 OS=Homo sapiens GN=RANBP9 PE=2 SV=1;>sp|Q96S59-2|RANB9_HUMAN Isoform 2 of Ran-binding protein 9 OS=Homo sapiens GN=RANBP9	39.9	4	23	1.14E-106	545290000	509390000	612310000	299350000	461500000	326710000	431480000	13588000	11994000	16297000	10880000	13779000	15442000	11248000	Q96S59	23708260.87	22147391.3	26622173.91	13015217.39	20065217.39	14204782.61	18760000	30.3696	27.3366	29.1028	26.7657	30.682	32.3053	30.1992	32.8014
ENSG00000010165	METTL13	Q8N6R0;B4E2X3;Q8N6R0-3;Q8N6R0-4;Q8N6R0-1;H3BLW2;Q8N6R0-2	Methyltransferase-like protein 13	>sp|Q8N6R0|MET13_HUMAN Methyltransferase-like protein 13 OS=Homo sapiens GN=METTL13 PE=1 SV=1;>tr|B4E2X3|B4E2X3_HUMAN Methyltransferase-like protein 13 OS=Homo sapiens GN=METTL13 PE=2 SV=1;>sp|Q8N6R0-3|MET13_HUMAN Isoform 3 of Methyltransferase-like protei	42.9	7	22	9.14E-140	248240000	329920000	343240000	309530000	393510000	427110000	358750000	8521400	11273000	10317000	9429900	10747000	12063000	10640000	Q8N6R0	6206000	8248000	8581000	7738250	9837750	10677750	8968750	26.5402	25.1912	26.1885	24.4909	27.45385	27.2389	23.5495	28.405
ENSG00000010219	DYRK4	Q9NR20;Q9NR20-2;B4DQW1	Dual specificity tyrosine-phosphorylation-regulated kinase 4	>sp|Q9NR20|DYRK4_HUMAN Dual specificity tyrosine-phosphorylation-regulated kinase 4 OS=Homo sapiens GN=DYRK4 PE=1 SV=2;>sp|Q9NR20-2|DYRK4_HUMAN Isoform 2 of Dual specificity tyrosine-phosphorylation-regulated kinase 4 OS=Homo sapiens GN=DYRK4;>tr|B4DQW1|B4	6.9	3	2	0.00033788	0	0	0	0	0	0	48440000	0	0	0	0	0	0	1444300	Q9NR20	0	0	0	0	0	0	1562580.645	7.50304	8.2622	6.99644	9.12087	8.2845	9.23109	8.51049	8.62391
ENSG00000010244	ZNF207	O43670-2;A8MTG3;H0Y3M2;E1P660;O43670;O43670-3	Zinc finger protein 207	>sp|O43670-2|ZN207_HUMAN Isoform 2 of Zinc finger protein 207 OS=Homo sapiens GN=ZNF207;>tr|A8MTG3|A8MTG3_HUMAN Zinc finger protein 207 OS=Homo sapiens GN=ZNF207 PE=4 SV=1;>tr|H0Y3M2|H0Y3M2_HUMAN Zinc finger protein 207 OS=Homo sapiens GN=ZNF207 PE=4 SV=1;	30.7	6	14	0	3679100000	4448500000	5539300000	3917800000	5753400000	4852500000	4435200000	119120000	126450000	143790000	136990000	165940000	124050000	142520000	O43670	229943750	278031250	346206250	244862500	359587500	303281250	277200000	76.7282	66.4985	70.22	99.6668	63.9199	93.667	63.8171	88.0399
ENSG00000010256	UQCRC1	P31930	Cytochrome b-c1 complex subunit 1, mitochondrial	>sp|P31930|QCR1_HUMAN Cytochrome b-c1 complex subunit 1, mitochondrial OS=Homo sapiens GN=UQCRC1 PE=1 SV=3	62.1	1	26	0	4419600000	5.43E+09	6498300000	5464300000	6201200000	6329800000	5763700000	209600000	253740000	276160000	256250000	244940000	276250000	264440000	P31930	184150000	226416666.7	270762500	227679166.7	258383333.3	263741666.7	240154166.7	125.174	112.642	113.082	101.154	131.774	110.281	112.0815	101.863
ENSG00000010270	NA	O95772-2	NA	>sp|O95772-2|MENTO_HUMAN Isoform 2 of MLN64 N-terminal domain homolog OS=Homo sapiens GN=STARD3NL	40.1	1	6	1.59E-42	109250000	70408000	102650000	79305000	122140000	200580000	80088000	4682100	4370500	4279700	4401400	6103200	4815200	6373800	O95772	10925000	7040800	10265000	7930500	12214000	20058000	8008800	83.8691	78.8687	70.4703	72.735	77.58455	72.9536	85.30775	68.1695
ENSG00000010270	STARD3NL	O95772;O95772-2;C9JKL2;C9JPX5;C9J3F5;C9JJ39	MLN64 N-terminal domain homolog	>sp|O95772|MENTO_HUMAN MLN64 N-terminal domain homolog OS=Homo sapiens GN=STARD3NL PE=1 SV=1;>sp|O95772-2|MENTO_HUMAN Isoform 2 of MLN64 N-terminal domain homolog OS=Homo sapiens GN=STARD3NL;>tr|C9JKL2|C9JKL2_HUMAN MLN64 N-terminal domain homolog OS=Homo s	17.5	6	4	6.99E-16	111690000	76128000	102290000	79674000	121910000	199780000	79841000	4982200	5867600	4742500	4915500	4800400	5086900	4519300	O95772	11169000	7612800	10229000	7967400	12191000	19978000	7984100	83.8691	78.8687	70.4703	72.735	77.58455	72.9536	85.30775	68.1695
ENSG00000010278	CD9	G8JLH6;P21926;A6NNI4;B4DPP0;E7ERM7	CD9 antigen	>tr|G8JLH6|G8JLH6_HUMAN CD9 antigen (Fragment) OS=Homo sapiens GN=CD9 PE=4 SV=1;>sp|P21926|CD9_HUMAN CD9 antigen OS=Homo sapiens GN=CD9 PE=1 SV=4;>tr|A6NNI4|A6NNI4_HUMAN CD9 antigen OS=Homo sapiens GN=CD9 PE=4 SV=1;>tr|B4DPP0|B4DPP0_HUMAN CD9 antigen OS=Ho	12.3	6	4	1.79E-11	39702000	89716000	72877000	53353000	15563000	33670000	22769000	0	0	0	734040	0	646370	0	G8JLH6	6617000	14952666.67	12146166.67	8892166.667	2593833.333	5611666.667	3794833.333	26.3206	24.4591	20.9988	17.1624	21.5105	14.8541	31.2786	17.3962
ENSG00000010292	NCAPD2	Q15021;F5GZJ1;F6SSY4;E7EN77	Condensin complex subunit 1	>sp|Q15021|CND1_HUMAN Condensin complex subunit 1 OS=Homo sapiens GN=NCAPD2 PE=1 SV=3;>tr|F5GZJ1|F5GZJ1_HUMAN Condensin complex subunit 1 OS=Homo sapiens GN=NCAPD2 PE=3 SV=1;>tr|F6SSY4|F6SSY4_HUMAN Condensin complex subunit 1 OS=Homo sapiens GN=NCAPD2 PE=4	60.8	6	73	0	3109800000	3477200000	4065400000	3525100000	4852100000	4153200000	3610400000	115260000	115750000	113990000	124340000	140050000	148700000	128230000	Q15021	41464000	46362666.67	54205333.33	47001333.33	64694666.67	55376000	48138666.67	25.4043	28.332	15.503	23.2289	29.78815	32.9135	45.5373	40.927
ENSG00000010322	NISCH	Q9Y2I1;C9J715;Q9Y2I1-3;Q9Y2I1-4	Nischarin	>sp|Q9Y2I1|NISCH_HUMAN Nischarin OS=Homo sapiens GN=NISCH PE=1 SV=3;>tr|C9J715|C9J715_HUMAN Nischarin OS=Homo sapiens GN=NISCH PE=4 SV=1;>sp|Q9Y2I1-3|NISCH_HUMAN Isoform 3 of Nischarin OS=Homo sapiens GN=NISCH;>sp|Q9Y2I1-4|NISCH_HUMAN Isoform 4 of Nischari	11.1	5	16	2.71E-57	211670000	194710000	290260000	185690000	197330000	168480000	294360000	6803100	6100300	5406300	5829100	6662900	7044300	6169200	Q9Y2I1	3470000	3191967.213	4758360.656	3044098.361	3234918.033	2761967.213	4825573.77	32.7508	33.0119	34.19825	18.9843	35.6423	21.3226	34.56465	21.7876
ENSG00000010327	STAB1	Q9NY15	Stabilin-1	>sp|Q9NY15|STAB1_HUMAN Stabilin-1 OS=Homo sapiens GN=STAB1 PE=1 SV=3	1	1	1	0.03368	0	0	0	0	0	0	0	0	0	0	0	0	0	0	Q9NY15	0	0	0	0	0	0	0	NA	NA	NA	NA	NA	NA	NA	NA
ENSG00000010438	PRSS3	P35030;P35030-4;P35030-2;P35030-3;F8W7P3;B1AN99	Trypsin-3	>sp|P35030|TRY3_HUMAN Trypsin-3 OS=Homo sapiens GN=PRSS3 PE=1 SV=2;>sp|P35030-4|TRY3_HUMAN Isoform D of Trypsin-3 OS=Homo sapiens GN=PRSS3;>sp|P35030-2|TRY3_HUMAN Isoform B of Trypsin-3 OS=Homo sapiens GN=PRSS3;>sp|P35030-3|TRY3_HUMAN Isoform C of Trypsin-	4.3	6	1	5.01E-31	121060000	104270000	84049000	94710000	168920000	69431000	126860000	0	3272800	0	0	0	0	0	P35030	10088333.33	8689166.667	7004083.333	7892500	14076666.67	5785916.667	10571666.67	NA	NA	NA	NA	NA	NA	NA	NA
ENSG00000010671	BTK	Q06187;Q5JY90	Tyrosine-protein kinase BTK	>sp|Q06187|BTK_HUMAN Tyrosine-protein kinase BTK OS=Homo sapiens GN=BTK PE=1 SV=3;>tr|Q5JY90|Q5JY90_HUMAN Bruton agammaglobulinemia tyrosine kinase OS=Homo sapiens GN=BTK PE=2 SV=1	77.4	11	56	0	1850100000	2438700000	3074200000	1963800000	2309900000	2233300000	2134100000	67862000	67183000	70998000	69700000	7.50E+07	80517000	59931000	Q06187	45124390.24	59480487.8	74980487.8	47897560.98	56339024.39	54470731.71	52051219.51	54.4553	53.7833	58.58595	61.7273	51.76645	60.2372	55.12055	56.1431
ENSG00000011007	TCEB3	Q14241	Transcription elongation factor B polypeptide 3	>sp|Q14241|ELOA1_HUMAN Transcription elongation factor B polypeptide 3 OS=Homo sapiens GN=TCEB3 PE=1 SV=2	25.2	1	22	1.48E-116	235540000	427430000	310930000	200360000	177260000	65119000	234190000	5206300	6119800	5663900	5603300	5101300	5108000	6712100	Q14241	6365945.946	11552162.16	8403513.514	5415135.135	4790810.811	1759972.973	6329459.459	21.123	23.4967	23.7862	19.1568	23.7239	18.2477	23.4457	17.3835
ENSG00000011009	LYPLA2	O95372;E9PH41;Q5QPQ0;Q5QPQ2;Q5QPQ3;Q5QPQ1	Acyl-protein thioesterase 2	>sp|O95372|LYPA2_HUMAN Acyl-protein thioesterase 2 OS=Homo sapiens GN=LYPLA2 PE=1 SV=1;>tr|E9PH41|E9PH41_HUMAN Acyl-protein thioesterase 2 OS=Homo sapiens GN=LYPLA2 PE=4 SV=1;>tr|Q5QPQ0|Q5QPQ0_HUMAN Acyl-protein thioesterase 2 OS=Homo sapiens GN=LYPLA2 PE=	71	9	15	1.05E-238	691390000	749620000	805240000	607270000	592430000	534060000	705270000	18986000	20767000	19874000	22537000	20225000	21948000	21273000	O95372	57615833.33	62468333.33	67103333.33	50605833.33	49369166.67	44505000	58772500	13.594	16.9313	15.1235	11.639	16.2564	13.0467	14.83825	13.3579
ENSG00000011028	MRC2	Q9UBG0	C-type mannose receptor 2	>sp|Q9UBG0|MRC2_HUMAN C-type mannose receptor 2 OS=Homo sapiens GN=MRC2 PE=1 SV=2	26	2	33	4.14E-244	1007200000	785960000	1221400000	1082400000	1229900000	962870000	944360000	34515000	30249000	32304000	33559000	30539000	28443000	27654000	Q9UBG0	17071186.44	13321355.93	20701694.92	18345762.71	20845762.71	16319830.51	16006101.69	28.317	34.2047	31.5975	12.5262	37.12635	16.4492	32.19245	17.4119
ENSG00000011052	NME2	F6XY72	Nucleoside diphosphate kinase	>tr|F6XY72|F6XY72_HUMAN Nucleoside diphosphate kinase OS=Homo sapiens GN=NME2 PE=3 SV=1	100	1	11	0	162650000	147960000	284680000	144600000	346170000	334490000	318510000	5235400	6067100	9905300	7396700	13008000	8220800	8103300	F6XY72	23235714.29	21137142.86	40668571.43	20657142.86	49452857.14	47784285.71	45501428.57	57.984	58.4361	48.3228	31.7173	54.1317	33.3074	49.09315	25.769
ENSG00000011052	NME1-NME2;NME1	Q32Q12;P22392-2;E7ERL0	Nucleoside diphosphate kinase	>tr|Q32Q12|Q32Q12_HUMAN Nucleoside diphosphate kinase OS=Homo sapiens GN=NME1-NME2 PE=2 SV=1;>sp|P22392-2|NDKB_HUMAN Isoform 3 of Nucleoside diphosphate kinase B OS=Homo sapiens GN=NME2;>tr|E7ERL0|E7ERL0_HUMAN Nucleoside diphosphate kinase A OS=Homo sapien	86	4	28	0	4.88E+10	4.87E+10	6.23E+10	5.96E+10	6.78E+10	6.79E+10	6.16E+10	2724900000	2529500000	2786900000	3170900000	3076300000	3155100000	3191900000	Q32Q12	2438750000	2436550000	3114150000	2981950000	3387950000	3396300000	3077900000	57.984	58.4361	48.3228	31.7173	54.1317	33.3074	49.09315	25.769
ENSG00000011052	NME2	P22392	Nucleoside diphosphate kinase B	>sp|P22392|NDKB_HUMAN Nucleoside diphosphate kinase B OS=Homo sapiens GN=NME2 PE=1 SV=1	96.7	2	22	0	3842700000	6153400000	4996100000	3484200000	1.26E+10	1.17E+10	1.08E+10	53439000	32211000	29533000	56449000	117320000	71714000	70041000	P22392	349336363.6	559400000	454190909.1	316745454.5	1148636364	1063181818	980363636.4	57.984	58.4361	48.3228	31.7173	54.1317	33.3074	49.09315	25.769
ENSG00000011143	MKS1	Q9NXB0;F5H885;A8MPP8;Q9NXB0-2;H0Y2S2;F5H5Y8	Meckel syndrome type 1 protein	>sp|Q9NXB0|MKS1_HUMAN Meckel syndrome type 1 protein OS=Homo sapiens GN=MKS1 PE=1 SV=2;>tr|F5H885|F5H885_HUMAN Meckel syndrome type 1 protein OS=Homo sapiens GN=MKS1 PE=4 SV=1;>tr|A8MPP8|A8MPP8_HUMAN Meckel syndrome type 1 protein OS=Homo sapiens GN=MKS1 P	5	6	2	0.0006319	5605100	327880	4668500	3301000	3032400	308980	6334100	83946	0	0	0	0	0	0	Q9NXB0	207596.2963	12143.7037	172907.4074	122259.2593	112311.1111	11443.7037	234596.2963	7.25461	8.01277	6.82795	6.1791	8.23669	7.53675	7.828275	8.3954
ENSG00000011198	ABHD5	Q8WTS1	1-acylglycerol-3-phosphate O-acyltransferase ABHD5	>sp|Q8WTS1|ABHD5_HUMAN 1-acylglycerol-3-phosphate O-acyltransferase ABHD5 OS=Homo sapiens GN=ABHD5 PE=1 SV=1	23.5	3	4	6.65E-17	1759700	1289200	1869100	1171900	514280	1797400	561210	331940	285810	310290	272110	188130	351480	267270	Q8WTS1	87985	64460	93455	58595	25714	89870	28060.5	5.02993	5.72753	5.665155	7.37031	5.201655	6.7768	4.59504	5.09319
ENSG00000011243	AKAP8L	Q9ULX6	A-kinase anchor protein 8-like	>sp|Q9ULX6|AKP8L_HUMAN A-kinase anchor protein 8-like OS=Homo sapiens GN=AKAP8L PE=1 SV=3	41.6	1	27	9.10E-264	868840000	1411900000	1586300000	2013600000	1212800000	7.49E+08	845940000	24422000	24936000	27443000	23515000	28011000	24993000	20261000	Q9ULX6	34753600	56476000	63452000	80544000	48512000	29960000	33837600	32.7326	35.5647	31.12775	21.9392	35.9094	23.5896	37.09655	23.9786
ENSG00000011258	MBTD1	Q05BQ5;Q05BQ5-3	MBT domain-containing protein 1	>sp|Q05BQ5|MBTD1_HUMAN MBT domain-containing protein 1 OS=Homo sapiens GN=MBTD1 PE=1 SV=2;>sp|Q05BQ5-3|MBTD1_HUMAN Isoform 3 of MBT domain-containing protein 1 OS=Homo sapiens GN=MBTD1	10.8	2	6	3.99E-16	28683000	23616000	19316000	22601000	12998000	4385900	7596000	449330	431580	279330	545670	240660	259540	153630	Q05BQ5	1147320	944640	772640	904040	519920	175436	303840	16.5207	16.5368	18.0046	16.3673	14.9016	16.5762	17.7708	15.316
ENSG00000011260	UTP18	Q9Y5J1;B2RAX6	U3 small nucleolar RNA-associated protein 18 homolog	>sp|Q9Y5J1|UTP18_HUMAN U3 small nucleolar RNA-associated protein 18 homolog OS=Homo sapiens GN=UTP18 PE=1 SV=3;>tr|B2RAX6|B2RAX6_HUMAN U3 small nucleolar RNA-associated protein 18 homolog OS=Homo sapiens GN=UTP18 PE=2 SV=1	68.7	2	39	0	1320400000	2249400000	2419800000	2310800000	2.14E+09	1983500000	2162100000	63730000	69219000	69662000	76969000	78401000	75818000	79155000	Q9Y5J1	48903703.7	83311111.11	89622222.22	85585185.19	79148148.15	73462962.96	80077777.78	46.0902	48.1115	45.7448	53.8304	46.20185	56.5432	44.50055	57.7481
ENSG00000011275	RNF216	Q9NWF9-1;Q9NWF9;B4DMD7;Q9NWF9-3	E3 ubiquitin-protein ligase RNF216	>sp|Q9NWF9-1|RN216_HUMAN Isoform 2 of E3 ubiquitin-protein ligase RNF216 OS=Homo sapiens GN=RNF216;>sp|Q9NWF9|RN216_HUMAN E3 ubiquitin-protein ligase RNF216 OS=Homo sapiens GN=RNF216 PE=1 SV=3;>tr|B4DMD7|B4DMD7_HUMAN E3 ubiquitin-protein ligase RNF216 OS=H	5.4	5	4	1.19E-06	3300700	0	2090600	2470400	2966900	4730600	1347800	0	0	0	0	0	0	12365	Q9NWF9	73348.88889	0	46457.77778	54897.77778	65931.11111	105124.4444	29951.11111	45.6893	52.1632	47.06175	34.2127	55.93045	40.795	47.6134	33.1164
ENSG00000011295	TTC19	Q6DKK2	Tetratricopeptide repeat protein 19, mitochondrial	>sp|Q6DKK2|TTC19_HUMAN Tetratricopeptide repeat protein 19, mitochondrial OS=Homo sapiens GN=TTC19 PE=1 SV=4	30.5	1	12	1.21E-40	151740000	111400000	124870000	124020000	191940000	155840000	92011000	1883900	1473900	2034300	1637100	2217400	2246400	1350700	Q6DKK2	6897272.727	5063636.364	5675909.091	5637272.727	8724545.455	7083636.364	4182318.182	35.232	33.5035	37.1862	37.5914	32.66605	35.0626	31.00835	32.7959
ENSG00000011304	PTBP1	P26599-3;P26599-2;P26599	Polypyrimidine tract-binding protein 1	>sp|P26599-3|PTBP1_HUMAN Isoform 3 of Polypyrimidine tract-binding protein 1 OS=Homo sapiens GN=PTBP1;>sp|P26599-2|PTBP1_HUMAN Isoform 2 of Polypyrimidine tract-binding protein 1 OS=Homo sapiens GN=PTBP1;>sp|P26599|PTBP1_HUMAN Polypyrimidine tract-binding	77.2	4	41	0	2.20E+10	2.69E+10	2.98E+10	2.13E+10	2.43E+10	2.52E+10	2.38E+10	1255900000	1336700000	1369400000	1334400000	1308100000	1373700000	1342600000	P26599	1047190476	1.28E+09	1418142857	1016333333	1155857143	1199047619	1135190476	76.4527	83.2403	75.80485	67.6491	88.06815	81.937	75.94925	84.0551
ENSG00000011376	LARS2	Q15031;E9PHM2	Probable leucine--tRNA ligase, mitochondrial	>sp|Q15031|SYLM_HUMAN Probable leucine--tRNA ligase, mitochondrial OS=Homo sapiens GN=LARS2 PE=1 SV=2;>tr|E9PHM2|E9PHM2_HUMAN Probable leucine--tRNA ligase, mitochondrial OS=Homo sapiens GN=LARS2 PE=4 SV=1	38.4	4	31	6.06E-126	308480000	482630000	434560000	238450000	319220000	219270000	250100000	10310000	9095700	8062700	9159800	9840600	9885300	7363000	Q15031	6855111.111	10725111.11	9656888.889	5298888.889	7093777.778	4872666.667	5557777.778	10.5127	11.1634	10.6637	9.26452	11.44715	11.437	10.5804	13.0465
ENSG00000011405	PIK3C2A	O00443;F5H2B0	Phosphatidylinositol 4-phosphate 3-kinase C2 domain-containing subunit alpha	>sp|O00443|P3C2A_HUMAN Phosphatidylinositol 4-phosphate 3-kinase C2 domain-containing subunit alpha OS=Homo sapiens GN=PIK3C2A PE=1 SV=2;>tr|F5H2B0|F5H2B0_HUMAN Phosphatidylinositol 4-phosphate 3-kinase C2 domain-containing subunit alpha OS=Homo sapiens GN	11.7	5	15	9.75E-64	140240000	96948000	188320000	145430000	132080000	166390000	157800000	2858000	2303700	2648700	3046700	2715900	3037400	3407200	O00443	1491914.894	1031361.702	2003404.255	1547127.66	1405106.383	1770106.383	1678723.404	8.1348	8.08537	8.55749	8.2814	6.992925	7.39066	8.35134	6.69
ENSG00000011422	PLAUR	Q03405;Q03405-3	Urokinase plasminogen activator surface receptor	>sp|Q03405|UPAR_HUMAN Urokinase plasminogen activator surface receptor OS=Homo sapiens GN=PLAUR PE=1 SV=1;>sp|Q03405-3|UPAR_HUMAN Isoform 3 of Urokinase plasminogen activator surface receptor OS=Homo sapiens GN=PLAUR	25.1	2	6	2.43E-70	105490000	93019000	89225000	63823000	81521000	86501000	128440000	2883700	2876800	3715700	2975200	2655300	2254200	2525700	Q03405	6205294.118	5471705.882	5248529.412	3754294.118	4795352.941	5088294.118	7555294.118	14.8913	16.3171	18.9156	8.45466	16.7758	9.78439	15.6436	12.4651
ENSG00000011426	ANLN	Q9NQW6;Q9NQW6-2	Actin-binding protein anillin	>sp|Q9NQW6|ANLN_HUMAN Actin-binding protein anillin OS=Homo sapiens GN=ANLN PE=1 SV=2;>sp|Q9NQW6-2|ANLN_HUMAN Isoform 2 of Actin-binding protein anillin OS=Homo sapiens GN=ANLN	59.7	9	62	0	801220000	608020000	973970000	1019900000	1822500000	2083700000	1739600000	16462000	9440000	12854000	21203000	32184000	41299000	36304000	Q9NQW6	14056491.23	10667017.54	17087192.98	17892982.46	31973684.21	36556140.35	30519298.25	NA	NA	NA	NA	NA	NA	NA	NA
ENSG00000011451	WIZ	B7ZM82;B3KVH1;O95785;O95785-2	Protein Wiz	>tr|B7ZM82|B7ZM82_HUMAN Protein Wiz OS=Homo sapiens GN=WIZ PE=2 SV=1;>tr|B3KVH1|B3KVH1_HUMAN Protein Wiz OS=Homo sapiens GN=WIZ PE=2 SV=1;>sp|O95785|WIZ_HUMAN Protein Wiz OS=Homo sapiens GN=WIZ PE=1 SV=2;>sp|O95785-2|WIZ_HUMAN Isoform 2 of Protein Wiz OS=H	40.3	4	28	2.37E-146	329920000	316820000	358370000	200300000	289150000	160710000	219600000	5983100	4740500	4429200	4873500	6052600	4891300	5103400	B7ZM82	5788070.175	5558245.614	6287192.982	3514035.088	5072807.018	2819473.684	3852631.579	8.56053	11.0896	9.37226	4.56199	10.7689	6.42049	10.398495	7.38232
ENSG00000011454	RABGAP1	Q9Y3P9	Rab GTPase-activating protein 1	>sp|Q9Y3P9|RBGP1_HUMAN Rab GTPase-activating protein 1 OS=Homo sapiens GN=RABGAP1 PE=1 SV=3	43.9	6	40	1.30E-174	756820000	769920000	802950000	649060000	692930000	663970000	623160000	14976000	11415000	12144000	15640000	15565000	14809000	15324000	Q9Y3P9	14279622.64	14526792.45	15150000	12246415.09	13074150.94	12527735.85	11757735.85	17.6196	18.0507	15.99225	13.3838	18.86715	14.9236	18.77795	14.5036
ENSG00000011478	QPCTL	Q9NXS2	Glutaminyl-peptide cyclotransferase-like protein	>sp|Q9NXS2|QPCTL_HUMAN Glutaminyl-peptide cyclotransferase-like protein OS=Homo sapiens GN=QPCTL PE=1 SV=2	14.7	1	6	8.72E-17	25336000	37859000	42304000	30637000	4857800	41422000	45394000	1465100	1939500	846560	611090	0	1008100	1282600	Q9NXS2	1809714.286	2704214.286	3021714.286	2188357.143	346985.7143	2958714.286	3242428.571	11.4886	13.1297	13.13985	8.78172	13.8704	9.70155	10.62925	10.1115
ENSG00000011485	PPP5C	P53041;B4DDZ8;H0YDU8;A8MU39	Serine/threonine-protein phosphatase 5;Serine/threonine-protein phosphatase	>sp|P53041|PPP5_HUMAN Serine/threonine-protein phosphatase 5 OS=Homo sapiens GN=PPP5C PE=1 SV=1;>tr|B4DDZ8|B4DDZ8_HUMAN Serine/threonine-protein phosphatase OS=Homo sapiens GN=PPP5C PE=2 SV=1;>tr|H0YDU8|H0YDU8_HUMAN Serine/threonine-protein phosphatase (Fr	73.7	5	45	0	8214300000	1.15E+10	1.39E+10	1.07E+10	1.10E+10	9.88E+09	1.05E+10	326990000	326040000	369440000	381800000	388900000	349640000	349680000	P53041	293367857.1	409535714.3	496107142.9	380500000	393714285.7	352821428.6	373785714.3	104.027	102.86	97.7211	89.5584	115.756	99.9673	88.1836	99.06
ENSG00000011566	MAP4K3	Q8IVH8;Q8IVH8-2;Q8IVH8-3;F5H5A3;B4DSS3	Mitogen-activated protein kinase kinase kinase kinase 3	>sp|Q8IVH8|M4K3_HUMAN Mitogen-activated protein kinase kinase kinase kinase 3 OS=Homo sapiens GN=MAP4K3 PE=1 SV=1;>sp|Q8IVH8-2|M4K3_HUMAN Isoform 2 of Mitogen-activated protein kinase kinase kinase kinase 3 OS=Homo sapiens GN=MAP4K3;>sp|Q8IVH8-3|M4K3_HUMAN	5	5	3	7.60E-08	0	87451	103590	122500	81787	102600	52797	0	0	0	0	0	53580	0	Q8IVH8	0	1860.659574	2204.042553	2606.382979	1740.148936	2182.978723	1123.340426	10.6919	9.15792	10.623955	9.1647	12.904145	8.20118	13.34474	8.16758
ENSG00000011600	TYROBP	O43914;O43914-2;F5H389	TYRO protein tyrosine kinase-binding protein	>sp|O43914|TYOBP_HUMAN TYRO protein tyrosine kinase-binding protein OS=Homo sapiens GN=TYROBP PE=1 SV=1;>sp|O43914-2|TYOBP_HUMAN Isoform 2 of TYRO protein tyrosine kinase-binding protein OS=Homo sapiens GN=TYROBP;>tr|F5H389|F5H389_HUMAN TYRO protein tyrosi	28.3	3	2	3.73E-58	62824000	45839000	33104000	23346000	32449000	33412000	32531000	957720	677500	678870	750600	613850	623000	623760	O43914	12564800	9167800	6620800	4669200	6489800	6682400	6506200	18.6849	21.7514	22.8975	14.8845	17.75075	13.992	15.75625	12.1094
ENSG00000011638	TMEM159	B4DEC1;I3NI23;Q96B96;I3L288;I3NI21	Promethin	>tr|B4DEC1|B4DEC1_HUMAN Promethin OS=Homo sapiens GN=TMEM159 PE=2 SV=1;>tr|I3NI23|I3NI23_HUMAN Promethin OS=Homo sapiens GN=TMEM159 PE=4 SV=1;>sp|Q96B96|TM159_HUMAN Promethin OS=Homo sapiens GN=TMEM159 PE=2 SV=2;>tr|I3L288|I3L288_HUMAN Promethin OS=Homo sa	9.7	5	2	0.00013555	12587000	0	5270100	6322100	0	11585000	6946600	0	0	0	0	0	0	100780	B4DEC1	1798142.857	0	752871.4286	903157.1429	0	1655000	992371.4286	5.07137	7.07172	6.24251	4.80576	6.952555	4.55675	5.577195	4.47907
ENSG00000012048	BRCA1	E9PFC7;P38398;P38398-2;P38398-4;E9PFZ0;E7EMP0;F8W8H7;E7EP70	Breast cancer type 1 susceptibility protein	>tr|E9PFC7|E9PFC7_HUMAN Breast cancer type 1 susceptibility protein OS=Homo sapiens GN=BRCA1 PE=4 SV=1;>sp|P38398|BRCA1_HUMAN Breast cancer type 1 susceptibility protein OS=Homo sapiens GN=BRCA1 PE=1 SV=2;>sp|P38398-2|BRCA1_HUMAN Isoform 2 of Breast cancer	14.5	26	18	3.80E-49	118300000	65641000	92505000	54708000	78132000	56783000	118860000	1665300	1054500	1396700	1766500	2015000	1776800	1844900	E9PFC7	1258510.638	698308.5106	984095.7447	582000	831191.4894	604074.4681	1264468.085	24.1815	27.0329	18.0274	25.7729	26.25495	27.6579	24.4514	22.5974
ENSG00000012061	ERCC1	P07992-3;P07992;B3KRR0;P07992-2	DNA excision repair protein ERCC-1	>sp|P07992-3|ERCC1_HUMAN Isoform 3 of DNA excision repair protein ERCC-1 OS=Homo sapiens GN=ERCC1;>sp|P07992|ERCC1_HUMAN DNA excision repair protein ERCC-1 OS=Homo sapiens GN=ERCC1 PE=1 SV=1;>tr|B3KRR0|B3KRR0_HUMAN DNA excision repair protein ERCC-1 OS=Hom	17	4	4	1.31E-15	19673000	14766000	27492000	15490000	7392800	8455900	323110000	509220	876310	448250	595410	325610	676500	291830	P07992	1405214.286	1054714.286	1963714.286	1106428.571	528057.1429	603992.8571	23079285.71	26.4855	32.9611	29.5475	23.1653	33.45665	24.5049	28.70205	24.7265
ENSG00000012232	EXTL3	O43909	Exostosin-like 3	>sp|O43909|EXTL3_HUMAN Exostosin-like 3 OS=Homo sapiens GN=EXTL3 PE=2 SV=1	8.7	2	6	5.01E-09	6217200	17953000	0	0	0	0	0	1005500	0	0	0	0	0	0	O43909	121905.8824	352019.6078	0	0	0	0	0	6.55317	6.93993	6.196985	3.76464	7.838495	5.02394	8.031005	5.41122
ENSG00000012232	EXTL3	E7ET85	NA	>tr|E7ET85|E7ET85_HUMAN Exostosin-like 3 OS=Homo sapiens GN=EXTL3 PE=4 SV=1	11	1	5	8.38E-08	0	0	0	0	0	0	0	0	0	0	0	0	0	0	E7ET85	0	0	0	0	0	0	0	6.55317	6.93993	6.196985	3.76464	7.838495	5.02394	8.031005	5.41122
ENSG00000012779	ALOX5	P09917;B7ZLS0	Arachidonate 5-lipoxygenase	>sp|P09917|LOX5_HUMAN Arachidonate 5-lipoxygenase OS=Homo sapiens GN=ALOX5 PE=1 SV=2;>tr|B7ZLS0|B7ZLS0_HUMAN ALOX5 protein OS=Homo sapiens GN=ALOX5 PE=2 SV=1	1.8	2	1	0.039743	0	0	0	0	0	0	0	0	0	0	0	0	0	0	P09917	0	0	0	0	0	0	0	NA	NA	NA	NA	NA	NA	NA	NA
ENSG00000012817	KDM5D	Q9BY66-3;Q9BY66;Q9BY66-2;E9PFH2;B4E1Y0	Lysine-specific demethylase 5D	>sp|Q9BY66-3|KDM5D_HUMAN Isoform 3 of Lysine-specific demethylase 5D OS=Homo sapiens GN=KDM5D;>sp|Q9BY66|KDM5D_HUMAN Lysine-specific demethylase 5D OS=Homo sapiens GN=KDM5D PE=1 SV=2;>sp|Q9BY66-2|KDM5D_HUMAN Isoform 2 of Lysine-specific demethylase 5D OS=H	14.4	6	19	1.00E-86	2492500	0	5400700	0	0	0	0	0	0	123790	0	0	0	0	Q9BY66	31550.63291	0	68363.29114	0	0	0	0	NA	NA	NA	NA	NA	NA	NA	NA
ENSG00000012822	CALCOCO1	Q9P1Z2-4;Q9P1Z2;Q9P1Z2-3;Q9P1Z2-2;E7EWT6;B4DKB9	Calcium-binding and coiled-coil domain-containing protein 1	>sp|Q9P1Z2-4|CACO1_HUMAN Isoform 4 of Calcium-binding and coiled-coil domain-containing protein 1 OS=Homo sapiens GN=CALCOCO1;>sp|Q9P1Z2|CACO1_HUMAN Calcium-binding and coiled-coil domain-containing protein 1 OS=Homo sapiens GN=CALCOCO1 PE=1 SV=2;>sp|Q9P1Z	14.4	10	8	1.76E-21	16958000	23009000	88351000	62013000	15256000	2802200	17698000	826180	564560	754500	2004100	509430	0	340750	Q9P1Z2	498764.7059	676735.2941	2598558.824	1823911.765	448705.8824	82417.64706	520529.4118	7.44429	7.10962	7.622805	3.45261	6.762315	3.50945	6.70768	3.81706
ENSG00000012822	NA	Q9P1Z2-4	NA	>sp|Q9P1Z2-4|CACO1_HUMAN Isoform 4 of Calcium-binding and coiled-coil domain-containing protein 1 OS=Homo sapiens GN=CALCOCO1	20.5	1	11	3.71E-48	14261000	12369000	10011000	48839000	15333000	2369900	13199000	556880	708530	574410	1018000	816650	0	728440	Q9P1Z2	419441.1765	363794.1176	294441.1765	1436441.176	450970.5882	69702.94118	388205.8824	7.44429	7.10962	7.622805	3.45261	6.762315	3.50945	6.70768	3.81706
ENSG00000012963	UBR7	Q8N806;E9PCJ7;F5H1M5	Putative E3 ubiquitin-protein ligase UBR7	>sp|Q8N806|UBR7_HUMAN Putative E3 ubiquitin-protein ligase UBR7 OS=Homo sapiens GN=UBR7 PE=1 SV=2;>tr|E9PCJ7|E9PCJ7_HUMAN Putative E3 ubiquitin-protein ligase UBR7 OS=Homo sapiens GN=UBR7 PE=4 SV=1;>tr|F5H1M5|F5H1M5_HUMAN Putative E3 ubiquitin-protein liga	54.1	9	26	1.14E-229	1248800000	865750000	1419400000	1027200000	1.44E+09	1148800000	1190200000	29844000	22457000	26440000	26397000	27846000	24947000	25418000	Q8N806	54295652.17	37641304.35	61713043.48	44660869.57	62434782.61	49947826.09	51747826.09	18.0627	18.1134	17.18235	24.5112	20.67995	21.3372	16.2953	17.1861
ENSG00000012983	MAP4K5	Q9Y4K4	Mitogen-activated protein kinase kinase kinase kinase 5	>sp|Q9Y4K4|M4K5_HUMAN Mitogen-activated protein kinase kinase kinase kinase 5 OS=Homo sapiens GN=MAP4K5 PE=1 SV=1	19	5	15	5.70E-63	74540000	101220000	89093000	55493000	66207000	37688000	79595000	7646700	5282400	5874200	8634300	8402200	6249800	6707600	Q9Y4K4	1774761.905	2410000	2121261.905	1321261.905	1576357.143	897333.3333	1895119.048	15.3071	14.9625	14.36915	13.0029	13.5942	13.5571	16.54885	13.4972
ENSG00000013016	EHD3	Q9NZN3	EH domain-containing protein 3	>sp|Q9NZN3|EHD3_HUMAN EH domain-containing protein 3 OS=Homo sapiens GN=EHD3 PE=1 SV=2	34.8	2	21	6.01E-81	0	0	0	0	0	65469000	0	0	0	0	0	0	1277100	0	Q9NZN3	0	0	0	0	0	2338178.571	0	NA	NA	NA	NA	NA	NA	NA	NA
ENSG00000013275	PSMC4	P43686;P43686-2	26S protease regulatory subunit 6B	>sp|P43686|PRS6B_HUMAN 26S protease regulatory subunit 6B OS=Homo sapiens GN=PSMC4 PE=1 SV=2;>sp|P43686-2|PRS6B_HUMAN Isoform 2 of 26S protease regulatory subunit 6B OS=Homo sapiens GN=PSMC4	86.8	2	45	0	5.29E+09	5515400000	6950300000	5284300000	5.55E+09	5.67E+09	4685400000	184440000	180620000	197100000	185050000	196800000	209380000	200290000	P43686	211400000	220616000	278012000	211372000	222160000	226760000	187416000	55.3818	55.3255	52.41405	48.7992	58.8208	44.6798	53.70805	45.7528
ENSG00000013288	MAN2B2	Q9Y2E5;E9PCD7;Q9Y2E5-2;H0YA68	Epididymis-specific alpha-mannosidase	>sp|Q9Y2E5|MA2B2_HUMAN Epididymis-specific alpha-mannosidase OS=Homo sapiens GN=MAN2B2 PE=1 SV=4;>tr|E9PCD7|E9PCD7_HUMAN Epididymis-specific alpha-mannosidase OS=Homo sapiens GN=MAN2B2 PE=4 SV=1;>sp|Q9Y2E5-2|MA2B2_HUMAN Isoform 2 of Epididymis-specific alp	7.8	4	5	6.67E-19	55571000	33453000	33186000	82404000	34739000	42005000	29210000	1265500	1192500	1036400	1418300	945940	1062500	766890	Q9Y2E5	1292348.837	777976.7442	771767.4419	1916372.093	807883.7209	976860.4651	679302.3256	8.73881	32.9077	12.32875	23.3055	10.3047	5.13657	8.1704	25.1285
ENSG00000013364	MVP	Q14764	Major vault protein	>sp|Q14764|MVP_HUMAN Major vault protein OS=Homo sapiens GN=MVP PE=1 SV=4	11.5	3	4	1.36E-13	4936700	1534700	1443100	334410	253470	98951000	203540	1621200	901120	536040	251900	0	0	0	Q14764	114806.9767	35690.69767	33560.46512	7776.976744	5894.651163	2301186.047	4733.488372	NA	NA	NA	NA	NA	NA	NA	NA
ENSG00000013374	NUB1	H3BM74;H3BM14;Q9Y5A7;Q9Y5A7-2;F8WDB6;C9JRT6	NEDD8 ultimate buster 1	>tr|H3BM74|H3BM74_HUMAN NEDD8 ultimate buster 1 OS=Homo sapiens GN=NUB1 PE=4 SV=1;>tr|H3BM14|H3BM14_HUMAN NEDD8 ultimate buster 1 OS=Homo sapiens GN=NUB1 PE=4 SV=1;>sp|Q9Y5A7|NUB1_HUMAN NEDD8 ultimate buster 1 OS=Homo sapiens GN=NUB1 PE=1 SV=2;>sp|Q9Y5A7-2	36.8	11	23	6.22E-201	766050000	644670000	776150000	642890000	787940000	484950000	751190000	16925000	15683000	15297000	15057000	15599000	14442000	13867000	H3BM74	27358928.57	23023928.57	27719642.86	22960357.14	28140714.29	17319642.86	26828214.29	NA	NA	NA	NA	NA	NA	NA	NA
ENSG00000013375	PGM3	E9PF86;O95394;D6RF12	Phosphoacetylglucosamine mutase	>tr|E9PF86|E9PF86_HUMAN Phosphoacetylglucosamine mutase OS=Homo sapiens GN=PGM3 PE=3 SV=1;>sp|O95394|AGM1_HUMAN Phosphoacetylglucosamine mutase OS=Homo sapiens GN=PGM3 PE=1 SV=1;>tr|D6RF12|D6RF12_HUMAN Phosphoacetylglucosamine mutase OS=Homo sapiens GN=PGM	57.5	10	30	1.14E-283	609550000	634110000	742040000	532580000	522540000	375500000	536580000	16272000	15415000	14413000	14853000	13962000	15850000	17415000	E9PF86	21769642.86	22646785.71	26501428.57	19020714.29	18662142.86	13410714.29	19163571.43	17.0203	26.7104	16.10915	20.5779	18.9644	17.1625	20.21145	16.5783
ENSG00000013441	CLK1	P49759-3;P49759;E9PH13;F8WBF5	Dual specificity protein kinase CLK1	>sp|P49759-3|CLK1_HUMAN Isoform 3 of Dual specificity protein kinase CLK1 OS=Homo sapiens GN=CLK1;>sp|P49759|CLK1_HUMAN Dual specificity protein kinase CLK1 OS=Homo sapiens GN=CLK1 PE=1 SV=2;>tr|E9PH13|E9PH13_HUMAN Dual-specificity protein kinase CLK1 OS=H	18.4	6	7	1.14E-20	19242000	68128000	68293000	11478000	17126000	9047200	22409000	602640	678150	570720	308300	440210	618320	717450	P49759	769680	2725120	2731720	459120	685040	361888	896360	NA	NA	NA	NA	NA	NA	NA	NA
ENSG00000013503	POLR3B	Q9NW08;F5H1E6;F8VRE2	DNA-directed RNA polymerase III subunit RPC2;DNA-directed RNA polymerase	>sp|Q9NW08|RPC2_HUMAN DNA-directed RNA polymerase III subunit RPC2 OS=Homo sapiens GN=POLR3B PE=1 SV=2;>tr|F5H1E6|F5H1E6_HUMAN DNA-directed RNA polymerase OS=Homo sapiens GN=POLR3B PE=3 SV=1;>tr|F8VRE2|F8VRE2_HUMAN DNA-directed RNA polymerase III subunit R	23.6	5	23	3.53E-87	312700000	346240000	426290000	236220000	1035800000	209440000	270840000	5950800	6040100	5762400	6062800	4998500	5452100	5986800	Q9NW08	5685454.545	6295272.727	7750727.273	4294909.091	18832727.27	3808000	4924363.636	9.30962	8.81466	9.57809	8.31799	9.38211	8.74308	9.00596	8.95881
ENSG00000013523	ANGEL1	Q9UNK9	Protein angel homolog 1	>sp|Q9UNK9|ANGE1_HUMAN Protein angel homolog 1 OS=Homo sapiens GN=ANGEL1 PE=1 SV=1	8.1	1	5	6.89E-16	26780000	19240000	95056000	24465000	26669000	17241000	21826000	554360	710110	878870	1321800	1377100	996920	929540	Q9UNK9	1275238.095	916190.4762	4526476.19	1165000	1269952.381	821000	1039333.333	7.75353	8.47602	8.81906	7.76313	9.014135	9.24185	6.757065	9.37931
ENSG00000013561	RNF14	Q9UBS8;A8MTW5;B7Z229;B7Z3J5;E7EP22	E3 ubiquitin-protein ligase RNF14	>sp|Q9UBS8|RNF14_HUMAN E3 ubiquitin-protein ligase RNF14 OS=Homo sapiens GN=RNF14 PE=1 SV=1;>tr|A8MTW5|A8MTW5_HUMAN E3 ubiquitin-protein ligase RNF14 OS=Homo sapiens GN=RNF14 PE=4 SV=1;>tr|B7Z229|B7Z229_HUMAN E3 ubiquitin-protein ligase RNF14 OS=Homo sapie	14.6	12	7	5.33E-26	14750000	29063000	34191000	19229000	13129000	8810600	8879300	223250	1262500	824160	290730	364760	536810	316650	Q9UBS8	614583.3333	1210958.333	1424625	801208.3333	547041.6667	367108.3333	369970.8333	15.6435	17.8668	17.18015	21.6268	15.96135	19.7875	18.8849	19.1801
ENSG00000013573	DDX11;DDX11L8	Q96FC9-2;Q96FC9-3;Q96FC9-4;Q96FC9;A8MPP1	Probable ATP-dependent RNA helicase DDX11;Putative ATP-dependent RNA helicase DDX11-like protein 8	>sp|Q96FC9-2|DDX11_HUMAN Isoform 2 of Probable ATP-dependent RNA helicase DDX11 OS=Homo sapiens GN=DDX11;>sp|Q96FC9-3|DDX11_HUMAN Isoform 3 of Probable ATP-dependent RNA helicase DDX11 OS=Homo sapiens GN=DDX11;>sp|Q96FC9-4|DDX11_HUMAN Isoform 4 of Probable	21.4	11	15	1.84E-72	104770000	108440000	161860000	149270000	116220000	92444000	100250000	2179200	2175900	2232400	2805400	2921000	2320500	2984300	Q96FC9	2182708.333	2259166.667	3372083.333	3109791.667	2421250	1925916.667	2088541.667	23.7064	25.8108	22.54245	22.9632	27.923	22.8757	23.8024	19.851
ENSG00000013583	HEBP1	Q9NRV9;F5GWX2	Heme-binding protein 1	>sp|Q9NRV9|HEBP1_HUMAN Heme-binding protein 1 OS=Homo sapiens GN=HEBP1 PE=1 SV=1;>tr|F5GWX2|F5GWX2_HUMAN Heme-binding protein 1 OS=Homo sapiens GN=HEBP1 PE=4 SV=1	70.4	3	13	2.21E-109	247010000	187780000	311810000	208710000	206830000	232010000	147820000	7643300	5991200	7591000	6302200	7304000	7785900	5857600	Q9NRV9	20584166.67	15648333.33	25984166.67	17392500	17235833.33	19334166.67	12318333.33	17.8701	18.8147	18.79585	13.6441	19.22005	13.8426	18.1665	12.8378
ENSG00000013588	GPRC5A	Q8NFJ5;F5GWG3	Retinoic acid-induced protein 3	>sp|Q8NFJ5|RAI3_HUMAN Retinoic acid-induced protein 3 OS=Homo sapiens GN=GPRC5A PE=1 SV=2;>tr|F5GWG3|F5GWG3_HUMAN Retinoic acid-induced protein 3 (Fragment) OS=Homo sapiens GN=GPRC5A PE=4 SV=1	3.9	2	1	0.022814	0	0	0	0	0	0	0	0	0	0	0	0	0	0	Q8NFJ5	0	0	0	0	0	0	0	NA	NA	NA	NA	NA	NA	NA	NA
ENSG00000013810	TACC3	Q9Y6A5	Transforming acidic coiled-coil-containing protein 3	>sp|Q9Y6A5|TACC3_HUMAN Transforming acidic coiled-coil-containing protein 3 OS=Homo sapiens GN=TACC3 PE=1 SV=1	63.4	7	50	0	2521300000	1304600000	2362300000	2218200000	3019300000	2661700000	2387600000	45176000	22004000	32629000	45778000	71396000	71377000	65956000	Q9Y6A5	74155882.35	38370588.24	69479411.76	65241176.47	88802941.18	78285294.12	70223529.41	42.616	51.2185	20.32785	42.9354	52.70575	79.8305	86.17535	99.0249
ENSG00000014123	UFL1	O94874;O94874-2;O94874-3	E3 UFM1-protein ligase 1	>sp|O94874|UFL1_HUMAN E3 UFM1-protein ligase 1 OS=Homo sapiens GN=UFL1 PE=1 SV=2;>sp|O94874-2|UFL1_HUMAN Isoform 2 of E3 UFM1-protein ligase 1 OS=Homo sapiens GN=UFL1;>sp|O94874-3|UFL1_HUMAN Isoform 3 of E3 UFM1-protein ligase 1 OS=Homo sapiens GN=UFL1	61.5	3	51	0	1107300000	1449100000	1631400000	1204400000	1500200000	1264600000	1307700000	40873000	45381000	44683000	42677000	43027000	45730000	47557000	O94874	23068750	30189583.33	33987500	25091666.67	31254166.67	26345833.33	27243750	16.7748	18.1619	18.81115	21.3194	15.11445	19.2049	17.0126	17.2951
ENSG00000014138	POLA2	B4DNB4	NA	>tr|B4DNB4|B4DNB4_HUMAN DNA polymerase alpha subunit B OS=Homo sapiens GN=POLA2 PE=2 SV=1	43.8	1	11	3.29E-92	0	14005000	37565000	34477000	33944000	0	32926000	0	0	0	0	508160	0	0	B4DNB4	0	1167083.333	3130416.667	2873083.333	2828666.667	0	2743833.333	17.7063	17.7839	14.3333	17.9834	22.3915	19.5525	15.58225	16.4312
ENSG00000014138	POLA2	Q14181	DNA polymerase alpha subunit B	>sp|Q14181|DPOA2_HUMAN DNA polymerase alpha subunit B OS=Homo sapiens GN=POLA2 PE=1 SV=2	52	4	21	1.14E-120	449970000	414390000	618110000	358390000	559910000	523060000	681540000	17641000	17880000	20272000	20330000	21457000	20249000	21018000	Q14181	18748750	17266250	25754583.33	14932916.67	23329583.33	21794166.67	28397500	17.7063	17.7839	14.3333	17.9834	22.3915	19.5525	15.58225	16.4312
ENSG00000014164	ZC3H3	Q8IXZ2	Zinc finger CCCH domain-containing protein 3	>sp|Q8IXZ2|ZC3H3_HUMAN Zinc finger CCCH domain-containing protein 3 OS=Homo sapiens GN=ZC3H3 PE=1 SV=3	4.1	1	2	0.0016658	0	2103000	0	0	0	0	0	0	1988200	0	0	0	0	0	Q8IXZ2	0	41235.29412	0	0	0	0	0	3.35603	4.58319	3.89772	2.0051	4.63422	3.19656	4.229425	3.75091
ENSG00000014216	CAPN1	P07384;H7C5Z3	Calpain-1 catalytic subunit	>sp|P07384|CAN1_HUMAN Calpain-1 catalytic subunit OS=Homo sapiens GN=CAPN1 PE=1 SV=1;>tr|H7C5Z3|H7C5Z3_HUMAN Calpain-1 catalytic subunit OS=Homo sapiens GN=CAPN1 PE=4 SV=1	70.3	12	52	0	4885400000	5584200000	6697100000	5466900000	5735800000	5839700000	5613100000	243210000	255420000	262520000	252890000	244840000	256770000	231540000	P07384	128563157.9	146952631.6	176239473.7	143865789.5	150942105.3	153676315.8	147713157.9	33.5893	38.4569	36.286	25.4235	40.535	29.8716	38.0549	32.8138
ENSG00000014641	MDH1	C9JRL4	NA	>tr|C9JRL4|C9JRL4_HUMAN Malate dehydrogenase, cytoplasmic (Fragment) OS=Homo sapiens GN=MDH1 PE=4 SV=1	85.8	1	11	0	1124900	0	0	0	1044500	4272800	1490100	0	0	0	0	0	0	1525700	C9JRL4	160700	0	0	0	149214.2857	610400	212871.4286	76.403	69.7735	64.39645	87.6109	68.2002	88.5433	71.7625	77.8083
ENSG00000014824	SLC30A9	Q6PML9	Zinc transporter 9	>sp|Q6PML9|ZNT9_HUMAN Zinc transporter 9 OS=Homo sapiens GN=SLC30A9 PE=1 SV=1	22	3	10	4.95E-114	95413000	79227000	55254000	87700000	62237000	52196000	65819000	1723500	1740700	1511200	1725400	1714500	1132000	1946600	Q6PML9	3669730.769	3047192.308	2125153.846	3373076.923	2393730.769	2007538.462	2531500	45.444	45.5978	44.3277	49.7195	41.5417	48.6412	44.13365	46.0361
ENSG00000014914	MTMR11	A4FU01;A4FU01-5;A4FU01-2	Myotubularin-related protein 11	>sp|A4FU01|MTMRB_HUMAN Myotubularin-related protein 11 OS=Homo sapiens GN=MTMR11 PE=2 SV=2;>sp|A4FU01-5|MTMRB_HUMAN Isoform 5 of Myotubularin-related protein 11 OS=Homo sapiens GN=MTMR11;>sp|A4FU01-2|MTMRB_HUMAN Isoform 2 of Myotubularin-related protein 11	2.1	3	1	0.028159	0	0	0	0	0	0	0	0	0	0	0	0	0	0	A4FU01	0	0	0	0	0	0	0	2.43714	2.20446	2.16264	3.72901	2.45092	3.17738	2.95583	2.65262
ENSG00000014919	COX15	Q7KZN9-2;Q7KZN9	Cytochrome c oxidase assembly protein COX15 homolog	>sp|Q7KZN9-2|COX15_HUMAN Isoform 2 of Cytochrome c oxidase assembly protein COX15 homolog OS=Homo sapiens GN=COX15;>sp|Q7KZN9|COX15_HUMAN Cytochrome c oxidase assembly protein COX15 homolog OS=Homo sapiens GN=COX15 PE=1 SV=1	25.8	2	9	1.31E-49	107910000	206880000	337920000	252880000	271700000	272580000	208050000	8899700	5895000	7016800	8487100	11740000	9250700	10023000	Q7KZN9	5679473.684	10888421.05	17785263.16	13309473.68	14300000	14346315.79	10950000	28.7549	30.7178	30.19475	30.598	31.9753	31.149	30.1453	31.654
ENSG00000015133	CCDC88C	Q9P219	Protein Daple	>sp|Q9P219|DAPLE_HUMAN Protein Daple OS=Homo sapiens GN=CCDC88C PE=1 SV=3	30.1	4	52	1.88E-213	357830000	9059400000	9008900000	8465800000	1.19E+10	1.20E+10	1.03E+10	117220000	101870000	105080000	106510000	112930000	121090000	113350000	Q9P219	3253000	82358181.82	81899090.91	76961818.18	107754545.5	109400000	93727272.73	11.0411	13.4548	12.69835	9.64764	12.34165	11.1863	13.3234	12.1844
ENSG00000015153	YAF2	Q8IY57;Q8IY57-2;A6NL56;Q8IY57-3	YY1-associated factor 2	>sp|Q8IY57|YAF2_HUMAN YY1-associated factor 2 OS=Homo sapiens GN=YAF2 PE=1 SV=3;>sp|Q8IY57-2|YAF2_HUMAN Isoform 1 of YY1-associated factor 2 OS=Homo sapiens GN=YAF2;>tr|A6NL56|A6NL56_HUMAN YY1-associated factor 2 OS=Homo sapiens GN=YAF2 PE=4 SV=2;>sp|Q8IY5	47.8	8	7	1.47E-34	78951000	132200000	136110000	62414000	115780000	20810000	61039000	2967000	3189100	2497100	2094800	3385700	2148700	2402800	Q8IY57	11278714.29	18885714.29	19444285.71	8916285.714	16540000	2972857.143	8719857.143	24.1551	31.0742	31.08185	75.2033	29.31315	104.717	28.58515	89.2351
ENSG00000015285	WAS	P42768	Wiskott-Aldrich syndrome protein	>sp|P42768|WASP_HUMAN Wiskott-Aldrich syndrome protein OS=Homo sapiens GN=WAS PE=1 SV=4	56.2	2	18	2.13E-292	8.49E+08	864630000	1153100000	801760000	886490000	869720000	565770000	47257000	48171000	51767000	43663000	36658000	41688000	36729000	P42768	38590909.09	39301363.64	52413636.36	36443636.36	40295000	39532727.27	25716818.18	25.0988	30.7196	29.613	18.7032	29.46195	20.7554	41.4051	22.6341
ENSG00000015475	NA	P55957-4	NA	>sp|P55957-4|BID_HUMAN Isoform 4 of BH3-interacting domain death agonist OS=Homo sapiens GN=BID	71.7	1	8	7.91E-97	0	0	0	0	0	0	0	0	0	0	0	0	0	0	P55957	0	0	0	0	0	0	0	49.0675	55.3035	49.70455	58.5986	53.1978	56.2443	46.0948	54.8878
ENSG00000015475	BID	P55957-2;P55957	BH3-interacting domain death agonist;BH3-interacting domain death agonist p15;BH3-interacting domain death agonist p13;BH3-interacting domain death agonist p11	>sp|P55957-2|BID_HUMAN Isoform 2 of BH3-interacting domain death agonist OS=Homo sapiens GN=BID;>sp|P55957|BID_HUMAN BH3-interacting domain death agonist OS=Homo sapiens GN=BID PE=1 SV=1	50.6	3	11	2.46E-187	541400000	498390000	557360000	591780000	670770000	753340000	588190000	70679000	70813000	70380000	63045000	70159000	64383000	70360000	P55957	54140000	49839000	55736000	59178000	67077000	75334000	58819000	49.0675	55.3035	49.70455	58.5986	53.1978	56.2443	46.0948	54.8878
ENSG00000015479	MATR3	A8MXP9;D6R991	NA	>tr|A8MXP9|A8MXP9_HUMAN Matrin-3 OS=Homo sapiens GN=MATR3 PE=4 SV=1;>tr|D6R991|D6R991_HUMAN Matrin-3 (Fragment) OS=Homo sapiens GN=MATR3 PE=4 SV=1	77.5	12	83	0	1.91E+10	2.40E+10	2.80E+10	2.28E+10	2.70E+10	2.56E+10	2.52E+10	1282400000	1219600000	1262800000	1363300000	1371200000	1313600000	1317300000	A8MXP9	478500000	600400000	700750000	569875000	675700000	639875000	628950000	NA	NA	NA	NA	NA	NA	NA	NA
ENSG00000015479	MATR3	B3KM87	NA	>tr|B3KM87|B3KM87_HUMAN Matrin-3 OS=Homo sapiens GN=MATR3 PE=2 SV=1	76.6	5	45	0	0	0	0	0	0	0	0	0	0	0	0	0	0	0	B3KM87	0	0	0	0	0	0	0	NA	NA	NA	NA	NA	NA	NA	NA
ENSG00000015479	MATR3	P43243;D6REM6;P43243-2	Matrin-3	>sp|P43243|MATR3_HUMAN Matrin-3 OS=Homo sapiens GN=MATR3 PE=1 SV=2;>tr|D6REM6|D6REM6_HUMAN Matrin-3 OS=Homo sapiens GN=MATR3 PE=4 SV=1;>sp|P43243-2|MATR3_HUMAN Isoform 2 of Matrin-3 OS=Homo sapiens GN=MATR3	77.4	3	81	0	731730000	175480000	945110000	727670000	1279600000	1222600000	1159500000	0	0	0	0	0	0	8214800	P43243	19256052.63	4617894.737	24871315.79	19149210.53	33673684.21	32173684.21	30513157.89	NA	NA	NA	NA	NA	NA	NA	NA
ENSG00000015520	NPC1L1	Q9UHC9;Q9UHC9-2;B7ZLE6;Q9UHC9-3	Niemann-Pick C1-like protein 1	>sp|Q9UHC9|NPCL1_HUMAN Niemann-Pick C1-like protein 1 OS=Homo sapiens GN=NPC1L1 PE=1 SV=1;>sp|Q9UHC9-2|NPCL1_HUMAN Isoform 2 of Niemann-Pick C1-like protein 1 OS=Homo sapiens GN=NPC1L1;>tr|B7ZLE6|B7ZLE6_HUMAN NPC1L1 protein OS=Homo sapiens GN=NPC1L1 PE=2 S	0.8	4	1	0.0046363	0	0	0	0	0	0	0	0	0	0	0	0	0	0	Q9UHC9	0	0	0	0	0	0	0	NA	NA	NA	NA	NA	NA	NA	NA
ENSG00000015676	NUDCD3	Q8IVD9	NudC domain-containing protein 3	>sp|Q8IVD9|NUDC3_HUMAN NudC domain-containing protein 3 OS=Homo sapiens GN=NUDCD3 PE=1 SV=3	77.3	2	29	0	1118400000	1816300000	2006400000	1057200000	1.10E+09	1127900000	1038600000	64602000	56242000	60516000	62107000	63223000	58231000	56792000	Q8IVD9	50836363.64	82559090.91	91200000	48054545.45	5.00E+07	51268181.82	47209090.91	52.1252	52.6852	54.24485	46.7483	60.959	60.0769	53.68875	59.0791
ENSG00000016602	CLCA4	Q14CN2	Calcium-activated chloride channel regulator 4;Calcium-activated chloride channel regulator 4, 110 kDa form;Calcium-activated chloride channel regulator 4, 30 kDa form	>sp|Q14CN2|CLCA4_HUMAN Calcium-activated chloride channel regulator 4 OS=Homo sapiens GN=CLCA4 PE=1 SV=2	2.1	1	1	0.022768	0	0	0	0	0	0	0	0	0	0	0	0	0	0	Q14CN2	0	0	0	0	0	0	0	NA	NA	NA	NA	NA	NA	NA	NA
ENSG00000016864	GLT8D1	Q68CQ7	Glycosyltransferase 8 domain-containing protein 1	>sp|Q68CQ7|GL8D1_HUMAN Glycosyltransferase 8 domain-containing protein 1 OS=Homo sapiens GN=GLT8D1 PE=1 SV=2	32.3	6	11	1.31E-33	178930000	101700000	160320000	138370000	185340000	195710000	165400000	4529600	2837300	3055000	4128400	4008900	4043200	3829600	Q68CQ7	8133181.818	4622727.273	7287272.727	6289545.455	8424545.455	8895909.091	7518181.818	43.5663	55.918	48.3946	45.0064	48.5568	44.7952	42.17615	42.0422
ENSG00000017483	SLC38A5	Q8WUX1;C9JNK4;C9JWG4;C9JHH7;C9JMY2;C9JJU1;Q8WUX1-2	Sodium-coupled neutral amino acid transporter 5	>sp|Q8WUX1|S38A5_HUMAN Sodium-coupled neutral amino acid transporter 5 OS=Homo sapiens GN=SLC38A5 PE=1 SV=1;>tr|C9JNK4|C9JNK4_HUMAN Sodium-coupled neutral amino acid transporter 5 (Fragment) OS=Homo sapiens GN=SLC38A5 PE=4 SV=1;>tr|C9JWG4|C9JWG4_HUMAN Sodi	16.1	7	8	1.20E-26	323380000	272940000	376660000	351500000	436020000	569630000	238130000	12890000	10266000	13868000	11464000	13814000	15632000	11634000	Q8WUX1	17020000	14365263.16	19824210.53	18500000	22948421.05	29980526.32	12533157.89	84.5032	77.3476	67.7095	46.4711	60.0097	51.128	56.54545	71.6867
ENSG00000017621	MAGIX	Q9H6Y5;Q9H6Y5-2;Q9H6Y5-3;H7C3G4	PDZ domain-containing protein MAGIX	>sp|Q9H6Y5|MAGIX_HUMAN PDZ domain-containing protein MAGIX OS=Homo sapiens GN=MAGIX PE=1 SV=3;>sp|Q9H6Y5-2|MAGIX_HUMAN Isoform 2 of PDZ domain-containing protein MAGIX OS=Homo sapiens GN=MAGIX;>sp|Q9H6Y5-3|MAGIX_HUMAN Isoform 3 of PDZ domain-containing pro	6.3	4	1	0.014957	0	0	0	0	0	0	0	0	0	0	0	0	0	0	Q9H6Y5	0	0	0	0	0	0	0	NA	NA	NA	NA	NA	NA	NA	NA
ENSG00000017797	RALBP1	E7ENF8	NA	>tr|E7ENF8|E7ENF8_HUMAN RalA-binding protein 1 OS=Homo sapiens GN=RALBP1 PE=4 SV=1	29.1	1	9	5.86E-27	35843000	20544000	25571000	9380100	27255000	36667000	42393000	0	0	0	0	0	0	274490	E7ENF8	2108411.765	1208470.588	1504176.471	551770.5882	1603235.294	2156882.353	2493705.882	19.2426	20.6418	19.7367	25.8612	20.4962	29.1064	22.44275	29.4432
ENSG00000017797	RALBP1	Q15311	RalA-binding protein 1	>sp|Q15311|RBP1_HUMAN RalA-binding protein 1 OS=Homo sapiens GN=RALBP1 PE=1 SV=3	40.3	1	21	7.39E-110	212180000	280950000	319340000	221520000	262950000	203720000	354570000	4182800	4411100	3204300	5227700	5888200	4188800	4062000	Q15311	7577857.143	10033928.57	11405000	7911428.571	9391071.429	7275714.286	12663214.29	19.2426	20.6418	19.7367	25.8612	20.4962	29.1064	22.44275	29.4432
ENSG00000018189	RUFY3	Q7L099-3;Q7L099-4;Q7L099-2;Q7L099;B4DKC2	Protein RUFY3	>sp|Q7L099-3|RUFY3_HUMAN Isoform 3 of Protein RUFY3 OS=Homo sapiens GN=RUFY3;>sp|Q7L099-4|RUFY3_HUMAN Isoform 4 of Protein RUFY3 OS=Homo sapiens GN=RUFY3;>sp|Q7L099-2|RUFY3_HUMAN Isoform 2 of Protein RUFY3 OS=Homo sapiens GN=RUFY3;>sp|Q7L099|RUFY3_HUMAN Pr	20.6	7	11	4.57E-29	27391000	52097000	121780000	80239000	61023000	17770000	30262000	2362300	2607000	2799800	3701400	4563400	3934500	4007100	Q7L099	1053500	2003730.769	4683846.154	3086115.385	2347038.462	683461.5385	1163923.077	12.7289	14.4994	13.9959	13.6783	12.84355	13.7942	13.29975	12.8943
ENSG00000018236	CNTN1	Q12860;Q12860-2;Q12860-3	Contactin-1	>sp|Q12860|CNTN1_HUMAN Contactin-1 OS=Homo sapiens GN=CNTN1 PE=1 SV=1;>sp|Q12860-2|CNTN1_HUMAN Isoform 2 of Contactin-1 OS=Homo sapiens GN=CNTN1;>sp|Q12860-3|CNTN1_HUMAN Isoform 3 of Contactin-1 OS=Homo sapiens GN=CNTN1	1.7	3	1	0.037296	0	0	0	0	0	0	0	0	0	0	0	0	0	0	Q12860	0	0	0	0	0	0	0	NA	NA	NA	NA	NA	NA	NA	NA
ENSG00000018408	WWTR1	Q9GZV5;C9J038;C9JR84;C9JQS8	WW domain-containing transcription regulator protein 1	>sp|Q9GZV5|WWTR1_HUMAN WW domain-containing transcription regulator protein 1 OS=Homo sapiens GN=WWTR1 PE=1 SV=1;>tr|C9J038|C9J038_HUMAN WW domain-containing transcription regulator protein 1 (Fragment) OS=Homo sapiens GN=WWTR1 PE=4 SV=1;>tr|C9JR84|C9JR84_	9.5	4	1	0.021032	0	0	0	0	0	0	0	0	0	0	0	0	0	0	Q9GZV5	0	0	0	0	0	0	0	NA	NA	NA	NA	NA	NA	NA	NA
ENSG00000018510	AGPS	O00116;F5H632	Alkyldihydroxyacetonephosphate synthase, peroxisomal	>sp|O00116|ADAS_HUMAN Alkyldihydroxyacetonephosphate synthase, peroxisomal OS=Homo sapiens GN=AGPS PE=1 SV=1;>tr|F5H632|F5H632_HUMAN Alkyldihydroxyacetonephosphate synthase, peroxisomal OS=Homo sapiens GN=AGPS PE=4 SV=1	69.6	3	41	0	4735200000	4855300000	5738300000	4891500000	5382600000	5250700000	5103400000	160650000	162280000	185110000	183700000	175120000	184880000	170200000	O00116	135291428.6	138722857.1	163951428.6	139757142.9	153788571.4	150020000	145811428.6	17.5903	18.0293	17.4557	28.6621	15.7521	26.4164	19.2618	25.622
ENSG00000018610	CXorf56	Q9H5V9;F5GWL7;A8MPX7	UPF0428 protein CXorf56	>sp|Q9H5V9|CX056_HUMAN UPF0428 protein CXorf56 OS=Homo sapiens GN=CXorf56 PE=1 SV=1;>tr|F5GWL7|F5GWL7_HUMAN UPF0428 protein CXorf56 OS=Homo sapiens GN=CXorf56 PE=4 SV=1;>tr|A8MPX7|A8MPX7_HUMAN Chromosome X open reading frame 56, isoform CRA_b OS=Homo sapie	66.2	3	15	2.28E-57	620920000	379010000	550940000	805270000	501460000	425150000	465230000	10741000	9879900	7451900	10531000	9871100	11106000	10502000	Q9H5V9	51743333.33	31584166.67	45911666.67	67105833.33	41788333.33	35429166.67	38769166.67	13.8768	14.3388	13.5725	16.075	14.26575	16.1961	14.7776	16.2216
ENSG00000018625	ATP1A2	P50993;B1AKY9;B4DIQ8;H0Y7C1	Sodium/potassium-transporting ATPase subunit alpha-2	>sp|P50993|AT1A2_HUMAN Sodium/potassium-transporting ATPase subunit alpha-2 OS=Homo sapiens GN=ATP1A2 PE=1 SV=1;>tr|B1AKY9|B1AKY9_HUMAN ATPase, Na+/K+ transporting, alpha 2 (+) polypeptide OS=Homo sapiens GN=ATP1A2 PE=3 SV=1;>tr|B4DIQ8|B4DIQ8_HUMAN Sodium/	20.4	5	22	0	296090000	0	17322000	82297000	269850000	369100000	266100000	0	0	0	0	0	0	3428600	P50993	6168541.667	0	360875	1714520.833	5621875	7689583.333	5543750	NA	NA	NA	NA	NA	NA	NA	NA
ENSG00000018699	TTC27	Q6P3X3	Tetratricopeptide repeat protein 27	>sp|Q6P3X3|TTC27_HUMAN Tetratricopeptide repeat protein 27 OS=Homo sapiens GN=TTC27 PE=1 SV=1	33.8	3	19	0	229690000	207230000	232330000	196690000	196790000	260190000	240130000	4450500	4401000	3772700	4629400	3734000	4527800	3574600	Q6P3X3	5468809.524	4934047.619	5531666.667	4683095.238	4685476.19	6195000	5717380.952	8.41489	9.10191	10.74795	19.9624	9.6386	34.6507	11.3092	33.0982
ENSG00000018699	TTC27	C9JVS4	NA	>tr|C9JVS4|C9JVS4_HUMAN Tetratricopeptide repeat protein 27 (Fragment) OS=Homo sapiens GN=TTC27 PE=4 SV=1	19.1	1	2	0.00021723	0	0	0	0	0	0	0	0	0	0	0	0	0	0	C9JVS4	0	0	0	0	0	0	0	8.41489	9.10191	10.74795	19.9624	9.6386	34.6507	11.3092	33.0982
ENSG00000019144	PHLDB1	Q86UU1;Q86UU1-2;Q86UU1-3;B0YJ65	Pleckstrin homology-like domain family B member 1	>sp|Q86UU1|PHLB1_HUMAN Pleckstrin homology-like domain family B member 1 OS=Homo sapiens GN=PHLDB1 PE=1 SV=1;>sp|Q86UU1-2|PHLB1_HUMAN Isoform 2 of Pleckstrin homology-like domain family B member 1 OS=Homo sapiens GN=PHLDB1;>sp|Q86UU1-3|PHLB1_HUMAN Isoform	5.6	6	4	7.13E-28	8558700	24256000	39330000	20328000	23232000	3206600	14494000	286350	914320	461360	295620	282520	147470	0	Q86UU1	131672.3077	373169.2308	605076.9231	312738.4615	357415.3846	49332.30769	222984.6154	NA	NA	NA	NA	NA	NA	NA	NA
ENSG00000019169	MARCO	B4DW79;C9JKT8	NA	>tr|B4DW79|B4DW79_HUMAN Macrophage receptor MARCO OS=Homo sapiens GN=MARCO PE=2 SV=1;>tr|C9JKT8|C9JKT8_HUMAN Macrophage receptor MARCO (Fragment) OS=Homo sapiens GN=MARCO PE=4 SV=1	12.9	2	2	0.0014553	0	0	0	0	0	0	0	0	0	0	0	0	0	0	B4DW79	0	0	0	0	0	0	0	NA	NA	NA	NA	NA	NA	NA	NA
ENSG00000019169	MARCO	Q9UEW3;B8ZZ64	Macrophage receptor MARCO	>sp|Q9UEW3|MARCO_HUMAN Macrophage receptor MARCO OS=Homo sapiens GN=MARCO PE=1 SV=1;>tr|B8ZZ64|B8ZZ64_HUMAN Macrophage receptor MARCO OS=Homo sapiens GN=MARCO PE=4 SV=1	6.2	2	2	0.0013762	0	0	0	0	0	0	0	0	0	0	0	0	0	0	Q9UEW3	0	0	0	0	0	0	0	NA	NA	NA	NA	NA	NA	NA	NA
ENSG00000019186	CYP24;CYP24A1	Q5I2W7;Q07973;Q07973-2	1,25-dihydroxyvitamin D(3) 24-hydroxylase, mitochondrial	>tr|Q5I2W7|Q5I2W7_HUMAN 1,25-dihydroxyvitamin D(3) 24-hydroxylase, mitochondrial OS=Homo sapiens GN=CYP24 PE=2 SV=1;>sp|Q07973|CP24A_HUMAN 1,25-dihydroxyvitamin D(3) 24-hydroxylase, mitochondrial OS=Homo sapiens GN=CYP24A1 PE=1 SV=2;>sp|Q07973-2|CP24A_HUMA	14.5	3	4	2.13E-08	67864000	36436000	75545000	43862000	15202000	0	51866000	0	0	724030	0	0	0	0	Q5I2W7	3231619.048	1735047.619	3597380.952	2088666.667	723904.7619	0	2469809.524	NA	NA	NA	NA	NA	NA	NA	NA
ENSG00000019991	HGF	P14210;P14210-3	Hepatocyte growth factor;Hepatocyte growth factor alpha chain;Hepatocyte growth factor beta chain	>sp|P14210|HGF_HUMAN Hepatocyte growth factor OS=Homo sapiens GN=HGF PE=1 SV=2;>sp|P14210-3|HGF_HUMAN Isoform 3 of Hepatocyte growth factor OS=Homo sapiens GN=HGF	17.9	11	10	1.13E-53	150770000	171840000	206050000	172720000	228670000	191270000	247160000	2412600	2297200	2549700	2884600	3252700	3877400	3993900	P14210	3589761.905	4091428.571	4905952.381	4112380.952	5444523.81	4554047.619	5884761.905	10.9047	7.09284	10.29195	53.4296	5.582165	66.1671	3.67269	75.7675
ENSG00000020129	NCDN	Q9UBB6-3;Q9UBB6;Q9UBB6-2;C9J5H8	Neurochondrin	>sp|Q9UBB6-3|NCDN_HUMAN Isoform 3 of Neurochondrin OS=Homo sapiens GN=NCDN;>sp|Q9UBB6|NCDN_HUMAN Neurochondrin OS=Homo sapiens GN=NCDN PE=1 SV=1;>sp|Q9UBB6-2|NCDN_HUMAN Isoform 2 of Neurochondrin OS=Homo sapiens GN=NCDN;>tr|C9J5H8|C9J5H8_HUMAN Neurochondri	18.3	5	12	1.58E-59	172750000	113230000	197310000	162390000	166970000	147090000	1.58E+08	2941800	2890700	3088200	2679900	3500700	3686800	4296100	Q9UBB6	5080882.353	3330294.118	5803235.294	4776176.471	4910882.353	4326176.471	4647058.824	8.61754	8.77291	10.523385	5.83629	10.222205	6.84258	9.469445	8.16518
ENSG00000020256	ZFP64	Q9NPA5;Q5JWM1;Q9NPA5-2;B3KQX0	Zinc finger protein 64 homolog, isoforms 1 and 2	>sp|Q9NPA5|ZF64A_HUMAN Zinc finger protein 64 homolog, isoforms 1 and 2 OS=Homo sapiens GN=ZFP64 PE=1 SV=3;>tr|Q5JWM1|Q5JWM1_HUMAN Zinc finger protein 64 homolog (Mouse) OS=Homo sapiens GN=ZFP64 PE=2 SV=1;>sp|Q9NPA5-2|ZF64A_HUMAN Isoform 2 of Zinc finger p	21.9	4	7	6.21E-22	39486000	55189000	50548000	25835000	21581000	6921400	31249000	599740	599900	414220	521280	392770	993060	530710	Q9NPA5	1880285.714	2628047.619	2407047.619	1230238.095	1027666.667	329590.4762	1488047.619	12.9524	12.855	15.5333	6.67342	15.8698	9.01548	12.05015	10.4311
ENSG00000020256	ZFP64	Q9NTW7;Q9NTW7-3	Zinc finger protein 64 homolog, isoforms 3 and 4	>sp|Q9NTW7|ZF64B_HUMAN Zinc finger protein 64 homolog, isoforms 3 and 4 OS=Homo sapiens GN=ZFP64 PE=2 SV=3;>sp|Q9NTW7-3|ZF64B_HUMAN Isoform 5 of Zinc finger protein 64 homolog, isoforms 3 and 4 OS=Homo sapiens GN=ZFP64	6.2	5	3	7.61E-14	0	203000	487210	606030	0	0	684450	0	0	0	0	0	0	181070	Q9NTW7	0	7807.692308	18738.84615	23308.84615	0	0	26325	12.9524	12.855	15.5333	6.67342	15.8698	9.01548	12.05015	10.4311
ENSG00000020426	MNAT1	P51948;G3V1U8;H0YJ92	CDK-activating kinase assembly factor MAT1	>sp|P51948|MAT1_HUMAN CDK-activating kinase assembly factor MAT1 OS=Homo sapiens GN=MNAT1 PE=1 SV=1;>tr|G3V1U8|G3V1U8_HUMAN CDK-activating kinase assembly factor MAT1 OS=Homo sapiens GN=MNAT1 PE=4 SV=1;>tr|H0YJ92|H0YJ92_HUMAN CDK-activating kinase assembly	54.7	3	14	1.73E-276	724420000	719690000	836070000	539590000	883790000	295700000	235060000	13237000	12807000	14741000	17207000	11792000	14379000	14152000	P51948	45276250	44980625	52254375	33724375	55236875	18481250	14691250	10.7093	12.7324	10.8082	20.5323	10.244525	21.2322	11.9955	21.1305
ENSG00000020426	MNAT1	H0YJF2	NA	>tr|H0YJF2|H0YJF2_HUMAN CDK-activating kinase assembly factor MAT1 (Fragment) OS=Homo sapiens GN=MNAT1 PE=4 SV=1	65.3	1	9	6.10E-249	0	0	0	0	0	0	0	0	0	0	0	0	0	0	H0YJF2	0	0	0	0	0	0	0	10.7093	12.7324	10.8082	20.5323	10.244525	21.2322	11.9955	21.1305
ENSG00000020633	RUNX3	Q13761;Q13761-2;E9PH34;F5H4J4	Runt-related transcription factor 3	>sp|Q13761|RUNX3_HUMAN Runt-related transcription factor 3 OS=Homo sapiens GN=RUNX3 PE=1 SV=2;>sp|Q13761-2|RUNX3_HUMAN Isoform 2 of Runt-related transcription factor 3 OS=Homo sapiens GN=RUNX3;>tr|E9PH34|E9PH34_HUMAN Runt-related transcription factor 3 OS=	34.2	4	10	5.21E-40	44819000	104080000	95887000	108310000	105370000	152790000	111720000	4439700	3919100	3825300	5029600	2894000	4589600	4513900	Q13761	3201357.143	7434285.714	6849071.429	7736428.571	7526428.571	10913571.43	7980000	24.8614	25.4094	22.01375	10.8856	27.224	14.8334	25.34425	19.5684
ENSG00000020922	MRE11A	P49959;B3KTC7;F8W7U8;P49959-2	Double-strand break repair protein MRE11A	>sp|P49959|MRE11_HUMAN Double-strand break repair protein MRE11A OS=Homo sapiens GN=MRE11A PE=1 SV=3;>tr|B3KTC7|B3KTC7_HUMAN Double-strand break repair protein MRE11A OS=Homo sapiens GN=MRE11A PE=2 SV=1;>tr|F8W7U8|F8W7U8_HUMAN Double-strand break repair pr	64.4	7	51	0	2917900000	3343500000	4089400000	3222700000	3839900000	3337200000	3415500000	115300000	114720000	116810000	123130000	110870000	117520000	115230000	P49959	85820588.24	98338235.29	120276470.6	94785294.12	112938235.3	98152941.18	100455882.4	18.3012	17.6093	17.99115	22.9145	18.02285	23.5234	19.16605	21.2899
ENSG00000021300	PLEKHB1	F5GYU9	NA	>tr|F5GYU9|F5GYU9_HUMAN Pleckstrin homology domain-containing family B member 1 OS=Homo sapiens GN=PLEKHB1 PE=4 SV=1	14.5	1	1	0.030807	0	0	0	0	0	0	0	0	0	0	0	0	0	0	F5GYU9	0	0	0	0	0	0	0	NA	NA	NA	NA	NA	NA	NA	NA
ENSG00000021355	SERPINB1	P30740;B4E3A8;B4DNT0	Leukocyte elastase inhibitor	>sp|P30740|ILEU_HUMAN Leukocyte elastase inhibitor OS=Homo sapiens GN=SERPINB1 PE=1 SV=1;>tr|B4E3A8|B4E3A8_HUMAN Leukocyte elastase inhibitor OS=Homo sapiens GN=SERPINB1 PE=2 SV=1;>tr|B4DNT0|B4DNT0_HUMAN Leukocyte elastase inhibitor OS=Homo sapiens GN=SERP	71	3	32	0	1869700000	1415100000	1894200000	1492700000	2476900000	1779400000	2.06E+09	64799000	48145000	56786000	59058000	64382000	62575000	78895000	P30740	98405263.16	74478947.37	99694736.84	78563157.89	130363157.9	93652631.58	108421052.6	12.5714	13.1407	14.40965	19.3028	13.4648	19.7562	12.61615	17.9719
ENSG00000021574	SPAST	Q9UBP0;Q9UBP0-3;Q9UBP0-2;Q9UBP0-4	Spastin	>sp|Q9UBP0|SPAST_HUMAN Spastin OS=Homo sapiens GN=SPAST PE=1 SV=1;>sp|Q9UBP0-3|SPAST_HUMAN Isoform 3 of Spastin OS=Homo sapiens GN=SPAST;>sp|Q9UBP0-2|SPAST_HUMAN Isoform 2 of Spastin OS=Homo sapiens GN=SPAST;>sp|Q9UBP0-4|SPAST_HUMAN Isoform 4 of Spastin OS	54.7	4	26	3.11E-226	357060000	2.96E+08	264420000	196660000	160890000	391950000	143330000	14732000	13697000	11663000	9743000	11295000	12007000	9925400	Q9UBP0	8708780.488	7219512.195	6449268.293	4796585.366	3924146.341	9559756.098	3495853.659	12.7934	13.4929	13.1338	12.6003	12.71615	11.5355	14.56315	12.1251
ENSG00000021762	OSBPL5	Q9H0X9;Q9H0X9-2;B4DVB0;F5GZ42;E9PH14	Oxysterol-binding protein-related protein 5;Oxysterol-binding protein	>sp|Q9H0X9|OSBL5_HUMAN Oxysterol-binding protein-related protein 5 OS=Homo sapiens GN=OSBPL5 PE=1 SV=1;>sp|Q9H0X9-2|OSBL5_HUMAN Isoform 2 of Oxysterol-binding protein-related protein 5 OS=Homo sapiens GN=OSBPL5;>tr|B4DVB0|B4DVB0_HUMAN Oxysterol-binding pro	26.8	13	18	5.02E-57	142090000	93262000	68386000	68695000	60172000	30554000	73637000	6357400	5718900	5077700	6281800	4245600	6115300	5818000	Q9H0X9	2841800	1865240	1367720	1373900	1203440	611080	1472740	25.097	30.6786	30.81765	15.4859	28.54545	18.4877	28.02625	19.4148
ENSG00000021776	AQR	O60306	Intron-binding protein aquarius	>sp|O60306|AQR_HUMAN Intron-binding protein aquarius OS=Homo sapiens GN=AQR PE=1 SV=4	49.4	3	68	0	1566700000	2035800000	2307200000	2101100000	2243100000	1843200000	1865600000	69572000	73346000	69734000	70013000	77766000	68977000	63184000	O60306	23039705.88	29938235.29	33929411.76	30898529.41	32986764.71	27105882.35	27435294.12	14.4174	14.663	15.1947	16.9351	13.77625	17.2776	14.76865	17.7043
ENSG00000022277	C20orf43	A8MSH5;Q9BY42;A2A2L5;A2A2L6	UPF0549 protein C20orf43	>tr|A8MSH5|A8MSH5_HUMAN UPF0549 protein C20orf43 OS=Homo sapiens GN=C20orf43 PE=4 SV=2;>sp|Q9BY42|CT043_HUMAN UPF0549 protein C20orf43 OS=Homo sapiens GN=C20orf43 PE=1 SV=3;>tr|A2A2L5|A2A2L5_HUMAN Chromosome 20 open reading frame 43 (Fragment) OS=Homo sapi	60.4	4	21	0	930550000	1116600000	1210400000	1017700000	1071600000	900390000	1368900000	31626000	33532000	33913000	28464000	42971000	37320000	31639000	A8MSH5	48976315.79	58768421.05	63705263.16	53563157.89	56400000	47388947.37	72047368.42	66.7455	68.1385	63.2361	73.8338	66.5877	73.3815	69.57755	70.9326
ENSG00000022556	NLRP2	Q9NX02;Q9NX02-2;I3L0G4;Q9NX02-4;Q9NX02-3	NACHT, LRR and PYD domains-containing protein 2	>sp|Q9NX02|NALP2_HUMAN NACHT, LRR and PYD domains-containing protein 2 OS=Homo sapiens GN=NLRP2 PE=1 SV=1;>sp|Q9NX02-2|NALP2_HUMAN Isoform 2 of NACHT, LRR and PYD domains-containing protein 2 OS=Homo sapiens GN=NLRP2;>tr|I3L0G4|I3L0G4_HUMAN NACHT, LRR and	4.4	5	4	7.62E-08	311030000	34180000	219680000	184800000	339730000	268850000	108650000	0	0	2275300	0	2849700	0	1494200	Q9NX02	5271694.915	579322.0339	3723389.831	3132203.39	5758135.593	4556779.661	1841525.424	NA	NA	NA	NA	NA	NA	NA	NA
ENSG00000022840	RNF10	Q8N5U6-2;Q8N5U6	RING finger protein 10	>sp|Q8N5U6-2|RNF10_HUMAN Isoform 2 of RING finger protein 10 OS=Homo sapiens GN=RNF10;>sp|Q8N5U6|RNF10_HUMAN RING finger protein 10 OS=Homo sapiens GN=RNF10 PE=1 SV=2	18.9	11	11	5.04E-52	117770000	153880000	217250000	109100000	113610000	114490000	112690000	1786100	2073200	2081700	1935600	1853700	1834800	1338600	Q8N5U6	3680312.5	4808750	6789062.5	3409375	3550312.5	3577812.5	3521562.5	42.9121	43.537	39.95505	30.7915	47.18135	34.4559	48.31675	36.7162
ENSG00000022976	ZNF839	A8K0R7-5;A8K0R7-2;A8K0R7;H0YM06;H0YLB6;B5MDX1;H0YKI3;H0YNU6;H0YMU1	Zinc finger protein 839	>sp|A8K0R7-5|ZN839_HUMAN Isoform 3 of Zinc finger protein 839 OS=Homo sapiens GN=ZNF839;>sp|A8K0R7-2|ZN839_HUMAN Isoform 2 of Zinc finger protein 839 OS=Homo sapiens GN=ZNF839;>sp|A8K0R7|ZN839_HUMAN Zinc finger protein 839 OS=Homo sapiens GN=ZNF839 PE=2 SV	1.6	9	1	0.0089047	0	0	0	0	0	0	0	0	0	0	0	0	0	0	A8K0R7	0	0	0	0	0	0	0	5.3139	5.75544	5.01594	3.62145	5.50592	4.31695	6.13002	4.92868
ENSG00000023041	ZDHHC6	Q9H6R6;Q9H6R6-2	Probable palmitoyltransferase ZDHHC6	>sp|Q9H6R6|ZDHC6_HUMAN Probable palmitoyltransferase ZDHHC6 OS=Homo sapiens GN=ZDHHC6 PE=2 SV=1;>sp|Q9H6R6-2|ZDHC6_HUMAN Isoform 2 of Probable palmitoyltransferase ZDHHC6 OS=Homo sapiens GN=ZDHHC6	10.9	2	4	3.02E-11	7387200	8356600	1694800	897360	321270	14269000	783350	490670	338520	476910	500370	274950	509030	460650	Q9H6R6	492480	557106.6667	112986.6667	59824	21418	951266.6667	52223.33333	72.2419	64.4176	66.6659	74.8365	66.3563	69.9651	63.34045	59.83
ENSG00000023191	RNH1	P13489	Ribonuclease inhibitor	>sp|P13489|RINI_HUMAN Ribonuclease inhibitor OS=Homo sapiens GN=RNH1 PE=1 SV=2	92.6	10	39	0	8009900000	7530100000	9409900000	8584300000	1.07E+10	9579800000	9729900000	475920000	467950000	500600000	492760000	517730000	495270000	512490000	P13489	308073076.9	289619230.8	361919230.8	330165384.6	410807692.3	368453846.2	374226923.1	65.266	74.3196	64.9967	36.042	76.53655	43.078	64.8205	45.764
ENSG00000023228	NDUFS1	B4DJ81	NA	>tr|B4DJ81|B4DJ81_HUMAN NADH-ubiquinone oxidoreductase 75 kDa subunit, mitochondrial OS=Homo sapiens GN=NDUFS1 PE=2 SV=1	94.6	1	48	0	0	0	0	0	0	0	0	0	0	0	0	0	0	0	B4DJ81	0	0	0	0	0	0	0	NA	NA	NA	NA	NA	NA	NA	NA
ENSG00000023228	NDUFS1	P28331-4;E7ENF3;P28331-3	NA	>sp|P28331-4|NDUS1_HUMAN Isoform 4 of NADH-ubiquinone oxidoreductase 75 kDa subunit, mitochondrial OS=Homo sapiens GN=NDUFS1;>tr|E7ENF3|E7ENF3_HUMAN NADH-ubiquinone oxidoreductase 75 kDa subunit, mitochondrial OS=Homo sapiens GN=NDUFS1 PE=4 SV=1;>sp|P28331	87.5	3	52	0	0	0	0	0	0	0	0	0	0	0	0	0	0	0	P28331	0	0	0	0	0	0	0	NA	NA	NA	NA	NA	NA	NA	NA
ENSG00000023228	NDUFS1	P28331-2;P28331	NADH-ubiquinone oxidoreductase 75 kDa subunit, mitochondrial	>sp|P28331-2|NDUS1_HUMAN Isoform 2 of NADH-ubiquinone oxidoreductase 75 kDa subunit, mitochondrial OS=Homo sapiens GN=NDUFS1;>sp|P28331|NDUS1_HUMAN NADH-ubiquinone oxidoreductase 75 kDa subunit, mitochondrial OS=Homo sapiens GN=NDUFS1 PE=1 SV=3	78.5	4	52	0	5716600000	5956600000	6635600000	5817800000	7061900000	7193800000	5984100000	217200000	217350000	224270000	225300000	234070000	239430000	223380000	P28331	139429268.3	145282926.8	161843902.4	141897561	172241463.4	175458536.6	145953658.5	NA	NA	NA	NA	NA	NA	NA	NA
ENSG00000023287	RB1CC1	Q8TDY2;Q8TDY2-2	RB1-inducible coiled-coil protein 1	>sp|Q8TDY2|RBCC1_HUMAN RB1-inducible coiled-coil protein 1 OS=Homo sapiens GN=RB1CC1 PE=1 SV=3;>sp|Q8TDY2-2|RBCC1_HUMAN Isoform 2 of RB1-inducible coiled-coil protein 1 OS=Homo sapiens GN=RB1CC1	22.5	3	31	2.46E-78	306270000	198670000	189740000	174870000	180400000	136830000	169830000	4033400	3527600	3146100	3847300	4135800	4491900	4025200	Q8TDY2	3520344.828	2283563.218	2180919.54	2010000	2073563.218	1572758.621	1952068.966	11.7866	12.2127	13.78045	19.7402	10.83445	18.3884	12.89715	16.9432
ENSG00000023318	ERP44	Q9BS26	Endoplasmic reticulum resident protein 44	>sp|Q9BS26|ERP44_HUMAN Endoplasmic reticulum resident protein 44 OS=Homo sapiens GN=ERP44 PE=1 SV=1	68.2	1	31	0	4244200000	3650100000	4409800000	3665500000	5369700000	5611700000	5161600000	116900000	104720000	108420000	115160000	121510000	128110000	120570000	Q9BS26	202104761.9	173814285.7	209990476.2	174547619	255700000	267223809.5	245790476.2	10.8025	10.2182	10.65825	11.15	10.3464	9.7714	11.0519	9.59627
ENSG00000023330	ALAS1	P13196;B4DDG9	5-aminolevulinate synthase, nonspecific, mitochondrial	>sp|P13196|HEM1_HUMAN 5-aminolevulinate synthase, nonspecific, mitochondrial OS=Homo sapiens GN=ALAS1 PE=1 SV=2;>tr|B4DDG9|B4DDG9_HUMAN Uncharacterized protein OS=Homo sapiens GN=ALAS1 PE=2 SV=1	29.8	4	16	1.71E-52	206410000	231140000	273670000	197610000	218960000	135770000	245080000	4290300	3457400	3339000	3758000	5558100	4107200	4183800	P13196	5578648.649	6247027.027	7396486.486	5340810.811	5917837.838	3669459.459	6623783.784	NA	NA	NA	NA	NA	NA	NA	NA
ENSG00000023516	AKAP11	Q9UKA4	A-kinase anchor protein 11	>sp|Q9UKA4|AKA11_HUMAN A-kinase anchor protein 11 OS=Homo sapiens GN=AKAP11 PE=1 SV=1	9.2	1	14	1.00E-40	1.23E+09	910880000	1044200000	863010000	594920000	708710000	9.05E+08	10860000	9382700	9854200	10910000	10001000	10112000	9514000	Q9UKA4	16144736.84	11985263.16	13739473.68	11355394.74	7827894.737	9325131.579	11907894.74	13.2304	12.4568	13.77175	10.774	12.8848	11.8902	12.83195	11.3538
ENSG00000023572	GLRX2	Q9NS18-2;Q9NS18	Glutaredoxin-2, mitochondrial	>sp|Q9NS18-2|GLRX2_HUMAN Isoform 2 of Glutaredoxin-2, mitochondrial OS=Homo sapiens GN=GLRX2;>sp|Q9NS18|GLRX2_HUMAN Glutaredoxin-2, mitochondrial OS=Homo sapiens GN=GLRX2 PE=1 SV=1	33.9	2	4	1.49E-13	10536000	7145000	36912000	15952000	15934000	15114000	1055300	0	579270	605170	603290	886040	921910	693350	Q9NS18	1505142.857	1020714.286	5273142.857	2278857.143	2276285.714	2159142.857	150757.1429	39.2235	36.313	35.3595	40.2984	38.9274	38.5923	34.59745	35.0028
ENSG00000023608	SNAPC1	Q16533	snRNA-activating protein complex subunit 1	>sp|Q16533|SNPC1_HUMAN snRNA-activating protein complex subunit 1 OS=Homo sapiens GN=SNAPC1 PE=1 SV=1	19	1	6	2.88E-23	20582000	34180000	25711000	19479000	10876000	7978800	5565800	520740	432740	320200	336980	340150	316740	384760	Q16533	980095.2381	1627619.048	1224333.333	927571.4286	517904.7619	379942.8571	265038.0952	5.27885	5.66116	5.78989	9.35446	4.963715	9.97729	6.36609	10.0914
ENSG00000023697	DERA	Q9Y315;E9PPM8;E9PML7;G3V158	Putative deoxyribose-phosphate aldolase	>sp|Q9Y315|DEOC_HUMAN Putative deoxyribose-phosphate aldolase OS=Homo sapiens GN=DERA PE=1 SV=2;>tr|E9PPM8|E9PPM8_HUMAN Putative deoxyribose-phosphate aldolase OS=Homo sapiens GN=DERA PE=4 SV=1;>tr|E9PML7|E9PML7_HUMAN Putative deoxyribose-phosphate aldolas	89.3	8	26	0	1141800000	1074300000	1427800000	1.17E+09	1382100000	1225900000	1356100000	36854000	33961000	39074000	37881000	37633000	40095000	45333000	Q9Y315	60094736.84	56542105.26	75147368.42	61736842.11	72742105.26	64521052.63	71373684.21	29.2756	32.7882	29.00885	43.8728	33.78145	43.7425	32.03175	38.5702
ENSG00000023734	STRAP	B4DNJ6;Q9Y3F4;B0AZV0	Serine-threonine kinase receptor-associated protein	>tr|B4DNJ6|B4DNJ6_HUMAN Serine-threonine kinase receptor-associated protein OS=Homo sapiens GN=STRAP PE=2 SV=1;>sp|Q9Y3F4|STRAP_HUMAN Serine-threonine kinase receptor-associated protein OS=Homo sapiens GN=STRAP PE=1 SV=1;>tr|B0AZV0|B0AZV0_HUMAN Serine-thre	82.4	4	30	0	7791100000	1.06E+10	1.13E+10	8730600000	1.01E+10	9519100000	9613500000	318930000	330570000	355530000	366720000	365580000	362380000	339830000	B4DNJ6	338743478.3	462130434.8	492652173.9	379591304.3	438782608.7	413873913	417978260.9	67.1602	69.6776	66.4562	66.5825	69.3164	64.39	66.7976	62.8672
ENSG00000023892	DEF6	Q9H4E7;F5H853	Differentially expressed in FDCP 6 homolog	>sp|Q9H4E7|DEFI6_HUMAN Differentially expressed in FDCP 6 homolog OS=Homo sapiens GN=DEF6 PE=1 SV=1;>tr|F5H853|F5H853_HUMAN Differentially-expressed in FDCP 6 homolog OS=Homo sapiens GN=DEF6 PE=4 SV=1	47.9	4	34	0	1.54E+09	1065600000	1232800000	1.25E+09	1110800000	1222800000	1365200000	27327000	26945000	26613000	30643000	36693000	31241000	30590000	Q9H4E7	48156250	33300000	38525000	39031250	34712500	38212500	42662500	45.0592	49.0698	46.92225	43.3569	50.33525	48.3045	49.46495	48.1722
ENSG00000023909	GCLM	P48507	Glutamate--cysteine ligase regulatory subunit	>sp|P48507|GSH0_HUMAN Glutamate--cysteine ligase regulatory subunit OS=Homo sapiens GN=GCLM PE=1 SV=1	51.1	1	13	5.45E-188	548080000	576780000	642610000	4.73E+08	442700000	389440000	521370000	13200000	13108000	12307000	15279000	13875000	12519000	12900000	P48507	49825454.55	52434545.45	58419090.91	4.30E+07	40245454.55	35403636.36	47397272.73	10.1749	10.6846	10.9244	9.44256	11.84725	11.5578	12.71365	12.5341
ENSG00000024048	UBR2	Q8IWV8;Q8IWV8-4	E3 ubiquitin-protein ligase UBR2	>sp|Q8IWV8|UBR2_HUMAN E3 ubiquitin-protein ligase UBR2 OS=Homo sapiens GN=UBR2 PE=1 SV=1;>sp|Q8IWV8-4|UBR2_HUMAN Isoform 4 of E3 ubiquitin-protein ligase UBR2 OS=Homo sapiens GN=UBR2	14.6	4	18	3.90E-52	92518000	166020000	164750000	84448000	103420000	87096000	103700000	2474100	2866300	2366200	1912600	2442000	2334600	2392600	Q8IWV8	1114674.699	2000240.964	1984939.759	1017445.783	1246024.096	1049349.398	1249397.59	12.5677	12.5133	13.45715	13.2098	12.2497	14.137	14.0294	14.6252
ENSG00000024422	EHD2	Q9NZN4;F5H559;F5GXL2;B4DNU6	EH domain-containing protein 2	>sp|Q9NZN4|EHD2_HUMAN EH domain-containing protein 2 OS=Homo sapiens GN=EHD2 PE=1 SV=2;>tr|F5H559|F5H559_HUMAN EH domain-containing protein 2 OS=Homo sapiens GN=EHD2 PE=4 SV=1;>tr|F5GXL2|F5GXL2_HUMAN EH domain-containing protein 2 OS=Homo sapiens GN=EHD2 P	8.5	4	5	1.33E-11	0	761100	4752900	0	0	0	705400	0	0	0	0	0	0	419040	Q9NZN4	0	25370	158430	0	0	0	23513.33333	NA	NA	NA	NA	NA	NA	NA	NA
ENSG00000024526	DEPDC1	Q5TB30;Q5TB30-2	DEP domain-containing protein 1A	>sp|Q5TB30|DEP1A_HUMAN DEP domain-containing protein 1A OS=Homo sapiens GN=DEPDC1 PE=1 SV=2;>sp|Q5TB30-2|DEP1A_HUMAN Isoform 2 of DEP domain-containing protein 1A OS=Homo sapiens GN=DEPDC1	5.4	2	3	1.37E-09	15252000	3533800	6281600	6583600	7126200	120940	17194000	71035	35974	44043	52064	74887	0	353800	Q5TB30	331565.2174	76821.73913	136556.5217	143121.7391	154917.3913	2629.130435	373782.6087	6.1138	6.10658	1.431515	9.47248	4.95025	18.8563	15.6995	26.2267
ENSG00000025039	RRAGD	Q9NQL2;Q9NQL2-2	Ras-related GTP-binding protein D	>sp|Q9NQL2|RRAGD_HUMAN Ras-related GTP-binding protein D OS=Homo sapiens GN=RRAGD PE=1 SV=1;>sp|Q9NQL2-2|RRAGD_HUMAN Isoform 2 of Ras-related GTP-binding protein D OS=Homo sapiens GN=RRAGD	27	2	13	1.96E-126	3007600	1737800	1258900	438150	428430	2313500	296990	96697	61384	76767	0	0	137240	0	Q9NQL2	167088.8889	96544.44444	69938.88889	24341.66667	23801.66667	128527.7778	16499.44444	16.7107	16.5662	18.03145	17.3352	18.7553	14.7362	16.37435	14.0685
ENSG00000025156	HSF2	Q03933;Q03933-2	Heat shock factor protein 2	>sp|Q03933|HSF2_HUMAN Heat shock factor protein 2 OS=Homo sapiens GN=HSF2 PE=1 SV=1;>sp|Q03933-2|HSF2_HUMAN Isoform 2 of Heat shock factor protein 2 OS=Homo sapiens GN=HSF2	17.7	2	9	2.84E-24	111230000	128720000	74143000	63022000	74558000	68666000	57768000	887430	890790	601640	1030400	971130	1112900	936120	Q03933	5854210.526	6774736.842	3902263.158	3316947.368	3924105.263	3614000	3040421.053	17.066	16.7312	16.6316	17.7846	16.0409	17.4615	18.05815	16.9259
ENSG00000025293	PHF20	Q9BVI0;Q5JXL1;Q5JWZ0	PHD finger protein 20	>sp|Q9BVI0|PHF20_HUMAN PHD finger protein 20 OS=Homo sapiens GN=PHF20 PE=1 SV=2;>tr|Q5JXL1|Q5JXL1_HUMAN PHD finger protein 20 (Fragment) OS=Homo sapiens GN=PHF20 PE=2 SV=2;>tr|Q5JWZ0|Q5JWZ0_HUMAN PHD finger protein 20 (Fragment) OS=Homo sapiens GN=PHF20 PE	14.3	6	10	8.88E-28	81031000	53547000	73886000	85695000	122450000	83769000	52840000	2187500	1476200	1719500	2627500	1675800	2566400	2313900	Q9BVI0	1724063.83	1139297.872	1572042.553	1823297.872	2605319.149	1782319.149	1124255.319	18.1757	25.1447	24.4326	19.5319	30.9275	21.1337	24.40385	22.5335
ENSG00000025434	NR1H3;NR1H2	E9PLL4;Q13133;Q8IW13;Q13133-2;B5MBY7;E9PID2;P55055;E7ETH7;C9JBS2;C9JCS0;C9JJ16;C9J4R0;C9J2C8	Oxysterols receptor LXR-alpha;Oxysterols receptor LXR-beta	>tr|E9PLL4|E9PLL4_HUMAN Oxysterols receptor LXR-alpha OS=Homo sapiens GN=NR1H3 PE=3 SV=1;>sp|Q13133|NR1H3_HUMAN Oxysterols receptor LXR-alpha OS=Homo sapiens GN=NR1H3 PE=1 SV=2;>tr|Q8IW13|Q8IW13_HUMAN NR1H3 protein OS=Homo sapiens GN=NR1H3 PE=2 SV=1;>sp|Q1	10.7	16	3	5.84E-09	10517000	12778000	11928000	8941800	9600000	318020	11001000	180350	172560	192200	207100	200560	0	208120	E9PLL4	438208.3333	532416.6667	497000	372575	4.00E+05	13250.83333	458375	21.9172	20.2772	19.6611	13.8974	19.5209	14.9484	21.47185	12.7165
ENSG00000025770	NCAPH2	Q6IBW4-4;Q6IBW4;Q6IBW4-2;G3XAG4	Condensin-2 complex subunit H2	>sp|Q6IBW4-4|CNDH2_HUMAN Isoform 4 of Condensin-2 complex subunit H2 OS=Homo sapiens GN=NCAPH2;>sp|Q6IBW4|CNDH2_HUMAN Condensin-2 complex subunit H2 OS=Homo sapiens GN=NCAPH2 PE=1 SV=1;>sp|Q6IBW4-2|CNDH2_HUMAN Isoform 2 of Condensin-2 complex subunit H2 OS	21	8	8	3.73E-25	26774000	81207000	47815000	38104000	11969000	41094000	342590	5058600	9904000	4486800	7043700	8599400	7008900	0	Q6IBW4	991629.6296	3007666.667	1770925.926	1411259.259	443296.2963	1522000	12688.51852	19.344	24.6371	17.51835	18.7739	29.65815	22.8594	22.0469	21.0773
ENSG00000025772	TOMM34	Q15785	Mitochondrial import receptor subunit TOM34	>sp|Q15785|TOM34_HUMAN Mitochondrial import receptor subunit TOM34 OS=Homo sapiens GN=TOMM34 PE=1 SV=2	77.7	2	29	0	1467100000	1715100000	2347300000	1832800000	2261200000	2006700000	1868900000	61849000	57811000	60074000	67625000	69095000	71516000	67984000	Q15785	81505555.56	95283333.33	130405555.6	101822222.2	125622222.2	111483333.3	103827777.8	27.1506	29.1712	25.42165	28.6488	29.61525	29.2614	29.84015	29.7561
ENSG00000025796	SEC63	Q9UGP8;E7EQH7	Translocation protein SEC63 homolog	>sp|Q9UGP8|SEC63_HUMAN Translocation protein SEC63 homolog OS=Homo sapiens GN=SEC63 PE=1 SV=2;>tr|E7EQH7|E7EQH7_HUMAN Translocation protein SEC63 homolog OS=Homo sapiens GN=SEC63 PE=4 SV=1	54.7	4	46	0	3830300000	4347400000	4940100000	4.43E+09	4.98E+09	4563700000	4268100000	109720000	120020000	112420000	116280000	116520000	117580000	111460000	Q9UGP8	100797368.4	114405263.2	130002631.6	116500000	131131578.9	120097368.4	112318421.1	84.5619	78.2765	79.18015	74.8381	73.37195	74.1936	83.6461	68.6725
ENSG00000025800	KPNA6	O60684;F5GYL8;F5H4G7	Importin subunit alpha-7;Importin subunit alpha	>sp|O60684|IMA7_HUMAN Importin subunit alpha-7 OS=Homo sapiens GN=KPNA6 PE=1 SV=1;>tr|F5GYL8|F5GYL8_HUMAN Importin subunit alpha OS=Homo sapiens GN=KPNA6 PE=3 SV=1;>tr|F5H4G7|F5H4G7_HUMAN Importin subunit alpha OS=Homo sapiens GN=KPNA6 PE=3 SV=1	59.9	6	28	0	679070000	557200000	840160000	647550000	855280000	816660000	875940000	19447000	18436000	21801000	22729000	21085000	23580000	20331000	O60684	29524782.61	24226086.96	36528695.65	28154347.83	37186086.96	35506956.52	38084347.83	16.3048	17.7333	17.50325	16.1228	17.20725	19.4697	17.97075	19.1808
ENSG00000026025	VIM	P08670;B0YJC4;F5H288;B0YJC5	Vimentin	>sp|P08670|VIME_HUMAN Vimentin OS=Homo sapiens GN=VIM PE=1 SV=4;>tr|B0YJC4|B0YJC4_HUMAN Vimentin OS=Homo sapiens GN=VIM PE=3 SV=1;>tr|F5H288|F5H288_HUMAN Vimentin OS=Homo sapiens GN=VIM PE=3 SV=1;>tr|B0YJC5|B0YJC5_HUMAN Vimentin OS=Homo sapiens GN=VIM PE=3	96.6	6	72	0	6.03E+10	6.00E+10	7.37E+10	6.68E+10	7.73E+10	6.85E+10	6.46E+10	3317200000	3107300000	3605300000	3852100000	3772300000	3306800000	3600200000	P08670	1773852941	1766117647	2166470588	1966058824	2274794118	2014176471	1899117647	246.965	234.463	211.758	159.37	221.261	161.689	229.039	160.804
ENSG00000026297	RNASET2	O00584;D6RHI9;D6REQ6;C9JIU8;H0YAE9	Ribonuclease T2	>sp|O00584|RNT2_HUMAN Ribonuclease T2 OS=Homo sapiens GN=RNASET2 PE=1 SV=2;>tr|D6RHI9|D6RHI9_HUMAN Ribonuclease T2 (Fragment) OS=Homo sapiens GN=RNASET2 PE=3 SV=1;>tr|D6REQ6|D6REQ6_HUMAN Ribonuclease T2 OS=Homo sapiens GN=RNASET2 PE=3 SV=1;>tr|C9JIU8|C9JIU	50.8	8	16	2.03E-188	1184500000	1550200000	1772200000	1.37E+09	1604600000	1327700000	1306600000	36084000	36656000	31993000	27821000	29664000	34322000	36415000	O00584	84607142.86	110728571.4	126585714.3	9.80E+07	114614285.7	94835714.29	93328571.43	57.3736	48.5085	68.5518	51.681	59.4961	48.7026	45.8412	47.0769
ENSG00000026508	CD44	P16070-10;P16070-13;P16070-14;P16070;P16070-5;E7EPC6;P16070-7;P16070-3;P16070-4;P16070-6;P16070-17;P16070-8;P16070-16;P16070-11;P16070-12;P16070-18;H0YD13;H0Y2P0;H0YE40	CD44 antigen	>sp|P16070-10|CD44_HUMAN Isoform 10 of CD44 antigen OS=Homo sapiens GN=CD44;>sp|P16070-13|CD44_HUMAN Isoform 13 of CD44 antigen OS=Homo sapiens GN=CD44;>sp|P16070-14|CD44_HUMAN Isoform 14 of CD44 antigen OS=Homo sapiens GN=CD44;>sp|P16070|CD44_HUMAN CD44 a	32.5	33	17	0	2519700000	3306600000	4181800000	3476700000	4145900000	3645500000	2925700000	185670000	162880000	186900000	190740000	199870000	193330000	167240000	P16070	89989285.71	118092857.1	149350000	124167857.1	148067857.1	130196428.6	104489285.7	NA	NA	NA	NA	NA	NA	NA	NA
ENSG00000027001	MIPEP	Q99797	Mitochondrial intermediate peptidase	>sp|Q99797|MIPEP_HUMAN Mitochondrial intermediate peptidase OS=Homo sapiens GN=MIPEP PE=1 SV=2	33.9	1	19	2.59E-64	120600000	225990000	246220000	134180000	91287000	96639000	84898000	5319000	6058800	5393600	5211300	4702200	4984200	5029500	Q99797	2621739.13	4912826.087	5352608.696	2916956.522	1984500	2100847.826	1845608.696	NA	NA	NA	NA	NA	NA	NA	NA
ENSG00000027075	PRKCH;PRKCE	P24723;B4DJN5;G3V4L3;Q02156	Protein kinase C eta type;Protein kinase C epsilon type	>sp|P24723|KPCL_HUMAN Protein kinase C eta type OS=Homo sapiens GN=PRKCH PE=1 SV=4;>tr|B4DJN5|B4DJN5_HUMAN Protein kinase C eta type OS=Homo sapiens GN=PRKCH PE=2 SV=1;>tr|G3V4L3|G3V4L3_HUMAN Protein kinase C eta type (Fragment) OS=Homo sapiens GN=PRKCH PE	2.3	4	2	3.03E-06	107080000	306730000	318770000	226030000	171060000	112560000	75790000	0	8648100	0	0	0	0	0	P24723	3346250	9585312.5	9961562.5	7063437.5	5345625	3517500	2368437.5	NA	NA	NA	NA	NA	NA	NA	NA
ENSG00000027697	IFNGR1	P15260;F5H5M7	Interferon gamma receptor 1	>sp|P15260|INGR1_HUMAN Interferon gamma receptor 1 OS=Homo sapiens GN=IFNGR1 PE=1 SV=1;>tr|F5H5M7|F5H5M7_HUMAN Interferon gamma receptor 1 OS=Homo sapiens GN=IFNGR1 PE=4 SV=1	17.4	6	6	6.68E-25	94109000	55964000	73484000	51194000	48911000	40458000	61643000	1048900	656920	761150	767100	901990	905220	952740	P15260	5228277.778	3109111.111	4082444.444	2844111.111	2717277.778	2247666.667	3424611.111	30.3896	28.0755	28.93995	28.6943	28.4683	26.8635	28.02995	27.0873
ENSG00000028116	VRK2	Q86Y07;Q86Y07-3;E9PFA9;Q86Y07-2;Q86Y07-5;Q86Y07-4	Serine/threonine-protein kinase VRK2	>sp|Q86Y07|VRK2_HUMAN Serine/threonine-protein kinase VRK2 OS=Homo sapiens GN=VRK2 PE=1 SV=3;>sp|Q86Y07-3|VRK2_HUMAN Isoform 3 of Serine/threonine-protein kinase VRK2 OS=Homo sapiens GN=VRK2;>tr|E9PFA9|E9PFA9_HUMAN Serine/threonine-protein kinase VRK2 OS=H	10.4	6	4	1.91E-27	32883000	26057000	38892000	45527000	39862000	18284000	20741000	819350	560970	525210	527490	435150	818750	600170	Q86Y07	1217888.889	965074.0741	1440444.444	1686185.185	1476370.37	677185.1852	768185.1852	NA	NA	NA	NA	NA	NA	NA	NA
ENSG00000028277	POU2F2	B5ME60;P09086-5;E9PNC9;H0YLL6;P09086;P09086-2;P09086-3;H0YNW1;P09086-4;H0YKT2	POU domain, class 2, transcription factor 2	>tr|B5ME60|B5ME60_HUMAN POU domain, class 2, transcription factor 2 OS=Homo sapiens GN=POU2F2 PE=3 SV=3;>sp|P09086-5|PO2F2_HUMAN Isoform 5 of POU domain, class 2, transcription factor 2 OS=Homo sapiens GN=POU2F2;>tr|E9PNC9|E9PNC9_HUMAN POU domain, class 2,	7.8	11	5	1.20E-19	0	0	0	0	0	0	76882000	0	0	0	0	0	0	1659900	B5ME60	0	0	0	0	0	0	5491571.429	1.63613	2.52248	2.14155	1.17309	2.264435	1.14242	2.277025	1.11943
ENSG00000028277	POU2F2	H0YNL2	NA	>tr|H0YNL2|H0YNL2_HUMAN POU domain, class 2, transcription factor 2 (Fragment) OS=Homo sapiens GN=POU2F2 PE=4 SV=1	17.3	1	5	7.55E-20	0	0	0	0	6518900	0	0	0	0	0	0	4913900	0	0	H0YNL2	0	0	0	0	592627.2727	0	0	1.63613	2.52248	2.14155	1.17309	2.264435	1.14242	2.277025	1.11943
ENSG00000028310	BRD9	Q9H8M2;Q9H8M2-6;Q9H8M2-1;Q9H8M2-3	Bromodomain-containing protein 9	>sp|Q9H8M2|BRD9_HUMAN Bromodomain-containing protein 9 OS=Homo sapiens GN=BRD9 PE=1 SV=2;>sp|Q9H8M2-6|BRD9_HUMAN Isoform 6 of Bromodomain-containing protein 9 OS=Homo sapiens GN=BRD9;>sp|Q9H8M2-1|BRD9_HUMAN Isoform 5 of Bromodomain-containing protein 9 OS=	31.8	12	15	9.69E-71	148260000	219910000	223170000	167150000	241400000	121670000	174550000	3629600	3200500	3055200	3977600	4635700	3347600	4054700	Q9H8M2	5930400	8796400	8926800	6686000	9656000	4866800	6982000	NA	NA	NA	NA	NA	NA	NA	NA
ENSG00000028528	SNX1	Q13596;Q13596-2;H0Y2M5;A6NKH4;H0YK42	Sorting nexin-1	>sp|Q13596|SNX1_HUMAN Sorting nexin-1 OS=Homo sapiens GN=SNX1 PE=1 SV=3;>sp|Q13596-2|SNX1_HUMAN Isoform 1A of Sorting nexin-1 OS=Homo sapiens GN=SNX1;>tr|H0Y2M5|H0Y2M5_HUMAN Sorting nexin-1 OS=Homo sapiens GN=SNX1 PE=4 SV=1;>tr|A6NKH4|A6NKH4_HUMAN Sorting	59	9	34	0	2899900000	3319800000	4152300000	3278800000	4.15E+09	3.70E+09	3492700000	110830000	95872000	99986000	113810000	119390000	114190000	115200000	Q13596	120829166.7	138325000	173012500	136616666.7	172708333.3	154125000	145529166.7	37.052	36.7494	34.64355	41.0968	39.6818	44.5072	40.6273	44.4687
ENSG00000028839	TBPL1	P62380;Q7Z6U2;Q7Z6U1	TATA box-binding protein-like protein 1	>sp|P62380|TBPL1_HUMAN TATA box-binding protein-like protein 1 OS=Homo sapiens GN=TBPL1 PE=1 SV=1;>tr|Q7Z6U2|Q7Z6U2_HUMAN TATA box-binding protein-like protein 1 OS=Homo sapiens GN=TBPL1 PE=2 SV=1;>tr|Q7Z6U1|Q7Z6U1_HUMAN TATA box-binding protein-like prote	38.7	5	6	3.50E-25	111940000	103020000	122130000	89413000	106350000	96877000	96642000	2187100	1861500	1903300	2039500	2129400	2247600	1735100	P62380	12437777.78	11446666.67	13570000	9934777.778	11816666.67	10764111.11	10738000	22.0802	20.5188	20.9204	22.7948	19.32845	27.6892	22.3664	22.2418
ENSG00000029153	ARNTL2	Q8WYA1;Q8WYA1-2;Q8WYA1-5;Q8WYA1-4;Q8WYA1-3;H0Y5R1;Q8WYA1-7;Q8WYA1-8;Q8WYA1-6	Aryl hydrocarbon receptor nuclear translocator-like protein 2	>sp|Q8WYA1|BMAL2_HUMAN Aryl hydrocarbon receptor nuclear translocator-like protein 2 OS=Homo sapiens GN=ARNTL2 PE=1 SV=2;>sp|Q8WYA1-2|BMAL2_HUMAN Isoform 2 of Aryl hydrocarbon receptor nuclear translocator-like protein 2 OS=Homo sapiens GN=ARNTL2;>sp|Q8WYA	4.4	9	2	0.00039699	26879000	3653700	11712000	8150200	5675100	27416000	6319300	4659200	0	1293200	2204700	1675900	3956200	263450	Q8WYA1	926862.069	125989.6552	403862.069	281041.3793	195693.1034	945379.3103	217906.8966	11.083	11.2711	10.66099	21.9474	12.5909	20.3324	10.61829	19.2751
ENSG00000029363	BCLAF1	E9PK91;Q9NYF8-3	NA	>tr|E9PK91|E9PK91_HUMAN Bcl-2-associated transcription factor 1 OS=Homo sapiens GN=BCLAF1 PE=4 SV=1;>sp|Q9NYF8-3|BCLF1_HUMAN Isoform 3 of Bcl-2-associated transcription factor 1 OS=Homo sapiens GN=BCLAF1	62.3	3	76	0	251260000	403390000	447480000	269170000	366730000	237630000	350120000	6824100	5589200	5533200	7933600	6927300	7163700	7568800	E9PK91	7390000	11864411.76	13161176.47	7916764.706	10786176.47	6989117.647	10297647.06	50.3161	48.7203	50.40075	68.372	40.74155	62.6602	48.64695	55.5536
ENSG00000029363	BCLAF1	Q9NYF8;Q9NYF8-2;E9PKI6;E9PQN2;E9PK09;Q9NYF8-4	Bcl-2-associated transcription factor 1	>sp|Q9NYF8|BCLF1_HUMAN Bcl-2-associated transcription factor 1 OS=Homo sapiens GN=BCLAF1 PE=1 SV=2;>sp|Q9NYF8-2|BCLF1_HUMAN Isoform 2 of Bcl-2-associated transcription factor 1 OS=Homo sapiens GN=BCLAF1;>tr|E9PKI6|E9PKI6_HUMAN Bcl-2-associated transcriptio	60.4	9	78	0	1.07E+10	1.16E+10	1.31E+10	1.07E+10	1.08E+10	1.01E+10	1.15E+10	283540000	278510000	288750000	301010000	308900000	284550000	267580000	Q9NYF8	297583333.3	321361111.1	363750000	295833333.3	300972222.2	280444444.4	319111111.1	50.3161	48.7203	50.40075	68.372	40.74155	62.6602	48.64695	55.5536
ENSG00000029364	SLC39A9	Q9NUM3;Q9NUM3-2;G3V5J8	Zinc transporter ZIP9	>sp|Q9NUM3|S39A9_HUMAN Zinc transporter ZIP9 OS=Homo sapiens GN=SLC39A9 PE=2 SV=2;>sp|Q9NUM3-2|S39A9_HUMAN Isoform 2 of Zinc transporter ZIP9 OS=Homo sapiens GN=SLC39A9;>tr|G3V5J8|G3V5J8_HUMAN Zinc transporter ZIP9 OS=Homo sapiens GN=SLC39A9 PE=4 SV=1	4.9	3	1	5.15E-07	14481000	5941700	33488000	5141600	17040000	1268600	32033000	0	0	0	0	0	0	722670	Q9NUM3	2896200	1188340	6697600	1028320	3408000	253720	6406600	20.2814	20.5854	19.50555	20.5148	20.58345	21.0987	22.35315	20.5589
ENSG00000029639	TFB1M	Q8WVM0	Dimethyladenosine transferase 1, mitochondrial	>sp|Q8WVM0|TFB1M_HUMAN Dimethyladenosine transferase 1, mitochondrial OS=Homo sapiens GN=TFB1M PE=1 SV=1	63	1	17	2.00E-109	158690000	296750000	365370000	220320000	212220000	169710000	120820000	5655600	5491900	5458400	5846100	5456000	5742200	6357600	Q8WVM0	7213181.818	13488636.36	16607727.27	10014545.45	9646363.636	7714090.909	5491818.182	NA	NA	NA	NA	NA	NA	NA	NA
ENSG00000029725	RABEP1	Q15276;Q15276-2;F5H355	Rab GTPase-binding effector protein 1	>sp|Q15276|RABE1_HUMAN Rab GTPase-binding effector protein 1 OS=Homo sapiens GN=RABEP1 PE=1 SV=2;>sp|Q15276-2|RABE1_HUMAN Isoform 2 of Rab GTPase-binding effector protein 1 OS=Homo sapiens GN=RABEP1;>tr|F5H355|F5H355_HUMAN Rab GTPase-binding effector prote	48.7	3	43	3.22E-211	492640000	513720000	501230000	394150000	510030000	492830000	436830000	9677100	9286800	6956200	9297500	10054000	9608000	9374100	Q15276	8797142.857	9173571.429	8950535.714	7038392.857	9107678.571	8800535.714	7800535.714	16.4201	17.2673	17.18885	20.7277	15.63095	21.4428	18.23	21.2938
ENSG00000029993	HMGB3	O15347;E7EQU1;E7ES08;E9PES6	High mobility group protein B3	>sp|O15347|HMGB3_HUMAN High mobility group protein B3 OS=Homo sapiens GN=HMGB3 PE=1 SV=4;>tr|E7EQU1|E7EQU1_HUMAN High mobility group protein B3 (Fragment) OS=Homo sapiens GN=HMGB3 PE=4 SV=1;>tr|E7ES08|E7ES08_HUMAN High mobility group protein B3 (Fragment)	72	5	22	4.05E-211	6473300000	1.23E+10	1.63E+10	1.01E+10	8682500000	6293500000	1.03E+10	238300000	263870000	270700000	317700000	272920000	261300000	300330000	O15347	1078883333	2.06E+09	2.72E+09	1681666667	1447083333	1048916667	1722833333	42.5026	47.2005	29.7682	59.639	41.66545	54.2753	64.2495	63.5094
ENSG00000030066	NUP160	Q12769	Nuclear pore complex protein Nup160	>sp|Q12769|NU160_HUMAN Nuclear pore complex protein Nup160 OS=Homo sapiens GN=NUP160 PE=1 SV=3	46.6	2	57	0	1431900000	1.66E+09	2077300000	1.80E+09	2304600000	1705700000	2143900000	52894000	61289000	59727000	65806000	65141000	71498000	62998000	Q12769	23473770.49	27213114.75	34054098.36	29524590.16	37780327.87	27962295.08	35145901.64	30.3093	29.1648	28.13255	34.0984	31.40145	34.9109	28.82745	32.5979
ENSG00000030066	NUP160	G3V198;E9PR16	NA	>tr|G3V198|G3V198_HUMAN Nuclear pore complex protein Nup160 OS=Homo sapiens GN=NUP160 PE=4 SV=1;>tr|E9PR16|E9PR16_HUMAN Nuclear pore complex protein Nup160 OS=Homo sapiens GN=NUP160 PE=4 SV=1	45.7	5	48	0	1107100	193520	0	799070	124030	861670	604060	0	0	0	0	0	0	271680	G3V198	21290.38462	3721.538462	0	15366.73077	2385.192308	16570.57692	11616.53846	30.3093	29.1648	28.13255	34.0984	31.40145	34.9109	28.82745	32.5979
ENSG00000030110	BAK1	Q16611;E9PHB7;C0H5Y7	Bcl-2 homologous antagonist/killer	>sp|Q16611|BAK_HUMAN Bcl-2 homologous antagonist/killer OS=Homo sapiens GN=BAK1 PE=1 SV=1;>tr|E9PHB7|E9PHB7_HUMAN Bcl-2 homologous antagonist/killer OS=Homo sapiens GN=BAK1 PE=4 SV=1;>tr|C0H5Y7|C0H5Y7_HUMAN BAK1 protein OS=Homo sapiens GN=BAK1 PE=2 SV=1	17.1	3	2	1.15E-07	4323400	1293500	949550	629350	278100	481050	225490	761790	0	0	0	0	0	0	Q16611	540425	161687.5	118693.75	78668.75	34762.5	60131.25	28186.25	8.55839	9.59155	9.22553	12.4401	10.5991	13.0386	9.102925	13.0012
ENSG00000030419	IKZF2	Q9UKS7;Q9UKS7-2;C9JTM9;E9PCY1;C9JCG7;F5H8M1	Zinc finger protein Helios	>sp|Q9UKS7|IKZF2_HUMAN Zinc finger protein Helios OS=Homo sapiens GN=IKZF2 PE=1 SV=2;>sp|Q9UKS7-2|IKZF2_HUMAN Isoform 2 of Zinc finger protein Helios OS=Homo sapiens GN=IKZF2;>tr|C9JTM9|C9JTM9_HUMAN Zinc finger protein Helios OS=Homo sapiens GN=IKZF2 PE=4	19	12	10	1.87E-25	7514800	11509000	6059300	4357400	108500	3745000	2238300	319860	839880	221580	202960	0	255960	0	Q9UKS7	357847.619	548047.619	288538.0952	207495.2381	5166.666667	178333.3333	106585.7143	NA	NA	NA	NA	NA	NA	NA	NA
ENSG00000030582	GRN	P28799;Q9H8S1;P28799-2;B4E1G5	Granulins;Acrogranin;Paragranulin;Granulin-1;Granulin-2;Granulin-3;Granulin-4;Granulin-5;Granulin-6;Granulin-7	>sp|P28799|GRN_HUMAN Granulins OS=Homo sapiens GN=GRN PE=1 SV=2;>tr|Q9H8S1|Q9H8S1_HUMAN Granulin-6 OS=Homo sapiens GN=GRN PE=2 SV=1;>sp|P28799-2|GRN_HUMAN Isoform 2 of Granulins OS=Homo sapiens GN=GRN;>tr|B4E1G5|B4E1G5_HUMAN Uncharacterized protein OS=Homo	28.3	4	13	2.89E-66	234930000	418500000	540330000	835400000	616080000	392480000	440990000	8898100	13407000	15526000	22367000	15413000	11007000	15607000	P28799	10214347.83	18195652.17	23492608.7	36321739.13	26786086.96	17064347.83	19173478.26	78.5208	80.8881	80.3282	29.24	84.64905	35.8046	67.34955	36.9094
ENSG00000031691	CENPQ	Q7L2Z9	Centromere protein Q	>sp|Q7L2Z9|CENPQ_HUMAN Centromere protein Q OS=Homo sapiens GN=CENPQ PE=1 SV=1	47	1	9	8.63E-38	69490000	78118000	87637000	52312000	130460000	82337000	137270000	526820	467220	360910	427740	552630	575890	849370	Q7L2Z9	4963571.429	5579857.143	6259785.714	3736571.429	9318571.429	5881214.286	9805000	12.2632	12.0085	9.85762	14.1365	12.71805	13.2483	14.32125	10.8269
ENSG00000031698	SARS	Q5T5C7;P49591	Serine--tRNA ligase, cytoplasmic	>tr|Q5T5C7|Q5T5C7_HUMAN Serine--tRNA ligase, cytoplasmic OS=Homo sapiens GN=SARS PE=2 SV=1;>sp|P49591|SYSC_HUMAN Serine--tRNA ligase, cytoplasmic OS=Homo sapiens GN=SARS PE=1 SV=3	76.5	2	49	0	4027700000	4346400000	6362900000	4578100000	6.00E+09	4821800000	4420600000	146130000	155520000	164180000	164760000	158950000	154550000	149580000	Q5T5C7	138886206.9	149875862.1	219410344.8	157865517.2	206965517.2	166268965.5	152434482.8	69.4203	66.089	63.38675	56.0181	72.0389	58.5229	73.13315	57.2676
ENSG00000031823	RANBP3	Q9H6Z4;Q9H6Z4-3;F5H4C2;H7BXQ0	Ran-binding protein 3	>sp|Q9H6Z4|RANB3_HUMAN Ran-binding protein 3 OS=Homo sapiens GN=RANBP3 PE=1 SV=1;>sp|Q9H6Z4-3|RANB3_HUMAN Isoform 3 of Ran-binding protein 3 OS=Homo sapiens GN=RANBP3;>tr|F5H4C2|F5H4C2_HUMAN Ran-binding protein 3 OS=Homo sapiens GN=RANBP3 PE=4 SV=1;>tr|H7B	56.3	4	32	6.96E-235	0	1130500	3431300	1895400	537480	2742400	341980	0	0	0	0	0	0	212690	Q9H6Z4	0	49152.17391	149186.9565	82408.69565	23368.69565	119234.7826	14868.69565	14.5092	17.7797	14.82415	12.5648	18.5739	14.0576	17.71005	15.1843
ENSG00000031823	NA	Q9H6Z4-2	NA	>sp|Q9H6Z4-2|RANB3_HUMAN Isoform 2 of Ran-binding protein 3 OS=Homo sapiens GN=RANBP3	55.7	1	32	1.07E-236	1317300000	1.65E+09	1904700000	1773100000	1854400000	1734900000	1579900000	45691000	47934000	53399000	56146000	52385000	51217000	42818000	Q9H6Z4	57273913.04	71608695.65	82813043.48	77091304.35	80626086.96	75430434.78	68691304.35	14.5092	17.7797	14.82415	12.5648	18.5739	14.0576	17.71005	15.1843
ENSG00000032219	ARID4A	P29374;P29374-2;P29374-3	AT-rich interactive domain-containing protein 4A	>sp|P29374|ARI4A_HUMAN AT-rich interactive domain-containing protein 4A OS=Homo sapiens GN=ARID4A PE=1 SV=3;>sp|P29374-2|ARI4A_HUMAN Isoform II of AT-rich interactive domain-containing protein 4A OS=Homo sapiens GN=ARID4A;>sp|P29374-3|ARI4A_HUMAN Isoform I	26.5	7	28	2.38E-126	407930000	413110000	471650000	487710000	534730000	492210000	428210000	6823700	6020700	5334600	6478700	6518400	5964500	5762800	P29374	6687377.049	6772295.082	7731967.213	7995245.902	8766065.574	8069016.393	7019836.066	19.2648	20.6101	18.32485	17.5597	17.2508	16.8574	21.38355	14.1997
ENSG00000032389	TSSC1	Q53HC9;A8MUM1;D3YTH5	Protein TSSC1	>sp|Q53HC9|TSSC1_HUMAN Protein TSSC1 OS=Homo sapiens GN=TSSC1 PE=1 SV=2;>tr|A8MUM1|A8MUM1_HUMAN Protein TSSC1 OS=Homo sapiens GN=TSSC1 PE=4 SV=2;>tr|D3YTH5|D3YTH5_HUMAN Protein TSSC1 OS=Homo sapiens GN=TSSC1 PE=4 SV=1	54	8	15	1.33E-149	5.90E+08	542280000	721690000	546970000	439310000	560490000	623810000	17557000	15048000	19404000	20205000	16632000	20556000	17717000	Q53HC9	39333333.33	36152000	48112666.67	36464666.67	29287333.33	37366000	41587333.33	44.4243	50.3279	46.45685	64.5953	50.48365	70.791	42.22105	68.5011
ENSG00000032444	PNPLA6	Q8IY17;Q8IY17-3;Q8IY17-2;F5H5K9	Neuropathy target esterase	>sp|Q8IY17|PLPL6_HUMAN Neuropathy target esterase OS=Homo sapiens GN=PNPLA6 PE=1 SV=2;>sp|Q8IY17-3|PLPL6_HUMAN Isoform 3 of Neuropathy target esterase OS=Homo sapiens GN=PNPLA6;>sp|Q8IY17-2|PLPL6_HUMAN Isoform 2 of Neuropathy target esterase OS=Homo sapien	13.3	5	11	5.58E-47	38091000	19126000	38785000	34186000	50356000	15858000	43027000	1727500	2323400	1675600	1470000	1265900	1845300	2201400	Q8IY17	560161.7647	281264.7059	570367.6471	502735.2941	740529.4118	233205.8824	632750	11.1538	12.8545	11.3361	6.52318	14.9868	8.25075	12.4433	9.66005
ENSG00000032742	IFT88	Q13099;Q13099-2;Q13099-3;F5H6C2;E7EW86	Intraflagellar transport protein 88 homolog	>sp|Q13099|IFT88_HUMAN Intraflagellar transport protein 88 homolog OS=Homo sapiens GN=IFT88 PE=2 SV=2;>sp|Q13099-2|IFT88_HUMAN Isoform 2 of Intraflagellar transport protein 88 homolog OS=Homo sapiens GN=IFT88;>sp|Q13099-3|IFT88_HUMAN Isoform 3 of Intraflag	8	5	5	1.72E-15	39300000	28049000	34668000	28994000	69546000	69543000	79335000	475740	273320	341600	407240	523400	554820	563340	Q13099	1062162.162	758081.0811	936972.973	783621.6216	1879621.622	1879540.541	2144189.189	3.44255	3.5238	3.460745	8.889	2.74853	9.85808	3.42526	9.35715
ENSG00000033011	ALG1	Q9BT22;B4DP08	Chitobiosyldiphosphodolichol beta-mannosyltransferase	>sp|Q9BT22|ALG1_HUMAN Chitobiosyldiphosphodolichol beta-mannosyltransferase OS=Homo sapiens GN=ALG1 PE=1 SV=2;>tr|B4DP08|B4DP08_HUMAN Chitobiosyldiphosphodolichol beta-mannosyltransferase OS=Homo sapiens GN=ALG1 PE=2 SV=1	45.9	4	15	2.42E-58	162600000	232690000	272790000	201250000	274710000	304010000	169800000	6987000	7594700	7924800	7870300	9234000	9335400	5586700	Q9BT22	7390909.091	10576818.18	12399545.45	9147727.273	12486818.18	13818636.36	7718181.818	12.3435	13.0693	12.32715	11.7608	14.781	13.8141	12.1093	14.7704
ENSG00000033030	ZCCHC8	Q6NZY4;Q6NZY4-2	Zinc finger CCHC domain-containing protein 8	>sp|Q6NZY4|ZCHC8_HUMAN Zinc finger CCHC domain-containing protein 8 OS=Homo sapiens GN=ZCCHC8 PE=1 SV=2;>sp|Q6NZY4-2|ZCHC8_HUMAN Isoform 2 of Zinc finger CCHC domain-containing protein 8 OS=Homo sapiens GN=ZCCHC8	66.8	7	34	3.83E-283	655240000	526700000	743930000	600350000	1131100000	860660000	752170000	22384000	18246000	20869000	21118000	24958000	21762000	20625000	Q6NZY4	18721142.86	15048571.43	21255142.86	17152857.14	32317142.86	24590285.71	21490571.43	22.9416	22.997	21.3881	18.2955	22.97395	20.3325	26.9112	20.6345
ENSG00000033050	ABCF2	Q9UG63;C9JZV3;C9JHK9	ATP-binding cassette sub-family F member 2	>sp|Q9UG63|ABCF2_HUMAN ATP-binding cassette sub-family F member 2 OS=Homo sapiens GN=ABCF2 PE=1 SV=2;>tr|C9JZV3|C9JZV3_HUMAN ATP-binding cassette sub-family F member 2 (Fragment) OS=Homo sapiens GN=ABCF2 PE=3 SV=1;>tr|C9JHK9|C9JHK9_HUMAN ATP-binding casset	65.3	3	48	0	4681200000	6.54E+09	7.86E+09	5617600000	6554300000	6612500000	4942500000	170380000	173800000	180290000	190290000	188740000	186680000	161510000	Q9UG63	141854545.5	198151515.2	238212121.2	170230303	198615151.5	200378787.9	149772727.3	70.0659	66.6725	68.9974	52.4004	71.79805	53.5144	60.1821	66.6887
ENSG00000033100	CHPF2	Q9P2E5;G5E9W2;C9JFC7;Q9P2E5-2	Chondroitin sulfate glucuronyltransferase	>sp|Q9P2E5|CHPF2_HUMAN Chondroitin sulfate glucuronyltransferase OS=Homo sapiens GN=CHPF2 PE=2 SV=2;>tr|G5E9W2|G5E9W2_HUMAN Chondroitin sulfate glucuronyltransferase OS=Homo sapiens GN=CHPF2 PE=4 SV=1;>tr|C9JFC7|C9JFC7_HUMAN Chondroitin sulfate glucuronylt	15	6	11	2.29E-143	26899000	26110000	15074000	9584500	8413600	12677000	12264000	2742600	2865100	2366800	2946000	2955600	2246300	2588600	Q9P2E5	560395.8333	543958.3333	314041.6667	199677.0833	175283.3333	264104.1667	255500	28.1518	29.1166	29.3134	12.2864	29.5163	15.9115	26.25845	12.5559
ENSG00000033122	LRRC7	B1AKT2	NA	>tr|B1AKT2|B1AKT2_HUMAN Leucine rich repeat containing 7 OS=Homo sapiens GN=LRRC7 PE=2 SV=1	9.2	1	3	0.0001276	0	0	0	0	0	0	0	0	0	0	0	0	0	0	B1AKT2	0	0	0	0	0	0	0	NA	NA	NA	NA	NA	NA	NA	NA
ENSG00000033170	FUT8	Q9BYC5;Q9BYC5-2	Alpha-(1,6)-fucosyltransferase	>sp|Q9BYC5|FUT8_HUMAN Alpha-(1,6)-fucosyltransferase OS=Homo sapiens GN=FUT8 PE=1 SV=2;>sp|Q9BYC5-2|FUT8_HUMAN Isoform 2 of Alpha-(1,6)-fucosyltransferase OS=Homo sapiens GN=FUT8	17.7	2	10	3.69E-23	37620000	37581000	46191000	32055000	71661000	46878000	14167000	2284200	1960900	1968900	2490600	1844000	1809700	1967200	Q9BYC5	1140000	1138818.182	1399727.273	971363.6364	2171545.455	1420545.455	429303.0303	12.191	11.7098	11.4707	12.2943	10.9649	13.407	12.63125	13.0297
ENSG00000033178	UBA6	A0AVT1;A0AVT1-2	Ubiquitin-like modifier-activating enzyme 6	>sp|A0AVT1|UBA6_HUMAN Ubiquitin-like modifier-activating enzyme 6 OS=Homo sapiens GN=UBA6 PE=1 SV=1;>sp|A0AVT1-2|UBA6_HUMAN Isoform 2 of Ubiquitin-like modifier-activating enzyme 6 OS=Homo sapiens GN=UBA6	71.9	6	61	0	2901700000	3132400000	3733700000	2828400000	4057900000	3123400000	3515200000	66952000	60625000	69717000	64419000	72366000	69688000	68651000	A0AVT1	51816071.43	55935714.29	66673214.29	50507142.86	72462500	55775000	62771428.57	21.4077	18.2457	20.2092	30.1518	18.4563	32.265	19.46405	28.2377
ENSG00000033327	GAB2	Q9UQC2;Q9UQC2-2	GRB2-associated-binding protein 2	>sp|Q9UQC2|GAB2_HUMAN GRB2-associated-binding protein 2 OS=Homo sapiens GN=GAB2 PE=1 SV=1;>sp|Q9UQC2-2|GAB2_HUMAN Isoform 2 of GRB2-associated-binding protein 2 OS=Homo sapiens GN=GAB2	10.1	4	5	1.88E-18	17192000	24152000	131200000	95432000	82673000	7445300	33468000	0	676370	604110	674720	735920	722740	792000	Q9UQC2	491200	690057.1429	3748571.429	2726628.571	2362085.714	212722.8571	956228.5714	15.8679	16.4943	14.87825	6.70518	19.1132	9.57332	17.75165	10.5018
ENSG00000033627	ATP6V0A1	Q93050-3;F5H569;Q93050;Q93050-1;B7Z641	V-type proton ATPase 116 kDa subunit a isoform 1	>sp|Q93050-3|VPP1_HUMAN Isoform 3 of V-type proton ATPase 116 kDa subunit a isoform 1 OS=Homo sapiens GN=ATP6V0A1;>tr|F5H569|F5H569_HUMAN V-type proton ATPase 116 kDa subunit a isoform 1 OS=Homo sapiens GN=ATP6V0A1 PE=4 SV=1;>sp|Q93050|VPP1_HUMAN V-type pr	25.3	5	17	1.16E-48	144970000	208770000	269260000	175570000	157170000	147790000	177990000	4273800	3761900	3784200	3698600	4213800	4413200	4361200	Q93050	4530312.5	6524062.5	8414375	5486562.5	4911562.5	4618437.5	5562187.5	7.88498	7.49859	9.047365	6.8237	7.786925	8.4563	7.55178	9.20749
ENSG00000033800	PIAS1	O75925;B3KSY9	E3 SUMO-protein ligase PIAS1	>sp|O75925|PIAS1_HUMAN E3 SUMO-protein ligase PIAS1 OS=Homo sapiens GN=PIAS1 PE=1 SV=2;>tr|B3KSY9|B3KSY9_HUMAN E3 SUMO-protein ligase PIAS1 OS=Homo sapiens GN=PIAS1 PE=2 SV=1	33.6	5	16	2.75E-93	202460000	184520000	252080000	119450000	352090000	206510000	342270000	5643200	4841600	5185700	5587000	5951000	6172200	7142200	O75925	7230714.286	6590000	9002857.143	4266071.429	12574642.86	7375357.143	12223928.57	27.1847	26.8076	24.27685	26.4629	23.8453	30.2841	28.92555	32.234
ENSG00000034152	MAP2K3	P46734;P46734-3;F8W9D9;P46734-2	Dual specificity mitogen-activated protein kinase kinase 3	>sp|P46734|MP2K3_HUMAN Dual specificity mitogen-activated protein kinase kinase 3 OS=Homo sapiens GN=MAP2K3 PE=1 SV=2;>sp|P46734-3|MP2K3_HUMAN Isoform 2 of Dual specificity mitogen-activated protein kinase kinase 3 OS=Homo sapiens GN=MAP2K3;>tr|F8W9D9|F8W9	64.8	6	24	5.83E-156	444700000	893950000	636900000	450730000	547210000	448060000	515060000	20090000	18715000	18193000	15140000	14478000	16902000	21073000	P46734	18529166.67	37247916.67	26537500	18780416.67	22800416.67	18669166.67	21460833.33	37.2573	20.7129	20.30375	21.5781	18.97805	20.3291	16.8079	23.8552
ENSG00000034152	MAP2K3	E9PMA8	NA	>tr|E9PMA8|E9PMA8_HUMAN Dual-specificity mitogen-activated protein kinase kinase 3 (Fragment) OS=Homo sapiens GN=MAP2K3 PE=4 SV=1	37.6	1	4	3.41E-08	0	739700	0	0	0	24185	0	0	0	0	0	0	3530	0	E9PMA8	0	105671.4286	0	0	0	3455	0	37.2573	20.7129	20.30375	21.5781	18.97805	20.3291	16.8079	23.8552
ENSG00000034510	TMSB10	P63313	Thymosin beta-10	>sp|P63313|TYB10_HUMAN Thymosin beta-10 OS=Homo sapiens GN=TMSB10 PE=1 SV=2	63.6	1	4	4.61E-79	956240000	5348800000	4.56E+09	2.56E+09	2111100000	1163600000	1362900000	50895000	95239000	86421000	124160000	89266000	58986000	71233000	P63313	478120000	2674400000	2279500000	1280500000	1055550000	581800000	681450000	NA	NA	NA	NA	NA	NA	NA	NA
ENSG00000034533	ASTE1	D6RG30;Q2TB18;B4DFL9	Protein asteroid homolog 1	>tr|D6RG30|D6RG30_HUMAN Asteroid homolog 1 (Drosophila), isoform CRA_c OS=Homo sapiens GN=ASTE1 PE=4 SV=1;>sp|Q2TB18|ASTE1_HUMAN Protein asteroid homolog 1 OS=Homo sapiens GN=ASTE1 PE=2 SV=1;>tr|B4DFL9|B4DFL9_HUMAN Protein asteroid homolog 1 OS=Homo sapien	4.5	4	3	6.25E-08	230760	522530	606830	789360	101430	392990	80920	0	0	0	0	34314	0	0	D6RG30	6072.631579	13750.78947	15969.21053	20772.63158	2669.210526	10341.84211	2129.473684	3.92233	3.68226	4.37325	5.71025	4.57199	5.40921	4.91159	4.7693
ENSG00000034693	PEX3	P56589	Peroxisomal biogenesis factor 3	>sp|P56589|PEX3_HUMAN Peroxisomal biogenesis factor 3 OS=Homo sapiens GN=PEX3 PE=1 SV=1	34.6	2	9	2.01E-91	127330000	99853000	184750000	81340000	158300000	122160000	114590000	3697900	3378300	3128700	3084400	3723500	3298500	3986600	P56589	6701578.947	5255421.053	9723684.211	4281052.632	8331578.947	6429473.684	6031052.632	15.5192	13.5871	14.27565	15.6028	14.14405	13.1218	14.92245	12.4034
ENSG00000034713	GABARAPL2	P60520;H3BSM5	Gamma-aminobutyric acid receptor-associated protein-like 2	>sp|P60520|GBRL2_HUMAN Gamma-aminobutyric acid receptor-associated protein-like 2 OS=Homo sapiens GN=GABARAPL2 PE=1 SV=1;>tr|H3BSM5|H3BSM5_HUMAN Gamma-aminobutyric acid receptor-associated protein-like 2 OS=Homo sapiens GN=GABARAPL2 PE=3 SV=1	61.5	4	11	1.00E-102	1132200000	1089500000	1250600000	890260000	980690000	1233500000	1176400000	26671000	24057000	21837000	22164000	26661000	28109000	27916000	P60520	141525000	136187500	156325000	111282500	122586250	154187500	147050000	56.6332	53.8523	50.34045	60.4651	53.2887	62.2363	55.4517	66.3875
ENSG00000035141	FAM136A	Q96C01;E7EQY1	Protein FAM136A	>sp|Q96C01|F136A_HUMAN Protein FAM136A OS=Homo sapiens GN=FAM136A PE=1 SV=1;>tr|E7EQY1|E7EQY1_HUMAN Protein FAM136A OS=Homo sapiens GN=FAM136A PE=4 SV=1	81.9	4	14	1.33E-164	924530000	1636800000	2337200000	1056400000	965510000	844850000	832600000	23924000	31034000	49864000	33826000	29931000	30327000	25882000	Q96C01	84048181.82	148800000	212472727.3	96036363.64	87773636.36	76804545.45	75690909.09	78.1015	74.2911	69.3558	58.3322	75.61355	54.8278	72.26945	51.7566
ENSG00000035403	VCL	P18206;P18206-2;F5H7T3;G8JLL3;Q5JQ13	Vinculin	>sp|P18206|VINC_HUMAN Vinculin OS=Homo sapiens GN=VCL PE=1 SV=4;>sp|P18206-2|VINC_HUMAN Isoform 1 of Vinculin OS=Homo sapiens GN=VCL;>tr|F5H7T3|F5H7T3_HUMAN Vinculin OS=Homo sapiens GN=VCL PE=4 SV=1;>tr|G8JLL3|G8JLL3_HUMAN Vinculin OS=Homo sapiens GN=VCL P	72	7	84	0	2870100000	3889100000	4270700000	2824900000	3912400000	3665500000	3256100000	91333000	79524000	81271000	86185000	94445000	89180000	88408000	P18206	38268000	51854666.67	56942666.67	37665333.33	52165333.33	48873333.33	43414666.67	8.76706	10.7547	9.841135	10.2927	10.56096	10.3252	10.55445	12.29
ENSG00000035664	DAPK2	E9JGM7;Q9UIK4-2;Q9UIK4	Death-associated protein kinase 2	>tr|E9JGM7|E9JGM7_HUMAN DAP-kinase-related protein 1 beta isoform OS=Homo sapiens GN=DAPK2 PE=2 SV=1;>sp|Q9UIK4-2|DAPK2_HUMAN Isoform 2 of Death-associated protein kinase 2 OS=Homo sapiens GN=DAPK2;>sp|Q9UIK4|DAPK2_HUMAN Death-associated protein kinase 2 O	9.4	6	4	2.40E-07	11717000	0	0	0	0	16861000	0	0	0	0	0	0	159220	0	E9JGM7	488208.3333	0	0	0	0	702541.6667	0	NA	NA	NA	NA	NA	NA	NA	NA
ENSG00000035681	NSMAF	Q92636-2;Q92636	Protein FAN	>sp|Q92636-2|FAN_HUMAN Isoform 2 of Protein FAN OS=Homo sapiens GN=NSMAF;>sp|Q92636|FAN_HUMAN Protein FAN OS=Homo sapiens GN=NSMAF PE=1 SV=2	19.4	2	12	5.56E-48	78372000	164150000	108510000	73342000	70170000	93834000	70409000	1181900	1293400	1134800	1366000	1620800	1455900	1580500	Q92636	1959300	4103750	2712750	1833550	1754250	2345850	1760225	21.3528	20.6051	21.9838	19.6873	21.78105	19.7414	20.65905	19.6003
ENSG00000035687	ADSS	P30520;F8W9D6	Adenylosuccinate synthetase isozyme 2;Adenylosuccinate synthetase	>sp|P30520|PURA2_HUMAN Adenylosuccinate synthetase isozyme 2 OS=Homo sapiens GN=ADSS PE=1 SV=3;>tr|F8W9D6|F8W9D6_HUMAN Adenylosuccinate synthetase OS=Homo sapiens GN=ADSS PE=3 SV=1	70.4	7	32	0	3916600000	4004200000	5310800000	4356700000	4825500000	5120700000	4477400000	182710000	186260000	206450000	203190000	192890000	2.12E+08	217320000	P30520	195830000	200210000	265540000	217835000	241275000	256035000	223870000	NA	NA	NA	NA	NA	NA	NA	NA
ENSG00000035720	STAP1	Q9ULZ2	Signal-transducing adaptor protein 1	>sp|Q9ULZ2|STAP1_HUMAN Signal-transducing adaptor protein 1 OS=Homo sapiens GN=STAP1 PE=1 SV=1	9.5	1	3	7.65E-09	9747600	7240100	7072400	2829200	61153	79231	25181	118310	114860	66660	91782	0	0	0	Q9ULZ2	541533.3333	402227.7778	392911.1111	157177.7778	3397.388889	4401.722222	1398.944444	NA	NA	NA	NA	NA	NA	NA	NA
ENSG00000035928	RFC1	H0Y9P8	NA	>tr|H0Y9P8|H0Y9P8_HUMAN Replication factor C subunit 1 (Fragment) OS=Homo sapiens GN=RFC1 PE=4 SV=1	91.1	1	9	2.79E-30	0	0	0	0	0	0	0	0	0	0	0	0	0	0	H0Y9P8	0	0	0	0	0	0	0	64.5286	65.2473	56.9076	72.2714	66.91725	75.222	64.9997	60.7494
ENSG00000035928	RFC1	P35251;P35251-2	Replication factor C subunit 1	>sp|P35251|RFC1_HUMAN Replication factor C subunit 1 OS=Homo sapiens GN=RFC1 PE=1 SV=4;>sp|P35251-2|RFC1_HUMAN Isoform 2 of Replication factor C subunit 1 OS=Homo sapiens GN=RFC1	62.3	5	77	0	1553600000	1871600000	2046600000	1468500000	1741400000	1.59E+09	1.53E+09	52981000	53174000	50739000	56612000	57419000	48374000	51848000	P35251	27256140.35	32835087.72	35905263.16	25763157.89	30550877.19	27929824.56	26842105.26	64.5286	65.2473	56.9076	72.2714	66.91725	75.222	64.9997	60.7494
ENSG00000036054	TBC1D23	Q9NUY8;Q9NUY8-2;E9PGE5;C9JAM5;C9IZ32	TBC1 domain family member 23	>sp|Q9NUY8|TBC23_HUMAN TBC1 domain family member 23 OS=Homo sapiens GN=TBC1D23 PE=1 SV=3;>sp|Q9NUY8-2|TBC23_HUMAN Isoform 2 of TBC1 domain family member 23 OS=Homo sapiens GN=TBC1D23;>tr|E9PGE5|E9PGE5_HUMAN TBC1 domain family member 23 OS=Homo sapiens GN=T	15.7	5	8	8.77E-35	161430000	79422000	141660000	99418000	238370000	89574000	184320000	1818300	984970	1399300	1560600	1533300	1107700	1537700	Q9NUY8	5044687.5	2481937.5	4426875	3106812.5	7449062.5	2799187.5	5760000	28.5433	23.5075	20.09035	17.4376	15.95645	17.8624	19.6692	15.2281
ENSG00000036257	CUL3	Q13618;Q13618-2;Q13618-3	Cullin-3	>sp|Q13618|CUL3_HUMAN Cullin-3 OS=Homo sapiens GN=CUL3 PE=1 SV=2;>sp|Q13618-2|CUL3_HUMAN Isoform 2 of Cullin-3 OS=Homo sapiens GN=CUL3;>sp|Q13618-3|CUL3_HUMAN Isoform 3 of Cullin-3 OS=Homo sapiens GN=CUL3	77	4	64	0	2513500000	2800800000	3493900000	2468900000	2781200000	2526500000	2523600000	67431000	66161000	69474000	69268000	68042000	72641000	77305000	Q13618	55855555.56	62240000	77642222.22	54864444.44	61804444.44	56144444.44	56080000	42.0613	40.1447	40.6004	43.8763	38.20205	44.2855	45.1549	47.8935
ENSG00000036448	MYOM2	P54296;E7EWH9	Myomesin-2	>sp|P54296|MYOM2_HUMAN Myomesin-2 OS=Homo sapiens GN=MYOM2 PE=2 SV=2;>tr|E7EWH9|E7EWH9_HUMAN Myomesin-2 OS=Homo sapiens GN=MYOM2 PE=4 SV=1	1.7	2	3	8.89E-05	0	0	2120500	0	0	0	1581100	0	0	0	0	0	0	2145700	P54296	0	0	24656.97674	0	0	0	18384.88372	NA	NA	NA	NA	NA	NA	NA	NA
ENSG00000036530	CYP46A1	H0YJI0	NA	>tr|H0YJI0|H0YJI0_HUMAN Cholesterol 24-hydroxylase (Fragment) OS=Homo sapiens GN=CYP46A1 PE=4 SV=1	11.6	1	1	0.023973	0	0	0	0	0	0	0	0	0	0	0	0	0	0	H0YJI0	0	0	0	0	0	0	0	NA	NA	NA	NA	NA	NA	NA	NA
ENSG00000036549	ZZZ3	Q8IYH5;Q8IYH5-2;Q8IYH5-4	ZZ-type zinc finger-containing protein 3	>sp|Q8IYH5|ZZZ3_HUMAN ZZ-type zinc finger-containing protein 3 OS=Homo sapiens GN=ZZZ3 PE=1 SV=1;>sp|Q8IYH5-2|ZZZ3_HUMAN Isoform 2 of ZZ-type zinc finger-containing protein 3 OS=Homo sapiens GN=ZZZ3;>sp|Q8IYH5-4|ZZZ3_HUMAN Isoform 4 of ZZ-type zinc finger-	12.2	5	7	2.77E-20	79281000	119790000	109240000	59986000	15371000	20012000	13682000	1767900	1736400	2082100	2086900	1566700	1579200	1801700	Q8IYH5	2032846.154	3071538.462	2801025.641	1538102.564	394128.2051	513128.2051	350820.5128	36.7726	39.6309	38.80385	38.1672	36.2728	41.0938	41.8972	38.151
ENSG00000036672	USP2	O75604	Ubiquitin carboxyl-terminal hydrolase 2	>sp|O75604|UBP2_HUMAN Ubiquitin carboxyl-terminal hydrolase 2 OS=Homo sapiens GN=USP2 PE=1 SV=2	6.4	3	3	1.25E-05	92162000	0	13966000	41069000	68193000	45294000	158750000	0	0	0	0	0	0	2145700	O75604	3413407.407	0	517259.2593	1521074.074	2525666.667	1677555.556	5879629.63	NA	NA	NA	NA	NA	NA	NA	NA
ENSG00000037241	RPL26L1	Q9UNX3;E5RIT6	60S ribosomal protein L26-like 1	>sp|Q9UNX3|RL26L_HUMAN 60S ribosomal protein L26-like 1 OS=Homo sapiens GN=RPL26L1 PE=1 SV=1;>tr|E5RIT6|E5RIT6_HUMAN 60S ribosomal protein L26-like 1 (Fragment) OS=Homo sapiens GN=RPL26L1 PE=3 SV=1	71.7	3	22	0	562170000	488030000	573610000	518710000	539470000	614330000	545310000	22877000	20853000	21761000	25403000	24752000	27703000	23485000	Q9UNX3	93695000	81338333.33	95601666.67	86451666.67	89911666.67	102388333.3	90885000	13.5469	9.46877	9.642905	15.2446	9.912895	10.5148	11.938095	12.0954
ENSG00000037474	NA	Q08J23-2	NA	>sp|Q08J23-2|NSUN2_HUMAN Isoform 2 of tRNA (cytosine(34)-C(5))-methyltransferase OS=Homo sapiens GN=NSUN2	80.6	1	59	0	481890	227540	488560	522510	413820	436510	304870	0	0	0	0	220220	0	0	Q08J23	10952.04545	5171.363636	11103.63636	11875.22727	9405	9920.681818	6928.863636	51.7777	52.4673	54.1362	61.0042	47.33815	66.4502	51.1678	65.9697
ENSG00000037474	NSUN2	Q08J23;G3V1R4	tRNA (cytosine(34)-C(5))-methyltransferase	>sp|Q08J23|NSUN2_HUMAN tRNA (cytosine(34)-C(5))-methyltransferase OS=Homo sapiens GN=NSUN2 PE=1 SV=2;>tr|G3V1R4|G3V1R4_HUMAN NOL1/NOP2/Sun domain family, member 2, isoform CRA_b OS=Homo sapiens GN=NSUN2 PE=4 SV=1	79.7	4	63	0	7935800000	8540500000	1.03E+10	8919900000	1.04E+10	9444100000	8979500000	314130000	312820000	325750000	333550000	340470000	337310000	330060000	Q08J23	180359090.9	194102272.7	233931818.2	202725000	235568181.8	214638636.4	204079545.5	51.7777	52.4673	54.1362	61.0042	47.33815	66.4502	51.1678	65.9697
ENSG00000037757	MRI1	Q9BV20;Q9BV20-2	Methylthioribose-1-phosphate isomerase	>sp|Q9BV20|MTNA_HUMAN Methylthioribose-1-phosphate isomerase OS=Homo sapiens GN=MRI1 PE=1 SV=1;>sp|Q9BV20-2|MTNA_HUMAN Isoform 2 of Methylthioribose-1-phosphate isomerase OS=Homo sapiens GN=MRI1	73.2	2	21	4.89E-140	362390000	494950000	790570000	571490000	568140000	684680000	519290000	27242000	26490000	30756000	35127000	31146000	30972000	24586000	Q9BV20	15756086.96	21519565.22	34372608.7	24847391.3	24701739.13	29768695.65	22577826.09	13.291	13.8575	13.5695	12.5233	14.5395	11.5327	11.821	11.488
ENSG00000037897	METTL1	Q9UBP6	tRNA (guanine-N(7)-)-methyltransferase	>sp|Q9UBP6|TRMB_HUMAN tRNA (guanine-N(7)-)-methyltransferase OS=Homo sapiens GN=METTL1 PE=1 SV=1	48.9	6	11	9.18E-60	46443000	64248000	124240000	40042000	111140000	142170000	76381000	2427500	1411700	2290800	1900700	2563700	3707200	2745600	Q9UBP6	3870250	5354000	10353333.33	3336833.333	9261666.667	11847500	6365083.333	9.94652	10.8995	10.361105	10.2709	11.35385	12.3871	9.347335	13.9376
ENSG00000038002	AGA	P20933;H0Y9C7	N(4)-(beta-N-acetylglucosaminyl)-L-asparaginase;Glycosylasparaginase alpha chain;Glycosylasparaginase beta chain	>sp|P20933|ASPG_HUMAN N(4)-(beta-N-acetylglucosaminyl)-L-asparaginase OS=Homo sapiens GN=AGA PE=1 SV=2;>tr|H0Y9C7|H0Y9C7_HUMAN Glycosylasparaginase beta chain (Fragment) OS=Homo sapiens GN=AGA PE=4 SV=1	12.7	3	4	5.50E-11	28614000	26202000	25866000	1246100	20084000	49014000	0	0	597120	850570	0	541150	0	0	P20933	1788375	1637625	1616625	77881.25	1255250	3063375	0	12.5326	8.9323	8.85832	11.8285	9.394345	11.8733	10.059545	11.8153
ENSG00000038210	PI4K2B	Q8TCG2;B3KY39;G5E9Z4	Phosphatidylinositol 4-kinase type 2-beta	>sp|Q8TCG2|P4K2B_HUMAN Phosphatidylinositol 4-kinase type 2-beta OS=Homo sapiens GN=PI4K2B PE=1 SV=1;>tr|B3KY39|B3KY39_HUMAN Phosphatidylinositol 4-kinase type 2-beta OS=Homo sapiens GN=PI4K2B PE=2 SV=1;>tr|G5E9Z4|G5E9Z4_HUMAN Phosphatidylinositol 4-kinase	21.6	3	9	2.33E-25	79260000	29244000	59110000	49666000	49285000	21246000	51366000	1617900	984510	1627900	1809200	1387100	1696600	1532400	Q8TCG2	2556774.194	943354.8387	1906774.194	1602129.032	1589838.71	685354.8387	1656967.742	19.802	19.6024	19.359	46.3948	20.30585	42.945	18.66615	37.1586
ENSG00000038219	BOD1L1	Q8NFC6	Biorientation of chromosomes in cell division protein 1-like 1	>sp|Q8NFC6|BD1L1_HUMAN Biorientation of chromosomes in cell division protein 1-like 1 OS=Homo sapiens GN=BOD1L1 PE=1 SV=2	42.7	4	108	0	2145600000	2250900000	2420900000	1754800000	2168300000	1990600000	1912200000	44909000	40411000	41376000	45135000	51036000	39702000	41789000	Q8NFC6	16378625.95	17182442.75	18480152.67	13395419.85	16551908.4	15195419.85	14596946.56	33.7451	30.9688	42.0294	35.8344	32.4458	37.5955	31.09445	32.8733
ENSG00000038274	MAT2B	Q9NZL9;Q9NZL9-3	Methionine adenosyltransferase 2 subunit beta	>sp|Q9NZL9|MAT2B_HUMAN Methionine adenosyltransferase 2 subunit beta OS=Homo sapiens GN=MAT2B PE=1 SV=1;>sp|Q9NZL9-3|MAT2B_HUMAN Isoform 3 of Methionine adenosyltransferase 2 subunit beta OS=Homo sapiens GN=MAT2B	90.4	4	36	0	2111400000	2.41E+09	3680500000	2705900000	3141300000	3328300000	2.67E+09	107470000	108560000	1.27E+08	119250000	124170000	127440000	103580000	Q9NZL9	105570000	120250000	184025000	135295000	157065000	166415000	133250000	53.5934	55.8828	49.52875	63.2671	52.85655	61.5164	54.78325	60.3921
ENSG00000038274	NA	Q9NZL9-5	NA	>sp|Q9NZL9-5|MAT2B_HUMAN Isoform 5 of Methionine adenosyltransferase 2 subunit beta OS=Homo sapiens GN=MAT2B	60.2	1	4	2.48E-49	40331	32713	40374	63570	32303	58835	51928	0	0	0	0	0	0	38715	Q9NZL9	2016.55	1635.65	2018.7	3178.5	1615.15	2941.75	2596.4	53.5934	55.8828	49.52875	63.2671	52.85655	61.5164	54.78325	60.3921
ENSG00000038274	MAT2B	Q9NZL9-2;Q9NZL9-4;B7Z1X8	NA	>sp|Q9NZL9-2|MAT2B_HUMAN Isoform 2 of Methionine adenosyltransferase 2 subunit beta OS=Homo sapiens GN=MAT2B;>sp|Q9NZL9-4|MAT2B_HUMAN Isoform 4 of Methionine adenosyltransferase 2 subunit beta OS=Homo sapiens GN=MAT2B;>tr|B7Z1X8|B7Z1X8_HUMAN Methionine ade	91.6	4	33	0	0	44430000	47623000	0	0	0	0	0	0	588450	0	0	0	0	Q9NZL9	0	2221500	2381150	0	0	0	0	53.5934	55.8828	49.52875	63.2671	52.85655	61.5164	54.78325	60.3921
ENSG00000038358	EDC4	Q6P2E9;Q6P2E9-2	Enhancer of mRNA-decapping protein 4	>sp|Q6P2E9|EDC4_HUMAN Enhancer of mRNA-decapping protein 4 OS=Homo sapiens GN=EDC4 PE=1 SV=1;>sp|Q6P2E9-2|EDC4_HUMAN Isoform 2 of Enhancer of mRNA-decapping protein 4 OS=Homo sapiens GN=EDC4	62.7	5	61	0	4078300000	3981700000	5114300000	4546300000	5553900000	5075200000	4.25E+09	190940000	180920000	200520000	210300000	209220000	219150000	207940000	Q6P2E9	64734920.63	63201587.3	81179365.08	72163492.06	88157142.86	80558730.16	67444444.44	26.0492	28.2366	25.5445	16.6758	31.69465	22.5017	27.04555	23.8164
ENSG00000038382	TRIO	O75962;O75962-4;O75962-2;O75962-5;E7EPJ7;E7EWP2;F5H228	Triple functional domain protein	>sp|O75962|TRIO_HUMAN Triple functional domain protein OS=Homo sapiens GN=TRIO PE=1 SV=2;>sp|O75962-4|TRIO_HUMAN Isoform 4 of Triple functional domain protein OS=Homo sapiens GN=TRIO;>sp|O75962-2|TRIO_HUMAN Isoform 2 of Triple functional domain protein OS=	6.1	8	10	1.71E-21	25170000	12960000	14431000	10503000	24739000	13341000	3220200	710210	387960	224870	312970	315260	419440	0	O75962	172397.2603	88767.12329	98842.46575	71938.35616	169445.2055	91376.71233	22056.16438	8.64852	8.45157	9.32112	7.56871	9.058505	8.81536	8.95791	8.57314
ENSG00000038532	CLEC16A	Q2KHT3-2;F5H4D0;Q2KHT3	Protein CLEC16A	>sp|Q2KHT3-2|CL16A_HUMAN Isoform 2 of Protein CLEC16A OS=Homo sapiens GN=CLEC16A;>tr|F5H4D0|F5H4D0_HUMAN Protein CLEC16A OS=Homo sapiens GN=CLEC16A PE=4 SV=1;>sp|Q2KHT3|CL16A_HUMAN Protein CLEC16A OS=Homo sapiens GN=CLEC16A PE=2 SV=2	14.8	6	10	2.12E-24	326780000	254260000	359300000	216400000	455660000	571100000	256160000	20589000	26822000	24432000	30944000	31202000	29618000	20792000	Q2KHT3	7103913.043	5527391.304	7810869.565	4704347.826	9905652.174	12415217.39	5568695.652	9.47205	9.57205	9.433415	5.13648	12.4449	7.29625	12.752345	9.39742
ENSG00000039123	SKIV2L2	P42285;F5H7E2	Superkiller viralicidic activity 2-like 2	>sp|P42285|SK2L2_HUMAN Superkiller viralicidic activity 2-like 2 OS=Homo sapiens GN=SKIV2L2 PE=1 SV=3;>tr|F5H7E2|F5H7E2_HUMAN Superkiller viralicidic activity 2-like 2 OS=Homo sapiens GN=SKIV2L2 PE=4 SV=1	62.8	5	77	0	4598900000	6.18E+09	7746300000	5570100000	7253300000	5773800000	5.59E+09	153870000	1.65E+08	182670000	172730000	190770000	177160000	173980000	P42285	79291379.31	106620689.7	133556896.6	96036206.9	125056896.6	99548275.86	96293103.45	68.7684	66.8696	66.56855	70.4561	58.21975	70.0092	64.84985	66.478
ENSG00000039139	DNAH5	Q8TE73	Dynein heavy chain 5, axonemal	>sp|Q8TE73|DYH5_HUMAN Dynein heavy chain 5, axonemal OS=Homo sapiens GN=DNAH5 PE=1 SV=3	2.6	1	9	9.09E-14	11527000	32157000	17485000	5893300	29789000	7451500	15974000	1115700	1490700	979210	0	1283100	0	1029200	Q8TE73	45924.30279	128115.5378	69661.35458	23479.28287	118681.2749	29687.251	63641.43426	NA	NA	NA	NA	NA	NA	NA	NA
ENSG00000039319	ZFYVE16	Q7Z3T8;Q7Z3T8-3	Zinc finger FYVE domain-containing protein 16	>sp|Q7Z3T8|ZFY16_HUMAN Zinc finger FYVE domain-containing protein 16 OS=Homo sapiens GN=ZFYVE16 PE=1 SV=3;>sp|Q7Z3T8-3|ZFY16_HUMAN Isoform 2 of Zinc finger FYVE domain-containing protein 16 OS=Homo sapiens GN=ZFYVE16	8.3	3	10	2.01E-22	50895000	42670000	30183000	33458000	44122000	31816000	33217000	810250	888720	640930	624720	856290	753050	713890	Q7Z3T8	848250	711166.6667	503050	557633.3333	735366.6667	530266.6667	553616.6667	13.6818	13.7151	12.3674	9.02679	11.2719	9.06402	15.1989	8.2116
ENSG00000039523	FAM65A	H3BMG9;H3BNT1	NA	>tr|H3BMG9|H3BMG9_HUMAN Protein FAM65A (Fragment) OS=Homo sapiens GN=FAM65A PE=4 SV=1;>tr|H3BNT1|H3BNT1_HUMAN Protein FAM65A (Fragment) OS=Homo sapiens GN=FAM65A PE=4 SV=1	5.6	2	2	6.27E-06	0	89706	32656	0	19578	0	71034	0	0	0	0	0	0	25947	H3BMG9	0	4077.545455	1484.363636	0	889.9090909	0	3228.818182	7.87673	8.92499	8.68492	2.84793	9.22594	3.22077	7.81685	4.39194
ENSG00000039537	C6	P13671	Complement component C6	>sp|P13671|CO6_HUMAN Complement component C6 OS=Homo sapiens GN=C6 PE=1 SV=3	3.9	1	5	5.74E-08	47307000	19570000	63345000	43773000	107010000	25698000	42772000	0	0	1519700	0	2625100	0	0	P13671	965448.9796	399387.7551	1292755.102	893326.5306	2183877.551	524448.9796	872897.9592	NA	NA	NA	NA	NA	NA	NA	NA
ENSG00000039560	RAI14	Q9P0K7-2;Q9P0K7;E7EMX7;Q9P0K7-3;E9PED3	Ankycorbin	>sp|Q9P0K7-2|RAI14_HUMAN Isoform 2 of Ankycorbin OS=Homo sapiens GN=RAI14;>sp|Q9P0K7|RAI14_HUMAN Ankycorbin OS=Homo sapiens GN=RAI14 PE=1 SV=2;>tr|E7EMX7|E7EMX7_HUMAN Ankycorbin OS=Homo sapiens GN=RAI14 PE=4 SV=1;>sp|Q9P0K7-3|RAI14_HUMAN Isoform 3 of Ankyc	9.6	12	7	5.52E-12	120350000	321200000	461290000	256940000	278290000	720670000	296320000	11174000	6035500	6985400	6123200	7919200	15084000	25473000	Q9P0K7	2039830.508	5444067.797	7818474.576	4354915.254	4716779.661	12214745.76	5022372.881	NA	NA	NA	NA	NA	NA	NA	NA
ENSG00000039650	PNKP	Q96T60	Bifunctional polynucleotide phosphatase/kinase;Polynucleotide 3-phosphatase;Polynucleotide 5-hydroxyl-kinase	>sp|Q96T60|PNKP_HUMAN Bifunctional polynucleotide phosphatase/kinase OS=Homo sapiens GN=PNKP PE=1 SV=1	40.9	1	18	2.63E-60	181030000	186630000	179840000	129270000	167390000	136710000	248740000	6067300	6609900	5098000	5157400	6581300	5673000	5964200	Q96T60	5657187.5	5832187.5	5620000	4039687.5	5230937.5	4272187.5	7773125	9.00691	11.6728	10.31905	6.51878	12.4226	8.39189	10.06899	9.19605
ENSG00000040275	CCDC99	Q96EA4;B4E393;Q96EA4-2;D6RC83;D6RIB8;D6RIF7	Protein Spindly	>sp|Q96EA4|SPDLY_HUMAN Protein Spindly OS=Homo sapiens GN=CCDC99 PE=1 SV=2;>tr|B4E393|B4E393_HUMAN Uncharacterized protein OS=Homo sapiens GN=CCDC99 PE=2 SV=1;>sp|Q96EA4-2|SPDLY_HUMAN Isoform 2 of Protein Spindly OS=Homo sapiens GN=CCDC99;>tr|D6RC83|D6RC83	43	11	22	2.37E-68	89705000	72563000	138960000	82364000	183960000	181720000	237540000	1811300	1570300	1691000	2693500	3637400	3167800	3791600	Q96EA4	2718333.333	2198878.788	4210909.091	2495878.788	5574545.455	5506666.667	7198181.818	35.1622	32.2628	21.3084	36.986	28.8466	44.9365	47.18095	54.4492
ENSG00000040341	NA	Q9NUL3-5	NA	>sp|Q9NUL3-5|STAU2_HUMAN Isoform 5 of Double-stranded RNA-binding protein Staufen homolog 2 OS=Homo sapiens GN=STAU2	46.7	1	3	4.03E-09	0	0	0	0	0	0	0	0	0	0	0	0	0	0	Q9NUL3	0	0	0	0	0	0	0	15.144	16.3443	16.37885	17.2513	15.48085	17.6224	17.37035	16.9556
ENSG00000040633	PHF23	Q9BUL5;B3KVH8;I3L4Q4;I3L1N0;I3L410;I3L0Y2;C9J6D8;Q9BUL5-2	PHD finger protein 23	>sp|Q9BUL5|PHF23_HUMAN PHD finger protein 23 OS=Homo sapiens GN=PHF23 PE=1 SV=1;>tr|B3KVH8|B3KVH8_HUMAN PHD finger protein 23 OS=Homo sapiens GN=PHF23 PE=2 SV=1;>tr|I3L4Q4|I3L4Q4_HUMAN PHD finger protein 23 (Fragment) OS=Homo sapiens GN=PHF23 PE=4 SV=1;>tr	19.1	10	8	6.58E-24	80777000	121670000	75163000	88497000	72047000	67838000	95468000	1738800	1833700	1560600	1551200	1908900	1632000	1732500	Q9BUL5	4251421.053	6403684.211	3955947.368	4657736.842	3791947.368	3570421.053	5024631.579	18.1729	21.6368	19.42565	16.2081	20.56765	17.3948	21.447	18.2526
ENSG00000040933	INPP4A	Q96PE3;Q96PE3-3;Q96PE3-4;F5H860;Q96PE3-2;B8ZZB2	Type I inositol 3,4-bisphosphate 4-phosphatase	>sp|Q96PE3|INP4A_HUMAN Type I inositol 3,4-bisphosphate 4-phosphatase OS=Homo sapiens GN=INPP4A PE=1 SV=1;>sp|Q96PE3-3|INP4A_HUMAN Isoform 3 of Type I inositol 3,4-bisphosphate 4-phosphatase OS=Homo sapiens GN=INPP4A;>sp|Q96PE3-4|INP4A_HUMAN Isoform 4 of T	9.9	6	6	1.36E-24	26774000	26387000	25749000	28110000	20516000	22828000	14807000	911770	736580	511410	706380	325420	644170	618880	Q96PE3	608500	599704.5455	585204.5455	638863.6364	466272.7273	518818.1818	336522.7273	14.3402	13.1382	13.649	11.1058	13.93985	13.1903	13.0704	13.4988
ENSG00000041353	RAB27B	O00194	Ras-related protein Rab-27B	>sp|O00194|RB27B_HUMAN Ras-related protein Rab-27B OS=Homo sapiens GN=RAB27B PE=1 SV=4	17.4	1	4	3.52E-14	38403000	13634000	32955000	36853000	12149000	13292000	18442000	363760	284540	294070	359520	310920	0	340070	O00194	2954076.923	1048769.231	2535000	2834846.154	934538.4615	1022461.538	1418615.385	NA	NA	NA	NA	NA	NA	NA	NA
ENSG00000041357	PSMA4	P25789;H0YN18;H0YL69;H0YMZ1;H0YMA1;H0YMI6;H0YKT8	Proteasome subunit alpha type-4;Proteasome subunit alpha type;Proteasome subunit beta type	>sp|P25789|PSA4_HUMAN Proteasome subunit alpha type-4 OS=Homo sapiens GN=PSMA4 PE=1 SV=1;>tr|H0YN18|H0YN18_HUMAN Proteasome subunit alpha type-4 OS=Homo sapiens GN=PSMA4 PE=4 SV=1;>tr|H0YL69|H0YL69_HUMAN Proteasome subunit alpha type (Fragment) OS=Homo sap	82.8	11	20	0	1.15E+10	1.30E+10	1.36E+10	1.16E+10	1.44E+10	1.46E+10	1.49E+10	460530000	471570000	510620000	504880000	467490000	524680000	506090000	P25789	884692307.7	9.99E+08	1045461538	892461538.5	1103923077	1122461538	1142615385	181.738	159.624	154.1935	253.74	147.5905	237.039	153.285	217.529
ENSG00000041357	NA	P25789-2	NA	>sp|P25789-2|PSA4_HUMAN Isoform 2 of Proteasome subunit alpha type-4 OS=Homo sapiens GN=PSMA4	84.2	1	17	0	986390	1751200	957810	1254000	578170	3629700	992550	0	0	0	0	0	0	319350	P25789	75876.15385	134707.6923	73677.69231	96461.53846	44474.61538	279207.6923	76350	181.738	159.624	154.1935	253.74	147.5905	237.039	153.285	217.529
ENSG00000041515	MYO16	Q9Y6X6;Q9Y6X6-2;F8W883;F8WBZ5;Q9Y6X6-3	Unconventional myosin-XVI	>sp|Q9Y6X6|MYO16_HUMAN Unconventional myosin-XVI OS=Homo sapiens GN=MYO16 PE=1 SV=3;>sp|Q9Y6X6-2|MYO16_HUMAN Isoform 2 of Unconventional myosin-XVI OS=Homo sapiens GN=MYO16;>tr|F8W883|F8W883_HUMAN Unconventional myosin-XVI OS=Homo sapiens GN=MYO16 PE=4 SV=	2.5	5	3	2.75E-06	43603000	39287000	20352000	0	62697000	51537000	21534000	0	0	0	0	0	1784900	0	Q9Y6X6	495488.6364	446443.1818	231272.7273	0	712465.9091	585647.7273	244704.5455	NA	NA	NA	NA	NA	NA	NA	NA
ENSG00000041802	LSG1	Q9H089	Large subunit GTPase 1 homolog	>sp|Q9H089|LSG1_HUMAN Large subunit GTPase 1 homolog OS=Homo sapiens GN=LSG1 PE=1 SV=2	47	3	24	1.37E-125	368250000	306240000	445250000	193640000	218600000	206410000	233880000	13222000	11656000	11250000	11547000	10842000	11935000	13116000	Q9H089	9952702.703	8276756.757	12033783.78	5233513.514	5908108.108	5578648.649	6321081.081	23.9176	24.7951	22.41545	28.1417	19.0684	26.0826	20.9701	30.127
ENSG00000042088	TDP1	Q9NUW8;E7EPD8;G3V2F4;Q86TV8	Tyrosyl-DNA phosphodiesterase 1	>sp|Q9NUW8|TYDP1_HUMAN Tyrosyl-DNA phosphodiesterase 1 OS=Homo sapiens GN=TDP1 PE=1 SV=2;>tr|E7EPD8|E7EPD8_HUMAN Tyrosyl-DNA phosphodiesterase 1 OS=Homo sapiens GN=TDP1 PE=4 SV=1;>tr|G3V2F4|G3V2F4_HUMAN Tyrosyl-DNA phosphodiesterase 1 OS=Homo sapiens GN=TD	50.5	15	31	3.60E-146	598320000	582210000	775670000	475050000	642440000	474130000	535430000	13823000	12534000	11168000	12729000	13096000	13355000	11693000	Q9NUW8	13914418.6	13539767.44	18038837.21	11047674.42	14940465.12	11026279.07	12451860.47	15.3737	14.966	14.7042	17.2851	16.85455	20.0562	16.0054	21.3675
ENSG00000042317	SPATA7	Q9P0W8;Q9P0W8-2;Q9P0W8-3;G3V2E1;G3V5N2	Spermatogenesis-associated protein 7	>sp|Q9P0W8|SPAT7_HUMAN Spermatogenesis-associated protein 7 OS=Homo sapiens GN=SPATA7 PE=2 SV=3;>sp|Q9P0W8-2|SPAT7_HUMAN Isoform 2 of Spermatogenesis-associated protein 7 OS=Homo sapiens GN=SPATA7;>sp|Q9P0W8-3|SPAT7_HUMAN Isoform 3 of Spermatogenesis-assoc	8.3	5	4	3.67E-06	0	0	0	77800000	28651000	0	48838000	0	0	0	0	0	0	877010	Q9P0W8	0	0	0	1897560.976	698804.878	0	1191170.732	2.61014	2.66283	2.488715	2.65031	2.711225	2.98774	2.820555	2.67771
ENSG00000042429	MED17	Q9NVC6;E7ET21	Mediator of RNA polymerase II transcription subunit 17	>sp|Q9NVC6|MED17_HUMAN Mediator of RNA polymerase II transcription subunit 17 OS=Homo sapiens GN=MED17 PE=1 SV=2;>tr|E7ET21|E7ET21_HUMAN Mediator of RNA polymerase II transcription subunit 17 OS=Homo sapiens GN=MED17 PE=4 SV=1	47.3	6	27	5.29E-93	430430000	341800000	369670000	332760000	336860000	374140000	310540000	8480200	8956700	8254600	9029800	7840600	10276000	9050300	Q9NVC6	13884838.71	11025806.45	11924838.71	10734193.55	10866451.61	12069032.26	10017419.35	17.9871	18.0282	19.00105	15.6372	17.7002	15.2769	19.5516	16.7259
ENSG00000042493	CAPG	P40121;B8ZZS7;B4DU58;E7ENU9;B8ZZL6	Macrophage-capping protein	>sp|P40121|CAPG_HUMAN Macrophage-capping protein OS=Homo sapiens GN=CAPG PE=1 SV=2;>tr|B8ZZS7|B8ZZS7_HUMAN Macrophage-capping protein OS=Homo sapiens GN=CAPG PE=4 SV=1;>tr|B4DU58|B4DU58_HUMAN Macrophage-capping protein OS=Homo sapiens GN=CAPG PE=2 SV=1;>tr	77	6	23	0	7792400000	1.01E+10	1.15E+10	8771200000	1.02E+10	8171900000	8.88E+09	511640000	590470000	567420000	523230000	450050000	466470000	503670000	P40121	556600000	720357142.9	821142857.1	626514285.7	731714285.7	583707142.9	634571428.6	130.076	132.753	133.22	82.7911	121.069	78.0146	128.0215	67.0059
ENSG00000042753	AP2S1	P53680;P53680-2	AP-2 complex subunit sigma	>sp|P53680|AP2S1_HUMAN AP-2 complex subunit sigma OS=Homo sapiens GN=AP2S1 PE=1 SV=2;>sp|P53680-2|AP2S1_HUMAN Isoform 2 of AP-2 complex subunit sigma OS=Homo sapiens GN=AP2S1	57	2	11	2.95E-53	498520000	654620000	707910000	523880000	550170000	707910000	427450000	28616000	24633000	23699000	30660000	26744000	23951000	25716000	P53680	83086666.67	109103333.3	117985000	87313333.33	91695000	117985000	71241666.67	165.589	154.186	131.381	140.17	165.6225	142.751	141.3205	135.409
ENSG00000042781	USH2A	O75445-3;O75445	Usherin	>sp|O75445-3|USH2A_HUMAN Isoform 3 of Usherin OS=Homo sapiens GN=USH2A;>sp|O75445|USH2A_HUMAN Usherin OS=Homo sapiens GN=USH2A PE=1 SV=3	0.4	2	2	0.00074121	0	0	0	0	0	7296300	0	0	0	0	0	0	157690	0	O75445	0	0	0	0	0	33165	0	NA	NA	NA	NA	NA	NA	NA	NA
ENSG00000043093	DCUN1D1	Q96GG9;C9JVE2;E7ETP2;C9J8R4	DCN1-like protein 1	>sp|Q96GG9|DCNL1_HUMAN DCN1-like protein 1 OS=Homo sapiens GN=DCUN1D1 PE=1 SV=1;>tr|C9JVE2|C9JVE2_HUMAN DCN1, defective in cullin neddylation 1, domain containing 1 (S. cerevisiae), isoform CRA_a OS=Homo sapiens GN=DCUN1D1 PE=4 SV=1;>tr|E7ETP2|E7ETP2_HUMAN	49.8	13	17	2.01E-117	474360000	531200000	762360000	495230000	581960000	546740000	557470000	21651000	15318000	25071000	18308000	19004000	18399000	18571000	Q96GG9	36489230.77	40861538.46	58643076.92	38094615.38	44766153.85	42056923.08	42882307.69	34.0328	31.2453	33.66095	32.0148	26.863	29.0914	33.416	25.7775
ENSG00000043143	PHF15	B3KPL2;G3XAA4;D3DQA3;Q9NQC1;Q9NQC1-2;Q9NQC1-3;B5MBX1	Protein Jade-2	>tr|B3KPL2|B3KPL2_HUMAN PHD finger protein 15, isoform CRA_a OS=Homo sapiens GN=PHF15 PE=2 SV=1;>tr|G3XAA4|G3XAA4_HUMAN PHD finger protein 15, isoform CRA_d OS=Homo sapiens GN=PHF15 PE=4 SV=1;>tr|D3DQA3|D3DQA3_HUMAN PHD finger protein 15, isoform CRA_b OS=	14.9	9	7	6.49E-33	40366000	77794000	71492000	30901000	52918000	31595000	47010000	1441300	1344300	1023300	1158100	1086700	1834700	1362000	B3KPL2	1187235.294	2288058.824	2102705.882	908852.9412	1556411.765	929264.7059	1382647.059	NA	NA	NA	NA	NA	NA	NA	NA
ENSG00000043462	LCP2	Q13094	Lymphocyte cytosolic protein 2	>sp|Q13094|LCP2_HUMAN Lymphocyte cytosolic protein 2 OS=Homo sapiens GN=LCP2 PE=1 SV=1	28.3	1	18	1.81E-64	213510000	276880000	324300000	224940000	325090000	215070000	179460000	7233600	6938300	8952100	7291300	8633700	7101700	5737900	Q13094	7625357.143	9888571.429	11582142.86	8033571.429	11610357.14	7681071.429	6409285.714	10.3841	11.5562	11.4993	13.2231	9.936495	14.573	12.5941	15.9255
ENSG00000043514	TRIT1	Q9H3H1;Q9H3H1-4;Q9H3H1-5;Q5QPK7;Q9H3H1-2;Q9H3H1-3;Q3T7B8	tRNA dimethylallyltransferase, mitochondrial	>sp|Q9H3H1|MOD5_HUMAN tRNA dimethylallyltransferase, mitochondrial OS=Homo sapiens GN=TRIT1 PE=1 SV=1;>sp|Q9H3H1-4|MOD5_HUMAN Isoform 4 of tRNA dimethylallyltransferase, mitochondrial OS=Homo sapiens GN=TRIT1;>sp|Q9H3H1-5|MOD5_HUMAN Isoform 5 of tRNA dimet	33.4	8	12	1.25E-36	97778000	123700000	143770000	53512000	82150000	56953000	103910000	1636700	1863900	1648000	1153400	1251000	1741700	1399300	Q9H3H1	3492071.429	4417857.143	5134642.857	1911142.857	2933928.571	2034035.714	3711071.429	23.6098	21.6127	20.6409	31.7947	18.14845	31.955	21.3052	29.7845
ENSG00000043514	TRIT1	Q3T7B5;Q3T7B4	NA	>tr|Q3T7B5|Q3T7B5_HUMAN tRNA dimethylallyltransferase, mitochondrial OS=Homo sapiens GN=TRIT1 PE=2 SV=1;>tr|Q3T7B4|Q3T7B4_HUMAN tRNA dimethylallyltransferase, mitochondrial OS=Homo sapiens GN=TRIT1 PE=2 SV=1	28.8	2	5	3.86E-10	19150000	0	0	0	0	0	0	1002000	0	0	0	0	0	0	Q3T7B5	1915000	0	0	0	0	0	0	23.6098	21.6127	20.6409	31.7947	18.14845	31.955	21.3052	29.7845
ENSG00000044115	CTNNA1	P35221;B4E2G8;P35221-2;F6XBD8;G3XAM7;F8W845;Q8N1C0	Catenin alpha-1	>sp|P35221|CTNA1_HUMAN Catenin alpha-1 OS=Homo sapiens GN=CTNNA1 PE=1 SV=1;>tr|B4E2G8|B4E2G8_HUMAN Catenin alpha-1 OS=Homo sapiens GN=CTNNA1 PE=2 SV=1;>sp|P35221-2|CTNA1_HUMAN Isoform 2 of Catenin alpha-1 OS=Homo sapiens GN=CTNNA1;>tr|F6XBD8|F6XBD8_HUMAN C	41.9	28	27	2.34E-180	693810000	252780000	438160000	269780000	162240000	105180000	95333000	8380300	6465600	6959000	8573500	8221700	7073800	5734500	P35221	14761914.89	5378297.872	9322553.191	5740000	3451914.894	2237872.34	2028361.702	26.3032	25.4634	24.33865	16.4078	27.21895	15.2616	31.9906	16.3857
ENSG00000044446	PHKA2	P46019	Phosphorylase b kinase regulatory subunit alpha, liver isoform	>sp|P46019|KPB2_HUMAN Phosphorylase b kinase regulatory subunit alpha, liver isoform OS=Homo sapiens GN=PHKA2 PE=1 SV=1	15.7	1	13	2.65E-68	183150000	143010000	192410000	111030000	135480000	91937000	103600000	3241000	3111300	2742600	2886900	2007400	2636500	2796100	P46019	3270535.714	2553750	3435892.857	1982678.571	2419285.714	1641732.143	1850000	16.1721	17.4025	17.6565	16.6631	17.5755	18.9002	16.20795	17.9968
ENSG00000044459	CNTLN	Q9NXG0-2;C9J1F9;Q9NXG0;Q9NXG0-3	Centlein	>sp|Q9NXG0-2|CNTLN_HUMAN Isoform 2 of Centlein OS=Homo sapiens GN=CNTLN;>tr|C9J1F9|C9J1F9_HUMAN Centlein OS=Homo sapiens GN=CNTLN PE=4 SV=1;>sp|Q9NXG0|CNTLN_HUMAN Centlein OS=Homo sapiens GN=CNTLN PE=2 SV=5;>sp|Q9NXG0-3|CNTLN_HUMAN Isoform 3 of Centlein OS	14.8	4	17	1.81E-38	66629000	121570000	53905000	54730000	50384000	53792000	41577000	921850	945960	766950	1055000	916820	1295300	1013400	Q9NXG0	740322.2222	1350777.778	598944.4444	608111.1111	559822.2222	597688.8889	461966.6667	12.1637	13.6809	11.96045	17.674	12.7571	17.9448	13.33365	15.222
ENSG00000044574	HSPA5	P11021	78 kDa glucose-regulated protein	>sp|P11021|GRP78_HUMAN 78 kDa glucose-regulated protein OS=Homo sapiens GN=HSPA5 PE=1 SV=2	77.1	2	75	0	1.38E+11	1.40E+11	1.60E+11	1.39E+11	1.60E+11	1.53E+11	1.53E+11	7286900000	6.70E+09	6949500000	7846200000	7655900000	7148100000	7.52E+09	P11021	4592333333	4682666667	5331666667	4628333333	5342333333	5101333333	5086333333	74.4307	69.4832	66.91925	100.242	70.95715	99.2949	69.7974	105.059
ENSG00000046604	DSG2	Q14126	Desmoglein-2	>sp|Q14126|DSG2_HUMAN Desmoglein-2 OS=Homo sapiens GN=DSG2 PE=1 SV=2	10.8	1	9	5.07E-24	34536000	161310000	148480000	73376000	83239000	43343000	67293000	4610200	3892200	4586800	4882500	2797400	4389100	3343700	Q14126	734808.5106	3432127.66	3159148.936	1561191.489	1771042.553	922191.4894	1431765.957	7.07691	6.84136	7.05515	5.32903	7.439575	4.67779	7.544205	4.34157
ENSG00000046651	OFD1	O75665;A6NF31;O75665-3;F5H2Z4	Oral-facial-digital syndrome 1 protein	>sp|O75665|OFD1_HUMAN Oral-facial-digital syndrome 1 protein OS=Homo sapiens GN=OFD1 PE=1 SV=1;>tr|A6NF31|A6NF31_HUMAN Oral-facial-digital syndrome 1 protein OS=Homo sapiens GN=OFD1 PE=4 SV=1;>sp|O75665-3|OFD1_HUMAN Isoform 3 of Oral-facial-digital syndrom	27.2	5	25	9.74E-104	217720000	164140000	198040000	169110000	193440000	156190000	169680000	2675800	2503500	2056000	2412600	2695800	2954200	2410600	O75665	3753793.103	2830000	3414482.759	2915689.655	3335172.414	2692931.034	2925517.241	10.3973	12.4478	12.11975	16.0284	10.468	14.9259	11.8233	14.8208
ENSG00000047056	WDR37	Q9Y2I8;E7EQ49;C9JGR9	WD repeat-containing protein 37	>sp|Q9Y2I8|WDR37_HUMAN WD repeat-containing protein 37 OS=Homo sapiens GN=WDR37 PE=2 SV=2;>tr|E7EQ49|E7EQ49_HUMAN WD repeat-containing protein 37 OS=Homo sapiens GN=WDR37 PE=4 SV=1;>tr|C9JGR9|C9JGR9_HUMAN WD repeat-containing protein 37 (Fragment) OS=Homo	18.8	3	5	4.80E-15	8692000	7685200	7103400	5454200	7402600	13913000	21731000	303080	288850	262930	300140	303600	256520	279000	Q9Y2I8	321925.9259	284637.037	263088.8889	202007.4074	274170.3704	515296.2963	804851.8519	4.3867	4.69416	5.115855	3.68131	4.790805	3.69612	4.770705	3.80314
ENSG00000047188	YTHDC2	Q9H6S0;E9PE26;D6RA70	Probable ATP-dependent RNA helicase YTHDC2	>sp|Q9H6S0|YTDC2_HUMAN Probable ATP-dependent RNA helicase YTHDC2 OS=Homo sapiens GN=YTHDC2 PE=1 SV=2;>tr|E9PE26|E9PE26_HUMAN Probable ATP-dependent RNA helicase YTHDC2 OS=Homo sapiens GN=YTHDC2 PE=4 SV=1;>tr|D6RA70|D6RA70_HUMAN Probable ATP-dependent RNA	13.5	5	14	4.06E-54	187050000	381510000	288880000	162080000	116090000	98741000	117450000	2815400	3178300	2548400	2919300	2395800	2669000	1854200	Q9H6S0	2494000	5086800	3851733.333	2161066.667	1547866.667	1316546.667	1566000	13.4988	11.7349	13.3297	14.256	11.77175	14.1386	11.89395	12.555
ENSG00000047249	ATP6V1H	Q9UI12;Q9UI12-2;G3V126	V-type proton ATPase subunit H	>sp|Q9UI12|VATH_HUMAN V-type proton ATPase subunit H OS=Homo sapiens GN=ATP6V1H PE=1 SV=1;>sp|Q9UI12-2|VATH_HUMAN Isoform 2 of V-type proton ATPase subunit H OS=Homo sapiens GN=ATP6V1H;>tr|G3V126|G3V126_HUMAN ATPase, H+ transporting, lysosomal 50/57kDa, V1	50.9	5	23	1.51E-153	559220000	668490000	811200000	559560000	532770000	422370000	509760000	13255000	14985000	12873000	12600000	11007000	10771000	15705000	Q9UI12	22368800	26739600	32448000	22382400	21310800	16894800	20390400	18.2709	18.8746	18.43865	19.2881	18.9362	20.1974	20.61015	20.9246
ENSG00000047315	POLR2B	P30876;C9J2Y9;C9J4M6	DNA-directed RNA polymerase II subunit RPB2;DNA-directed RNA polymerase	>sp|P30876|RPB2_HUMAN DNA-directed RNA polymerase II subunit RPB2 OS=Homo sapiens GN=POLR2B PE=1 SV=1;>tr|C9J2Y9|C9J2Y9_HUMAN DNA-directed RNA polymerase OS=Homo sapiens GN=POLR2B PE=3 SV=2;>tr|C9J4M6|C9J4M6_HUMAN DNA-directed RNA polymerase OS=Homo sapien	59.2	3	77	0	2806900000	3200300000	3962300000	3453100000	4309500000	4050200000	3185600000	119140000	114340000	126160000	142290000	158360000	140670000	132900000	P30876	47574576.27	54242372.88	67157627.12	58527118.64	73042372.88	68647457.63	53993220.34	NA	NA	NA	NA	NA	NA	NA	NA
ENSG00000047410	TPR	P12270	Nucleoprotein TPR	>sp|P12270|TPR_HUMAN Nucleoprotein TPR OS=Homo sapiens GN=TPR PE=1 SV=3	66.2	2	195	0	1.47E+10	1.62E+10	1.97E+10	1.49E+10	1.94E+10	1.60E+10	1.61E+10	529380000	517050000	557780000	578740000	590650000	528970000	555570000	P12270	136231481.5	149972222.2	182444444.4	137777777.8	179185185.2	147712963	149416666.7	NA	NA	NA	NA	NA	NA	NA	NA
ENSG00000047579	DTNBP1	Q96EV8;Q96EV8-2;A6NFV8;F5GY46;D6RCT8;D6RID1	Dysbindin	>sp|Q96EV8|DTBP1_HUMAN Dysbindin OS=Homo sapiens GN=DTNBP1 PE=1 SV=1;>sp|Q96EV8-2|DTBP1_HUMAN Isoform 2 of Dysbindin OS=Homo sapiens GN=DTNBP1;>tr|A6NFV8|A6NFV8_HUMAN Dysbindin OS=Homo sapiens GN=DTNBP1 PE=4 SV=2;>tr|F5GY46|F5GY46_HUMAN Dysbindin OS=Homo s	25.1	9	9	2.38E-71	48153000	65957000	46800000	40338000	31594000	39026000	42665000	2120700	1907600	2024000	2543700	2651700	2013200	2151400	Q96EV8	4012750	5496416.667	3900000	3361500	2632833.333	3252166.667	3555416.667	22.8518	25.1419	21.9796	17.8399	27.2474	20.9197	24.2201	20.2028
ENSG00000047597	XK	P51811	Membrane transport protein XK	>sp|P51811|XK_HUMAN Membrane transport protein XK OS=Homo sapiens GN=XK PE=1 SV=5	18.5	1	6	1.27E-13	32574000	19324000	86297000	35339000	2505300	41857000	45034000	323390	123440	604040	526450	0	307860	359960	P51811	1416260.87	840173.913	3752043.478	1536478.261	108926.087	1819869.565	1958000	26.1884	25.8784	28.3569	20.95	25.20685	21.2052	25.22065	20.3344
ENSG00000047617	ANO2	Q9NQ90;F5GXT3;Q9NQ90-2;Q9NQ90-3	Anoctamin-2	>sp|Q9NQ90|ANO2_HUMAN Anoctamin-2 OS=Homo sapiens GN=ANO2 PE=1 SV=2;>tr|F5GXT3|F5GXT3_HUMAN Anoctamin-2 OS=Homo sapiens GN=ANO2 PE=4 SV=1;>sp|Q9NQ90-2|ANO2_HUMAN Isoform 2 of Anoctamin-2 OS=Homo sapiens GN=ANO2;>sp|Q9NQ90-3|ANO2_HUMAN Isoform 3 of Anoctami	5.8	4	3	3.24E-05	0	0	0	0	0	0	0	0	0	0	0	0	0	0	Q9NQ90	0	0	0	0	0	0	0	NA	NA	NA	NA	NA	NA	NA	NA
ENSG00000047621	C12orf4	Q9NQ89;F5GXX6;F5H744;F5H271	Uncharacterized protein C12orf4	>sp|Q9NQ89|CL004_HUMAN Uncharacterized protein C12orf4 OS=Homo sapiens GN=C12orf4 PE=2 SV=1;>tr|F5GXX6|F5GXX6_HUMAN Uncharacterized protein C12orf4 (Fragment) OS=Homo sapiens GN=C12orf4 PE=4 SV=1;>tr|F5H744|F5H744_HUMAN Uncharacterized protein C12orf4 (Fra	7.1	4	2	7.61E-10	6213100	5810100	6663600	5800100	9104000	8002400	3659200	217110	197340	217840	305880	0	255470	160880	Q9NQ89	207103.3333	193670	222120	193336.6667	303466.6667	266746.6667	121973.3333	6.89063	7.42362	6.911705	6.99817	7.12261	7.60494	7.962425	6.86424
ENSG00000047662	FAM184B	Q9ULE4	Protein FAM184B	>sp|Q9ULE4|F184B_HUMAN Protein FAM184B OS=Homo sapiens GN=FAM184B PE=2 SV=3	13.2	1	9	8.63E-13	0	81096	0	22996000	0	5335000	0	0	0	0	1316200	0	0	0	Q9ULE4	0	1210.38806	0	343223.8806	0	79626.86567	0	11.0671	11.3148	11.4825	7.14543	9.095195	5.706	10.31586	5.45496
ENSG00000047849	MAP4	P27816;P27816-6;P27816-2	Microtubule-associated protein 4	>sp|P27816|MAP4_HUMAN Microtubule-associated protein 4 OS=Homo sapiens GN=MAP4 PE=1 SV=3;>sp|P27816-6|MAP4_HUMAN Isoform 6 of Microtubule-associated protein 4 OS=Homo sapiens GN=MAP4;>sp|P27816-2|MAP4_HUMAN Isoform 2 of Microtubule-associated protein 4 OS=	78.8	3	90	0	323960000	427480000	430900000	291070000	370620000	263050000	512020000	0	5785400	4846800	4709900	6202700	8742700	4441300	P27816	4984000	6576615.385	6629230.769	4478000	5701846.154	4046923.077	7877230.769	54.5347	56.3126	62.38885	42.5923	61.8871	56.277	62.54015	52.4481
ENSG00000047849	MAP4	E7EVA0	Microtubule-associated protein	>tr|E7EVA0|E7EVA0_HUMAN Microtubule-associated protein OS=Homo sapiens GN=MAP4 PE=4 SV=1	51.2	8	111	0	7193900000	7964600000	9949300000	8071700000	9892700000	9.00E+09	8562500000	304410000	280250000	319060000	307360000	344520000	318130000	298040000	E7EVA0	57551200	63716800	79594400	64573600	79141600	71976000	68500000	54.5347	56.3126	62.38885	42.5923	61.8871	56.277	62.54015	52.4481
ENSG00000047849	MAP4	P27816-5;H7C4C5	Microtubule-associated protein	>sp|P27816-5|MAP4_HUMAN Isoform 5 of Microtubule-associated protein 4 OS=Homo sapiens GN=MAP4;>tr|H7C4C5|H7C4C5_HUMAN Microtubule-associated protein (Fragment) OS=Homo sapiens GN=MAP4 PE=4 SV=1	63.7	4	54	0	3467900	1204100	2823600	3173000	1747100	3001900	1113400	0	0	0	0	0	0	485470	P27816	53352.30769	18524.61538	43440	48815.38462	26878.46154	46183.07692	17129.23077	54.5347	56.3126	62.38885	42.5923	61.8871	56.277	62.54015	52.4481
ENSG00000047932	GOPC	Q9HD26;Q9HD26-2;F5H1Y4;Q9HD26-3	Golgi-associated PDZ and coiled-coil motif-containing protein	>sp|Q9HD26|GOPC_HUMAN Golgi-associated PDZ and coiled-coil motif-containing protein OS=Homo sapiens GN=GOPC PE=1 SV=1;>sp|Q9HD26-2|GOPC_HUMAN Isoform 2 of Golgi-associated PDZ and coiled-coil motif-containing protein OS=Homo sapiens GN=GOPC;>tr|F5H1Y4|F5H1	76.8	4	38	0	1519200000	1279100000	1705100000	1105800000	1670800000	1.51E+09	1847400000	36766000	35381000	36447000	40800000	40394000	42382000	44671000	Q9HD26	60768000	51164000	68204000	44232000	66832000	60320000	73896000	NA	NA	NA	NA	NA	NA	NA	NA
ENSG00000047936	ROS1	P08922;Q5H8Y1	Proto-oncogene tyrosine-protein kinase ROS;Tyrosine-protein kinase receptor	>sp|P08922|ROS1_HUMAN Proto-oncogene tyrosine-protein kinase ROS OS=Homo sapiens GN=ROS1 PE=1 SV=3;>tr|Q5H8Y1|Q5H8Y1_HUMAN Tyrosine-protein kinase receptor OS=Homo sapiens GN=ROS1 PE=2 SV=1	0.6	2	1	0.014789	0	0	0	0	0	0	20199000	0	0	0	0	0	0	573070	P08922	0	0	0	0	0	0	201990	NA	NA	NA	NA	NA	NA	NA	NA
ENSG00000048028	USP28	Q96RU2-2;Q96RU2;B4E3L3;G3V1N5;Q6NZX9	Ubiquitin carboxyl-terminal hydrolase 28;Ubiquitin carboxyl-terminal hydrolase	>sp|Q96RU2-2|UBP28_HUMAN Isoform 2 of Ubiquitin carboxyl-terminal hydrolase 28 OS=Homo sapiens GN=USP28;>sp|Q96RU2|UBP28_HUMAN Ubiquitin carboxyl-terminal hydrolase 28 OS=Homo sapiens GN=USP28 PE=1 SV=1;>tr|B4E3L3|B4E3L3_HUMAN Ubiquitin carboxyl-terminal h	43.6	11	37	3.38E-139	339120000	450140000	583770000	280440000	380110000	281970000	306100000	12161000	10260000	9531300	10359000	9626200	9785400	10102000	Q96RU2	5846896.552	7761034.483	10065000	4835172.414	6553620.69	4861551.724	5277586.207	15.5573	15.8748	15.50275	14.9709	16.24385	15.1068	17.7124	14.8374
ENSG00000048140	TSPAN17	Q96FV3-4;D6RDX8;Q96FV3;C9J7R4;Q96FV3-3;D6RBW9;Q96FV3-2;H0Y9A5	Tetraspanin-17	>sp|Q96FV3-4|TSN17_HUMAN Isoform 4 of Tetraspanin-17 OS=Homo sapiens GN=TSPAN17;>tr|D6RDX8|D6RDX8_HUMAN Tetraspanin-17 OS=Homo sapiens GN=TSPAN17 PE=4 SV=1;>sp|Q96FV3|TSN17_HUMAN Tetraspanin-17 OS=Homo sapiens GN=TSPAN17 PE=2 SV=2;>tr|C9J7R4|C9J7R4_HUMAN T	11.6	9	3	3.08E-05	19815000	11479000	235070	6192400	12052000	9943300	29903000	0	0	0	0	0	0	404180	Q96FV3	1801363.636	1043545.455	21370	562945.4545	1095636.364	903936.3636	2718454.545	6.26787	6.22586	7.670605	3.91124	7.67339	3.6829	6.715925	3.41247
ENSG00000048162	NOP16	Q9Y3C1;D6RGD3;E7ERV7;D6RIC3	Nucleolar protein 16	>sp|Q9Y3C1|NOP16_HUMAN Nucleolar protein 16 OS=Homo sapiens GN=NOP16 PE=1 SV=2;>tr|D6RGD3|D6RGD3_HUMAN Nucleolar protein 16 OS=Homo sapiens GN=NOP16 PE=4 SV=1;>tr|E7ERV7|E7ERV7_HUMAN Nucleolar protein 16 OS=Homo sapiens GN=NOP16 PE=4 SV=1;>tr|D6RIC3|D6RIC3	69.7	7	18	7.87E-220	1719700000	1926900000	2401800000	2053400000	2321600000	2182500000	1844200000	74478000	71836000	73113000	84831000	81790000	72860000	66849000	Q9Y3C1	171970000	192690000	240180000	205340000	232160000	218250000	184420000	85.4009	111.364	104.3225	128.654	103.24315	113.678	94.59805	115.822
ENSG00000048342	CC2D2A	Q9P2K1;Q9P2K1-2;H0Y941	Coiled-coil and C2 domain-containing protein 2A	>sp|Q9P2K1|C2D2A_HUMAN Coiled-coil and C2 domain-containing protein 2A OS=Homo sapiens GN=CC2D2A PE=1 SV=3;>sp|Q9P2K1-2|C2D2A_HUMAN Isoform 2 of Coiled-coil and C2 domain-containing protein 2A OS=Homo sapiens GN=CC2D2A;>tr|H0Y941|H0Y941_HUMAN Coiled-coil a	4.6	4	6	2.92E-09	38680000	79972000	31676000	0	0	59554000	0	0	0	0	0	0	2342400	0	Q9P2K1	515733.3333	1066293.333	422346.6667	0	0	794053.3333	0	NA	NA	NA	NA	NA	NA	NA	NA
ENSG00000048392	RRM2B	Q7LG56;H0YAV1;Q7LG56-2;B4E2N4;Q7LG56-5	Ribonucleoside-diphosphate reductase subunit M2 B	>sp|Q7LG56|RIR2B_HUMAN Ribonucleoside-diphosphate reductase subunit M2 B OS=Homo sapiens GN=RRM2B PE=1 SV=1;>tr|H0YAV1|H0YAV1_HUMAN Ribonucleoside-diphosphate reductase subunit M2 B (Fragment) OS=Homo sapiens GN=RRM2B PE=4 SV=1;>sp|Q7LG56-2|RIR2B_HUMAN Iso	28.2	6	10	3.53E-32	67218000	93861000	107350000	62752000	63514000	78031000	54468000	2536800	2548200	2162300	2247300	3128800	2212500	2469700	Q7LG56	3537789.474	4940052.632	5650000	3302736.842	3342842.105	4106894.737	2866736.842	14.5831	15.5822	16.08125	19.4682	13.3256	19.0796	15.33775	18.0534
ENSG00000048405	ZNF800	Q2TB10	Zinc finger protein 800	>sp|Q2TB10|ZN800_HUMAN Zinc finger protein 800 OS=Homo sapiens GN=ZNF800 PE=1 SV=1	33	4	16	1.54E-122	133660000	121560000	112980000	69544000	60936000	65391000	102410000	3722500	4294800	4661800	2986600	2287800	3591500	3361600	Q2TB10	4050303.03	3683636.364	3423636.364	2107393.939	1846545.455	1981545.455	3103333.333	24.9388	24.1063	25.8337	17.8944	23.04535	19.5325	24.7227	18.8157
ENSG00000048544	MRPS10	P82664	28S ribosomal protein S10, mitochondrial	>sp|P82664|RT10_HUMAN 28S ribosomal protein S10, mitochondrial OS=Homo sapiens GN=MRPS10 PE=1 SV=2	40.3	1	9	8.02E-71	739250000	536340000	786510000	600920000	861070000	710880000	687400000	14532000	11221000	10498000	12334000	15198000	19279000	18169000	P82664	61604166.67	44695000	65542500	50076666.67	71755833.33	59240000	57283333.33	25.4048	27.3206	24.818	24.033	25.48395	24.3373	27.3048	24.9922
ENSG00000048649	RSF1	Q96T23;Q96T23-2;Q96T23-3;H0YER1;H0YCN2	Remodeling and spacing factor 1	>sp|Q96T23|RSF1_HUMAN Remodeling and spacing factor 1 OS=Homo sapiens GN=RSF1 PE=1 SV=2;>sp|Q96T23-2|RSF1_HUMAN Isoform 2 of Remodeling and spacing factor 1 OS=Homo sapiens GN=RSF1;>sp|Q96T23-3|RSF1_HUMAN Isoform 3 of Remodeling and spacing factor 1 OS=Hom	49.5	8	70	0	1.12E+09	1097100000	1364400000	1005300000	1197700000	1359800000	928350000	23575000	22124000	22118000	23169000	25024000	21432000	23267000	Q96T23	16939393.94	16622727.27	20672727.27	15231818.18	18146969.7	20603030.3	14065909.09	17.9706	19.8991	18.6152	22.1003	16.84515	22.7217	21.65625	23.2237
ENSG00000048707	VPS13D	Q5THJ4;Q5THJ4-2;H3BLS7	Vacuolar protein sorting-associated protein 13D	>sp|Q5THJ4|VP13D_HUMAN Vacuolar protein sorting-associated protein 13D OS=Homo sapiens GN=VPS13D PE=1 SV=1;>sp|Q5THJ4-2|VP13D_HUMAN Isoform 2 of Vacuolar protein sorting-associated protein 13D OS=Homo sapiens GN=VPS13D;>tr|H3BLS7|H3BLS7_HUMAN Vacuolar prot	3.6	5	11	1.52E-19	30697000	21096000	70321000	26165000	19526000	27457000	28210000	1014300	1005700	919830	1255200	939090	1221800	1083500	Q5THJ4	134048.0349	92122.27074	307078.6026	114257.6419	85266.37555	119899.5633	123187.7729	27.7436	27.9683	25.02845	23.6189	27.3901	22.5794	25.09415	26.225
ENSG00000048740	CELF2;CUGBP2	E9PC62;O95319-3;O95319-4;O95319;Q5VZZ6;O95319-2;O95319-5;B4DIB6	CUGBP Elav-like family member 2	>tr|E9PC62|E9PC62_HUMAN CUGBP Elav-like family member 2 OS=Homo sapiens GN=CELF2 PE=4 SV=1;>sp|O95319-3|CELF2_HUMAN Isoform 3 of CUGBP Elav-like family member 2 OS=Homo sapiens GN=CELF2;>sp|O95319-4|CELF2_HUMAN Isoform 4 of CUGBP Elav-like family member 2	38.4	9	24	0	2527200000	3931500000	4403800000	2958300000	3911100000	3013400000	2952900000	84790000	84819000	102550000	88520000	87914000	85485000	85470000	E9PC62	140400000	218416666.7	244655555.6	164350000	217283333.3	167411111.1	164050000	27.4453	28.2332	31.46685	31.0543	26.3582	31.0719	30.5598	31.1798
ENSG00000048828	FAM120A	Q9NZB2-6;Q9NZB2;Q9NZB2-4	Constitutive coactivator of PPAR-gamma-like protein 1	>sp|Q9NZB2-6|F120A_HUMAN Isoform F of Constitutive coactivator of PPAR-gamma-like protein 1 OS=Homo sapiens GN=FAM120A;>sp|Q9NZB2|F120A_HUMAN Constitutive coactivator of PPAR-gamma-like protein 1 OS=Homo sapiens GN=FAM120A PE=1 SV=2;>sp|Q9NZB2-4|F120A_HUMA	49	6	42	0	1398800000	1359900000	1778500000	1236400000	1397900000	1279200000	1283500000	31631000	29940000	37115000	33454000	35525000	34835000	29602000	Q9NZB2	24540350.88	23857894.74	31201754.39	21691228.07	24524561.4	22442105.26	22517543.86	38.201	38.986	36.6215	28.9137	39.4913	33.7165	41.83455	35.4289
ENSG00000048991	R3HDM1	E9PG42	NA	>tr|E9PG42|E9PG42_HUMAN R3H domain-containing protein 1 OS=Homo sapiens GN=R3HDM1 PE=4 SV=1	14.9	2	13	6.83E-71	0	0	0	0	0	0	0	0	0	0	0	0	0	0	E9PG42	0	0	0	0	0	0	0	28.3506	49.21	34.3044	25.754	27.902	33.3443	26.3352	44.6113
ENSG00000048991	R3HDM1	G5E9G8;Q15032-2;E9PBB4;Q15032;H7C207	R3H domain-containing protein 1	>tr|G5E9G8|G5E9G8_HUMAN R3H domain containing 1, isoform CRA_a OS=Homo sapiens GN=R3HDM1 PE=4 SV=1;>sp|Q15032-2|R3HD1_HUMAN Isoform 2 of R3H domain-containing protein 1 OS=Homo sapiens GN=R3HDM1;>tr|E9PBB4|E9PBB4_HUMAN R3H domain-containing protein 1 OS=Ho	15.1	9	13	9.16E-74	36590000	71118000	46298000	29072000	51562000	37006000	36618000	1571100	1306100	1389200	1318300	1490400	1519700	1333600	G5E9G8	1261724.138	2452344.828	1596482.759	1002482.759	1778000	1276068.966	1262689.655	28.3506	49.21	34.3044	25.754	27.902	33.3443	26.3352	44.6113
ENSG00000049089	COL9A2	Q14055	Collagen alpha-2(IX) chain	>sp|Q14055|CO9A2_HUMAN Collagen alpha-2(IX) chain OS=Homo sapiens GN=COL9A2 PE=1 SV=2	10.9	1	4	9.72E-07	8540000	0	10296000	8629500	5091600	18423000	6681800	0	0	0	0	0	8319600	0	Q14055	213500	0	257400	215737.5	127290	460575	167045	NA	NA	NA	NA	NA	NA	NA	NA
ENSG00000049239	H6PD	O95479	GDH/6PGL endoplasmic bifunctional protein;Glucose 1-dehydrogenase;6-phosphogluconolactonase	>sp|O95479|G6PE_HUMAN GDH/6PGL endoplasmic bifunctional protein OS=Homo sapiens GN=H6PD PE=1 SV=2	18.6	1	12	1.95E-36	370920000	75965000	89423000	32925000	227840000	40003000	143720000	2069200	1695900	1666200	1562300	1933700	1281100	1861300	O95479	8831428.571	1808690.476	2129119.048	783928.5714	5424761.905	952452.381	3421904.762	5.34411	6.23772	6.49091	3.75621	6.72102	4.66969	5.771195	5.11628
ENSG00000049245	VAMP3	Q15836	Vesicle-associated membrane protein 3	>sp|Q15836|VAMP3_HUMAN Vesicle-associated membrane protein 3 OS=Homo sapiens GN=VAMP3 PE=1 SV=3	52	7	5	1.28E-164	281560000	310340000	365690000	272420000	434070000	327620000	292720000	12106000	11413000	11257000	12992000	9928600	9605100	10441000	Q15836	56312000	62068000	73138000	54484000	86814000	65524000	58544000	26.8802	23.7132	27.79955	23.8059	27.67385	25.5393	27.33375	26.9385
ENSG00000049246	PER3	P56645-2;P56645;F5GYB9	Period circadian protein homolog 3	>sp|P56645-2|PER3_HUMAN Isoform 2 of Period circadian protein homolog 3 OS=Homo sapiens GN=PER3;>sp|P56645|PER3_HUMAN Period circadian protein homolog 3 OS=Homo sapiens GN=PER3 PE=2 SV=4;>tr|F5GYB9|F5GYB9_HUMAN Period circadian protein homolog 3 OS=Homo sa	6.7	3	8	2.92E-43	204380000	32662000	40359000	161720000	194310000	157840000	129650000	1920300	1326100	1081000	1002600	1635900	1780600	1589300	P56645	4087600	653240	807180	3234400	3886200	3156800	2593000	9.45626	10.0064	9.16903	9.6682	8.210485	8.66032	10.033305	8.2057
ENSG00000049249	TNFRSF9	Q07011	Tumor necrosis factor receptor superfamily member 9	>sp|Q07011|TNR9_HUMAN Tumor necrosis factor receptor superfamily member 9 OS=Homo sapiens GN=TNFRSF9 PE=1 SV=1	20.4	1	2	0.0012431	0	0	0	0	0	0	0	0	0	0	0	0	0	0	Q07011	0	0	0	0	0	0	0	NA	NA	NA	NA	NA	NA	NA	NA
ENSG00000049323	LTBP1	Q14766-4;Q14766;Q14766-5;Q14766-2;E7EV71;Q14766-3;C9JD84	Latent-transforming growth factor beta-binding protein 1	>sp|Q14766-4|LTBP1_HUMAN Isoform 4 of Latent-transforming growth factor beta-binding protein 1 OS=Homo sapiens GN=LTBP1;>sp|Q14766|LTBP1_HUMAN Latent-transforming growth factor beta-binding protein 1 OS=Homo sapiens GN=LTBP1 PE=1 SV=4;>sp|Q14766-5|LTBP1_HU	3.8	8	4	4.28E-06	0	0	35266000	94317000	0	0	0	0	0	0	1756500	0	0	0	Q14766	0	0	452128.2051	1209192.308	0	0	0	NA	NA	NA	NA	NA	NA	NA	NA
ENSG00000049449	RCN1	Q15293;B7Z1M1	Reticulocalbin-1	>sp|Q15293|RCN1_HUMAN Reticulocalbin-1 OS=Homo sapiens GN=RCN1 PE=1 SV=1;>tr|B7Z1M1|B7Z1M1_HUMAN Reticulocalbin-1 OS=Homo sapiens GN=RCN1 PE=2 SV=1	68	5	26	0	2645700000	2651700000	3482300000	3356100000	4441300000	2.92E+09	4596800000	72286000	62110000	65053000	70970000	74043000	70325000	70093000	Q15293	176380000	176780000	232153333.3	223740000	296086666.7	194800000	306453333.3	32.2852	31.7512	30.96155	23.1325	29.27015	22.6077	32.2744	21.6327
ENSG00000049541	RFC2	P35250;P35250-2;H7C5P4	Replication factor C subunit 2	>sp|P35250|RFC2_HUMAN Replication factor C subunit 2 OS=Homo sapiens GN=RFC2 PE=1 SV=3;>sp|P35250-2|RFC2_HUMAN Isoform 2 of Replication factor C subunit 2 OS=Homo sapiens GN=RFC2;>tr|H7C5P4|H7C5P4_HUMAN Replication factor C subunit 2 (Fragment) OS=Homo sap	83.1	10	29	0	1938800000	2248100000	3003300000	2285300000	2426500000	2584200000	2601100000	81387000	81523000	91166000	91885000	94991000	97325000	94150000	P35250	88127272.73	102186363.6	136513636.4	103877272.7	110295454.5	117463636.4	118231818.2	57.6707	58.3394	47.7551	71.8614	68.44415	79.4408	46.2817	58.3299
ENSG00000049618	ARID1B	Q8NFD5-3;Q8NFD5-2;Q8NFD5;G3XAA0;H0Y7H8;Q8NFD5-4	AT-rich interactive domain-containing protein 1B	>sp|Q8NFD5-3|ARI1B_HUMAN Isoform 3 of AT-rich interactive domain-containing protein 1B OS=Homo sapiens GN=ARID1B;>sp|Q8NFD5-2|ARI1B_HUMAN Isoform 2 of AT-rich interactive domain-containing protein 1B OS=Homo sapiens GN=ARID1B;>sp|Q8NFD5|ARI1B_HUMAN AT-rich	22.6	8	41	1.21E-245	394540000	395930000	515940000	3.60E+08	285960000	275610000	368140000	8763600	8298800	7678200	8184200	8542000	8132900	8016900	Q8NFD5	5331621.622	5350405.405	6972162.162	4864864.865	3864324.324	3724459.459	4974864.865	20.7802	22.601	21.868	13.5752	24.00825	18.3182	24.87655	18.2311
ENSG00000049656	CLPTM1L	G5E9Z2	NA	>tr|G5E9Z2|G5E9Z2_HUMAN Cisplatin resistance related protein CRR9p, isoform CRA_c OS=Homo sapiens GN=CLPTM1L PE=4 SV=1	38.5	1	14	3.75E-74	0	0	19300000	0	0	0	0	0	0	511130	0	0	0	0	G5E9Z2	0	0	1015789.474	0	0	0	0	101.779	94.7814	93.4038	72.3701	101.12825	80.1345	83.2347	75.5621
ENSG00000049656	CLPTM1L	Q96KA5;Q96KA5-2	Cleft lip and palate transmembrane protein 1-like protein	>sp|Q96KA5|CLP1L_HUMAN Cleft lip and palate transmembrane protein 1-like protein OS=Homo sapiens GN=CLPTM1L PE=1 SV=1;>sp|Q96KA5-2|CLP1L_HUMAN Isoform 2 of Cleft lip and palate transmembrane protein 1-like protein OS=Homo sapiens GN=CLPTM1L	26.2	2	14	3.95E-75	620490000	298870000	271130000	308520000	1129200000	671140000	1311800000	14352000	17585000	16779000	16272000	18067000	16454000	21098000	Q96KA5	23865000	11495000	10428076.92	11866153.85	43430769.23	25813076.92	50453846.15	101.779	94.7814	93.4038	72.3701	101.12825	80.1345	83.2347	75.5621
ENSG00000049860	HEXB	P07686;Q5URX0;H0Y9B6;H0YA83	Beta-hexosaminidase subunit beta;Beta-hexosaminidase subunit beta chain B;Beta-hexosaminidase subunit beta chain A	>sp|P07686|HEXB_HUMAN Beta-hexosaminidase subunit beta OS=Homo sapiens GN=HEXB PE=1 SV=3;>tr|Q5URX0|Q5URX0_HUMAN Beta-hexosaminidase subunit beta chain B OS=Homo sapiens GN=HEXB PE=2 SV=1;>tr|H0Y9B6|H0Y9B6_HUMAN Beta-hexosaminidase subunit beta chain B (Fr	28.6	5	14	1.79E-97	480170000	447840000	519620000	374300000	464220000	382570000	469720000	10978000	10338000	10437000	9929800	8614200	9590500	10043000	P07686	16557586.21	15442758.62	17917931.03	12906896.55	16007586.21	13192068.97	16197241.38	27.0066	16.6502	13.57195	20.014	17.44175	18.0244	10.22873	17.0606
ENSG00000049883	PTCD2	Q8WV60;B7Z8R2	Pentatricopeptide repeat-containing protein 2	>sp|Q8WV60|PTCD2_HUMAN Pentatricopeptide repeat-containing protein 2 OS=Homo sapiens GN=PTCD2 PE=2 SV=3;>tr|B7Z8R2|B7Z8R2_HUMAN Pentatricopeptide repeat-containing protein 2 OS=Homo sapiens GN=PTCD2 PE=2 SV=1	17	6	7	8.35E-16	82722000	51907000	58444000	64100000	85406000	35917000	47325000	738940	804220	603590	767130	805000	0	819240	Q8WV60	4136100	2595350	2922200	3205000	4270300	1795850	2366250	12.2897	13.5733	12.85275	12.5422	11.3134	11.5874	10.76785	12.1824
ENSG00000050327	ARHGEF5;ARHGEF35	Q12774;A5YM69	Rho guanine nucleotide exchange factor 5;Rho guanine nucleotide exchange factor 35	>sp|Q12774|ARHG5_HUMAN Rho guanine nucleotide exchange factor 5 OS=Homo sapiens GN=ARHGEF5 PE=1 SV=3;>sp|A5YM69|ARG35_HUMAN Rho guanine nucleotide exchange factor 35 OS=Homo sapiens GN=ARHGEF35 PE=1 SV=1	3.8	2	4	4.28E-07	25511000	8825900	26254000	15958000	4055600	1534700	27990000	0	0	0	135400	0	0	0	Q12774	314950.6173	108961.7284	324123.4568	197012.3457	50069.1358	18946.91358	345555.5556	NA	NA	NA	NA	NA	NA	NA	NA
ENSG00000050393	CCDC90A	Q96AQ8	Coiled-coil domain-containing protein 90A, mitochondrial	>sp|Q96AQ8|CC90A_HUMAN Coiled-coil domain-containing protein 90A, mitochondrial OS=Homo sapiens GN=CCDC90A PE=2 SV=1	31.2	2	11	1.32E-33	109320000	120010000	136280000	84192000	76553000	132610000	128370000	1518400	2270600	2148300	2085200	2485600	2794200	2113800	Q96AQ8	4372800	4800400	5451200	3367680	3062120	5304400	5134800	27.8629	26.9225	25.8112	29.9074	27.4779	30.0079	27.0261	29.5351
ENSG00000050405	LIMA1	Q9UHB6;B4DN52;Q9UHB6-2;F8VQE1;Q9UHB6-3;F8VS07	LIM domain and actin-binding protein 1	>sp|Q9UHB6|LIMA1_HUMAN LIM domain and actin-binding protein 1 OS=Homo sapiens GN=LIMA1 PE=1 SV=1;>tr|B4DN52|B4DN52_HUMAN LIM domain and actin-binding protein 1 OS=Homo sapiens GN=LIMA1 PE=2 SV=1;>sp|Q9UHB6-2|LIMA1_HUMAN Isoform Alpha of LIM domain and acti	32.7	7	20	9.31E-190	384140000	271300000	303280000	255120000	262550000	271190000	267400000	4732500	3308300	3697200	3908900	4318500	4672300	3617200	Q9UHB6	7387307.692	5217307.692	5832307.692	4906153.846	5049038.462	5215192.308	5142307.692	3.61303	3.5075	3.33366	4.84147	3.44384	4.85317	4.55727	5.11605
ENSG00000050405	NA	Q9UHB6-4	NA	>sp|Q9UHB6-4|LIMA1_HUMAN Isoform 4 of LIM domain and actin-binding protein 1 OS=Homo sapiens GN=LIMA1	31.3	4	20	6.85E-110	258440	96345	206430	214950	98278	0	76037	0	0	0	0	0	0	37726	Q9UHB6	4970	1852.788462	3969.807692	4133.653846	1889.961538	0	1462.25	3.61303	3.5075	3.33366	4.84147	3.44384	4.85317	4.55727	5.11605
ENSG00000050426	LETMD1	F8VZA2;B3KXK7;Q6P1Q0;Q6P1Q0-2;F8VVQ3;F8VP71;Q6P1Q0-4;B7Z7E4;H0YIV5	LETM1 domain-containing protein 1	>tr|F8VZA2|F8VZA2_HUMAN LETM1 domain-containing protein 1 (Fragment) OS=Homo sapiens GN=LETMD1 PE=4 SV=1;>tr|B3KXK7|B3KXK7_HUMAN LETM1 domain-containing protein 1 OS=Homo sapiens GN=LETMD1 PE=2 SV=1;>sp|Q6P1Q0|LTMD1_HUMAN LETM1 domain-containing protein 1	20.3	9	5	2.61E-14	44829000	39833000	46561000	31401000	43598000	40819000	22842000	574210	468680	516590	855600	573490	625030	526210	F8VZA2	2801812.5	2489562.5	2910062.5	1962562.5	2724875	2551187.5	1427625	36.9914	33.7761	30.22565	22.1694	34.9792	21.8961	40.67935	21.5614
ENSG00000050438	SLC4A8	Q2Y0W8;Q2Y0W8-5;Q2Y0W8-2;Q2Y0W8-3;Q2Y0W8-4;E7EML0;Q2Y0W8-7;Q2Y0W8-6;F5GZ31;F8VSA8	Electroneutral sodium bicarbonate exchanger 1	>sp|Q2Y0W8|S4A8_HUMAN Electroneutral sodium bicarbonate exchanger 1 OS=Homo sapiens GN=SLC4A8 PE=1 SV=1;>sp|Q2Y0W8-5|S4A8_HUMAN Isoform 5 of Electroneutral sodium bicarbonate exchanger 1 OS=Homo sapiens GN=SLC4A8;>sp|Q2Y0W8-2|S4A8_HUMAN Isoform 2 of Electr	4.3	10	4	2.77E-06	10099000	3771900	28147000	3001100	11523000	582020	87573000	0	0	0	114790	0	0	0	Q2Y0W8	210395.8333	78581.25	586395.8333	62522.91667	240062.5	12125.41667	1824437.5	NA	NA	NA	NA	NA	NA	NA	NA
ENSG00000050748	MAPK9	P45984;P45984-2;P45984-4;P45984-3	Mitogen-activated protein kinase 9	>sp|P45984|MK09_HUMAN Mitogen-activated protein kinase 9 OS=Homo sapiens GN=MAPK9 PE=1 SV=2;>sp|P45984-2|MK09_HUMAN Isoform Alpha-1 of Mitogen-activated protein kinase 9 OS=Homo sapiens GN=MAPK9;>sp|P45984-4|MK09_HUMAN Isoform Beta-2 of Mitogen-activated p	25.5	7	11	7.84E-36	33513000	84398000	96664000	45483000	31474000	36742000	23027000	1103000	1368300	1216400	1563200	1294900	780250	777270	P45984	1675650	4219900	4833200	2274150	1573700	1837100	1151350	NA	NA	NA	NA	NA	NA	NA	NA
ENSG00000050767	COL23A1	Q86Y22	Collagen alpha-1(XXIII) chain	>sp|Q86Y22|CONA1_HUMAN Collagen alpha-1(XXIII) chain OS=Homo sapiens GN=COL23A1 PE=2 SV=1	7.4	1	3	2.19E-07	19952000	10064000	61973000	20681000	18573000	17875000	11289000	1228300	1032800	3236700	1724300	895500	1087300	921210	Q86Y22	712571.4286	359428.5714	2213321.429	738607.1429	663321.4286	638392.8571	403178.5714	13.0701	16.7966	16.19355	10.2823	17.46175	13.3149	13.43655	13.9088
ENSG00000051108	HERPUD1	Q15011;Q15011-2;E9PGD1;Q15011-3;H3BP08;H3BTT7;H3BTA8	Homocysteine-responsive endoplasmic reticulum-resident ubiquitin-like domain member 1 protein	>sp|Q15011|HERP1_HUMAN Homocysteine-responsive endoplasmic reticulum-resident ubiquitin-like domain member 1 protein OS=Homo sapiens GN=HERPUD1 PE=1 SV=1;>sp|Q15011-2|HERP1_HUMAN Isoform 2 of Homocysteine-responsive endoplasmic reticulum-resident ubiquitin	9	7	3	3.52E-25	2887800	1427300	3065300	554920	1541400	1486500	1226600	465880	355800	346870	0	475650	344020	368050	Q15011	206271.4286	101950	218950	39637.14286	110100	106178.5714	87614.28571	37.98	38.2055	34.51755	26.4605	40.9017	27.3384	42.6711	28.6014
ENSG00000051128	HOMER3	Q9NSC5;Q9NSC5-2;E9PCW9	Homer protein homolog 3	>sp|Q9NSC5|HOME3_HUMAN Homer protein homolog 3 OS=Homo sapiens GN=HOMER3 PE=1 SV=2;>sp|Q9NSC5-2|HOME3_HUMAN Isoform 2 of Homer protein homolog 3 OS=Homo sapiens GN=HOMER3;>tr|E9PCW9|E9PCW9_HUMAN Homer protein homolog 3 OS=Homo sapiens GN=HOMER3 PE=4 SV=1	67	5	24	0	651200000	651910000	684040000	521690000	609710000	660480000	594690000	21149000	18961000	18018000	19812000	20818000	20241000	19726000	Q9NSC5	31009523.81	31043333.33	32573333.33	24842380.95	29033809.52	31451428.57	28318571.43	120.977	117.327	107.732	54.0624	119.9415	61.053	101.9421	61.9434
ENSG00000051180	RAD51	Q06609;Q06609-3;Q06609-4;E9PNT5;F5GZ69;Q06609-2;E9PJ30	DNA repair protein RAD51 homolog 1	>sp|Q06609|RAD51_HUMAN DNA repair protein RAD51 homolog 1 OS=Homo sapiens GN=RAD51 PE=1 SV=1;>sp|Q06609-3|RAD51_HUMAN Isoform 3 of DNA repair protein RAD51 homolog 1 OS=Homo sapiens GN=RAD51;>sp|Q06609-4|RAD51_HUMAN Isoform 4 of DNA repair protein RAD51 ho	26.3	9	8	3.23E-44	76251000	40758000	121980000	79645000	47367000	91983000	65014000	3011700	1980500	3312300	3209600	3804100	4299100	3472000	Q06609	4765687.5	2547375	7623750	4977812.5	2960437.5	5748937.5	4063375	12.572	13.1671	8.51223	14.37	17.3743	15.1254	12.4234	11.3915
ENSG00000051341	POLQ	O75417;F5H696;O75417-2	DNA polymerase theta	>sp|O75417|DPOLQ_HUMAN DNA polymerase theta OS=Homo sapiens GN=POLQ PE=1 SV=2;>tr|F5H696|F5H696_HUMAN DNA polymerase theta OS=Homo sapiens GN=POLQ PE=4 SV=1;>sp|O75417-2|DPOLQ_HUMAN Isoform 2 of DNA polymerase theta OS=Homo sapiens GN=POLQ	4.4	3	9	1.21E-15	136510000	208420000	256510000	161780000	1.26E+09	243120000	205440000	0	13607000	17450000	21261000	13458000	0	0	O75417	996423.3577	1521313.869	1872335.766	1180875.912	9218978.102	1774598.54	1499562.044	11.2974	10.037	6.125405	10.712	11.516	12.9277	13.3685	11.6001
ENSG00000051382	PIK3CB;DKFZp779K1237	P42338;H0Y871;Q68DL0	Phosphatidylinositol 4,5-bisphosphate 3-kinase catalytic subunit beta isoform	>sp|P42338|PK3CB_HUMAN Phosphatidylinositol 4,5-bisphosphate 3-kinase catalytic subunit beta isoform OS=Homo sapiens GN=PIK3CB PE=1 SV=1;>tr|H0Y871|H0Y871_HUMAN Phosphatidylinositol 4,5-bisphosphate 3-kinase catalytic subunit beta isoform (Fragment) OS=Hom	14.3	4	13	2.92E-39	93055000	45448000	108080000	60906000	56514000	75943000	91733000	1362200	933830	1055000	1089800	1229500	1537600	1728300	P42338	1661696.429	811571.4286	1930000	1087607.143	1009178.571	1356125	1638089.286	64.4924	37.48101	47.21116	39.50144	71.2595	62.468	68.1127	116.9618
ENSG00000051523	CYBA	P13498	Cytochrome b-245 light chain	>sp|P13498|CY24A_HUMAN Cytochrome b-245 light chain OS=Homo sapiens GN=CYBA PE=1 SV=3	46.2	4	8	4.45E-33	302760000	184480000	333890000	346770000	317090000	473980000	335990000	10751000	11228000	11790000	11519000	8875900	11305000	9808700	P13498	43251428.57	26354285.71	47698571.43	49538571.43	45298571.43	67711428.57	47998571.43	258.57	306.222	234.0615	148.301	281.607	154.5	239.197	156.608
ENSG00000051596	THOC3	Q96J01;Q6NZ53	THO complex subunit 3	>sp|Q96J01|THOC3_HUMAN THO complex subunit 3 OS=Homo sapiens GN=THOC3 PE=1 SV=1;>tr|Q6NZ53|Q6NZ53_HUMAN THO complex subunit 3 OS=Homo sapiens GN=THOC3 PE=2 SV=1	60.4	5	22	4.39E-298	1.15E+09	1.09E+09	1244500000	1151900000	1328400000	929060000	1153800000	23039000	19571000	21294000	19220000	21663000	23734000	23667000	Q96J01	71562500	68250000	77781250	71993750	83025000	58066250	72112500	23.6469	21.5618	21.04725	33.9493	22.7971	35.5612	19.5514	32.8759
ENSG00000051620	HEBP2	Q9Y5Z4;Q9Y5Z4-2	Heme-binding protein 2	>sp|Q9Y5Z4|HEBP2_HUMAN Heme-binding protein 2 OS=Homo sapiens GN=HEBP2 PE=1 SV=1;>sp|Q9Y5Z4-2|HEBP2_HUMAN Isoform 2 of Heme-binding protein 2 OS=Homo sapiens GN=HEBP2	72.2	4	14	6.33E-140	1352500000	1094300000	1403200000	1145300000	1461100000	896890000	1141900000	36986000	33128000	35330000	34069000	40302000	34393000	32844000	Q9Y5Z4	135250000	109430000	140320000	114530000	146110000	89689000	114190000	46.985	46.5203	43.907	56.3514	47.6015	53.2107	48.6799	50.0823
ENSG00000051825	MPHOSPH9	Q99550;Q99550-2;H0YFS3	M-phase phosphoprotein 9	>sp|Q99550|MPP9_HUMAN M-phase phosphoprotein 9 OS=Homo sapiens GN=MPHOSPH9 PE=1 SV=3;>sp|Q99550-2|MPP9_HUMAN Isoform 2 of M-phase phosphoprotein 9 OS=Homo sapiens GN=MPHOSPH9;>tr|H0YFS3|H0YFS3_HUMAN M-phase phosphoprotein 9 (Fragment) OS=Homo sapiens GN=MP	9.9	4	7	2.60E-14	12253000	22161000	21894000	14896000	20418000	14831000	30421000	252660	199460	234760	235780	364320	289890	555970	Q99550	250061.2245	452265.3061	446816.3265	304000	416693.8776	302673.4694	620836.7347	20.7161	19.6706	17.55585	22.7427	19.4402	27.1246	23.24125	25.6644
ENSG00000052126	PLEKHA5	A0JP02	NA	>tr|A0JP02|A0JP02_HUMAN PLEKHA5 protein OS=Homo sapiens GN=PLEKHA5 PE=2 SV=1	15.6	1	10	2.49E-17	0	0	0	0	0	0	0	0	0	0	0	0	0	0	A0JP02	0	0	0	0	0	0	0	3.45599	3.7909	3.195085	2.88335	3.88883	2.90074	4.991235	2.66168
ENSG00000052126	PLEKHA5	Q9HAU0-4;E9PHQ3;F5GZL3;Q9HAU0;B4DJX4;Q9HAU0-2;Q9HAU0-5	Pleckstrin homology domain-containing family A member 5	>sp|Q9HAU0-4|PKHA5_HUMAN Isoform 4 of Pleckstrin homology domain-containing family A member 5 OS=Homo sapiens GN=PLEKHA5;>tr|E9PHQ3|E9PHQ3_HUMAN Pleckstrin homology domain-containing family A member 5 OS=Homo sapiens GN=PLEKHA5 PE=2 SV=2;>tr|F5GZL3|F5GZL3_	15.6	10	13	1.33E-22	34260000	13562000	10417000	25298000	28814000	30290000	36856000	884230	644110	411940	607840	456120	875430	601180	Q9HAU0	552580.6452	218741.9355	168016.129	408032.2581	464741.9355	488548.3871	594451.6129	3.45599	3.7909	3.195085	2.88335	3.88883	2.90074	4.991235	2.66168
ENSG00000052126	PLEKHA5	F5H0I0;E7EME8	NA	>tr|F5H0I0|F5H0I0_HUMAN Pleckstrin homology domain-containing family A member 5 OS=Homo sapiens GN=PLEKHA5 PE=4 SV=1;>tr|E7EME8|E7EME8_HUMAN Pleckstrin homology domain-containing family A member 5 OS=Homo sapiens GN=PLEKHA5 PE=4 SV=1	16	4	12	1.07E-19	0	0	0	0	0	0	12049000	0	0	0	0	0	0	556050	F5H0I0	0	0	0	0	0	0	200816.6667	3.45599	3.7909	3.195085	2.88335	3.88883	2.90074	4.991235	2.66168
ENSG00000052723	SIKE1	Q9BRV8-2;Q9BRV8	Suppressor of IKBKE 1	>sp|Q9BRV8-2|SIKE1_HUMAN Isoform 2 of Suppressor of IKBKE 1 OS=Homo sapiens GN=SIKE1;>sp|Q9BRV8|SIKE1_HUMAN Suppressor of IKBKE 1 OS=Homo sapiens GN=SIKE1 PE=1 SV=1	48.8	2	8	5.70E-27	36868000	83185000	74978000	22171000	40160000	66682000	97610000	1000900	968560	631950	980380	1634600	1123500	1304500	Q9BRV8	2633428.571	5941785.714	5355571.429	1583642.857	2868571.429	4763000	6972142.857	49.165	51.8567	45.87165	62.054	49.2698	54.0407	53.52735	52.9508
ENSG00000052749	RRP12	Q5JTH9;E9PCK7;Q5JTH9-2;F5H456	RRP12-like protein	>sp|Q5JTH9|RRP12_HUMAN RRP12-like protein OS=Homo sapiens GN=RRP12 PE=1 SV=2;>tr|E9PCK7|E9PCK7_HUMAN RRP12-like protein OS=Homo sapiens GN=RRP12 PE=4 SV=1;>sp|Q5JTH9-2|RRP12_HUMAN Isoform 2 of RRP12-like protein OS=Homo sapiens GN=RRP12;>tr|F5H456|F5H456_H	63.5	4	79	0	5377600000	6465500000	7497500000	6123700000	6796100000	6888900000	6173900000	212140000	238110000	245800000	232730000	238190000	251860000	225330000	Q5JTH9	81478787.88	97962121.21	113598484.8	92783333.33	102971212.1	104377272.7	93543939.39	24.0548	26.3715	28.4847	23.4172	27.5813	29.4579	19.99965	29.1645
ENSG00000052802	MSMO1	Q15800;D6R952;D6RDP9	Methylsterol monooxygenase 1	>sp|Q15800|MSMO1_HUMAN Methylsterol monooxygenase 1 OS=Homo sapiens GN=MSMO1 PE=1 SV=1;>tr|D6R952|D6R952_HUMAN Methylsterol monooxygenase 1 OS=Homo sapiens GN=MSMO1 PE=4 SV=1;>tr|D6RDP9|D6RDP9_HUMAN Methylsterol monooxygenase 1 (Fragment) OS=Homo sapiens G	12.6	5	3	1.14E-42	12223000	6533700	13104000	9568000	17417000	22365000	10978000	444900	302090	357920	465450	481500	493310	415560	Q15800	1746142.857	933385.7143	1872000	1366857.143	2488142.857	3195000	1568285.714	9.38622	10.9203	11.5911	22.0349	9.32178	18.9814	10.592375	20.7879
ENSG00000052841	TTC17	G3XAB3	NA	>tr|G3XAB3|G3XAB3_HUMAN Tetratricopeptide repeat domain 17, isoform CRA_c OS=Homo sapiens GN=TTC17 PE=4 SV=1	16.1	1	10	1.26E-55	47447000	41848000	36948000	36562000	56749000	74365000	74620000	1203700	1299700	985960	1332900	948080	1089400	990320	G3XAB3	895226.4151	789584.9057	697132.0755	689849.0566	1070735.849	1403113.208	1407924.528	25.8252	24.3154	27.48525	17.4045	25.03195	17.525	25.46	17.9165
ENSG00000052850	ALX4	Q9H161	Homeobox protein aristaless-like 4	>sp|Q9H161|ALX4_HUMAN Homeobox protein aristaless-like 4 OS=Homo sapiens GN=ALX4 PE=1 SV=2	5.4	1	2	0.00017488	0	0	0	0	0	0	0	0	0	0	0	0	0	0	Q9H161	0	0	0	0	0	0	0	NA	NA	NA	NA	NA	NA	NA	NA
ENSG00000053254	FOXN3	O00409-2;O00409;G3V3A7	Forkhead box protein N3	>sp|O00409-2|FOXN3_HUMAN Isoform 2 of Forkhead box protein N3 OS=Homo sapiens GN=FOXN3;>sp|O00409|FOXN3_HUMAN Forkhead box protein N3 OS=Homo sapiens GN=FOXN3 PE=1 SV=1;>tr|G3V3A7|G3V3A7_HUMAN Forkhead box protein N3 (Fragment) OS=Homo sapiens GN=FOXN3 PE=	7.3	11	3	2.54E-05	0	0	0	0	0	0	0	0	0	0	0	0	0	0	O00409	0	0	0	0	0	0	0	9.45168	10.4102	11.72125	11.5416	10.6423	13.291	10.35956	13.1532
ENSG00000053328	METTL24	Q5JXM2	Methyltransferase-like protein 24	>sp|Q5JXM2|MET24_HUMAN Methyltransferase-like protein 24 OS=Homo sapiens GN=METTL24 PE=2 SV=1	6.6	1	2	0.0015134	0	148460	18025000	0	0	0	13778000	0	171620	0	0	0	0	0	Q5JXM2	0	9278.75	1126562.5	0	0	0	861125	NA	NA	NA	NA	NA	NA	NA	NA
ENSG00000053371	AKR7A2	O43488;H3BLU7	Aflatoxin B1 aldehyde reductase member 2	>sp|O43488|ARK72_HUMAN Aflatoxin B1 aldehyde reductase member 2 OS=Homo sapiens GN=AKR7A2 PE=1 SV=3;>tr|H3BLU7|H3BLU7_HUMAN Aflatoxin B1 aldehyde reductase member 2 (Fragment) OS=Homo sapiens GN=AKR7A2 PE=4 SV=1	44.8	4	14	0	871750000	1009900000	1061900000	935160000	1954600000	1417400000	1076600000	31533000	28435000	31413000	34815000	40741000	38392000	34359000	O43488	58116666.67	67326666.67	70793333.33	62344000	130306666.7	94493333.33	71773333.33	21.5532	25.0603	22.88695	21.3173	27.3356	22.1289	20.59735	20.1958
ENSG00000053372	MRTO4	Q9UKD2	mRNA turnover protein 4 homolog	>sp|Q9UKD2|MRT4_HUMAN mRNA turnover protein 4 homolog OS=Homo sapiens GN=MRTO4 PE=1 SV=2	70.7	1	28	0	4115100000	6459700000	7084600000	4623500000	6114800000	4.85E+09	6098300000	183140000	190740000	187150000	202270000	199910000	218390000	197670000	Q9UKD2	274340000	430646666.7	472306666.7	308233333.3	407653333.3	323200000	406553333.3	35.9658	39.5419	35.889	40.0839	38.5278	40.3387	32.0769	40.4705
ENSG00000053501	USE1	Q9NZ43;G8JLK1	Vesicle transport protein USE1	>sp|Q9NZ43|USE1_HUMAN Vesicle transport protein USE1 OS=Homo sapiens GN=USE1 PE=1 SV=2;>tr|G8JLK1|G8JLK1_HUMAN Vesicle transport protein USE1 OS=Homo sapiens GN=USE1 PE=4 SV=1	50.6	5	11	9.37E-38	88059000	158190000	126010000	88703000	90506000	103810000	133500000	1609500	1383000	1123500	1583700	1491700	1440900	1418100	Q9NZ43	4892166.667	8788333.333	7000555.556	4927944.444	5028111.111	5767222.222	7416666.667	47.0595	47.3001	34.4243	22.844	50.7514	22.5583	42.80795	25.0359
ENSG00000053747	LAMA3	Q16787;Q16787-3;B0YJ33;Q16787-1	Laminin subunit alpha-3	>sp|Q16787|LAMA3_HUMAN Laminin subunit alpha-3 OS=Homo sapiens GN=LAMA3 PE=1 SV=2;>sp|Q16787-3|LAMA3_HUMAN Isoform 3 of Laminin subunit alpha-3 OS=Homo sapiens GN=LAMA3;>tr|B0YJ33|B0YJ33_HUMAN Laminin alpha-3 chain variant 2 OS=Homo sapiens GN=LAMA3 PE=4 S	1.8	5	5	8.29E-09	0	0	3417300	0	2433300	0	0	0	0	359910	0	1172600	0	0	Q16787	0	0	20101.76471	0	14313.52941	0	0	NA	NA	NA	NA	NA	NA	NA	NA
ENSG00000053770	AP5M1	E7EQ45;Q9H0R1;Q9H0R1-2	AP-5 complex subunit mu-1	>tr|E7EQ45|E7EQ45_HUMAN AP-5 complex subunit mu-1 OS=Homo sapiens GN=AP5M1 PE=4 SV=1;>sp|Q9H0R1|AP5M1_HUMAN AP-5 complex subunit mu-1 OS=Homo sapiens GN=AP5M1 PE=1 SV=2;>sp|Q9H0R1-2|AP5M1_HUMAN Isoform 2 of AP-5 complex subunit mu-1 OS=Homo sapiens GN=AP5M	10.7	5	6	5.09E-13	18937000	25876000	43911000	29509000	27372000	68038000	27442000	624940	439910	521080	756010	764560	456100	656390	E7EQ45	901761.9048	1232190.476	2091000	1405190.476	1303428.571	3239904.762	1306761.905	19.5736	20.0954	21.0606	18.0712	17.11585	16.2678	18.8751	16.544
ENSG00000053900	ANAPC4	E9PCR4;Q9UJX5;Q9UJX5-2	Anaphase-promoting complex subunit 4	>tr|E9PCR4|E9PCR4_HUMAN Anaphase-promoting complex subunit 4 OS=Homo sapiens GN=ANAPC4 PE=4 SV=1;>sp|Q9UJX5|APC4_HUMAN Anaphase-promoting complex subunit 4 OS=Homo sapiens GN=ANAPC4 PE=1 SV=2;>sp|Q9UJX5-2|APC4_HUMAN Isoform 2 of Anaphase-promoting complex	38.4	5	25	7.38E-105	181120000	288440000	390200000	296430000	248820000	305020000	247300000	10341000	10653000	11278000	14263000	11455000	12989000	12515000	E9PCR4	4895135.135	7795675.676	10545945.95	8011621.622	6724864.865	8243783.784	6683783.784	35.5926	34.508	37.41725	50.0491	31.41735	44.971	34.78725	38.0139
ENSG00000054116	TRAPPC3	O43617;A6NDN0;A6NKE1	Trafficking protein particle complex subunit 3	>sp|O43617|TPPC3_HUMAN Trafficking protein particle complex subunit 3 OS=Homo sapiens GN=TRAPPC3 PE=1 SV=1;>tr|A6NDN0|A6NDN0_HUMAN Trafficking protein particle complex 3, isoform CRA_a OS=Homo sapiens GN=TRAPPC3 PE=4 SV=1;>tr|A6NKE1|A6NKE1_HUMAN Traffickin	51.7	3	12	3.84E-67	356330000	349420000	638890000	507220000	545040000	604180000	461620000	17646000	16827000	26932000	24839000	28333000	25392000	20160000	O43617	39592222.22	38824444.44	70987777.78	56357777.78	60560000	67131111.11	51291111.11	38.785	42.1085	36.9614	54.8293	37.2954	53.8959	37.9712	54.6649
ENSG00000054118	THRAP3	Q9Y2W1	Thyroid hormone receptor-associated protein 3	>sp|Q9Y2W1|TR150_HUMAN Thyroid hormone receptor-associated protein 3 OS=Homo sapiens GN=THRAP3 PE=1 SV=2	53.5	1	84	0	8.78E+09	9557500000	1.23E+10	9548500000	1.14E+10	9944300000	1.06E+10	382990000	363980000	384470000	403170000	428950000	403760000	405460000	Q9Y2W1	208952381	227559523.8	291952381	227345238.1	270571428.6	236769047.6	252761904.8	63.0963	60.0696	56.156	83.0063	56.29695	85.5327	59.57925	87.4577
ENSG00000054148	PHPT1	Q9NRX4;Q9NRX4-2	14 kDa phosphohistidine phosphatase	>sp|Q9NRX4|PHP14_HUMAN 14 kDa phosphohistidine phosphatase OS=Homo sapiens GN=PHPT1 PE=1 SV=1;>sp|Q9NRX4-2|PHP14_HUMAN Isoform 2 of 14 kDa phosphohistidine phosphatase OS=Homo sapiens GN=PHPT1	97.6	2	13	4.25E-250	2009500000	2354200000	2295800000	2075600000	1593600000	1159500000	1.75E+09	35449000	42241000	39004000	46366000	35475000	37080000	36405000	Q9NRX4	251187500	294275000	286975000	259450000	199200000	144937500	218500000	51.0311	47.6	43.58235	41.5078	55.0647	42.079	43.65365	43.6399
ENSG00000054219	LY75	O60449-2;O60449-3;O60449	Lymphocyte antigen 75	>sp|O60449-2|LY75_HUMAN Isoform 2 of Lymphocyte antigen 75 OS=Homo sapiens GN=LY75;>sp|O60449-3|LY75_HUMAN Isoform 3 of Lymphocyte antigen 75 OS=Homo sapiens GN=LY75;>sp|O60449|LY75_HUMAN Lymphocyte antigen 75 OS=Homo sapiens GN=LY75 PE=1 SV=3	9.1	5	13	3.14E-44	128240000	85600000	118720000	104780000	95228000	43968000	77317000	1957500	1338000	1510900	1616100	1728800	1375000	1065000	O60449	1526666.667	1019047.619	1413333.333	1247380.952	1133666.667	523428.5714	920440.4762	8.31125	9.9376	9.37589	5.77327	9.31824	5.70594	9.56486	5.29357
ENSG00000054267	ARID4B	Q4LE39;Q4LE39-2;G8JLI1;Q4LE39-3;F8WB31;Q4LE39-4	AT-rich interactive domain-containing protein 4B	>sp|Q4LE39|ARI4B_HUMAN AT-rich interactive domain-containing protein 4B OS=Homo sapiens GN=ARID4B PE=1 SV=2;>sp|Q4LE39-2|ARI4B_HUMAN Isoform 2 of AT-rich interactive domain-containing protein 4B OS=Homo sapiens GN=ARID4B;>tr|G8JLI1|G8JLI1_HUMAN AT-rich int	28.2	8	35	2.52E-152	440550000	306600000	453680000	276050000	389170000	396940000	453570000	7354400	6143200	5436600	6569300	6531500	7492900	7257900	Q4LE39	8010000	5574545.455	8248727.273	5019090.909	7075818.182	7217090.909	8246727.273	17.9189	32.7141	32.66715	39.1462	25.0374	45.7771	31.93315	48.7375
ENSG00000054282	SDCCAG8	Q86SQ7;A6NCS9;E9PFS7;Q86SQ7-4;Q86SQ7-3	Serologically defined colon cancer antigen 8	>sp|Q86SQ7|SDCG8_HUMAN Serologically defined colon cancer antigen 8 OS=Homo sapiens GN=SDCCAG8 PE=1 SV=1;>tr|A6NCS9|A6NCS9_HUMAN Serologically defined colon cancer antigen 8 OS=Homo sapiens GN=SDCCAG8 PE=4 SV=4;>tr|E9PFS7|E9PFS7_HUMAN Serologically defined	22.6	6	12	8.85E-29	112990000	907040000	126240000	91946000	96374000	84201000	106370000	3886800	2803700	3280100	3772600	3439600	3668100	3413900	Q86SQ7	2897179.487	23257435.9	3236923.077	2357589.744	2471128.205	2159000	2727435.897	20.6993	29.5261	19.2827	17.4405	19.06395	21.1319	22.2698	15.0246
ENSG00000054611	TBC1D22A	Q8WUA7;B0QYI3;Q8WUA7-3;F8WDP1	TBC1 domain family member 22A	>sp|Q8WUA7|TB22A_HUMAN TBC1 domain family member 22A OS=Homo sapiens GN=TBC1D22A PE=1 SV=2;>tr|B0QYI3|B0QYI3_HUMAN TBC1 domain family member 22A OS=Homo sapiens GN=TBC1D22A PE=2 SV=1;>sp|Q8WUA7-3|TB22A_HUMAN Isoform 3 of TBC1 domain family member 22A OS=Ho	15.7	6	4	2.88E-17	6260300	8284600	10358000	7599600	13788000	4612500	14059000	251040	282130	318420	263770	424960	327640	311800	Q8WUA7	250412	331384	414320	303984	551520	184500	562360	10.132	12.6478	9.11304	9.15258	11.3555	10.6528	12.3061	11.6271
ENSG00000054654	SYNE2	Q8WXH0-2;Q8WXH0;F8WAA3;G3V5X4	Nesprin-2	>sp|Q8WXH0-2|SYNE2_HUMAN Isoform 2 of Nesprin-2 OS=Homo sapiens GN=SYNE2;>sp|Q8WXH0|SYNE2_HUMAN Nesprin-2 OS=Homo sapiens GN=SYNE2 PE=1 SV=3;>tr|F8WAA3|F8WAA3_HUMAN Nesprin-2 OS=Homo sapiens GN=SYNE2 PE=4 SV=1;>tr|G3V5X4|G3V5X4_HUMAN Nesprin-2 OS=Homo sapi	4.7	12	26	7.16E-41	2820400000	2.57E+09	2397800000	2386100000	3031300000	1852800000	2956900000	39891000	38494000	35220000	45135000	63261000	68563000	57418000	Q8WXH0	7086432.161	6444723.618	6024623.116	5995226.131	7616331.658	4655276.382	7429396.985	NA	NA	NA	NA	NA	NA	NA	NA
ENSG00000054690	PLEKHH1	Q9ULM0	Pleckstrin homology domain-containing family H member 1	>sp|Q9ULM0|PKHH1_HUMAN Pleckstrin homology domain-containing family H member 1 OS=Homo sapiens GN=PLEKHH1 PE=2 SV=2	2.4	1	3	3.85E-05	0	0	0	0	0	0	0	0	0	0	0	0	0	0	Q9ULM0	0	0	0	0	0	0	0	NA	NA	NA	NA	NA	NA	NA	NA
ENSG00000054793	ATP9A	O75110;O75110-2	Probable phospholipid-transporting ATPase IIA	>sp|O75110|ATP9A_HUMAN Probable phospholipid-transporting ATPase IIA OS=Homo sapiens GN=ATP9A PE=1 SV=3;>sp|O75110-2|ATP9A_HUMAN Isoform Short of Probable phospholipid-transporting ATPase IIA OS=Homo sapiens GN=ATP9A	1.2	2	1	0.009513	175140000	131960000	141060000	187050000	256280000	28423000	304570000	0	0	0	0	0	0	1223200	O75110	3304528.302	2489811.321	2661509.434	3529245.283	4835471.698	536283.0189	5746603.774	NA	NA	NA	NA	NA	NA	NA	NA
ENSG00000054965	FAM168A	Q92567;Q92567-2;Q92567-3	Protein FAM168A	>sp|Q92567|F168A_HUMAN Protein FAM168A OS=Homo sapiens GN=FAM168A PE=1 SV=2;>sp|Q92567-2|F168A_HUMAN Isoform 2 of Protein FAM168A OS=Homo sapiens GN=FAM168A;>sp|Q92567-3|F168A_HUMAN Isoform 3 of Protein FAM168A OS=Homo sapiens GN=FAM168A	7.4	3	1	0.030571	0	0	0	0	0	0	0	0	0	0	0	0	0	0	Q92567	0	0	0	0	0	0	0	6.9974	7.91619	7.40861	4.48152	9.025085	5.65536	8.64757	6.27107
ENSG00000055044	NOP58	Q9Y2X3	Nucleolar protein 58	>sp|Q9Y2X3|NOP58_HUMAN Nucleolar protein 58 OS=Homo sapiens GN=NOP58 PE=1 SV=1	70.1	4	44	0	1.13E+10	1.18E+10	1.43E+10	1.23E+10	1.39E+10	1.43E+10	1.15E+10	576710000	531560000	522510000	559010000	556990000	535650000	554350000	Q9Y2X3	470125000	490291666.7	593791666.7	513541666.7	580333333.3	595375000	477416666.7	139.974	128.883	128.766	131.91	110.3325	127.602	125.4355	116.511
ENSG00000055070	C1orf144	Q7Z422;C9K0U0;B4DNI1;Q7Z422-3;Q7Z422-4;Q7Z422-2;F8WEE8	UPF0485 protein C1orf144	>sp|Q7Z422|CA144_HUMAN UPF0485 protein C1orf144 OS=Homo sapiens GN=C1orf144 PE=1 SV=1;>tr|C9K0U0|C9K0U0_HUMAN UPF0485 protein C1orf144 OS=Homo sapiens GN=C1orf144 PE=4 SV=1;>tr|B4DNI1|B4DNI1_HUMAN UPF0485 protein C1orf144 OS=Homo sapiens GN=C1orf144 PE=2 S	86.2	7	12	1.40E-136	324120000	478710000	521320000	430320000	511860000	360200000	357800000	9484200	8989700	8660900	10914000	11906000	9023400	8004300	Q7Z422	40515000	59838750	65165000	53790000	63982500	45025000	44725000	NA	NA	NA	NA	NA	NA	NA	NA
ENSG00000055130	CUL1	Q13616;E7EWR0	Cullin-1	>sp|Q13616|CUL1_HUMAN Cullin-1 OS=Homo sapiens GN=CUL1 PE=1 SV=2;>tr|E7EWR0|E7EWR0_HUMAN Cullin-1 OS=Homo sapiens GN=CUL1 PE=3 SV=1	73.3	2	69	0	3344900000	3889100000	5131800000	3682200000	3794300000	3888700000	3675700000	126640000	129780000	132230000	131020000	130920000	124820000	134930000	Q13616	72715217.39	84545652.17	111560869.6	80047826.09	82484782.61	84536956.52	79906521.74	49.495	45.5749	46.2379	47.4927	47.6316	44.4362	49.34525	45.9961
ENSG00000055147	FAM114A2	Q9NRY5;E7ESJ7;B3KTE4	Protein FAM114A2	>sp|Q9NRY5|F1142_HUMAN Protein FAM114A2 OS=Homo sapiens GN=FAM114A2 PE=1 SV=4;>tr|E7ESJ7|E7ESJ7_HUMAN Protein FAM114A2 OS=Homo sapiens GN=FAM114A2 PE=4 SV=1;>tr|B3KTE4|B3KTE4_HUMAN Uncharacterized protein OS=Homo sapiens GN=FAM114A2 PE=2 SV=1	58.2	9	25	1.35E-123	189120000	240800000	272180000	189120000	225890000	203210000	222280000	5149400	7345100	4528300	5020800	5323600	6275600	7099300	Q9NRY5	6100645.161	7767741.935	8780000	6100645.161	7286774.194	6555161.29	7170322.581	6.7709	6.54719	6.849385	7.22365	6.38958	7.50848	7.45229	7.62584
ENSG00000055163	CYFIP2	E7EVF4;Q96F07-2;E7EVJ5;F5H583;E7EW33	NA	>tr|E7EVF4|E7EVF4_HUMAN Cytoplasmic FMR1-interacting protein 2 OS=Homo sapiens GN=CYFIP2 PE=4 SV=1;>sp|Q96F07-2|CYFP2_HUMAN Isoform 2 of Cytoplasmic FMR1-interacting protein 2 OS=Homo sapiens GN=CYFIP2;>tr|E7EVJ5|E7EVJ5_HUMAN Cytoplasmic FMR1-interacting p	29.5	5	32	2.23E-157	59451000	41443000	61761000	56823000	44250000	17051000	73369000	1143700	1187400	1020200	1176400	1309100	1130400	1203500	E7EVF4	900772.7273	627924.2424	935772.7273	860954.5455	670454.5455	258348.4848	1111651.515	2.97268	2.65594	2.742265	4.28971	3.473775	5.05706	2.333965	5.13887
ENSG00000055163	CYFIP2	E7EWA4;Q96F07;H7C229	Cytoplasmic FMR1-interacting protein 2	>tr|E7EWA4|E7EWA4_HUMAN Cytoplasmic FMR1-interacting protein 2 OS=Homo sapiens GN=CYFIP2 PE=4 SV=1;>sp|Q96F07|CYFP2_HUMAN Cytoplasmic FMR1-interacting protein 2 OS=Homo sapiens GN=CYFIP2 PE=1 SV=2;>tr|H7C229|H7C229_HUMAN Cytoplasmic FMR1-interacting protei	28.8	3	31	3.86E-151	2440200	1799900	3524100	1449300	0	3179500	1232900	298130	0	0	0	0	0	0	E7EWA4	35885.29412	26469.11765	51825	21313.23529	0	46757.35294	18130.88235	2.97268	2.65594	2.742265	4.28971	3.473775	5.05706	2.333965	5.13887
ENSG00000055208	TAB2	Q9NYJ8;B4DIR9;Q9NYJ8-2	TGF-beta-activated kinase 1 and MAP3K7-binding protein 2	>sp|Q9NYJ8|TAB2_HUMAN TGF-beta-activated kinase 1 and MAP3K7-binding protein 2 OS=Homo sapiens GN=TAB2 PE=1 SV=1;>tr|B4DIR9|B4DIR9_HUMAN TGF-beta-activated kinase 1 and MAP3K7-binding protein 2 OS=Homo sapiens GN=TAB2 PE=2 SV=1;>sp|Q9NYJ8-2|TAB2_HUMAN Isof	8.8	3	4	4.90E-14	2369700	28408000	2425600	1914800	1265500	2400100	1062600	463520	432670	449060	462220	441250	466130	523570	Q9NYJ8	94788	1136320	97024	76592	50620	96004	42504	29.3882	26.9431	26.89485	17.8535	28.37855	19.6539	32.47005	20.114
ENSG00000055332	EIF2AK2	P19525;E9PC80;Q05CP4	Interferon-induced, double-stranded RNA-activated protein kinase	>sp|P19525|E2AK2_HUMAN Interferon-induced, double-stranded RNA-activated protein kinase OS=Homo sapiens GN=EIF2AK2 PE=1 SV=2;>tr|E9PC80|E9PC80_HUMAN Interferon-induced, double-stranded RNA-activated protein kinase OS=Homo sapiens GN=EIF2AK2 PE=4 SV=1;>tr|Q	58.4	5	36	0	2700800000	3420500000	3.82E+09	3077100000	3520800000	3100900000	2968100000	123870000	128390000	130570000	130020000	134530000	146070000	133200000	P19525	128609523.8	162880952.4	181714285.7	146528571.4	167657142.9	147661904.8	141338095.2	43.6326	42.8197	40.01795	32.4382	40.6419	30.8845	41.2311	32.3139
ENSG00000055483	USP36	Q9P275-2;Q9P275;E9PEW0	Ubiquitin carboxyl-terminal hydrolase 36	>sp|Q9P275-2|UBP36_HUMAN Isoform 2 of Ubiquitin carboxyl-terminal hydrolase 36 OS=Homo sapiens GN=USP36;>sp|Q9P275|UBP36_HUMAN Ubiquitin carboxyl-terminal hydrolase 36 OS=Homo sapiens GN=USP36 PE=1 SV=3;>tr|E9PEW0|E9PEW0_HUMAN Ubiquitin carboxyl-terminal h	30.7	4	26	6.19E-125	313860000	330630000	386280000	231140000	153590000	101800000	199300000	7233800	5806700	5828400	6554400	7294000	5887100	5578400	Q9P275	4755454.545	5009545.455	5852727.273	3502121.212	2327121.212	1542424.242	3019696.97	14.8733	15.9749	16.98845	9.536	16.7788	11.2587	13.70775	11.4377
ENSG00000055609	MLL3	Q8NEZ4;Q8NEZ4-3;Q8NEZ4-2	Histone-lysine N-methyltransferase MLL3	>sp|Q8NEZ4|MLL3_HUMAN Histone-lysine N-methyltransferase MLL3 OS=Homo sapiens GN=MLL3 PE=1 SV=3;>sp|Q8NEZ4-3|MLL3_HUMAN Isoform 3 of Histone-lysine N-methyltransferase MLL3 OS=Homo sapiens GN=MLL3;>sp|Q8NEZ4-2|MLL3_HUMAN Isoform 2 of Histone-lysine N-methy	9.8	8	35	8.74E-91	327820000	237520000	267030000	163850000	250840000	287030000	258840000	15586000	12620000	13370000	15717000	15880000	17817000	18070000	Q8NEZ4	1490090.909	1079636.364	1213772.727	744772.7273	1140181.818	1304681.818	1176545.455	NA	NA	NA	NA	NA	NA	NA	NA
ENSG00000055609	DKFZp686C08112	Q6N019	NA	>tr|Q6N019|Q6N019_HUMAN Histone-lysine N-methyltransferase MLL3 OS=Homo sapiens GN=DKFZp686C08112 PE=2 SV=2	9.5	1	1	0.042299	0	0	0	0	0	0	0	0	0	0	0	0	0	0	Q6N019	0	0	0	0	0	0	0	NA	NA	NA	NA	NA	NA	NA	NA
ENSG00000055917	PUM2	C9JW01	NA	>tr|C9JW01|C9JW01_HUMAN Pumilio homolog 2 (Fragment) OS=Homo sapiens GN=PUM2 PE=4 SV=1	52.6	1	16	4.37E-64	1387700	1180800	829070	356600	140920	408050	496810	0	143870	0	0	0	0	0	C9JW01	99121.42857	84342.85714	59219.28571	25471.42857	10065.71429	29146.42857	35486.42857	81.6548	77.8297	77.72975	68.1222	73.75475	71.4993	83.2305	68.528
ENSG00000055917	PUM2	Q8TB72;Q8TB72-2	Pumilio homolog 2	>sp|Q8TB72|PUM2_HUMAN Pumilio homolog 2 OS=Homo sapiens GN=PUM2 PE=1 SV=2;>sp|Q8TB72-2|PUM2_HUMAN Isoform 2 of Pumilio homolog 2 OS=Homo sapiens GN=PUM2	32.9	5	34	0	0	13320000	13433000	5248000	3956400	0	0	0	0	0	0	43936	0	0	Q8TB72	0	370000	373138.8889	145777.7778	109900	0	0	81.6548	77.8297	77.72975	68.1222	73.75475	71.4993	83.2305	68.528
ENSG00000055917	PUM2	B4E2B6	NA	>tr|B4E2B6|B4E2B6_HUMAN Pumilio homolog 2 OS=Homo sapiens GN=PUM2 PE=2 SV=1	31.4	1	30	0	0	0	0	0	0	0	0	0	0	0	0	0	0	0	B4E2B6	0	0	0	0	0	0	0	81.6548	77.8297	77.72975	68.1222	73.75475	71.4993	83.2305	68.528
ENSG00000055917	NA	Q8TB72-3	NA	>sp|Q8TB72-3|PUM2_HUMAN Isoform 3 of Pumilio homolog 2 OS=Homo sapiens GN=PUM2	32.8	1	34	0	698780000	652470000	784670000	820750000	929400000	948130000	796370000	27836000	21466000	22444000	26572000	21539000	30901000	23842000	Q8TB72	19410555.56	18124166.67	21796388.89	22798611.11	25816666.67	26336944.44	22121388.89	81.6548	77.8297	77.72975	68.1222	73.75475	71.4993	83.2305	68.528
ENSG00000055950	MRPL43	Q8N983;Q8N983-2;B1AL05	39S ribosomal protein L43, mitochondrial	>sp|Q8N983|RM43_HUMAN 39S ribosomal protein L43, mitochondrial OS=Homo sapiens GN=MRPL43 PE=1 SV=1;>sp|Q8N983-2|RM43_HUMAN Isoform 2 of 39S ribosomal protein L43, mitochondrial OS=Homo sapiens GN=MRPL43;>tr|B1AL05|B1AL05_HUMAN 39S ribosomal protein L43, mi	53	3	11	1.19E-107	766610	433370	481540	315930	489900	340170	358860	0	0	0	0	0	0	83984	Q8N983	69691.81818	39397.27273	43776.36364	28720.90909	44536.36364	30924.54545	32623.63636	NA	NA	NA	NA	NA	NA	NA	NA
ENSG00000055950	MRPL43	H0YBU8	NA	>tr|H0YBU8|H0YBU8_HUMAN 39S ribosomal protein L43, mitochondrial (Fragment) OS=Homo sapiens GN=MRPL43 PE=4 SV=1	64.9	1	9	2.52E-101	1234900	0	47163000	0	0	0	0	0	0	3847500	0	0	0	0	H0YBU8	123490	0	4716300	0	0	0	0	NA	NA	NA	NA	NA	NA	NA	NA
ENSG00000055950	MRPL43	Q8N983-4;B1AL06;C9J5Q3;H0Y6Y8;Q8N983-3	NA	>sp|Q8N983-4|RM43_HUMAN Isoform 4 of 39S ribosomal protein L43, mitochondrial OS=Homo sapiens GN=MRPL43;>tr|B1AL06|B1AL06_HUMAN 39S ribosomal protein L43, mitochondrial OS=Homo sapiens GN=MRPL43 PE=2 SV=1;>tr|C9J5Q3|C9J5Q3_HUMAN 39S ribosomal protein L43,	71.1	5	11	8.27E-108	753280000	779870000	931030000	786420000	824420000	713750000	1105700000	26131000	29623000	29752000	30977000	30483000	27452000	29038000	Q8N983	68480000	70897272.73	84639090.91	71492727.27	74947272.73	64886363.64	100518181.8	NA	NA	NA	NA	NA	NA	NA	NA
ENSG00000055955	ITIH4	B7ZKJ8;Q14624;Q14624-2;E9PGN5;F5H194;F5GXQ1	Inter-alpha-trypsin inhibitor heavy chain H4;70 kDa inter-alpha-trypsin inhibitor heavy chain H4;35 kDa inter-alpha-trypsin inhibitor heavy chain H4	>tr|B7ZKJ8|B7ZKJ8_HUMAN 35 kDa inter-alpha-trypsin inhibitor heavy chain H4 OS=Homo sapiens GN=ITIH4 PE=2 SV=1;>sp|Q14624|ITIH4_HUMAN Inter-alpha-trypsin inhibitor heavy chain H4 OS=Homo sapiens GN=ITIH4 PE=1 SV=4;>sp|Q14624-2|ITIH4_HUMAN Isoform 2 of Inte	7.9	7	7	4.91E-11	66320000	35282000	73782000	56497000	136640000	75345000	50725000	3594500	3409400	2710400	4258100	5633600	4664500	2938900	B7ZKJ8	1441739.13	767000	1603956.522	1228195.652	2970434.783	1637934.783	1102717.391	NA	NA	NA	NA	NA	NA	NA	NA
ENSG00000055957	ITIH1	H7C0N0	NA	>tr|H7C0N0|H7C0N0_HUMAN Inter-alpha-trypsin inhibitor heavy chain H1 (Fragment) OS=Homo sapiens GN=ITIH1 PE=4 SV=1	2.2	1	1	0.030501	0	0	0	0	0	0	0	0	0	0	0	0	0	0	H7C0N0	0	0	0	0	0	0	0	NA	NA	NA	NA	NA	NA	NA	NA
ENSG00000056050	C4orf27	Q9NWY4	UPF0609 protein C4orf27	>sp|Q9NWY4|CD027_HUMAN UPF0609 protein C4orf27 OS=Homo sapiens GN=C4orf27 PE=1 SV=2	69.7	2	27	8.36E-187	960440000	987230000	1199200000	840600000	1321700000	824370000	1217500000	21818000	18454000	20851000	19588000	22744000	24459000	22572000	Q9NWY4	50549473.68	51959473.68	63115789.47	44242105.26	69563157.89	43387894.74	64078947.37	16.1603	18.2053	17.56775	30.4272	16.9914	30.1423	17.2757	24.8863
ENSG00000056097	ZFR	Q96KR1;B5MEH6	Zinc finger RNA-binding protein	>sp|Q96KR1|ZFR_HUMAN Zinc finger RNA-binding protein OS=Homo sapiens GN=ZFR PE=1 SV=2;>tr|B5MEH6|B5MEH6_HUMAN Zinc finger RNA-binding protein OS=Homo sapiens GN=ZFR PE=4 SV=1	61.2	4	63	0	2203100000	2108700000	2925300000	2.39E+09	2641100000	2654300000	2571500000	73898000	66163000	78675000	76715000	67730000	74037000	65419000	Q96KR1	47893478.26	45841304.35	63593478.26	51913043.48	57415217.39	57702173.91	55902173.91	53.7478	51.6361	50.69575	58.0034	48.64095	59.3926	54.09555	58.4203
ENSG00000056277	ZNF280C	Q8ND82;Q9UJJ2	Zinc finger protein 280C	>sp|Q8ND82|Z280C_HUMAN Zinc finger protein 280C OS=Homo sapiens GN=ZNF280C PE=1 SV=1;>tr|Q9UJJ2|Q9UJJ2_HUMAN Zinc finger protein 280C (Fragment) OS=Homo sapiens GN=ZNF280C PE=2 SV=1	28.8	4	15	2.30E-36	60355000	96311000	141790000	80243000	76934000	22442000	41170000	5111800	6873200	5995100	4701200	5163200	4231600	3080900	Q8ND82	1547564.103	2469512.821	3635641.026	2057512.821	1972666.667	575435.8974	1055641.026	4.97812	5.55631	5.42824	5.02965	5.33851	5.94339	5.134625	5.93958
ENSG00000056291	NPFFR2	Q9Y5X5;Q9Y5X5-3;Q9Y5X5-2	Neuropeptide FF receptor 2	>sp|Q9Y5X5|NPFF2_HUMAN Neuropeptide FF receptor 2 OS=Homo sapiens GN=NPFFR2 PE=1 SV=2;>sp|Q9Y5X5-3|NPFF2_HUMAN Isoform 3 of Neuropeptide FF receptor 2 OS=Homo sapiens GN=NPFFR2;>sp|Q9Y5X5-2|NPFF2_HUMAN Isoform 2 of Neuropeptide FF receptor 2 OS=Homo sapien	6.3	3	2	0.0010446	1226900	0	1261100	1528400	0	0	0	0	0	0	162590	0	0	0	Q9Y5X5	64573.68421	0	66373.68421	80442.10526	0	0	0	NA	NA	NA	NA	NA	NA	NA	NA
ENSG00000057019	DCBLD2	Q96PD2-2;Q96PD2;E7ET90	Discoidin, CUB and LCCL domain-containing protein 2	>sp|Q96PD2-2|DCBD2_HUMAN Isoform 2 of Discoidin, CUB and LCCL domain-containing protein 2 OS=Homo sapiens GN=DCBLD2;>sp|Q96PD2|DCBD2_HUMAN Discoidin, CUB and LCCL domain-containing protein 2 OS=Homo sapiens GN=DCBLD2 PE=1 SV=1;>tr|E7ET90|E7ET90_HUMAN Disco	7.5	4	3	7.58E-05	0	0	0	0	2821800	0	0	0	0	0	0	2287200	0	0	Q96PD2	0	0	0	0	85509.09091	0	0	4.10771	6.04238	6.13729	7.20363	4.977325	5.80908	5.738655	5.47307
ENSG00000057149	SERPINB3;SERPINB4	P29508;P29508-2;P48594;F8W9L1;C9JZ65	Serpin B3;Serpin B4	>sp|P29508|SPB3_HUMAN Serpin B3 OS=Homo sapiens GN=SERPINB3 PE=1 SV=2;>sp|P29508-2|SPB3_HUMAN Isoform 2 of Serpin B3 OS=Homo sapiens GN=SERPINB3;>sp|P48594|SPB4_HUMAN Serpin B4 OS=Homo sapiens GN=SERPINB4 PE=1 SV=2;>tr|F8W9L1|F8W9L1_HUMAN Serpin B4 OS=Homo	4.4	5	2	0.00057572	0	0	0	0	7948600	0	0	0	0	0	0	110640	0	0	P29508	0	0	0	0	361300	0	0	NA	NA	NA	NA	NA	NA	NA	NA
ENSG00000057252	SOAT1	P35610;B1APM4	Sterol O-acyltransferase 1	>sp|P35610|SOAT1_HUMAN Sterol O-acyltransferase 1 OS=Homo sapiens GN=SOAT1 PE=1 SV=3;>tr|B1APM4|B1APM4_HUMAN Sterol O-acyltransferase (Acyl-Coenzyme A: cholesterol acyltransferase) 1 (Fragment) OS=Homo sapiens GN=SOAT1 PE=4 SV=1	16.5	4	9	1.44E-37	286490000	490950000	476810000	230030000	203860000	264210000	168260000	7708200	8410800	5829400	5711800	5126400	7011000	5291900	P35610	13642380.95	23378571.43	22705238.1	10953809.52	9707619.048	12581428.57	8012380.952	13.5147	13.5208	11.6534	16.3151	13.8395	14.0367	14.9153	13.3226
ENSG00000057468	MSH4	O15457	MutS protein homolog 4	>sp|O15457|MSH4_HUMAN MutS protein homolog 4 OS=Homo sapiens GN=MSH4 PE=2 SV=2	5	1	3	1.04E-05	2012300	17005000	2978600	644450	1015100	0	26297000	0	397830	0	0	0	0	0	O15457	37264.81481	314907.4074	55159.25926	11934.25926	18798.14815	0	486981.4815	NA	NA	NA	NA	NA	NA	NA	NA
ENSG00000057608	GDI2	Q5SX86	NA	>tr|Q5SX86|Q5SX86_HUMAN GDP dissociation inhibitor 2 (Fragment) OS=Homo sapiens GN=GDI2 PE=2 SV=1	83.2	1	21	2.00E-114	0	0	0	0	0	0	0	0	0	0	0	0	0	0	Q5SX86	0	0	0	0	0	0	0	101.948	97.508	89.40985	96.228	93.316	95.3439	102.3615	86.492
ENSG00000057608	GDI2	P50395;E7EU23;P50395-2;Q5SX87	Rab GDP dissociation inhibitor beta	>sp|P50395|GDIB_HUMAN Rab GDP dissociation inhibitor beta OS=Homo sapiens GN=GDI2 PE=1 SV=2;>tr|E7EU23|E7EU23_HUMAN Rab GDP dissociation inhibitor beta OS=Homo sapiens GN=GDI2 PE=4 SV=1;>sp|P50395-2|GDIB_HUMAN Isoform 2 of Rab GDP dissociation inhibitor be	94.8	7	60	0	1.88E+10	2.42E+10	2.94E+10	2.02E+10	2.51E+10	2.11E+10	2.08E+10	966750000	935100000	956760000	948830000	971350000	897230000	950480000	P50395	669821428.6	864535714.3	1049321429	722964285.7	898142857.1	754892857.1	743642857.1	101.948	97.508	89.40985	96.228	93.316	95.3439	102.3615	86.492
ENSG00000057663	ATG5	Q9H1Y0;Q9H1Y0-2	Autophagy protein 5	>sp|Q9H1Y0|ATG5_HUMAN Autophagy protein 5 OS=Homo sapiens GN=ATG5 PE=1 SV=2;>sp|Q9H1Y0-2|ATG5_HUMAN Isoform Short of Autophagy protein 5 OS=Homo sapiens GN=ATG5	34.9	3	9	1.64E-57	238670000	204500000	215840000	181810000	252530000	95657000	150150000	3995800	3569100	2852800	4107100	3754800	3770600	4041700	Q9H1Y0	17047857.14	14607142.86	15417142.86	12986428.57	18037857.14	6832642.857	10725000	42.3801	46.8876	42.8838	51.4779	43.8013	49.1787	47.1732	46.0969
ENSG00000057704	TMCC3	Q9ULS5;G3V207;F8VQF2	Transmembrane and coiled-coil domains protein 3	>sp|Q9ULS5|TMCC3_HUMAN Transmembrane and coiled-coil domains protein 3 OS=Homo sapiens GN=TMCC3 PE=2 SV=3;>tr|G3V207|G3V207_HUMAN Transmembrane and coiled-coil domain family 3, isoform CRA_c OS=Homo sapiens GN=TMCC3 PE=4 SV=1;>tr|F8VQF2|F8VQF2_HUMAN Transm	4.2	3	2	0.00056028	0	5760800	0	0	0	0	0	0	130230	0	0	0	0	0	Q9ULS5	0	213362.963	0	0	0	0	0	NA	NA	NA	NA	NA	NA	NA	NA
ENSG00000057757	PITHD1	Q9GZP4;Q9GZP4-2	PITH domain-containing protein 1	>sp|Q9GZP4|PITH1_HUMAN PITH domain-containing protein 1 OS=Homo sapiens GN=PITHD1 PE=1 SV=1;>sp|Q9GZP4-2|PITH1_HUMAN Isoform 2 of PITH domain-containing protein 1 OS=Homo sapiens GN=PITHD1	66.8	2	14	1.37E-184	180290000	867310000	589070000	333800000	295580000	170490000	225510000	13397000	14093000	11772000	11419000	12125000	11813000	12930000	Q9GZP4	12019333.33	57820666.67	39271333.33	22253333.33	19705333.33	11366000	15034000	42.8005	41.7732	37.7531	26.0865	42.03245	25.3949	42.91675	26.2581
ENSG00000057935	MTA3	Q9BTC8;E7EV10;F8W8M8;Q9BTC8-2;E7EQY4;E9PCS8;D6W5A2	Metastasis-associated protein MTA3	>sp|Q9BTC8|MTA3_HUMAN Metastasis-associated protein MTA3 OS=Homo sapiens GN=MTA3 PE=1 SV=2;>tr|E7EV10|E7EV10_HUMAN Metastasis-associated protein MTA3 OS=Homo sapiens GN=MTA3 PE=4 SV=1;>tr|F8W8M8|F8W8M8_HUMAN Metastasis-associated protein MTA3 OS=Homo sapie	44.8	8	21	1.40E-91	45578000	47508000	120960000	45070000	81255000	60643000	27125000	1685700	2640100	1592600	2269500	2641400	1662700	1960000	Q9BTC8	1302228.571	1357371.429	3456000	1287714.286	2321571.429	1732657.143	775000	21.2929	20.1454	22.91885	29.8109	23.3813	36.0862	23.7732	36.5534
ENSG00000058056	USP13	Q92995;Q92995-2	Ubiquitin carboxyl-terminal hydrolase 13	>sp|Q92995|UBP13_HUMAN Ubiquitin carboxyl-terminal hydrolase 13 OS=Homo sapiens GN=USP13 PE=1 SV=2;>sp|Q92995-2|UBP13_HUMAN Isoform 2 of Ubiquitin carboxyl-terminal hydrolase 13 OS=Homo sapiens GN=USP13	13.6	2	10	7.36E-39	51684000	53195000	66526000	49713000	46408000	28203000	47643000	1292300	1302300	1198900	901540	1592000	1173800	1594400	Q92995	1292100	1329875	1663150	1242825	1160200	705075	1191075	8.15622	8.00013	7.24288	7.13519	8.922905	7.55302	9.607775	8.88269
ENSG00000058063	ATP11B	Q9Y2G3;H7C4W6	Probable phospholipid-transporting ATPase IF	>sp|Q9Y2G3|AT11B_HUMAN Probable phospholipid-transporting ATPase IF OS=Homo sapiens GN=ATP11B PE=1 SV=2;>tr|H7C4W6|H7C4W6_HUMAN Probable phospholipid-transporting ATPase IF (Fragment) OS=Homo sapiens GN=ATP11B PE=4 SV=1	6.8	2	8	2.14E-21	41826000	46001000	34465000	45598000	46190000	38105000	44588000	2474000	1920000	1565300	2598200	2591400	2126400	2139500	Q9Y2G3	774555.5556	851870.3704	638240.7407	844407.4074	855370.3704	705648.1481	825703.7037	32.9936	31.5312	35.4143	33.0326	30.29845	31.6341	35.52125	29.8569
ENSG00000058091	CDK14	O94921;O94921-2;O94921-3;E7EUK8	Cyclin-dependent kinase 14	>sp|O94921|CDK14_HUMAN Cyclin-dependent kinase 14 OS=Homo sapiens GN=CDK14 PE=1 SV=3;>sp|O94921-2|CDK14_HUMAN Isoform 2 of Cyclin-dependent kinase 14 OS=Homo sapiens GN=CDK14;>sp|O94921-3|CDK14_HUMAN Isoform 3 of Cyclin-dependent kinase 14 OS=Homo sapiens	17.1	4	7	1.83E-45	78519000	73949000	75022000	59485000	48593000	49694000	56414000	741010	662480	495890	783120	612300	709330	695390	O94921	3019961.538	2844192.308	2885461.538	2287884.615	1868961.538	1911307.692	2169769.231	NA	NA	NA	NA	NA	NA	NA	NA
ENSG00000058262	SEC61A1	B4DR61;P61619;P61619-3	Protein transport protein Sec61 subunit alpha isoform 1	>tr|B4DR61|B4DR61_HUMAN Protein transport protein Sec61 subunit alpha isoform 1 OS=Homo sapiens GN=SEC61A1 PE=2 SV=1;>sp|P61619|S61A1_HUMAN Protein transport protein Sec61 subunit alpha isoform 1 OS=Homo sapiens GN=SEC61A1 PE=1 SV=2;>sp|P61619-3|S61A1_HUMA	30.5	16	15	3.87E-178	1740200000	1254300000	2.05E+09	1825300000	2550700000	2565300000	2.24E+09	84276000	55814000	64793000	76442000	82425000	86120000	74505000	B4DR61	108762500	78393750	128250000	114081250	159418750	160331250	139937500	NA	NA	NA	NA	NA	NA	NA	NA
ENSG00000058272	PPP1R12A	H0YHI8	NA	>tr|H0YHI8|H0YHI8_HUMAN Protein phosphatase 1 regulatory subunit 12A (Fragment) OS=Homo sapiens GN=PPP1R12A PE=4 SV=1	58.9	1	21	7.45E-63	0	0	0	0	0	0	0	0	0	0	0	0	0	0	H0YHI8	0	0	0	0	0	0	0	21.7063	21.7525	23.0453	20.5587	19.76965	20.8599	23.2748	20.6299
ENSG00000058272	PPP1R12A	H0YIS4	NA	>tr|H0YIS4|H0YIS4_HUMAN Protein phosphatase 1 regulatory subunit 12A (Fragment) OS=Homo sapiens GN=PPP1R12A PE=4 SV=1	57.5	1	19	1.38E-60	10171000	7467800	10561000	7249300	6758800	5008400	8930200	425790	722030	770630	790400	718740	779110	316180	H0YIS4	598294.1176	439282.3529	621235.2941	426429.4118	397576.4706	294611.7647	525305.8824	21.7063	21.7525	23.0453	20.5587	19.76965	20.8599	23.2748	20.6299
ENSG00000058272	PPP1R12A	O14974-3;F8W7P1;O14974-4;F8W8Q6;F8VZN8	NA	>sp|O14974-3|MYPT1_HUMAN Isoform 3 of Protein phosphatase 1 regulatory subunit 12A OS=Homo sapiens GN=PPP1R12A;>tr|F8W7P1|F8W7P1_HUMAN Protein phosphatase 1 regulatory subunit 12A OS=Homo sapiens GN=PPP1R12A PE=4 SV=1;>sp|O14974-4|MYPT1_HUMAN Isoform 4 of	53	10	50	0	814020000	758830000	934930000	679840000	718910000	5.75E+08	625880000	25647000	24471000	23407000	24928000	26112000	21585000	18376000	O14974	16958750	15808958.33	19477708.33	14163333.33	14977291.67	11979166.67	13039166.67	21.7063	21.7525	23.0453	20.5587	19.76965	20.8599	23.2748	20.6299
ENSG00000058272	PPP1R12A	O14974;F5H1B6;F8VWB4;O14974-2;F8W9E8	Protein phosphatase 1 regulatory subunit 12A	>sp|O14974|MYPT1_HUMAN Protein phosphatase 1 regulatory subunit 12A OS=Homo sapiens GN=PPP1R12A PE=1 SV=1;>tr|F5H1B6|F5H1B6_HUMAN Protein phosphatase 1 regulatory subunit 12A OS=Homo sapiens GN=PPP1R12A PE=4 SV=1;>tr|F8VWB4|F8VWB4_HUMAN Protein phosphatase	51.3	5	50	0	25557000	15442000	17923000	14457000	13760000	10908000	13704000	0	0	0	0	0	0	150550	O14974	532437.5	321708.3333	373395.8333	301187.5	286666.6667	227250	285500	21.7063	21.7525	23.0453	20.5587	19.76965	20.8599	23.2748	20.6299
ENSG00000058335	RASGRF1	F8VPA5;Q13972;Q13972-2	Ras-specific guanine nucleotide-releasing factor 1	>tr|F8VPA5|F8VPA5_HUMAN Ras-specific guanine nucleotide-releasing factor 1 OS=Homo sapiens GN=RASGRF1 PE=4 SV=1;>sp|Q13972|RGRF1_HUMAN Ras-specific guanine nucleotide-releasing factor 1 OS=Homo sapiens GN=RASGRF1 PE=1 SV=1;>sp|Q13972-2|RGRF1_HUMAN Isoform	4.5	3	4	8.56E-07	13711000	801590	550420	408220	101830	631020	333110	716910	0	0	0	0	0	0	F8VPA5	217634.9206	12723.65079	8736.825397	6479.68254	1616.349206	10016.19048	5287.460317	NA	NA	NA	NA	NA	NA	NA	NA
ENSG00000058453	CROCC	Q5TZA2;B1AKD8;Q5TZA2-2	Rootletin	>sp|Q5TZA2|CROCC_HUMAN Rootletin OS=Homo sapiens GN=CROCC PE=1 SV=1;>tr|B1AKD8|B1AKD8_HUMAN Ciliary rootlet coiled-coil, rootletin (Fragment) OS=Homo sapiens GN=CROCC PE=4 SV=1;>sp|Q5TZA2-2|CROCC_HUMAN Isoform 2 of Rootletin OS=Homo sapiens GN=CROCC	3.5	4	9	1.45E-19	700110000	702440000	1067100000	922380000	841150000	1202700000	865870000	58647000	61672000	64918000	74905000	61829000	52332000	66185000	Q5TZA2	6141315.789	6161754.386	9360526.316	8091052.632	7378508.772	10550000	7595350.877	2.43818	3.3693	2.440425	2.68445	3.139975	1.76259	2.815755	1.67974
ENSG00000058600	POLR3E	Q9NVU0;H3BT11;B4DL24;Q9NVU0-2;Q9NVU0-3	DNA-directed RNA polymerase III subunit RPC5	>sp|Q9NVU0|RPC5_HUMAN DNA-directed RNA polymerase III subunit RPC5 OS=Homo sapiens GN=POLR3E PE=1 SV=1;>tr|H3BT11|H3BT11_HUMAN DNA-directed RNA polymerase III subunit RPC5 OS=Homo sapiens GN=POLR3E PE=4 SV=1;>tr|B4DL24|B4DL24_HUMAN DNA-directed RNA polymer	43.1	12	21	1.25E-50	42960000	139800000	181660000	66223000	35524000	17879000	46591000	3530100	4056000	3660500	3065700	3904400	2695700	2924900	Q9NVU0	1022857.143	3328571.429	4325238.095	1576738.095	845809.5238	425690.4762	1109309.524	25.687	27.8794	24.26575	18.6858	27.8257	22.2612	25.6993	23.8738
ENSG00000058668	ATP2B4	P23634;P23634-6;P23634-8;P23634-7;P23634-2;P23634-4;P23634-3;P23634-5	Plasma membrane calcium-transporting ATPase 4	>sp|P23634|AT2B4_HUMAN Plasma membrane calcium-transporting ATPase 4 OS=Homo sapiens GN=ATP2B4 PE=1 SV=2;>sp|P23634-6|AT2B4_HUMAN Isoform XB of Plasma membrane calcium-transporting ATPase 4 OS=Homo sapiens GN=ATP2B4;>sp|P23634-8|AT2B4_HUMAN Isoform ZD of P	42.3	11	43	0	498240000	694620000	678390000	428220000	524260000	428210000	511350000	13224000	12379000	9615700	11326000	10076000	12095000	12345000	P23634	8590344.828	11976206.9	11696379.31	7383103.448	9038965.517	7382931.034	8816379.31	17.4637	19.2816	21.137	15.9805	17.869	17.5896	18.41295	16.9787
ENSG00000058673	ZC3H11A	O75152;B4DLG2;E9PQ61;E9PBY7	Zinc finger CCCH domain-containing protein 11A	>sp|O75152|ZC11A_HUMAN Zinc finger CCCH domain-containing protein 11A OS=Homo sapiens GN=ZC3H11A PE=1 SV=3;>tr|B4DLG2|B4DLG2_HUMAN Zinc finger CCCH domain-containing protein 11A OS=Homo sapiens GN=ZC3H11A PE=2 SV=1;>tr|E9PQ61|E9PQ61_HUMAN Zinc finger CCCH	57.9	5	45	0	990530000	932370000	1046400000	803900000	877570000	643390000	814230000	22475000	21763000	19526000	20624000	19103000	20456000	20714000	O75152	23584047.62	22199285.71	24914285.71	19140476.19	20894523.81	15318809.52	19386428.57	50.1778	46.8012	48.1206	46.1937	43.54805	46.4614	51.2013	46.8431
ENSG00000058729	RIOK2	Q9BVS4;D6RDI3	Serine/threonine-protein kinase RIO2	>sp|Q9BVS4|RIOK2_HUMAN Serine/threonine-protein kinase RIO2 OS=Homo sapiens GN=RIOK2 PE=1 SV=2;>tr|D6RDI3|D6RDI3_HUMAN Serine/threonine-protein kinase RIO2 OS=Homo sapiens GN=RIOK2 PE=4 SV=1	38.2	4	15	8.37E-173	238720000	338240000	275820000	219200000	231940000	199200000	251140000	5619300	5555200	4744200	5197300	4958100	5789500	5761900	Q9BVS4	10850909.09	15374545.45	12537272.73	9963636.364	10542727.27	9054545.455	11415454.55	25.3281	21.6856	27.25715	35.826	20.21035	32.0485	25.3307	29.7616
ENSG00000058804	TMEM48	Q9BTX1;Q9BTX1-2;G3XA81;Q9BTX1-4	Nucleoporin NDC1	>sp|Q9BTX1|NDC1_HUMAN Nucleoporin NDC1 OS=Homo sapiens GN=TMEM48 PE=1 SV=2;>sp|Q9BTX1-2|NDC1_HUMAN Isoform 2 of Nucleoporin NDC1 OS=Homo sapiens GN=TMEM48;>tr|G3XA81|G3XA81_HUMAN Nucleoporin NDC1 OS=Homo sapiens GN=TMEM48 PE=4 SV=1;>sp|Q9BTX1-4|NDC1_HUMAN	24.5	6	16	9.13E-128	258730000	292150000	319170000	230360000	178300000	148820000	261170000	8039400	8902800	7803800	8145800	5759200	8228800	8458500	Q9BTX1	9951153.846	11236538.46	12275769.23	8860000	6857692.308	5723846.154	10045000	24.1463	23.9605	20.9923	38.4252	25.1147	45.2019	26.0795	44.5035
ENSG00000058804	TMEM48	B4DZG6	NA	>tr|B4DZG6|B4DZG6_HUMAN Nucleoporin NDC1 OS=Homo sapiens GN=TMEM48 PE=2 SV=1	43.4	1	16	1.95E-125	7506000	0	0	0	10226000	0	0	2056700	0	0	0	0	0	0	B4DZG6	417000	0	0	0	568111.1111	0	0	24.1463	23.9605	20.9923	38.4252	25.1147	45.2019	26.0795	44.5035
ENSG00000058866	DGKG	P49619;P49619-2;P49619-3;F5GX27;H0YGX1	Diacylglycerol kinase gamma	>sp|P49619|DGKG_HUMAN Diacylglycerol kinase gamma OS=Homo sapiens GN=DGKG PE=2 SV=3;>sp|P49619-2|DGKG_HUMAN Isoform 2 of Diacylglycerol kinase gamma OS=Homo sapiens GN=DGKG;>sp|P49619-3|DGKG_HUMAN Isoform 3 of Diacylglycerol kinase gamma OS=Homo sapiens GN	7.6	5	3	1.31E-11	5601500	6657100	14589000	3618900	7821300	8321700	5987300	229880	253940	174560	263890	276210	217560	200580	P49619	155597.2222	184919.4444	405250	100525	217258.3333	231158.3333	166313.8889	15.4504	6.208	2.39584	7.11089	2.29464	8.03663	2.88711	9.66617
ENSG00000059145	UNKL	E9PDK2;Q9H9P5	Putative E3 ubiquitin-protein ligase UNKL	>tr|E9PDK2|E9PDK2_HUMAN Putative E3 ubiquitin-protein ligase UNKL OS=Homo sapiens GN=UNKL PE=4 SV=1;>sp|Q9H9P5|UNKL_HUMAN Putative E3 ubiquitin-protein ligase UNKL OS=Homo sapiens GN=UNKL PE=1 SV=3	5.5	3	4	1.10E-07	0	0	0	0	0	3734700	0	0	0	0	0	0	1366900	0	E9PDK2	0	0	0	0	0	113172.7273	0	2.29942	2.27876	2.87508	1.68146	3.12442	2.28568	3.06411	2.79948
ENSG00000059377	TBXAS1	P24557;E7EP08;C9J8N6;E7ESB5;E7EMU9;E7ENP0	Thromboxane-A synthase	>sp|P24557|THAS_HUMAN Thromboxane-A synthase OS=Homo sapiens GN=TBXAS1 PE=1 SV=3;>tr|E7EP08|E7EP08_HUMAN Thromboxane-A synthase OS=Homo sapiens GN=TBXAS1 PE=3 SV=1;>tr|C9J8N6|C9J8N6_HUMAN Thromboxane-A synthase OS=Homo sapiens GN=TBXAS1 PE=3 SV=1;>tr|E7ESB	44.7	11	23	9.84E-106	346560000	353820000	524410000	390580000	450690000	339960000	500090000	16900000	14798000	13100000	15156000	16272000	16702000	19579000	P24557	11552000	11794000	17480333.33	13019333.33	15023000	11332000	16669666.67	NA	NA	NA	NA	NA	NA	NA	NA
ENSG00000059378	PARP12	Q9H0J9;G5E9U9	Poly [ADP-ribose] polymerase 12	>sp|Q9H0J9|PAR12_HUMAN Poly [ADP-ribose] polymerase 12 OS=Homo sapiens GN=PARP12 PE=1 SV=1;>tr|G5E9U9|G5E9U9_HUMAN Poly (ADP-ribose) polymerase family, member 12, isoform CRA_a OS=Homo sapiens GN=PARP12 PE=4 SV=1	19.4	4	10	2.78E-44	86180000	89158000	73925000	61592000	49044000	30554000	58051000	1144300	1086600	967130	1017900	950840	1065700	1120300	Q9H0J9	2267894.737	2346263.158	1945394.737	1620842.105	1290631.579	804052.6316	1527657.895	30.7905	29.0109	31.8231	13.9066	30.1088	14.0274	30.36175	12.7441
ENSG00000059573	ALDH18A1	P54886;P54886-2	Delta-1-pyrroline-5-carboxylate synthase;Glutamate 5-kinase;Gamma-glutamyl phosphate reductase	>sp|P54886|P5CS_HUMAN Delta-1-pyrroline-5-carboxylate synthase OS=Homo sapiens GN=ALDH18A1 PE=1 SV=2;>sp|P54886-2|P5CS_HUMAN Isoform Short of Delta-1-pyrroline-5-carboxylate synthase OS=Homo sapiens GN=ALDH18A1	77.5	2	61	0	9492300000	1.01E+10	1.19E+10	8.76E+09	1.13E+10	1.31E+10	1.13E+10	463640000	464990000	492870000	501200000	520990000	539090000	506420000	P54886	210940000	225422222.2	264466666.7	194622222.2	250800000	292088888.9	251755555.6	62.3581	63.1657	62.6837	75.1465	66.2242	75.6577	59.0698	78.3723
ENSG00000059588	TARBP1	Q13395	Probable methyltransferase TARBP1	>sp|Q13395|TARB1_HUMAN Probable methyltransferase TARBP1 OS=Homo sapiens GN=TARBP1 PE=1 SV=1	13.9	1	18	1.34E-53	37665000	52743000	72234000	55863000	58309000	68671000	64069000	2281600	2250600	2050500	1948000	2095200	2327600	2649200	Q13395	413901.0989	579593.4066	793780.2198	613879.1209	640758.2418	754626.3736	704054.9451	47.4713	49.6215	58.13395	42.8273	41.5062	47.7762	42.97405	48.1273
ENSG00000059691	PET112	O75879;D6REA0;D6RDU9	Glutamyl-tRNA(Gln) amidotransferase subunit B, mitochondrial	>sp|O75879|GATB_HUMAN Glutamyl-tRNA(Gln) amidotransferase subunit B, mitochondrial OS=Homo sapiens GN=PET112 PE=1 SV=1;>tr|D6REA0|D6REA0_HUMAN Glutamyl-tRNA(Gln) amidotransferase subunit B, mitochondrial OS=Homo sapiens GN=PET112 PE=4 SV=1;>tr|D6RDU9|D6RDU	37.3	7	13	2.13E-61	106440000	173890000	95194000	84222000	156960000	128990000	65135000	5118600	5478500	3579100	3850800	4871100	4151900	3328900	O75879	3670344.828	5996206.897	3282551.724	2904206.897	5412413.793	4447931.034	2246034.483	17.1026	16.2868	16.5278	22.319	18.0166	22.137	15.3406	21.7575
ENSG00000059769	DNAJC25	Q9H1X3	DnaJ homolog subfamily C member 25	>sp|Q9H1X3|DJC25_HUMAN DnaJ homolog subfamily C member 25 OS=Homo sapiens GN=DNAJC25 PE=2 SV=1	31.1	1	7	5.76E-27	33510000	17879000	30365000	23616000	9769700	13203000	12324000	483220	654040	513980	510770	248670	532310	469120	Q9H1X3	1861666.667	993277.7778	1686944.444	1312000	542761.1111	733500	684666.6667	5.61608	5.26615	6.095715	6.68167	4.92898	6.05187	5.17012	5.61718
ENSG00000059804	SLC2A3;SLC2A14	P11169;F5H2H8;B7ZAC3;Q8TDB8;Q8TDB8-2;B7Z844	Solute carrier family 2, facilitated glucose transporter member 3;Solute carrier family 2, facilitated glucose transporter member 14	>sp|P11169|GTR3_HUMAN Solute carrier family 2, facilitated glucose transporter member 3 OS=Homo sapiens GN=SLC2A3 PE=1 SV=1;>tr|F5H2H8|F5H2H8_HUMAN Solute carrier family 2, facilitated glucose transporter member 3 OS=Homo sapiens GN=SLC2A3 PE=3 SV=1;>tr|B7	14.1	7	8	1.31E-172	267260000	323110000	441930000	385390000	480310000	356250000	346640000	8586300	8573000	11686000	9790500	10212000	15650000	13950000	P11169	20558461.54	24854615.38	33994615.38	29645384.62	36946923.08	27403846.15	26664615.38	25.2925	26.9612	25.7412	22.3167	25.8331	20.7044	29.09005	21.3911
ENSG00000059804	SLC2A3	P11169;F5H2H8	Solute carrier family 2, facilitated glucose transporter member 3	>sp|P11169|GTR3_HUMAN Solute carrier family 2, facilitated glucose transporter member 3 OS=Homo sapiens GN=SLC2A3 PE=1 SV=1;>tr|F5H2H8|F5H2H8_HUMAN Solute carrier family 2, facilitated glucose transporter member 3 OS=Homo sapiens GN=SLC2A3 PE=3 SV=1	21.4	3	9	1.98E-181	274240000	297960000	444430000	385110000	481140000	358060000	334580000	10026000	8024500	13031000	11129000	10092000	14287000	13158000	P11169	21095384.62	22920000	34186923.08	29623846.15	37010769.23	27543076.92	25736923.08	25.2925	26.9612	25.7412	22.3167	25.8331	20.7044	29.09005	21.3911
ENSG00000060069	CTDP1	Q9Y5B0;Q9Y5B0-3;Q9Y5B0-4;Q9Y5B0-2	RNA polymerase II subunit A C-terminal domain phosphatase	>sp|Q9Y5B0|CTDP1_HUMAN RNA polymerase II subunit A C-terminal domain phosphatase OS=Homo sapiens GN=CTDP1 PE=1 SV=3;>sp|Q9Y5B0-3|CTDP1_HUMAN Isoform 3 of RNA polymerase II subunit A C-terminal domain phosphatase OS=Homo sapiens GN=CTDP1;>sp|Q9Y5B0-4|CTDP1_	36	4	25	3.71E-80	285090000	291940000	277670000	213420000	259940000	307530000	267880000	9146100	8247400	8632800	8977700	9206500	8458600	8366500	Q9Y5B0	5482500	5614230.769	5339807.692	4104230.769	4998846.154	5914038.462	5151538.462	9.15498	10.7344	11.15355	9.56297	11.2374	12.0581	10.966675	12.6969
ENSG00000060138	NA	P16989-2	NA	>sp|P16989-2|DBPA_HUMAN Isoform 2 of DNA-binding protein A OS=Homo sapiens GN=CSDA	80.2	1	23	0	31982000	537600	28475000	25946000	55352000	1062900	12984000	0	0	0	0	1529200	0	0	P16989	2460153.846	41353.84615	2190384.615	1995846.154	4257846.154	81761.53846	998769.2308	75.7091	81.8607	77.2953	50.9731	84.81755	56.9361	76.11075	59.1976
ENSG00000060138	CSDA	P16989;P16989-3	DNA-binding protein A	>sp|P16989|DBPA_HUMAN DNA-binding protein A OS=Homo sapiens GN=CSDA PE=1 SV=4;>sp|P16989-3|DBPA_HUMAN Isoform 3 of DNA-binding protein A OS=Homo sapiens GN=CSDA	76.3	3	27	0	1369900000	1102200000	1638700000	1677700000	2234900000	2183600000	1585500000	61570000	48778000	62395000	73170000	83054000	80528000	70497000	P16989	105376923.1	84784615.38	126053846.2	129053846.2	171915384.6	167969230.8	121961538.5	75.7091	81.8607	77.2953	50.9731	84.81755	56.9361	76.11075	59.1976
ENSG00000060237	WNK1	F5H2M7;Q9H4A3-6;Q9H4A3-5;Q9H4A3;Q9H4A3-2;F5GWT4;Q9H4A3-4	Serine/threonine-protein kinase WNK1	>tr|F5H2M7|F5H2M7_HUMAN Serine/threonine-protein kinase WNK1 OS=Homo sapiens GN=WNK1 PE=4 SV=1;>sp|Q9H4A3-6|WNK1_HUMAN Isoform 5 of Serine/threonine-protein kinase WNK1 OS=Homo sapiens GN=WNK1;>sp|Q9H4A3-5|WNK1_HUMAN Isoform 4 of Serine/threonine-protein k	14.2	13	33	2.13E-93	259870000	217410000	434540000	208880000	266980000	200520000	244390000	5833200	5932500	5928500	5843100	6789100	6220000	6913000	F5H2M7	3712428.571	3105857.143	6207714.286	2984000	3814000	2864571.429	3491285.714	21.7113	22.2121	21.08685	8.91755	23.7383	11.6098	23.87285	13.6618
ENSG00000060339	CCAR1	Q8IX12;Q8IX12-2;F5H2E6;F5H1H2	Cell division cycle and apoptosis regulator protein 1	>sp|Q8IX12|CCAR1_HUMAN Cell division cycle and apoptosis regulator protein 1 OS=Homo sapiens GN=CCAR1 PE=1 SV=2;>sp|Q8IX12-2|CCAR1_HUMAN Isoform 2 of Cell division cycle and apoptosis regulator protein 1 OS=Homo sapiens GN=CCAR1;>tr|F5H2E6|F5H2E6_HUMAN Cel	52.7	10	69	0	2762800000	3.69E+09	4059600000	3002400000	3439200000	2744600000	2980400000	82358000	96566000	8.90E+07	85694000	99927000	87427000	86549000	Q8IX12	58782978.72	78574468.09	86374468.09	63880851.06	73174468.09	58395744.68	63412765.96	77.2948	131.963	80.03105	69.9015	115.1549	78.2353	93.67465	99.0116
ENSG00000060491	OGFR	Q9NZT2;Q9NZT2-2;E7ESW4;Q4VXW4	Opioid growth factor receptor	>sp|Q9NZT2|OGFR_HUMAN Opioid growth factor receptor OS=Homo sapiens GN=OGFR PE=1 SV=3;>sp|Q9NZT2-2|OGFR_HUMAN Isoform 2 of Opioid growth factor receptor OS=Homo sapiens GN=OGFR;>tr|E7ESW4|E7ESW4_HUMAN Opioid growth factor receptor OS=Homo sapiens GN=OGFR P	56.1	5	29	0	1535700000	1314600000	1590800000	1188200000	1761900000	1468900000	1377700000	44388000	41027000	40507000	38028000	46626000	41575000	40917000	Q9NZT2	49538709.68	42406451.61	51316129.03	38329032.26	56835483.87	47383870.97	44441935.48	15.8221	23.4672	18.7428	15.3362	21.8633	18.6257	20.18765	18.5786
ENSG00000060558	GNA15	P30679	Guanine nucleotide-binding protein subunit alpha-15	>sp|P30679|GNA15_HUMAN Guanine nucleotide-binding protein subunit alpha-15 OS=Homo sapiens GN=GNA15 PE=2 SV=2	29.7	1	8	5.26E-22	18821000	53026000	63411000	33171000	32449000	18102000	19331000	1320400	1479300	1556500	1333600	736860	1296800	628700	P30679	855500	2410272.727	2882318.182	1507772.727	1474954.545	822818.1818	878681.8182	16.5257	19.2036	17.94025	14.9767	19.10385	18.0259	20.41805	18.8273
ENSG00000060688	SNRNP40	Q96DI7;B4DQJ1	U5 small nuclear ribonucleoprotein 40 kDa protein	>sp|Q96DI7|SNR40_HUMAN U5 small nuclear ribonucleoprotein 40 kDa protein OS=Homo sapiens GN=SNRNP40 PE=1 SV=1;>tr|B4DQJ1|B4DQJ1_HUMAN U5 small nuclear ribonucleoprotein 40 kDa protein OS=Homo sapiens GN=SNRNP40 PE=2 SV=1	85.4	3	28	0	3442400000	3253100000	4489500000	3680800000	4802800000	4722700000	3813100000	126930000	117800000	133010000	129810000	129690000	139550000	128640000	Q96DI7	215150000	203318750	280593750	230050000	300175000	295168750	238318750	35.5016	38.1812	35.89085	51.7719	39.29595	51.5932	37.8361	51.9622
ENSG00000060709	RIMBP2	O15034	RIMS-binding protein 2	>sp|O15034|RIMB2_HUMAN RIMS-binding protein 2 OS=Homo sapiens GN=RIMBP2 PE=1 SV=3	0.9	1	1	0.016567	870590	0	0	0	0	4162000	0	0	0	0	0	0	140540	0	O15034	19786.13636	0	0	0	0	94590.90909	0	NA	NA	NA	NA	NA	NA	NA	NA
ENSG00000060718	COL11A1	P12107-2;P12107;P12107-3;E9PCU0;F5H5Z5	Collagen alpha-1(XI) chain	>sp|P12107-2|COBA1_HUMAN Isoform B of Collagen alpha-1(XI) chain OS=Homo sapiens GN=COL11A1;>sp|P12107|COBA1_HUMAN Collagen alpha-1(XI) chain OS=Homo sapiens GN=COL11A1 PE=1 SV=4;>sp|P12107-3|COBA1_HUMAN Isoform C of Collagen alpha-1(XI) chain OS=Homo sapi	6.7	5	6	2.16E-09	1962400	493890	0	610700	0	0	260400	0	0	0	0	0	0	81976	P12107	21101.07527	5310.645161	0	6566.666667	0	0	2800	NA	NA	NA	NA	NA	NA	NA	NA
ENSG00000060749	QSER1	Q2KHR3;Q2KHR3-2;C9JJ88	Glutamine and serine-rich protein 1	>sp|Q2KHR3|QSER1_HUMAN Glutamine and serine-rich protein 1 OS=Homo sapiens GN=QSER1 PE=1 SV=3;>sp|Q2KHR3-2|QSER1_HUMAN Isoform 2 of Glutamine and serine-rich protein 1 OS=Homo sapiens GN=QSER1;>tr|C9JJ88|C9JJ88_HUMAN Glutamine and serine-rich protein 1 OS=	13.2	4	17	1.12E-69	74122000	79355000	139410000	124120000	138950000	1.17E+10	196710000	19072000	18056000	21685000	20958000	19819000	26072000	24514000	Q2KHR3	1140338.462	1220846.154	2144769.231	1909538.462	2137692.308	179615384.6	3026307.692	13.1486	13.2482	13.91785	9.63367	14.0147	11.1417	14.53975	11.8383
ENSG00000060762	BRP44L	Q9Y5U8;H7BXW7;Q5TI65	Brain protein 44-like protein	>sp|Q9Y5U8|MPC1_HUMAN Mitochondrial pyruvate carrier 1 OS=Homo sapiens GN=BRP44L PE=1 SV=1;>tr|H7BXW7|H7BXW7_HUMAN Brain protein 44-like protein OS=Homo sapiens GN=BRP44L PE=4 SV=1;>tr|Q5TI65|Q5TI65_HUMAN Brain protein 44-like OS=Homo sapiens GN=BRP44L PE=	57.8	3	4	5.93E-16	36902000	2438900	19382000	27929000	47212000	84070000	23720000	805060	728310	1464600	966390	724290	1037700	0	Q9Y5U8	7380400	487780	3876400	5585800	9442400	16814000	4744000	77.9926	70.5454	68.49635	89.9647	74.6984	88.7936	70.95085	79.2485
ENSG00000060971	ACAA1	B4E072	NA	>tr|B4E072|B4E072_HUMAN 3-ketoacyl-CoA thiolase, peroxisomal OS=Homo sapiens GN=ACAA1 PE=2 SV=1	77	1	10	7.95E-164	0	34808000	0	0	0	0	0	0	177300	0	0	0	0	0	B4E072	0	4972571.429	0	0	0	0	0	NA	NA	NA	NA	NA	NA	NA	NA
ENSG00000060971	ACAA1	H0Y4D4	NA	>tr|H0Y4D4|H0Y4D4_HUMAN 3-ketoacyl-CoA thiolase, peroxisomal (Fragment) OS=Homo sapiens GN=ACAA1 PE=3 SV=1	64.6	1	12	1.98E-187	0	0	0	0	0	0	0	0	0	0	0	0	0	0	H0Y4D4	0	0	0	0	0	0	0	NA	NA	NA	NA	NA	NA	NA	NA
ENSG00000060971	ACAA1	P09110;C9JDE9;F5GXL8;H7C131;G5E935	3-ketoacyl-CoA thiolase, peroxisomal	>sp|P09110|THIK_HUMAN 3-ketoacyl-CoA thiolase, peroxisomal OS=Homo sapiens GN=ACAA1 PE=1 SV=2;>tr|C9JDE9|C9JDE9_HUMAN 3-ketoacyl-CoA thiolase, peroxisomal OS=Homo sapiens GN=ACAA1 PE=3 SV=1;>tr|F5GXL8|F5GXL8_HUMAN 3-ketoacyl-CoA thiolase, peroxisomal OS=Ho	59.2	8	20	0	752940000	878600000	1.16E+09	889090000	1353700000	1149200000	933700000	31705000	33639000	30321000	30644000	30803000	33004000	29176000	P09110	39628421.05	46242105.26	61052631.58	46794210.53	71247368.42	60484210.53	49142105.26	NA	NA	NA	NA	NA	NA	NA	NA
ENSG00000060982	BCAT1	P54687;F5H5E4;P54687-4;P54687-3;P54687-2	Branched-chain-amino-acid aminotransferase, cytosolic;Branched-chain-amino-acid aminotransferase	>sp|P54687|BCAT1_HUMAN Branched-chain-amino-acid aminotransferase, cytosolic OS=Homo sapiens GN=BCAT1 PE=1 SV=3;>tr|F5H5E4|F5H5E4_HUMAN Branched-chain-amino-acid aminotransferase OS=Homo sapiens GN=BCAT1 PE=3 SV=1;>sp|P54687-4|BCAT1_HUMAN Isoform 4 of Bran	57.5	6	22	9.38E-139	1876900000	1590800000	2295300000	1833700000	2508300000	2892400000	1914800000	119220000	91930000	109830000	102030000	118320000	139210000	108070000	P54687	104272222.2	88377777.78	127516666.7	101872222.2	139350000	160688888.9	106377777.8	92.4968	86.266	79.08315	78.1404	83.6474	80.7852	95.4845	76.9721
ENSG00000061273	HDAC7	Q8WUI4-8;Q8WUI4-5;Q8WUI4-6;Q8WUI4-7;Q8WUI4;Q8WUI4-4;Q8WUI4-3;Q8WUI4-10	Histone deacetylase 7	>sp|Q8WUI4-8|HDAC7_HUMAN Isoform 8 of Histone deacetylase 7 OS=Homo sapiens GN=HDAC7;>sp|Q8WUI4-5|HDAC7_HUMAN Isoform 5 of Histone deacetylase 7 OS=Homo sapiens GN=HDAC7;>sp|Q8WUI4-6|HDAC7_HUMAN Isoform 6 of Histone deacetylase 7 OS=Homo sapiens GN=HDAC7;>	14.6	22	9	5.12E-29	15071000	14855000	30333000	34599000	42617000	34671000	68525000	11169000	9569900	7938800	9376700	8840800	11215000	11941000	Q8WUI4	327630.4348	322934.7826	659413.0435	752152.1739	926456.5217	753717.3913	1489673.913	NA	NA	NA	NA	NA	NA	NA	NA
ENSG00000061455	PRDM6	Q9NQX0;Q9NQX0-1;Q9NQX0-2	Putative histone-lysine N-methyltransferase PRDM6	>sp|Q9NQX0|PRDM6_HUMAN Putative histone-lysine N-methyltransferase PRDM6 OS=Homo sapiens GN=PRDM6 PE=2 SV=2;>sp|Q9NQX0-1|PRDM6_HUMAN Isoform 3 of Putative histone-lysine N-methyltransferase PRDM6 OS=Homo sapiens GN=PRDM6;>sp|Q9NQX0-2|PRDM6_HUMAN Isoform 2	8.6	3	2	0.0017213	0	0	0	0	0	0	0	0	0	0	0	0	0	0	Q9NQX0	0	0	0	0	0	0	0	NA	NA	NA	NA	NA	NA	NA	NA
ENSG00000061794	MRPS35	P82673;H7BXR7;P82673-2	28S ribosomal protein S35, mitochondrial	>sp|P82673|RT35_HUMAN 28S ribosomal protein S35, mitochondrial OS=Homo sapiens GN=MRPS35 PE=1 SV=1;>tr|H7BXR7|H7BXR7_HUMAN 28S ribosomal protein S35, mitochondrial OS=Homo sapiens GN=MRPS35 PE=4 SV=1;>sp|P82673-2|RT35_HUMAN Isoform 2 of 28S ribosomal prote	58.8	4	18	3.18E-219	1464400000	1496800000	1532500000	1228300000	1590600000	2303800000	1210500000	45548000	48348000	38029000	40280000	47859000	47549000	49314000	P82673	97626666.67	99786666.67	102166666.7	81886666.67	106040000	153586666.7	80700000	117.234	108.069	104.3292	114.15	105.1265	110.091	111.967	107.195
ENSG00000061918	GUCY1B3	E9PCN2;Q02153;Q02153-2;B7Z426;D6RC99;B7Z685	Guanylate cyclase soluble subunit beta-1	>tr|E9PCN2|E9PCN2_HUMAN Guanylate cyclase soluble subunit beta-1 OS=Homo sapiens GN=GUCY1B3 PE=3 SV=1;>sp|Q02153|GCYB1_HUMAN Guanylate cyclase soluble subunit beta-1 OS=Homo sapiens GN=GUCY1B3 PE=1 SV=1;>sp|Q02153-2|GCYB1_HUMAN Isoform HSGC-2 of Guanylate	7	6	3	3.13E-05	0	0	0	0	0	169070	0	0	0	0	0	0	27461	0	E9PCN2	0	0	0	0	0	4449.210526	0	NA	NA	NA	NA	NA	NA	NA	NA
ENSG00000061987	MON2	Q7Z3U7;Q7Z3U7-4;B9EGP5;F8VWA6;Q7Z3U7-2;F8W1Z6;F8VZV1	Protein MON2 homolog	>sp|Q7Z3U7|MON2_HUMAN Protein MON2 homolog OS=Homo sapiens GN=MON2 PE=1 SV=2;>sp|Q7Z3U7-4|MON2_HUMAN Isoform 4 of Protein MON2 homolog OS=Homo sapiens GN=MON2;>tr|B9EGP5|B9EGP5_HUMAN MON2 protein OS=Homo sapiens GN=MON2 PE=2 SV=1;>tr|F8VWA6|F8VWA6_HUMAN Pr	17.3	11	20	1.78E-59	119100000	104590000	114960000	65601000	134200000	152650000	52013000	2815400	2636100	2697500	3108300	2699300	3342500	2853900	Q7Z3U7	1384883.721	1216162.791	1336744.186	762802.3256	1560465.116	1775000	604802.3256	8.10933	7.57898	8.48013	5.70994	7.67191	6.23219	9.790895	6.53818
ENSG00000062194	GPBP1	D4PHA4;F5GY92;Q86WP2-2;Q86WP2;Q86WP2-3;Q86WP2-4	Vasculin	>tr|D4PHA4|D4PHA4_HUMAN GC-rich promoter binding protein 1, isoform CRA_c OS=Homo sapiens GN=GPBP1 PE=4 SV=1;>tr|F5GY92|F5GY92_HUMAN Vasculin OS=Homo sapiens GN=GPBP1 PE=4 SV=1;>sp|Q86WP2-2|GPBP1_HUMAN Isoform 2 of Vasculin OS=Homo sapiens GN=GPBP1;>sp|Q86	28	6	9	2.28E-36	77572000	72937000	99284000	77873000	106930000	15110000	46421000	1963100	1315400	1494700	2085600	1961200	1747400	1692300	D4PHA4	2983538.462	2805269.231	3818615.385	2995115.385	4112692.308	581153.8462	1785423.077	56.088	51.5321	53.86465	61.503	47.39915	58.9051	57.69845	58.7452
ENSG00000062370	ZNF285;ZFP112	F5GWS7;I3L0E6;Q9UJU3;H7BXE7;Q9UJU3-2	Zinc finger protein 112 homolog	>tr|F5GWS7|F5GWS7_HUMAN Zinc finger protein 285 OS=Homo sapiens GN=ZNF285 PE=4 SV=1;>tr|I3L0E6|I3L0E6_HUMAN Zinc finger protein 285 OS=Homo sapiens GN=ZNF285 PE=4 SV=1;>sp|Q9UJU3|ZF112_HUMAN Zinc finger protein 112 homolog OS=Homo sapiens GN=ZFP112 PE=2 SV	10.2	5	4	1.08E-07	0	0	0	0	0	0	9765300	0	0	0	0	0	0	291170	F5GWS7	0	0	0	0	0	0	217006.6667	NA	NA	NA	NA	NA	NA	NA	NA
ENSG00000062485	CS	O75390;B4DJV2	Citrate synthase, mitochondrial;Citrate synthase	>sp|O75390|CISY_HUMAN Citrate synthase, mitochondrial OS=Homo sapiens GN=CS PE=1 SV=2;>tr|B4DJV2|B4DJV2_HUMAN Citrate synthase OS=Homo sapiens GN=CS PE=2 SV=1	65.5	19	29	0	1.16E+10	1.30E+10	1.45E+10	1.30E+10	1.62E+10	1.45E+10	1.27E+10	539160000	559350000	534840000	564010000	586860000	568220000	579660000	O75390	612263157.9	685157894.7	763947368.4	686684210.5	851421052.6	765315789.5	666736842.1	50.7908	51.2107	49.20635	43.6305	53.62095	49.4512	53.21955	50.1029
ENSG00000062485	CS	F8VWQ5	NA	>tr|F8VWQ5|F8VWQ5_HUMAN Citrate synthase, mitochondrial OS=Homo sapiens GN=CS PE=4 SV=1	50.8	1	5	2.11E-19	0	9292700	42367000	0	0	0	0	0	0	184610	0	0	0	0	F8VWQ5	0	1161587.5	5295875	0	0	0	0	50.7908	51.2107	49.20635	43.6305	53.62095	49.4512	53.21955	50.1029
ENSG00000062582	MRPS24	Q96EL2	28S ribosomal protein S24, mitochondrial	>sp|Q96EL2|RT24_HUMAN 28S ribosomal protein S24, mitochondrial OS=Homo sapiens GN=MRPS24 PE=1 SV=1	46.1	1	7	1.95E-167	361120000	475380000	533560000	383900000	468870000	400330000	479240000	13998000	12411000	14120000	16201000	14417000	14462000	16180000	Q96EL2	36112000	47538000	53356000	38390000	46887000	40033000	47924000	95.4232	88.5471	78.71725	103.277	89.1816	103.904	76.6526	101.882
ENSG00000062598	ELMO2	B4DRL5;Q96JJ3;Q5JVZ5;Q7Z5G9;F5GZP8;B4DZ20;H0YEH5;Q5JW01;H0YCM7	Engulfment and cell motility protein 2	>tr|B4DRL5|B4DRL5_HUMAN Engulfment and cell motility protein 2 OS=Homo sapiens GN=ELMO2 PE=2 SV=1;>sp|Q96JJ3|ELMO2_HUMAN Engulfment and cell motility protein 2 OS=Homo sapiens GN=ELMO2 PE=1 SV=2;>tr|Q5JVZ5|Q5JVZ5_HUMAN Engulfment and cell motility 2 OS=Hom	22.3	11	15	2.68E-44	82086000	53098000	66374000	41090000	46226000	27494000	43402000	1652000	1058000	1115900	1033800	1306400	1236300	1202800	B4DRL5	2160157.895	1397315.789	1746684.211	1081315.789	1216473.684	723526.3158	1142157.895	34.1627	35.4251	33.7208	16.9036	37.2231	19.2501	37.82105	20.2529
ENSG00000062650	WAPAL	Q7Z5K2-3;Q7Z5K2-2;Q7Z5K2	Wings apart-like protein homolog	>sp|Q7Z5K2-3|WAPL_HUMAN Isoform 3 of Wings apart-like protein homolog OS=Homo sapiens GN=WAPAL;>sp|Q7Z5K2-2|WAPL_HUMAN Isoform 2 of Wings apart-like protein homolog OS=Homo sapiens GN=WAPAL;>sp|Q7Z5K2|WAPL_HUMAN Wings apart-like protein homolog OS=Homo sap	62	4	71	0	2631800000	2831600000	3340700000	2882900000	3646900000	2841900000	2789600000	72940000	70772000	76673000	80940000	88006000	80297000	81120000	Q7Z5K2	38142028.99	41037681.16	48415942.03	41781159.42	52853623.19	41186956.52	40428985.51	62.8825	53.7122	54.164	46.5188	54.87655	52.4349	59.7798	49.4603
ENSG00000062716	VMP1;TMEM49	Q96GC9;F5H2J3;B4DGZ7;B4DED7;B4DVV9	Vacuole membrane protein 1	>sp|Q96GC9|VMP1_HUMAN Vacuole membrane protein 1 OS=Homo sapiens GN=VMP1 PE=1 SV=1;>tr|F5H2J3|F5H2J3_HUMAN Vacuole membrane protein 1 OS=Homo sapiens GN=VMP1 PE=4 SV=1;>tr|B4DGZ7|B4DGZ7_HUMAN Transmembrane protein 49, isoform CRA_c OS=Homo sapiens GN=TMEM4	22.4	5	6	6.08E-32	350330000	295870000	341130000	257810000	185180000	148740000	292970000	7414200	4338200	4186300	6364900	6124400	5282400	4556200	Q96GC9	31848181.82	26897272.73	31011818.18	23437272.73	16834545.45	13521818.18	26633636.36	34.9843	33.1933	31.3826	29.5854	31.925	29.2897	34.74775	28.535
ENSG00000062822	POLD1	P28340;H0Y3D1	DNA polymerase delta catalytic subunit;DNA polymerase	>sp|P28340|DPOD1_HUMAN DNA polymerase delta catalytic subunit OS=Homo sapiens GN=POLD1 PE=1 SV=2;>tr|H0Y3D1|H0Y3D1_HUMAN DNA polymerase OS=Homo sapiens GN=POLD1 PE=3 SV=1	74.3	2	75	0	3135700000	2974200000	3607900000	3498100000	4482200000	3.77E+09	3669100000	115560000	111470000	124530000	120740000	124350000	132230000	122610000	P28340	47510606.06	45063636.36	54665151.52	53001515.15	67912121.21	57151515.15	55592424.24	33.7029	39.1867	28.41445	19.024	47.1225	23.8721	32.61885	22.9664
ENSG00000063046	EIF4B	E7EX17;P23588;E7EPC9;B4DS13	Eukaryotic translation initiation factor 4B	>tr|E7EX17|E7EX17_HUMAN Uncharacterized protein OS=Homo sapiens GN=EIF4B PE=4 SV=1;>sp|P23588|IF4B_HUMAN Eukaryotic translation initiation factor 4B OS=Homo sapiens GN=EIF4B PE=1 SV=2;>tr|E7EPC9|E7EPC9_HUMAN Eukaryotic translation initiation factor 4B OS=H	77.6	11	63	0	6.45E+09	8289500000	9358300000	6821400000	8240600000	7.95E+09	8501700000	295120000	224490000	251560000	285290000	337170000	284430000	283890000	E7EX17	238777777.8	307018518.5	346603703.7	252644444.4	305207407.4	294333333.3	314877777.8	NA	NA	NA	NA	NA	NA	NA	NA
ENSG00000063169	GLTSCR1	Q9NZM4;Q9NZM4-2	Glioma tumor suppressor candidate region gene 1 protein	>sp|Q9NZM4|GSCR1_HUMAN Glioma tumor suppressor candidate region gene 1 protein OS=Homo sapiens GN=GLTSCR1 PE=1 SV=2;>sp|Q9NZM4-2|GSCR1_HUMAN Isoform 2 of Glioma tumor suppressor candidate region gene 1 protein OS=Homo sapiens GN=GLTSCR1	10.6	2	11	1.01E-43	67926000	53869000	83322000	47033000	65451000	87785000	24772000	3138700	3239800	2418100	2510900	2358500	2878400	2440800	Q9NZM4	1445234.043	1146148.936	1772808.511	1000702.128	1392574.468	1867765.957	527063.8298	5.51682	7.39934	4.93433	2.47235	7.122295	3.92301	8.34949	5.17844
ENSG00000063176	SPHK2	Q9NRA0-3;Q9NRA0;E7ETB1;Q9NRA0-2;E9PCV4	Sphingosine kinase 2	>sp|Q9NRA0-3|SPHK2_HUMAN Isoform 3 of Sphingosine kinase 2 OS=Homo sapiens GN=SPHK2;>sp|Q9NRA0|SPHK2_HUMAN Sphingosine kinase 2 OS=Homo sapiens GN=SPHK2 PE=1 SV=2;>tr|E7ETB1|E7ETB1_HUMAN Sphingosine kinase 2 OS=Homo sapiens GN=SPHK2 PE=4 SV=1;>sp|Q9NRA0-2|	12.5	5	6	5.64E-25	11323000	10511000	6968800	21300000	6545300	14705000	7593400	1911000	1635300	1236500	1647600	1634800	1563000	1263400	Q9NRA0	492304.3478	457000	302991.3043	926086.9565	284578.2609	639347.8261	330147.8261	29.0477	38.0037	28.25185	15.784	38.98115	20.0319	35.4344	23.7752
ENSG00000063177	RPL18	F8VUA6	NA	>tr|F8VUA6|F8VUA6_HUMAN 60S ribosomal protein L18 (Fragment) OS=Homo sapiens GN=RPL18 PE=4 SV=1	89.2	1	14	0	0	155770000	266640000	45402000	594860	0	0	0	757770	2754500	0	0	0	0	F8VUA6	0	31154000	53328000	9080400	118972	0	0	1375.57	1058.23	985.4055	737.877	1045.755	706.377	964.3585	654.554
ENSG00000063177	RPL18	F8VWC5;H0YHA7	60S ribosomal protein L18	>tr|F8VWC5|F8VWC5_HUMAN 60S ribosomal protein L18 OS=Homo sapiens GN=RPL18 PE=3 SV=1;>tr|H0YHA7|H0YHA7_HUMAN 60S ribosomal protein L18 (Fragment) OS=Homo sapiens GN=RPL18 PE=3 SV=1	96.2	2	19	0	0	0	0	0	0	0	0	0	0	0	0	0	0	0	F8VWC5	0	0	0	0	0	0	0	1375.57	1058.23	985.4055	737.877	1045.755	706.377	964.3585	654.554
ENSG00000063177	RPL18	Q07020;G3V203;F8VYV2;E7EW92	60S ribosomal protein L18	>sp|Q07020|RL18_HUMAN 60S ribosomal protein L18 OS=Homo sapiens GN=RPL18 PE=1 SV=2;>tr|G3V203|G3V203_HUMAN 60S ribosomal protein L18 OS=Homo sapiens GN=RPL18 PE=3 SV=1;>tr|F8VYV2|F8VYV2_HUMAN 60S ribosomal protein L18 OS=Homo sapiens GN=RPL18 PE=3 SV=1;>tr	91	5	21	0	2.37E+10	2.44E+10	2.71E+10	2.40E+10	2.47E+10	2.59E+10	2.67E+10	1116500000	1075600000	1054500000	1226300000	1266800000	1104300000	1140800000	Q07020	3387428571	3480714286	3868428571	3423571429	3.53E+09	3695428571	3821285714	1375.57	1058.23	985.4055	737.877	1045.755	706.377	964.3585	654.554
ENSG00000063180	CA11	O75493	Carbonic anhydrase-related protein 11	>sp|O75493|CAH11_HUMAN Carbonic anhydrase-related protein 11 OS=Homo sapiens GN=CA11 PE=1 SV=2	8.2	1	2	0.00073919	0	0	0	0	0	178720	0	0	0	0	0	0	106620	0	O75493	0	0	0	0	0	13747.69231	0	NA	NA	NA	NA	NA	NA	NA	NA
ENSG00000063241	ISOC2	Q96AB3;Q96AB3-2;Q96AB3-3	Isochorismatase domain-containing protein 2, mitochondrial	>sp|Q96AB3|ISOC2_HUMAN Isochorismatase domain-containing protein 2, mitochondrial OS=Homo sapiens GN=ISOC2 PE=1 SV=1;>sp|Q96AB3-2|ISOC2_HUMAN Isoform 2 of Isochorismatase domain-containing protein 2, mitochondrial OS=Homo sapiens GN=ISOC2;>sp|Q96AB3-3|ISOC	84.4	3	11	2.73E-279	533020000	922590000	1122600000	757590000	798830000	584280000	527710000	19365000	52404000	46327000	37524000	32157000	22766000	29288000	Q96AB3	66627500	115323750	140325000	94698750	99853750	73035000	65963750	45.8423	56.0994	51.3306	50.6899	59.1636	50.3209	48.19765	52.5781
ENSG00000063244	U2AF2	P26368;P26368-2	Splicing factor U2AF 65 kDa subunit	>sp|P26368|U2AF2_HUMAN Splicing factor U2AF 65 kDa subunit OS=Homo sapiens GN=U2AF2 PE=1 SV=4;>sp|P26368-2|U2AF2_HUMAN Isoform 2 of Splicing factor U2AF 65 kDa subunit OS=Homo sapiens GN=U2AF2	63.4	2	31	0	1.29E+10	1.38E+10	1.50E+10	1.24E+10	1.43E+10	1.35E+10	1.48E+10	554740000	544280000	588930000	513880000	503870000	575130000	558320000	P26368	859533333.3	920600000	999933333.3	824800000	952333333.3	901066666.7	984333333.3	66.4771	73.9367	64.37395	50.817	74.041	56.6994	66.91465	57.1807
ENSG00000063245	EPN1	Q9Y6I3;Q9Y6I3-1;Q9Y6I3-3;B4DU91	Epsin-1	>sp|Q9Y6I3|EPN1_HUMAN Epsin-1 OS=Homo sapiens GN=EPN1 PE=1 SV=2;>sp|Q9Y6I3-1|EPN1_HUMAN Isoform 2 of Epsin-1 OS=Homo sapiens GN=EPN1;>sp|Q9Y6I3-3|EPN1_HUMAN Isoform 3 of Epsin-1 OS=Homo sapiens GN=EPN1;>tr|B4DU91|B4DU91_HUMAN Epsin-1 OS=Homo sapiens GN=EPN	37	14	16	1.13E-132	547330000	507230000	571340000	393700000	559030000	493920000	594350000	11762000	10244000	10989000	9316400	10998000	12056000	12932000	Q9Y6I3	36488666.67	33815333.33	38089333.33	26246666.67	37268666.67	32928000	39623333.33	18.0963	23.8226	17.7849	9.25584	24.1895	12.7704	21.19325	15.4016
ENSG00000063322	MED29	Q9NX70;B4DGM4	Mediator of RNA polymerase II transcription subunit 29	>sp|Q9NX70|MED29_HUMAN Mediator of RNA polymerase II transcription subunit 29 OS=Homo sapiens GN=MED29 PE=1 SV=1;>tr|B4DGM4|B4DGM4_HUMAN Mediator of RNA polymerase II transcription subunit 29 OS=Homo sapiens GN=MED29 PE=2 SV=1	52	2	7	2.26E-72	128070000	217720000	200050000	106080000	152810000	107010000	75538000	1693000	1818200	1548100	1628500	2239900	2068200	932410	Q9NX70	11642727.27	19792727.27	18186363.64	9643636.364	13891818.18	9728181.818	6867090.909	10.2842	10.5409	10.3367	6.05046	12.21125	7.38647	10.4147	7.29453
ENSG00000063438	AHRR	A9YTQ3-2;A9YTQ3-3;A9YTQ3;D6RE68;D6RF73;H0YA43	Aryl hydrocarbon receptor repressor	>sp|A9YTQ3-2|AHRR_HUMAN Isoform 2 of Aryl hydrocarbon receptor repressor OS=Homo sapiens GN=AHRR;>sp|A9YTQ3-3|AHRR_HUMAN Isoform 3 of Aryl hydrocarbon receptor repressor OS=Homo sapiens GN=AHRR;>sp|A9YTQ3|AHRR_HUMAN Aryl hydrocarbon receptor repressor OS=H	1.8	6	1	0.033047	0	0	0	0	0	0	0	0	0	0	0	0	0	0	A9YTQ3	0	0	0	0	0	0	0	NA	NA	NA	NA	NA	NA	NA	NA
ENSG00000063601	MTMR1	F8WA39;Q13613;B7Z3D5;Q8NEC6	Myotubularin-related protein 1	>tr|F8WA39|F8WA39_HUMAN Myotubularin-related protein 1 OS=Homo sapiens GN=MTMR1 PE=4 SV=1;>sp|Q13613|MTMR1_HUMAN Myotubularin-related protein 1 OS=Homo sapiens GN=MTMR1 PE=1 SV=4;>tr|B7Z3D5|B7Z3D5_HUMAN Myotubularin related protein 1, isoform CRA_a OS=Homo	26.4	10	13	2.80E-39	154010000	88030000	82065000	71471000	89556000	104340000	90142000	1727500	1555400	1251900	1668100	2061500	1980300	1928400	F8WA39	4812812.5	2750937.5	2564531.25	2233468.75	2798625	3260625	2816937.5	77.5379	63.5536	42.59925	34.1767	51.32545	35.5446	65.6812	44.0367
ENSG00000063601	MTMR1	Q13613-2;H0YDX3;F6X5S1	NA	>sp|Q13613-2|MTMR1_HUMAN Isoform 1A of Myotubularin-related protein 1 OS=Homo sapiens GN=MTMR1;>tr|H0YDX3|H0YDX3_HUMAN Myotubularin-related protein 1 (Fragment) OS=Homo sapiens GN=MTMR1 PE=4 SV=1;>tr|F6X5S1|F6X5S1_HUMAN Myotubularin-related protein 1 OS=Ho	30.3	3	13	2.09E-38	0	126200	249820	80226	88303	338730	0	0	0	0	0	0	60819	0	Q13613	0	3943.75	7806.875	2507.0625	2759.46875	10585.3125	0	77.5379	63.5536	42.59925	34.1767	51.32545	35.5446	65.6812	44.0367
ENSG00000063854	HAGH	Q16775;Q16775-2;H3BPK3;H3BPQ4	Hydroxyacylglutathione hydrolase, mitochondrial	>sp|Q16775|GLO2_HUMAN Hydroxyacylglutathione hydrolase, mitochondrial OS=Homo sapiens GN=HAGH PE=1 SV=2;>sp|Q16775-2|GLO2_HUMAN Isoform 2 of Hydroxyacylglutathione hydrolase, mitochondrial OS=Homo sapiens GN=HAGH;>tr|H3BPK3|H3BPK3_HUMAN Hydroxyacylglutathi	48.7	6	11	3.21E-42	140400000	260980000	207310000	149040000	146750000	133420000	184340000	3147700	4323600	3212400	3452200	3403200	3521000	3546200	Q16775	8258823.529	15351764.71	12194705.88	8767058.824	8632352.941	7848235.294	10843529.41	NA	NA	NA	NA	NA	NA	NA	NA
ENSG00000064012	CASP8	Q14790-9;Q14790-4;Q14790;Q14790-2;Q14790-3;A8MU92;Q14790-7;Q14790-8;Q14790-5;Q14790-6;E7EQ06;E7ETB7	Caspase-8;Caspase-8 subunit p18;Caspase-8 subunit p10	>sp|Q14790-9|CASP8_HUMAN Isoform 9 of Caspase-8 OS=Homo sapiens GN=CASP8;>sp|Q14790-4|CASP8_HUMAN Isoform 4 of Caspase-8 OS=Homo sapiens GN=CASP8;>sp|Q14790|CASP8_HUMAN Caspase-8 OS=Homo sapiens GN=CASP8 PE=1 SV=1;>sp|Q14790-2|CASP8_HUMAN Isoform 2 of Casp	47.6	17	23	1.06E-254	763880000	679660000	707800000	1142900000	1860800000	922700000	926230000	23439000	23253000	23862000	23301000	27233000	30535000	25340000	Q14790	27281428.57	24273571.43	25278571.43	40817857.14	66457142.86	32953571.43	33079642.86	20.4691	25.8702	22.05285	30.9223	27.4638	28.8595	24.1262	37.8469
ENSG00000064042	LIMCH1	G5EA03;Q9UPQ0-3;H0Y2S5;Q9UPQ0;Q9UPQ0-4;Q9UPQ0-2;E9PHM7;D6RD46;H0Y8P3;E9PDJ9;Q9UPQ0-5;Q9UPQ0-6;E7EPK0;Q9UPQ0-8;Q9UPQ0-9	LIM and calponin homology domains-containing protein 1	>tr|G5EA03|G5EA03_HUMAN LIM and calponin homology domains-containing protein 1 OS=Homo sapiens GN=LIMCH1 PE=4 SV=1;>sp|Q9UPQ0-3|LIMC1_HUMAN Isoform 3 of LIM and calponin homology domains-containing protein 1 OS=Homo sapiens GN=LIMCH1;>tr|H0Y2S5|H0Y2S5_HUMA	1.4	15	2	0.0020423	7874600	12072000	19169000	9371500	12295000	9486600	0	0	0	0	0	0	89581	0	G5EA03	99678.48101	152810.1266	242645.5696	118626.5823	155632.9114	120083.5443	0	NA	NA	NA	NA	NA	NA	NA	NA
ENSG00000064102	Asun;ASUN	Q9NVM9;B4DNK1;H0YH12	Protein asunder homolog	>sp|Q9NVM9|ASUN_HUMAN Protein asunder homolog OS=Homo sapiens GN=Asun PE=1 SV=2;>tr|B4DNK1|B4DNK1_HUMAN Protein ASUN OS=Homo sapiens GN=ASUN PE=2 SV=1;>tr|H0YH12|H0YH12_HUMAN Protein ASUN (Fragment) OS=Homo sapiens GN=ASUN PE=4 SV=1	67.6	8	53	0	1823700000	2032300000	2721900000	2213400000	2590700000	2968200000	2797700000	53183000	53124000	61806000	61113000	67566000	62509000	48189000	Q9NVM9	40526666.67	45162222.22	60486666.67	49186666.67	57571111.11	65960000	62171111.11	68.3187	66.5484	66.57305	110.679	62.8402	105.163	63.3909	100.263
ENSG00000064115	TM7SF3	Q9NS93;H0YFW7	Transmembrane 7 superfamily member 3	>sp|Q9NS93|TM7S3_HUMAN Transmembrane 7 superfamily member 3 OS=Homo sapiens GN=TM7SF3 PE=2 SV=1;>tr|H0YFW7|H0YFW7_HUMAN Transmembrane 7 superfamily member 3 (Fragment) OS=Homo sapiens GN=TM7SF3 PE=4 SV=1	11.2	7	5	1.04E-19	70090000	71549000	150720000	47546000	50119000	94679000	56563000	1532300	1523100	1868500	1526900	1590300	2536800	1577700	Q9NS93	4122941.176	4208764.706	8865882.353	2796823.529	2948176.471	5569352.941	3327235.294	43.7076	43.7688	42.82595	64.839	42.07455	64.3838	45.8517	68.8249
ENSG00000064309	CDON	Q4KMG0;Q4KMG0-2;E9PN78;E9PRD8;E9PPQ7;E9PNF2	Cell adhesion molecule-related/down-regulated by oncogenes	>sp|Q4KMG0|CDON_HUMAN Cell adhesion molecule-related/down-regulated by oncogenes OS=Homo sapiens GN=CDON PE=1 SV=2;>sp|Q4KMG0-2|CDON_HUMAN Isoform 2 of Cell adhesion molecule-related/down-regulated by oncogenes OS=Homo sapiens GN=CDON;>tr|E9PN78|E9PN78_HUM	3.7	6	2	5.85E-05	0	0	387840	0	0	0	0	0	0	61853	0	0	0	0	Q4KMG0	0	0	7051.636364	0	0	0	0	1.94913	1.92842	1.95105	1.03699	2.057555	1.21351	1.90738	1.27545
ENSG00000064313	TAF2	Q6P1X5	Transcription initiation factor TFIID subunit 2	>sp|Q6P1X5|TAF2_HUMAN Transcription initiation factor TFIID subunit 2 OS=Homo sapiens GN=TAF2 PE=1 SV=3	5.1	3	4	4.12E-08	4666700	0	1046300	0	241610	0	0	869670	0	0	0	0	0	0	Q6P1X5	70707.57576	0	15853.0303	0	3660.757576	0	0	7.61374	6.96034	7.570115	8.35217	7.04942	8.10714	8.238515	8.6344
ENSG00000064419	TNPO3	Q9Y5L0;C9J7E5;Q9Y5L0-1;Q9Y5L0-3;C9IZM0;E9PFH4	Transportin-3	>sp|Q9Y5L0|TNPO3_HUMAN Transportin-3 OS=Homo sapiens GN=TNPO3 PE=1 SV=3;>tr|C9J7E5|C9J7E5_HUMAN Transportin-3 OS=Homo sapiens GN=TNPO3 PE=4 SV=1;>sp|Q9Y5L0-1|TNPO3_HUMAN Isoform 1 of Transportin-3 OS=Homo sapiens GN=TNPO3;>sp|Q9Y5L0-3|TNPO3_HUMAN Isoform 3	53	6	45	0	3179300000	2920800000	4575300000	3405600000	4346600000	3182900000	3264300000	116960000	121510000	127380000	135110000	128450000	136610000	135490000	Q9Y5L0	73937209.3	67925581.4	106402325.6	79200000	101083720.9	74020930.23	75913953.49	54.9568	52.5633	50.3592	39.8166	57.4166	40.0618	55.10275	42.6574
ENSG00000064545	TMEM161A	Q9NX61;G5E9M6	Transmembrane protein 161A	>sp|Q9NX61|T161A_HUMAN Transmembrane protein 161A OS=Homo sapiens GN=TMEM161A PE=2 SV=1;>tr|G5E9M6|G5E9M6_HUMAN Putative uncharacterized protein FLJ20422 OS=Homo sapiens GN=TMEM161A PE=4 SV=1	21.3	2	9	2.65E-26	75629000	37985000	83197000	46511000	64566000	63377000	56165000	2432200	1622300	3048900	2545600	2494600	2991800	2106500	Q9NX61	3601380.952	1808809.524	3961761.905	2214809.524	3074571.429	3017952.381	2674523.81	30.4513	37.2217	32.2253	16.5857	38.6379	21.2182	29.5402	23.2078
ENSG00000064601	CTSA	P10619	Lysosomal protective protein;Lysosomal protective protein 32 kDa chain;Lysosomal protective protein 20 kDa chain	>sp|P10619|PPGB_HUMAN Lysosomal protective protein OS=Homo sapiens GN=CTSA PE=1 SV=2	29.2	3	12	1.45E-92	794090000	723750000	854870000	675860000	859950000	963310000	812440000	16998000	12984000	13536000	18678000	18253000	22606000	20866000	P10619	41794210.53	38092105.26	44993157.89	35571578.95	45260526.32	50700526.32	42760000	29.6977	31.4174	32.77275	21.6099	31.4651	25.0019	26.6961	25.3561
ENSG00000064607	SUGP2	Q8IX01;Q8IX01-4;Q8IX01-3;E7ETX7	SURP and G-patch domain-containing protein 2	>sp|Q8IX01|SUGP2_HUMAN SURP and G-patch domain-containing protein 2 OS=Homo sapiens GN=SUGP2 PE=1 SV=2;>sp|Q8IX01-4|SUGP2_HUMAN Isoform 4 of SURP and G-patch domain-containing protein 2 OS=Homo sapiens GN=SUGP2;>sp|Q8IX01-3|SUGP2_HUMAN Isoform 3 of SURP an	64.8	4	70	0	2911900000	2890100000	3506700000	2737600000	3445200000	3.08E+09	2714100000	112980000	109260000	112050000	120010000	119260000	122680000	104790000	Q8IX01	63302173.91	62828260.87	76232608.7	59513043.48	74895652.17	67043478.26	59002173.91	41.5619	43.3148	44.69685	33.1325	43.51575	39.8864	41.1951	37.8962
ENSG00000064651	SLC12A2	P55011;P55011-3;G3XAL9	Solute carrier family 12 member 2	>sp|P55011|S12A2_HUMAN Solute carrier family 12 member 2 OS=Homo sapiens GN=SLC12A2 PE=1 SV=1;>sp|P55011-3|S12A2_HUMAN Isoform 2 of Solute carrier family 12 member 2 OS=Homo sapiens GN=SLC12A2;>tr|G3XAL9|G3XAL9_HUMAN Solute carrier family 12 (Sodium/potass	16.7	5	14	1.78E-40	52254000	62160000	59243000	35644000	48633000	16285000	56494000	1361800	1337100	1295000	1726800	1651300	1131400	1323400	P55011	1045080	1243200	1184860	712880	972660	325700	1129880	9.38569	8.30742	9.116225	8.2071	8.103345	9.90015	7.778975	8.56229
ENSG00000064666	CNN2	B4DUT8;Q99439;B4DDF4;E7ENR3;Q99439-2;H3BVI6;H3BTZ5;H3BQH0	Calponin-2	>tr|B4DUT8|B4DUT8_HUMAN Calponin-2 OS=Homo sapiens GN=CNN2 PE=2 SV=1;>sp|Q99439|CNN2_HUMAN Calponin-2 OS=Homo sapiens GN=CNN2 PE=1 SV=4;>tr|B4DDF4|B4DDF4_HUMAN Calponin-2 OS=Homo sapiens GN=CNN2 PE=2 SV=1;>tr|E7ENR3|E7ENR3_HUMAN Calponin-2 OS=Homo sapiens	50.3	9	15	4.09E-183	931700000	1897100000	2311900000	1314300000	1219200000	935540000	860430000	45452000	62780000	66534000	54255000	49474000	43005000	37524000	B4DUT8	62113333.33	126473333.3	154126666.7	87620000	81280000	62369333.33	57362000	20.6976	26.2062	22.5291	19.4755	26.05785	23.566	24.65105	25.2562
ENSG00000064703	DDX20	Q9UHI6;E9PJ60	Probable ATP-dependent RNA helicase DDX20	>sp|Q9UHI6|DDX20_HUMAN Probable ATP-dependent RNA helicase DDX20 OS=Homo sapiens GN=DDX20 PE=1 SV=2;>tr|E9PJ60|E9PJ60_HUMAN Probable ATP-dependent RNA helicase DDX20 OS=Homo sapiens GN=DDX20 PE=4 SV=1	58.3	3	40	1.72E-286	748860000	1044300000	1.41E+09	837380000	810560000	837050000	940520000	39564000	36078000	43168000	40219000	44557000	38897000	38215000	Q9UHI6	17830000	24864285.71	33476190.48	19937619.05	19299047.62	19929761.9	22393333.33	13.3381	14.205	13.7271	15.7162	12.73215	16.3943	13.70815	15.8123
ENSG00000064763	FAR2	Q96K12;F8VV73	Fatty acyl-CoA reductase 2	>sp|Q96K12|FACR2_HUMAN Fatty acyl-CoA reductase 2 OS=Homo sapiens GN=FAR2 PE=2 SV=1;>tr|F8VV73|F8VV73_HUMAN Fatty acyl-CoA reductase 2 OS=Homo sapiens GN=FAR2 PE=4 SV=1	29.5	4	16	1.15E-53	193890000	233890000	278640000	158100000	218020000	254160000	252460000	4437800	4677500	3798800	3723700	5488400	5582000	4662600	Q96K12	6685862.069	8065172.414	9608275.862	5451724.138	7517931.034	8764137.931	8705517.241	13.2761	13.4583	15.0447	31.4705	11.9156	35.5689	11.76505	35.6562
ENSG00000064787	BCAS1	O75363-2;O75363;G3XAF7;H0Y542;B4DFL4;H7C1E7;B4E2C4	Breast carcinoma-amplified sequence 1	>sp|O75363-2|BCAS1_HUMAN Isoform 2 of Breast carcinoma-amplified sequence 1 OS=Homo sapiens GN=BCAS1;>sp|O75363|BCAS1_HUMAN Breast carcinoma-amplified sequence 1 OS=Homo sapiens GN=BCAS1 PE=1 SV=2;>tr|G3XAF7|G3XAF7_HUMAN Breast carcinoma amplified sequence	2.6	7	2	0.0004979	0	0	0	0	0	0	585100	0	0	0	0	0	0	485810	O75363	0	0	0	0	0	0	19503.33333	NA	NA	NA	NA	NA	NA	NA	NA
ENSG00000064932	SBNO2	Q9Y2G9;Q9Y2G9-3	Protein strawberry notch homolog 2	>sp|Q9Y2G9|SBNO2_HUMAN Protein strawberry notch homolog 2 OS=Homo sapiens GN=SBNO2 PE=2 SV=3;>sp|Q9Y2G9-3|SBNO2_HUMAN Isoform 2 of Protein strawberry notch homolog 2 OS=Homo sapiens GN=SBNO2	12.4	2	15	2.88E-68	4859800	4603400	57575000	21408000	96009000	6767200	3342100	2769300	2836900	2499700	1340200	2355700	2815300	1992400	Q9Y2G9	85259.64912	80761.40351	1010087.719	375578.9474	1684368.421	118722.807	58633.33333	5.51548	6.95542	5.70825	2.89121	7.1648	3.97266	6.94621	4.71971
ENSG00000064933	PMS1	P54277;P54277-3;P54277-2;B7ZAA0;Q3BDU3;E9PC65;Q5FBZ6;E7EQE2	PMS1 protein homolog 1	>sp|P54277|PMS1_HUMAN PMS1 protein homolog 1 OS=Homo sapiens GN=PMS1 PE=1 SV=1;>sp|P54277-3|PMS1_HUMAN Isoform 3 of PMS1 protein homolog 1 OS=Homo sapiens GN=PMS1;>sp|P54277-2|PMS1_HUMAN Isoform 2 of PMS1 protein homolog 1 OS=Homo sapiens GN=PMS1;>tr|B7ZAA	29.4	15	24	1.46E-85	218140000	199420000	265110000	203310000	259950000	236570000	275620000	4902900	4158200	3585200	5047100	4772900	5481400	4798900	P54277	3895357.143	3561071.429	4734107.143	3630535.714	4641964.286	4224464.286	4921785.714	33.5116	33.5079	32.48745	31.6957	29.8035	27.6177	32.346	25.051
ENSG00000064961	HMG20B	Q9P0W2;Q9P0W2-3;C9J8X5;B5MDG7;Q9P0W2-2;C9K049;C9JQA7	SWI/SNF-related matrix-associated actin-dependent regulator of chromatin subfamily E member 1-related	>sp|Q9P0W2|HM20B_HUMAN SWI/SNF-related matrix-associated actin-dependent regulator of chromatin subfamily E member 1-related OS=Homo sapiens GN=HMG20B PE=1 SV=1;>sp|Q9P0W2-3|HM20B_HUMAN Isoform 3 of SWI/SNF-related matrix-associated actin-dependent regulat	17.4	8	5	1.43E-17	38346000	76624000	50223000	34444000	64497000	65267000	67413000	682930	1018800	646470	484980	857580	915280	1021700	Q9P0W2	2018210.526	4032842.105	2643315.789	1812842.105	3394578.947	3435105.263	3548052.632	21.7817	28.3139	22.1709	23.9367	25.44495	26.4657	29.31735	27.8248
ENSG00000064995	TAF11	Q15544;B4DY18	Transcription initiation factor TFIID subunit 11	>sp|Q15544|TAF11_HUMAN Transcription initiation factor TFIID subunit 11 OS=Homo sapiens GN=TAF11 PE=1 SV=1;>tr|B4DY18|B4DY18_HUMAN Transcription initiation factor TFIID subunit 11 OS=Homo sapiens GN=TAF11 PE=2 SV=1	30.3	2	5	1.37E-12	27720000	25913000	43500000	40996000	32539000	43822000	29579000	6757300	3960300	5139000	8101500	8950300	7498700	4459500	Q15544	3080000	2879222.222	4833333.333	4555111.111	3615444.444	4869111.111	3286555.556	27.5715	27.4183	25.6987	33.3541	28.1985	34.6772	30.4389	33.7411
ENSG00000064999	ANKS1A	Q92625;Q05CP0	Ankyrin repeat and SAM domain-containing protein 1A	>sp|Q92625|ANS1A_HUMAN Ankyrin repeat and SAM domain-containing protein 1A OS=Homo sapiens GN=ANKS1A PE=1 SV=4;>tr|Q05CP0|Q05CP0_HUMAN ANKS1A protein (Fragment) OS=Homo sapiens GN=ANKS1A PE=2 SV=1	39.6	4	34	9.58E-238	314670000	357380000	473100000	289100000	236860000	204040000	247060000	13569000	13074000	13580000	13820000	14286000	13168000	14293000	Q92625	6051346.154	6872692.308	9098076.923	5559615.385	4555000	3923846.154	4751153.846	7.59776	7.90021	8.415235	6.71426	8.619825	8.50866	8.71393	8.95365
ENSG00000065000	AP3D1	O14617-5;O14617;O14617-4;G5E988;O14617-2;E7EMM2;O14617-3	AP-3 complex subunit delta-1	>sp|O14617-5|AP3D1_HUMAN Isoform 5 of AP-3 complex subunit delta-1 OS=Homo sapiens GN=AP3D1;>sp|O14617|AP3D1_HUMAN AP-3 complex subunit delta-1 OS=Homo sapiens GN=AP3D1 PE=1 SV=1;>sp|O14617-4|AP3D1_HUMAN Isoform 4 of AP-3 complex subunit delta-1 OS=Homo sa	42.7	7	54	1.14E-222	899820000	881440000	1204400000	855930000	933370000	757670000	695630000	26423000	26544000	27825000	27466000	25034000	26695000	25010000	O14617	17643529.41	17283137.25	23615686.27	16782941.18	18301372.55	14856274.51	13639803.92	17.4805	18.3762	17.5557	12.4018	20.435	15.9756	18.2122	17.3979
ENSG00000065054	SLC9A3R2	Q15599;D3DU85;Q15599-2;H3BQS0;H3BSV6;H3BN50;H3BUQ9	Na(+)/H(+) exchange regulatory cofactor NHE-RF2	>sp|Q15599|NHRF2_HUMAN Na(+)/H(+) exchange regulatory cofactor NHE-RF2 OS=Homo sapiens GN=SLC9A3R2 PE=1 SV=2;>tr|D3DU85|D3DU85_HUMAN Na(+)/H(+) exchange regulatory cofactor NHE-RF2 OS=Homo sapiens GN=SLC9A3R2 PE=4 SV=1;>sp|Q15599-2|NHRF2_HUMAN Isoform 2 of	5.9	7	1	5.56E-20	30235000	34436000	27661000	21216000	43251000	0	47072000	0	0	0	0	0	0	150950	Q15599	1511750	1721800	1383050	1060800	2162550	0	2353600	5.75352	7.32084	6.42732	3.40216	6.9989	3.59384	6.910775	3.83594
ENSG00000065057	NTHL1	P78549;H3BRL9;H3BPD5	Endonuclease III-like protein 1	>sp|P78549|NTHL1_HUMAN Endonuclease III-like protein 1 OS=Homo sapiens GN=NTHL1 PE=1 SV=2;>tr|H3BRL9|H3BRL9_HUMAN Endonuclease III-like protein 1 (Fragment) OS=Homo sapiens GN=NTHL1 PE=4 SV=1;>tr|H3BPD5|H3BPD5_HUMAN Endonuclease III-like protein 1 (Fragmen	52.6	4	14	8.66E-145	183140000	287430000	273680000	254800000	224520000	221080000	219630000	6392500	7848500	7447800	8302900	6652000	7169900	6404400	P78549	10772941.18	16907647.06	16098823.53	14988235.29	13207058.82	13004705.88	12919411.76	12.5782	15.8021	14.7504	17.2091	16.03775	20.948	11.3082	23.8589
ENSG00000065060	UHRF1BP1	Q6BDS2;H7C1J4	UHRF1-binding protein 1	>sp|Q6BDS2|URFB1_HUMAN UHRF1-binding protein 1 OS=Homo sapiens GN=UHRF1BP1 PE=1 SV=1;>tr|H7C1J4|H7C1J4_HUMAN Chromosome 6 open reading frame 107, isoform CRA_b OS=Homo sapiens GN=UHRF1BP1 PE=4 SV=1	7.8	2	8	9.09E-28	1.02E+10	1.58E+10	1.59E+10	4.21E+10	9819800000	4.87E+10	1.13E+10	760880000	853660000	833790000	792900000	678570000	869020000	901750000	Q6BDS2	152880597	236268656.7	237522388.1	628701492.5	146564179.1	726373134.3	169104477.6	7.35443	7.39257	7.461615	6.98315	8.01999	9.04106	8.107905	8.85244
ENSG00000065135	GNAI3	P08754	Guanine nucleotide-binding protein G(k) subunit alpha	>sp|P08754|GNAI3_HUMAN Guanine nucleotide-binding protein G(k) subunit alpha OS=Homo sapiens GN=GNAI3 PE=1 SV=3	68.6	2	25	0	1920500000	2633600000	3294100000	2719300000	2267900000	1742500000	1883500000	65856000	72461000	84862000	86399000	80440000	70987000	70925000	P08754	128033333.3	175573333.3	219606666.7	181286666.7	151193333.3	116166666.7	125566666.7	38.5346	34.6297	35.6143	52.0067	33.938	51.7386	36.2308	48.5459
ENSG00000065150	IPO5	C9JMV5	NA	>tr|C9JMV5|C9JMV5_HUMAN Importin-5 (Fragment) OS=Homo sapiens GN=IPO5 PE=4 SV=1	86.7	1	13	7.88E-130	0	0	0	0	0	0	0	0	0	0	0	0	0	0	C9JMV5	0	0	0	0	0	0	0	NA	NA	NA	NA	NA	NA	NA	NA
ENSG00000065150	IPO5	O00410;B4E0R6	Importin-5	>sp|O00410|IPO5_HUMAN Importin-5 OS=Homo sapiens GN=IPO5 PE=1 SV=4;>tr|B4E0R6|B4E0R6_HUMAN Importin-5 OS=Homo sapiens GN=IPO5 PE=2 SV=1	80.5	6	69	0	1.13E+10	1.18E+10	1.78E+10	1.25E+10	1.42E+10	1.46E+10	1.39E+10	698940000	678430000	809070000	781700000	716750000	749170000	785670000	O00410	198280701.8	206877193	311491228.1	219052631.6	248561403.5	256649122.8	244070175.4	NA	NA	NA	NA	NA	NA	NA	NA
ENSG00000065150	IPO5	O00410-3;H0Y8C6;O00410-2	NA	>sp|O00410-3|IPO5_HUMAN Isoform 3 of Importin-5 OS=Homo sapiens GN=IPO5;>tr|H0Y8C6|H0Y8C6_HUMAN Importin-5 (Fragment) OS=Homo sapiens GN=IPO5 PE=4 SV=1;>sp|O00410-2|IPO5_HUMAN Isoform 2 of Importin-5 OS=Homo sapiens GN=IPO5	77.5	17	67	0	0	0	934830	0	0	0	777250	0	0	0	0	0	0	637280	O00410	0	0	16400.52632	0	0	0	13635.96491	NA	NA	NA	NA	NA	NA	NA	NA
ENSG00000065154	OAT	P04181;P04181-2	Ornithine aminotransferase, mitochondrial;Ornithine aminotransferase, hepatic form;Ornithine aminotransferase, renal form	>sp|P04181|OAT_HUMAN Ornithine aminotransferase, mitochondrial OS=Homo sapiens GN=OAT PE=1 SV=1;>sp|P04181-2|OAT_HUMAN Isoform 2 of Ornithine aminotransferase, mitochondrial OS=Homo sapiens GN=OAT	64.9	2	28	3.60E-210	794340000	962530000	1073100000	822500000	997580000	1130400000	891700000	29499000	31112000	29032000	31776000	29454000	29672000	29759000	P04181	39717000	48126500	53655000	41125000	49879000	56520000	44585000	19.9361	19.7441	21.3738	21.3543	18.8635	18.6253	18.0095	15.2813
ENSG00000065183	WDR3	Q9UNX4	WD repeat-containing protein 3	>sp|Q9UNX4|WDR3_HUMAN WD repeat-containing protein 3 OS=Homo sapiens GN=WDR3 PE=1 SV=1	74.9	2	64	0	2.96E+09	3616900000	3580500000	2792900000	2638200000	2780800000	2829400000	97950000	97777000	84990000	87871000	80180000	91090000	92532000	Q9UNX4	60408163.27	73814285.71	73071428.57	56997959.18	53840816.33	56751020.41	57742857.14	NA	NA	NA	NA	NA	NA	NA	NA
ENSG00000065243	PKN2	Q16513;Q16513-2;Q16513-3;Q16513-5;B1AL79	Serine/threonine-protein kinase N2	>sp|Q16513|PKN2_HUMAN Serine/threonine-protein kinase N2 OS=Homo sapiens GN=PKN2 PE=1 SV=1;>sp|Q16513-2|PKN2_HUMAN Isoform 2 of Serine/threonine-protein kinase N2 OS=Homo sapiens GN=PKN2;>sp|Q16513-3|PKN2_HUMAN Isoform 3 of Serine/threonine-protein kinase	19	7	13	7.99E-34	123930000	40583000	49742000	18753000	113550000	90492000	20775000	1575100	1329400	1448800	1785400	1575200	1355600	1435100	Q16513	2213035.714	724696.4286	888250	334875	2027678.571	1615928.571	370982.1429	19.0677	18.3405	18.3838	16.2035	16.08705	15.7233	19.8903	14.3722
ENSG00000065268	WDR18	Q9BV38	WD repeat-containing protein 18	>sp|Q9BV38|WDR18_HUMAN WD repeat-containing protein 18 OS=Homo sapiens GN=WDR18 PE=1 SV=2	52.5	1	19	1.33E-130	822050000	782400000	1062300000	1165600000	1380500000	1146400000	1267600000	32626000	32158000	33433000	39892000	37874000	39507000	41764000	Q9BV38	43265789.47	41178947.37	55910526.32	61347368.42	72657894.74	60336842.11	66715789.47	28.9302	36.8369	28.5427	23.8418	39.37455	29.657	31.6375	30.7075
ENSG00000065308	TRAM2	Q15035	Translocating chain-associated membrane protein 2	>sp|Q15035|TRAM2_HUMAN Translocating chain-associated membrane protein 2 OS=Homo sapiens GN=TRAM2 PE=1 SV=1	5.7	1	3	1.86E-07	19351000	31534000	38778000	9579600	2739400	3052400	31987000	233590	579250	229990	226140	150360	138080	248360	Q15035	1209437.5	1970875	2423625	598725	171212.5	190775	1999187.5	13.0894	13.512	13.1194	7.10685	15.00055	8.74947	14.35715	9.18468
ENSG00000065328	MCM10	Q7L590;Q7L590-2;Q5T670	Protein MCM10 homolog	>sp|Q7L590|MCM10_HUMAN Protein MCM10 homolog OS=Homo sapiens GN=MCM10 PE=1 SV=2;>sp|Q7L590-2|MCM10_HUMAN Isoform 2 of Protein MCM10 homolog OS=Homo sapiens GN=MCM10;>tr|Q5T670|Q5T670_HUMAN MCM10 minichromosome maintenance deficient 10 (S. cerevisiae), isof	13.3	4	9	1.26E-27	27346000	29180000	81541000	28396000	58973000	49769000	36218000	1714600	1411100	2667100	2516500	2428400	1845200	1861300	Q7L590	635953.4884	678604.6512	1896302.326	660372.093	1371465.116	1157418.605	842279.0698	12.1462	12.6768	7.713985	25.3546	14.99155	23.3342	10.076615	18.7636
ENSG00000065357	DGKA	P23743;G3V4E1	Diacylglycerol kinase alpha	>sp|P23743|DGKA_HUMAN Diacylglycerol kinase alpha OS=Homo sapiens GN=DGKA PE=1 SV=3;>tr|G3V4E1|G3V4E1_HUMAN Diacylglycerol kinase alpha (Fragment) OS=Homo sapiens GN=DGKA PE=4 SV=1	10.5	13	7	1.45E-17	10918000	14001000	29184000	5310400	5410000	4739200	6623000	242260	285770	212450	217560	166440	366040	340280	P23743	259952.381	333357.1429	694857.1429	126438.0952	128809.5238	112838.0952	157690.4762	2.40728	2.45949	3.427865	3.99548	3.373615	4.23032	3.35876	3.87436
ENSG00000065361	ERBB3	F8VRI5	NA	>tr|F8VRI5|F8VRI5_HUMAN Receptor tyrosine-protein kinase erbB-3 OS=Homo sapiens GN=ERBB3 PE=4 SV=1	23.3	1	1	0.033564	0	0	0	0	0	0	0	0	0	0	0	0	0	0	F8VRI5	0	0	0	0	0	0	0	NA	NA	NA	NA	NA	NA	NA	NA
ENSG00000065361	ERBB3	P21860;P21860-4;B4DGQ7	Receptor tyrosine-protein kinase erbB-3	>sp|P21860|ERBB3_HUMAN Receptor tyrosine-protein kinase erbB-3 OS=Homo sapiens GN=ERBB3 PE=1 SV=1;>sp|P21860-4|ERBB3_HUMAN Isoform 4 of Receptor tyrosine-protein kinase erbB-3 OS=Homo sapiens GN=ERBB3;>tr|B4DGQ7|B4DGQ7_HUMAN Receptor tyrosine-protein kinas	8	13	5	5.25E-09	0	0	0	0	0	0	0	0	0	0	0	0	0	0	P21860	0	0	0	0	0	0	0	NA	NA	NA	NA	NA	NA	NA	NA
ENSG00000065413	ANKRD44	Q8N8A2;Q8N8A2-2;Q8N8A2-4;H7BXV4;H7C209;Q8N8A2-3;F5H682;H7C4A0	Serine/threonine-protein phosphatase 6 regulatory ankyrin repeat subunit B	>sp|Q8N8A2|ANR44_HUMAN Serine/threonine-protein phosphatase 6 regulatory ankyrin repeat subunit B OS=Homo sapiens GN=ANKRD44 PE=1 SV=3;>sp|Q8N8A2-2|ANR44_HUMAN Isoform 2 of Serine/threonine-protein phosphatase 6 regulatory ankyrin repeat subunit B OS=Homo	16.7	11	13	1.72E-57	182130000	120760000	124330000	103340000	169100000	131390000	144300000	2844500	2357400	1982300	2135900	2524500	2479300	2210400	Q8N8A2	3875106.383	2569361.702	2645319.149	2198723.404	3597872.34	2795531.915	3070212.766	NA	NA	NA	NA	NA	NA	NA	NA
ENSG00000065427	KARS	Q15046;Q15046-2	Lysine--tRNA ligase	>sp|Q15046|SYK_HUMAN Lysine--tRNA ligase OS=Homo sapiens GN=KARS PE=1 SV=3;>sp|Q15046-2|SYK_HUMAN Isoform Mitochondrial of Lysine--tRNA ligase OS=Homo sapiens GN=KARS	83.6	5	56	0	1.63E+10	2.10E+10	2.55E+10	1.86E+10	2.33E+10	2.13E+10	2.08E+10	660220000	646460000	708460000	777520000	786450000	766640000	769790000	Q15046	543533333.3	699733333.3	850066666.7	619866666.7	778233333.3	711433333.3	694800000	136.087	124.264	119.232	126.507	126.7795	121.426	120.912	115.812
ENSG00000065485	PDIA5	Q14554	Protein disulfide-isomerase A5	>sp|Q14554|PDIA5_HUMAN Protein disulfide-isomerase A5 OS=Homo sapiens GN=PDIA5 PE=1 SV=1	66.9	4	35	3.73E-186	1213800000	1290200000	1516200000	1112700000	1243900000	918950000	1316600000	27003000	25158000	22835000	26621000	23610000	24075000	25767000	Q14554	48552000	51608000	60648000	44508000	49756000	36758000	52664000	11.3264	12.838	14.1135	17.4493	12.8168	17.5526	11.08345	18.3087
ENSG00000065491	TBC1D22B	Q9NU19	TBC1 domain family member 22B	>sp|Q9NU19|TB22B_HUMAN TBC1 domain family member 22B OS=Homo sapiens GN=TBC1D22B PE=1 SV=3	7.9	1	3	3.40E-07	1070300	758630	605130	350220	302890	783230	13587000	233600	133380	0	0	0	134070	0	Q9NU19	38225	27093.92857	21611.78571	12507.85714	10817.5	27972.5	485250	4.12051	4.81788	4.59793	4.7067	5.236255	5.47167	5.72818	5.26281
ENSG00000065518	NDUFB4	O95168;O95168-2;C9JXQ9;F2Z3P9	NADH dehydrogenase [ubiquinone] 1 beta subcomplex subunit 4	>sp|O95168|NDUB4_HUMAN NADH dehydrogenase [ubiquinone] 1 beta subcomplex subunit 4 OS=Homo sapiens GN=NDUFB4 PE=1 SV=3;>sp|O95168-2|NDUB4_HUMAN Isoform 2 of NADH dehydrogenase [ubiquinone] 1 beta subcomplex subunit 4 OS=Homo sapiens GN=NDUFB4;>tr|C9JXQ9|C9	69	4	8	3.53E-34	727790000	588130000	868160000	819930000	782760000	896740000	832950000	23043000	17264000	24173000	25538000	22653000	29468000	27154000	O95168	121298333.3	98021666.67	144693333.3	136655000	130460000	149456666.7	138825000	68.8347	63.2715	59.3213	99.6838	66.6835	118.705	69.083	74.099
ENSG00000065526	SPEN	Q96T58	Msx2-interacting protein	>sp|Q96T58|MINT_HUMAN Msx2-interacting protein OS=Homo sapiens GN=SPEN PE=1 SV=1	30.3	4	86	0	759240000	814590000	1008700000	559980000	691350000	487380000	631050000	19288000	18310000	17361000	18117000	21815000	17304000	19108000	Q96T58	4289491.525	4602203.39	5698870.056	3163728.814	3905932.203	2753559.322	3565254.237	24.0336	21.4936	22.4938	13.3823	22.3124	13.7458	23.2143	16.7639
ENSG00000065534	MYLK	Q15746;Q15746-6;Q15746-3;Q15746-2;Q15746-5;Q15746-4	Myosin light chain kinase, smooth muscle;Myosin light chain kinase, smooth muscle, deglutamylated form	>sp|Q15746|MYLK_HUMAN Myosin light chain kinase, smooth muscle OS=Homo sapiens GN=MYLK PE=1 SV=4;>sp|Q15746-6|MYLK_HUMAN Isoform Del-1790 of Myosin light chain kinase, smooth muscle OS=Homo sapiens GN=MYLK;>sp|Q15746-3|MYLK_HUMAN Isoform 3A of Myosin light	2.8	8	5	7.39E-14	85349000	152090000	103030000	206970000	200080000	138490000	129740000	0	0	6699500	0	0	12671000	0	Q15746	917731.1828	1635376.344	1107849.462	2225483.871	2151397.849	1489139.785	1395053.763	NA	NA	NA	NA	NA	NA	NA	NA
ENSG00000065548	ZC3H15	Q8WU90;F5H0F5	Zinc finger CCCH domain-containing protein 15	>sp|Q8WU90|ZC3HF_HUMAN Zinc finger CCCH domain-containing protein 15 OS=Homo sapiens GN=ZC3H15 PE=1 SV=1;>tr|F5H0F5|F5H0F5_HUMAN Zinc finger CCCH domain-containing protein 15 OS=Homo sapiens GN=ZC3H15 PE=4 SV=1	64.8	5	40	0	2134800000	2356100000	2991500000	2027300000	2812700000	3899300000	2210100000	95584000	77671000	96057000	101070000	98212000	89456000	88880000	Q8WU90	85392000	94244000	119660000	81092000	112508000	155972000	88404000	92.9913	81.1574	93.2728	93.5259	73.74385	88.8241	88.51815	81.4
ENSG00000065600	TMEM206	Q9H813;Q9H813-2	Transmembrane protein 206	>sp|Q9H813|TM206_HUMAN Transmembrane protein 206 OS=Homo sapiens GN=TMEM206 PE=1 SV=1;>sp|Q9H813-2|TM206_HUMAN Isoform 2 of Transmembrane protein 206 OS=Homo sapiens GN=TMEM206	17.4	2	3	2.87E-14	36505000	24285000	28260000	670210	28194000	11247000	23841000	493840	554480	460890	468210	419980	499590	623330	Q9H813	2433666.667	1619000	1884000	44680.66667	1879600	749800	1589400	10.7606	12.8022	12.2217	11.9841	13.1728	14.172	13.2183	14.253
ENSG00000065609	SNAP91	F5GWN7	NA	>tr|F5GWN7|F5GWN7_HUMAN Clathrin coat assembly protein AP180 OS=Homo sapiens GN=SNAP91 PE=4 SV=1	4	1	3	2.71E-13	0	0	0	0	0	0	0	0	0	0	0	0	0	0	F5GWN7	0	0	0	0	0	0	0	NA	NA	NA	NA	NA	NA	NA	NA
ENSG00000065613	SLK	Q9H2G2-2;Q9H2G2	STE20-like serine/threonine-protein kinase	>sp|Q9H2G2-2|SLK_HUMAN Isoform 2 of STE20-like serine/threonine-protein kinase OS=Homo sapiens GN=SLK;>sp|Q9H2G2|SLK_HUMAN STE20-like serine/threonine-protein kinase OS=Homo sapiens GN=SLK PE=1 SV=1	67.9	2	83	0	2982500000	3792800000	4649400000	3002600000	3306900000	2818400000	2869600000	74211000	77252000	75664000	76077000	73080000	79656000	73145000	Q9H2G2	48893442.62	62177049.18	76219672.13	49222950.82	54211475.41	46203278.69	47042622.95	20.8009	21.0849	20.97415	25.6464	18.8034	25.1984	22.94895	23.8804
ENSG00000065615	CYB5R4	Q7L1T6	Cytochrome b5 reductase 4	>sp|Q7L1T6|NB5R4_HUMAN Cytochrome b5 reductase 4 OS=Homo sapiens GN=CYB5R4 PE=1 SV=1	40.3	1	22	2.52E-73	313530000	262080000	226490000	190800000	253850000	212080000	169580000	6435400	5202400	4750600	5435200	5057200	5816200	4574500	Q7L1T6	9500909.091	7941818.182	6863333.333	5781818.182	7692424.242	6426666.667	5138787.879	25.5072	24.9724	23.89405	25.6145	24.9993	25.0984	26.82845	22.922
ENSG00000065675	PRKCQ	Q04759;Q04759-2;B4DF52;H3BLZ9	Protein kinase C theta type	>sp|Q04759|KPCT_HUMAN Protein kinase C theta type OS=Homo sapiens GN=PRKCQ PE=1 SV=3;>sp|Q04759-2|KPCT_HUMAN Isoform 2 of Protein kinase C theta type OS=Homo sapiens GN=PRKCQ;>tr|B4DF52|B4DF52_HUMAN Protein kinase C theta type OS=Homo sapiens GN=PRKCQ PE=2	12.3	4	6	1.94E-24	13237000	10813000	10836000	9976300	4821200	5019200	4209300	275480	323670	275220	288970	223580	172840	161980	Q04759	357756.7568	292243.2432	292864.8649	269629.7297	130302.7027	135654.0541	113764.8649	2.57199	2.75228	2.685115	3.02329	2.8676	2.74353	3.08951	3.06846
ENSG00000065717	TLE2	B4DE62;E9PEV7;H7BY44	NA	>tr|B4DE62|B4DE62_HUMAN Transducin-like enhancer protein 2 OS=Homo sapiens GN=TLE2 PE=2 SV=1;>tr|E9PEV7|E9PEV7_HUMAN Transducin-like enhancer protein 2 OS=Homo sapiens GN=TLE2 PE=4 SV=1;>tr|H7BY44|H7BY44_HUMAN Transducin-like enhancer protein 2 OS=Homo sap	17.1	3	7	6.14E-23	0	0	191710	457040	0	0	0	0	0	0	262750	0	0	0	B4DE62	0	0	8714.090909	20774.54545	0	0	0	NA	NA	NA	NA	NA	NA	NA	NA
ENSG00000065809	FAM107B	Q9H098-2;Q9H098;C9JW51;C9JQ40;C9J6N5;C9J3Q3;C9JP05	Protein FAM107B	>sp|Q9H098-2|F107B_HUMAN Isoform 2 of Protein FAM107B OS=Homo sapiens GN=FAM107B;>sp|Q9H098|F107B_HUMAN Protein FAM107B OS=Homo sapiens GN=FAM107B PE=1 SV=1;>tr|C9JW51|C9JW51_HUMAN Protein FAM107B (Fragment) OS=Homo sapiens GN=FAM107B PE=4 SV=1;>tr|C9JQ40|	35	10	17	1.08E-122	785920000	756880000	779260000	807550000	898140000	893480000	919920000	15905000	13241000	12476000	18615000	17384000	16606000	18493000	Q9H098	98240000	94610000	97407500	100943750	112267500	111685000	114990000	NA	NA	NA	NA	NA	NA	NA	NA
ENSG00000065833	ME1	P48163;B4DZ70	NADP-dependent malic enzyme;Malic enzyme	>sp|P48163|MAOX_HUMAN NADP-dependent malic enzyme OS=Homo sapiens GN=ME1 PE=1 SV=1;>tr|B4DZ70|B4DZ70_HUMAN Malic enzyme OS=Homo sapiens GN=ME1 PE=2 SV=1	55.2	4	23	5.05E-215	288240000	536180000	497030000	537840000	333480000	255650000	372680000	9944100	9418500	9120900	10834000	6773500	7947000	10395000	P48163	9939310.345	18488965.52	17138965.52	18546206.9	11499310.34	8815517.241	12851034.48	9.88296	10.0624	10.1009	11.4559	9.56489	12.8563	12.1783	12.8688
ENSG00000065882	TBC1D1	Q86TI0;H0Y8P0;C9JIE2	TBC1 domain family member 1	>sp|Q86TI0|TBCD1_HUMAN TBC1 domain family member 1 OS=Homo sapiens GN=TBC1D1 PE=1 SV=2;>tr|H0Y8P0|H0Y8P0_HUMAN TBC1 domain family member 1 (Fragment) OS=Homo sapiens GN=TBC1D1 PE=4 SV=1;>tr|C9JIE2|C9JIE2_HUMAN TBC1 domain family member 1 (Fragment) OS=Homo	24.7	7	23	4.24E-71	272020000	239400000	290290000	193130000	214400000	117160000	319760000	3724900	3188900	2624300	3114700	2263900	2930000	4020900	Q86TI0	4387419.355	3861290.323	4682096.774	3115000	3458064.516	1889677.419	5157419.355	38.6186	42.3484	35.5011	80.9514	41.03835	83.9329	38.94955	82.8248
ENSG00000065883	NA	Q14004-2	NA	>sp|Q14004-2|CDK13_HUMAN Isoform 2 of Cyclin-dependent kinase 13 OS=Homo sapiens GN=CDK13	36.7	1	39	0	8238500	21734000	21827000	1844700	1463700	1989000	2226900	0	499730	0	0	0	0	0	Q14004	121154.4118	319617.6471	320985.2941	27127.94118	21525	29250	32748.52941	29.1811	30.2829	31.15685	22.0382	28.09375	23.2478	29.2478	23.3599
ENSG00000065883	CDK13	Q14004	Cyclin-dependent kinase 13	>sp|Q14004|CDK13_HUMAN Cyclin-dependent kinase 13 OS=Homo sapiens GN=CDK13 PE=1 SV=2	36.2	1	40	0	646340000	824570000	777360000	461550000	423190000	270900000	535970000	10812000	12306000	9802700	9122100	9175400	8101200	9634600	Q14004	9505000	12126029.41	11431764.71	6787500	6223382.353	3983823.529	7881911.765	29.1811	30.2829	31.15685	22.0382	28.09375	23.2478	29.2478	23.3599
ENSG00000065911	MTHFD2	P13995;Q7Z650;B8ZZU9;B4DY35;B9A062	Bifunctional methylenetetrahydrofolate dehydrogenase/cyclohydrolase, mitochondrial;NAD-dependent methylenetetrahydrofolate dehydrogenase;Methenyltetrahydrofolate cyclohydrolase	>sp|P13995|MTDC_HUMAN Bifunctional methylenetetrahydrofolate dehydrogenase/cyclohydrolase, mitochondrial OS=Homo sapiens GN=MTHFD2 PE=1 SV=2;>tr|Q7Z650|Q7Z650_HUMAN Bifunctional methylenetetrahydrofolate dehydrogenase/cyclohydrolase, mitochondrial OS=Homo	84	7	31	0	2363300000	2.02E+09	2655700000	2.01E+09	2561200000	2888400000	2508400000	53492000	43434000	50909000	55244000	57422000	69350000	61401000	P13995	102752173.9	87782608.7	115465217.4	87217391.3	111356521.7	125582608.7	109060869.6	NA	NA	NA	NA	NA	NA	NA	NA
ENSG00000065978	YBX1	C9J5V9	NA	>tr|C9J5V9|C9J5V9_HUMAN Nuclease-sensitive element-binding protein 1 (Fragment) OS=Homo sapiens GN=YBX1 PE=4 SV=1	78.7	1	15	0	0	0	0	410100	410660	555680	356270	0	0	0	0	0	0	153100	C9J5V9	0	0	0	51262.5	51332.5	69460	44533.75	198.972	148.205	144.042	165.614	157.6835	151.429	145.7595	151.095
ENSG00000065978	YBX1	P67809;E7ETA0;H0Y449	Nuclease-sensitive element-binding protein 1	>sp|P67809|YBOX1_HUMAN Nuclease-sensitive element-binding protein 1 OS=Homo sapiens GN=YBX1 PE=1 SV=3;>tr|E7ETA0|E7ETA0_HUMAN Nuclease-sensitive element-binding protein 1 OS=Homo sapiens GN=YBX1 PE=4 SV=1;>tr|H0Y449|H0Y449_HUMAN Nuclease-sensitive element-	78.1	4	30	0	2.22E+10	2.16E+10	3.08E+10	2.82E+10	3.17E+10	2.99E+10	2.51E+10	1160100000	919060000	1125600000	1392900000	1313300000	1330200000	1290800000	P67809	1706846154	1661846154	2371384615	2167461538	2439461538	2302769231	1934076923	198.972	148.205	144.042	165.614	157.6835	151.429	145.7595	151.095
ENSG00000066027	PPP2R5A	Q15172;Q15172-2	Serine/threonine-protein phosphatase 2A 56 kDa regulatory subunit alpha isoform	>sp|Q15172|2A5A_HUMAN Serine/threonine-protein phosphatase 2A 56 kDa regulatory subunit alpha isoform OS=Homo sapiens GN=PPP2R5A PE=1 SV=1;>sp|Q15172-2|2A5A_HUMAN Isoform 2 of Serine/threonine-protein phosphatase 2A 56 kDa regulatory subunit alpha isoform	26.1	2	11	8.09E-50	110850000	127420000	124820000	118050000	146100000	87457000	125400000	2981500	2799300	2915000	3962800	2279000	3006400	2942300	Q15172	4618750	5309166.667	5200833.333	4918750	6087500	3644041.667	5225000	15.3352	16.7296	17.8839	17.3481	15.1966	17.3268	20.0448	18.198
ENSG00000066032	CTNNA2	P26232;P26232-5;P26232-2;P26232-3;P26232-6;P26232-4	Catenin alpha-2	>sp|P26232|CTNA2_HUMAN Catenin alpha-2 OS=Homo sapiens GN=CTNNA2 PE=1 SV=5;>sp|P26232-5|CTNA2_HUMAN Isoform 5 of Catenin alpha-2 OS=Homo sapiens GN=CTNNA2;>sp|P26232-2|CTNA2_HUMAN Isoform 2 of Catenin alpha-2 OS=Homo sapiens GN=CTNNA2;>sp|P26232-3|CTNA2_HU	13.9	10	11	7.27E-127	19438000	57467000	17353000	14291000	21350000	14687000	17315000	1416300	929410	1093300	1224700	608120	1192200	1108000	P26232	404958.3333	1197229.167	361520.8333	297729.1667	444791.6667	305979.1667	360729.1667	NA	NA	NA	NA	NA	NA	NA	NA
ENSG00000066044	ELAVL1	Q15717	ELAV-like protein 1	>sp|Q15717|ELAV1_HUMAN ELAV-like protein 1 OS=Homo sapiens GN=ELAVL1 PE=1 SV=2	71.5	4	24	0	1.37E+10	1.52E+10	1.70E+10	1.42E+10	1.75E+10	1.66E+10	1.60E+10	702290000	663780000	680980000	761190000	759950000	729970000	724630000	Q15717	854125000	950062500	1062625000	890437500	1092562500	1038062500	1001375000	29.3506	29.3703	27.86645	19.747	31.92825	24.7031	30.307	26.308
ENSG00000066084	DIP2B	Q9P265	Disco-interacting protein 2 homolog B	>sp|Q9P265|DIP2B_HUMAN Disco-interacting protein 2 homolog B OS=Homo sapiens GN=DIP2B PE=1 SV=3	26.6	3	26	3.12E-144	272970000	316850000	310620000	192210000	226570000	169810000	206910000	5518000	4754700	4782300	4916300	4384700	5101000	5519000	Q9P265	3412125	3960625	3882750	2402625	2832125	2122625	2586375	7.121	6.84231	7.573395	6.60802	7.53565	7.51271	7.99585	8.28394
ENSG00000066117	SMARCD1	Q96GM5;Q96GM5-2;F8VRQ4;F5GY02	SWI/SNF-related matrix-associated actin-dependent regulator of chromatin subfamily D member 1	>sp|Q96GM5|SMRD1_HUMAN SWI/SNF-related matrix-associated actin-dependent regulator of chromatin subfamily D member 1 OS=Homo sapiens GN=SMARCD1 PE=1 SV=2;>sp|Q96GM5-2|SMRD1_HUMAN Isoform 2 of SWI/SNF-related matrix-associated actin-dependent regulator of c	59.6	8	31	5.71E-256	510210000	655070000	722110000	466840000	562520000	473510000	474640000	15381000	15630000	13412000	14195000	14451000	14801000	14208000	Q96GM5	15944062.5	20470937.5	22565937.5	14588750	17578750	14797187.5	14832500	24.9152	26.5255	23.84815	18.3751	29.0299	22.7896	29.1394	24.2867
ENSG00000066135	KDM4A	O75164;B4DT38	Lysine-specific demethylase 4A	>sp|O75164|KDM4A_HUMAN Lysine-specific demethylase 4A OS=Homo sapiens GN=KDM4A PE=1 SV=2;>tr|B4DT38|B4DT38_HUMAN Uncharacterized protein OS=Homo sapiens GN=KDM4A PE=2 SV=1	21	2	15	5.12E-39	152550000	147130000	153220000	107030000	172080000	86224000	166610000	2706800	2540300	1613100	2588700	2370500	2183400	2736000	O75164	3316304.348	3198478.261	3330869.565	2326739.13	3740869.565	1874434.783	3621956.522	26.1446	25.3659	26.1137	16.3503	27.5644	18.5752	30.43785	20.4762
ENSG00000066136	NFYC	Q13952;Q13952-3;Q13952-5;Q13952-2;F8VWM3;Q5T6K5;Q13952-6;E9PI99;Q5T6K7;Q13952-4;E9PIG7	Nuclear transcription factor Y subunit gamma	>sp|Q13952|NFYC_HUMAN Nuclear transcription factor Y subunit gamma OS=Homo sapiens GN=NFYC PE=1 SV=3;>sp|Q13952-3|NFYC_HUMAN Isoform 2 of Nuclear transcription factor Y subunit gamma OS=Homo sapiens GN=NFYC;>sp|Q13952-5|NFYC_HUMAN Isoform 5 of Nuclear tran	29.5	16	11	2.95E-53	160150000	231450000	275240000	352930000	438800000	2.33E+08	195260000	7758500	6842200	6388700	7409900	9775900	8245500	7131900	Q13952	13345833.33	19287500	22936666.67	29410833.33	36566666.67	19416666.67	16271666.67	30.4649	30.4218	25.0326	23.8497	31.8743	28.3105	30.21345	29.3394
ENSG00000066279	ASPM	Q8IZT6;Q8IZT6-2	Abnormal spindle-like microcephaly-associated protein	>sp|Q8IZT6|ASPM_HUMAN Abnormal spindle-like microcephaly-associated protein OS=Homo sapiens GN=ASPM PE=1 SV=2;>sp|Q8IZT6-2|ASPM_HUMAN Isoform 2 of Abnormal spindle-like microcephaly-associated protein OS=Homo sapiens GN=ASPM	9.3	3	25	1.88E-59	154750000	118590000	125390000	111840000	91033000	98417000	187430000	3836900	3219800	3051400	4082700	4061100	6126100	5756000	Q8IZT6	904970.7602	693508.7719	733274.8538	654035.0877	532356.7251	575538.0117	1096081.871	14.1414	14.6153	4.182215	17.3764	11.8475	29.2416	32.3153	34.9084
ENSG00000066294	CD84	Q9UIB8;Q9UIB8-2;Q9UIB8-3;Q9UIB8-4;Q9UIB8-5;Q9UIB8-6	SLAM family member 5	>sp|Q9UIB8|SLAF5_HUMAN SLAM family member 5 OS=Homo sapiens GN=CD84 PE=1 SV=1;>sp|Q9UIB8-2|SLAF5_HUMAN Isoform 2 of SLAM family member 5 OS=Homo sapiens GN=CD84;>sp|Q9UIB8-3|SLAF5_HUMAN Isoform 3 of SLAM family member 5 OS=Homo sapiens GN=CD84;>sp|Q9UIB8-4	10.4	6	2	5.44E-07	3815500	5204700	311120	1909300	605320	0	0	245240	0	0	0	0	0	0	Q9UIB8	200815.7895	273931.5789	16374.73684	100489.4737	31858.94737	0	0	4.42546	4.18799	4.85224	2.98894	3.91214	3.90185	4.01229	5.15274
ENSG00000066322	ELOVL1	Q9BW60;B4DP24	Elongation of very long chain fatty acids protein 1	>sp|Q9BW60|ELOV1_HUMAN Elongation of very long chain fatty acids protein 1 OS=Homo sapiens GN=ELOVL1 PE=1 SV=1;>tr|B4DP24|B4DP24_HUMAN Elongation of very long chain fatty acids protein 1 OS=Homo sapiens GN=ELOVL1 PE=2 SV=1	15.4	2	4	2.46E-39	198260000	209340000	240370000	237150000	241010000	306390000	273110000	16813000	15301000	16960000	17324000	15650000	15931000	16118000	Q9BW60	28322857.14	29905714.29	34338571.43	33878571.43	34430000	43770000	39015714.29	53.5475	54.3598	52.1228	49.3489	58.6899	49.1795	48.18485	49.2339
ENSG00000066336	SPI1	P17947-2;P17947	Transcription factor PU.1	>sp|P17947-2|SPI1_HUMAN Isoform 2 of Transcription factor PU.1 OS=Homo sapiens GN=SPI1;>sp|P17947|SPI1_HUMAN Transcription factor PU.1 OS=Homo sapiens GN=SPI1 PE=1 SV=2	34.3	3	9	6.56E-92	315130000	347700000	340280000	222100000	278040000	304020000	251230000	8854900	7121700	6685300	6778600	5359000	6186800	5188300	P17947	39391250	43462500	42535000	27762500	34755000	38002500	31403750	39.2281	46.8975	47.6016	35.6747	43.3599	42.25	44.42245	46.1733
ENSG00000066422	ZBTB11	O95625	Zinc finger and BTB domain-containing protein 11	>sp|O95625|ZBT11_HUMAN Zinc finger and BTB domain-containing protein 11 OS=Homo sapiens GN=ZBTB11 PE=1 SV=2	14.1	1	12	6.63E-61	110510000	100070000	128190000	104630000	169120000	58923000	120850000	5291000	4598200	4787900	6697200	7331100	4383700	5359700	O95625	2631190.476	2382619.048	3052142.857	2491190.476	4026666.667	1402928.571	2877380.952	13.4669	12.7539	15.59885	14.8964	12.8002	12.5992	12.37225	11.7856
ENSG00000066427	ATXN3	G3V4F5;G3V3T0	NA	>tr|G3V4F5|G3V4F5_HUMAN Ataxin-3 OS=Homo sapiens GN=ATXN3 PE=4 SV=1;>tr|G3V3T0|G3V3T0_HUMAN Ataxin-3 OS=Homo sapiens GN=ATXN3 PE=4 SV=1	29.3	2	4	8.22E-12	0	0	0	0	0	0	0	0	0	0	0	0	0	0	G3V4F5	0	0	0	0	0	0	0	22.8859	21.9788	23.37565	23.9023	23.4981	22.7937	23.58745	21.6437
ENSG00000066455	GOLGA5	Q8TBA6;Q8TBA6-2;E7EQP0	Golgin subfamily A member 5	>sp|Q8TBA6|GOGA5_HUMAN Golgin subfamily A member 5 OS=Homo sapiens GN=GOLGA5 PE=1 SV=3;>sp|Q8TBA6-2|GOGA5_HUMAN Isoform 2 of Golgin subfamily A member 5 OS=Homo sapiens GN=GOLGA5;>tr|E7EQP0|E7EQP0_HUMAN Golgin subfamily A member 5 OS=Homo sapiens GN=GOLGA5	35.4	4	19	3.00E-88	115190000	120990000	161820000	62724000	128400000	140740000	149210000	3295700	2555600	2206500	3004000	2846900	3068800	3066600	Q8TBA6	2742619.048	2880714.286	3852857.143	1493428.571	3057142.857	3350952.381	3552619.048	10.5682	11.6974	11.2033	12.6334	10.70635	12.9669	12.7092	12.3438
ENSG00000066557	LRRC40	Q9H9A6	Leucine-rich repeat-containing protein 40	>sp|Q9H9A6|LRC40_HUMAN Leucine-rich repeat-containing protein 40 OS=Homo sapiens GN=LRRC40 PE=1 SV=1	53.8	1	28	8.52E-128	165210000	226790000	260290000	190770000	179670000	247690000	176170000	7635700	7154800	6697900	7834300	4578600	7819700	8226300	Q9H9A6	4347631.579	5968157.895	6849736.842	5020263.158	4728157.895	6518157.895	4636052.632	12.4042	12.4234	11.5217	19.493	11.4205	20.8505	13.96345	19.0937
ENSG00000066583	ISOC1	Q96CN7;E7ENF9;D6RE73;D6RGE2	Isochorismatase domain-containing protein 1	>sp|Q96CN7|ISOC1_HUMAN Isochorismatase domain-containing protein 1 OS=Homo sapiens GN=ISOC1 PE=1 SV=3;>tr|E7ENF9|E7ENF9_HUMAN Isochorismatase domain-containing protein 1 (Fragment) OS=Homo sapiens GN=ISOC1 PE=4 SV=1;>tr|D6RE73|D6RE73_HUMAN Isochorismatase	49	4	11	5.50E-143	328770000	340520000	505200000	424420000	407800000	407660000	410400000	14793000	16209000	14650000	15002000	12073000	16878000	16830000	Q96CN7	23483571.43	24322857.14	36085714.29	30315714.29	29128571.43	29118571.43	29314285.71	10.8437	8.0358	7.7969	17.3611	10.269085	19.3351	7.44151	17.1961
ENSG00000066651	TRMT11	Q7Z4G4;Q7Z4G4-2;F2Z2Q4;Q7Z4G4-3;Q5JY02	tRNA (guanine(10)-N2)-methyltransferase homolog	>sp|Q7Z4G4|TRM11_HUMAN tRNA (guanine(10)-N2)-methyltransferase homolog OS=Homo sapiens GN=TRMT11 PE=1 SV=1;>sp|Q7Z4G4-2|TRM11_HUMAN Isoform 2 of tRNA (guanine(10)-N2)-methyltransferase homolog OS=Homo sapiens GN=TRMT11;>tr|F2Z2Q4|F2Z2Q4_HUMAN tRNA (guanine	31.7	7	11	3.11E-43	135630000	104190000	259490000	108020000	102230000	136500000	125650000	5446200	5486800	6398500	4200500	3774700	5296800	5199200	Q7Z4G4	7535000	5788333.333	14416111.11	6001111.111	5679444.444	7583333.333	6980555.556	36.6708	32.4454	32.0137	38.8472	30.22555	41.8064	33.00805	32.4099
ENSG00000066654	THUMPD1	Q9NXG2	THUMP domain-containing protein 1	>sp|Q9NXG2|THUM1_HUMAN THUMP domain-containing protein 1 OS=Homo sapiens GN=THUMPD1 PE=1 SV=2	75.6	2	26	0	1.23E+09	1586700000	1772300000	1463700000	1621500000	1362800000	1451200000	58365000	51094000	56311000	51606000	52392000	48426000	54160000	Q9NXG2	51083333.33	66112500	73845833.33	60987500	67562500	56783333.33	60466666.67	19.2369	20.0228	19.56505	20.6398	17.3131	20.7176	20.0156	20.4207
ENSG00000066697	MSANTD3	Q96H12	Myb/SANT-like DNA-binding domain-containing protein 3	>sp|Q96H12|MSD3_HUMAN Myb/SANT-like DNA-binding domain-containing protein 3 OS=Homo sapiens GN=MSANTD3 PE=1 SV=1	9.5	1	2	0.00029093	0	0	0	46185000	0	19335000	0	0	0	0	295360	0	0	0	Q96H12	0	0	0	3848750	0	1611250	0	4.10574	4.16963	3.63536	6.95757	4.210045	5.885	4.18677	7.35142
ENSG00000066739	ATG2B	Q96BY7	Autophagy-related protein 2 homolog B	>sp|Q96BY7|ATG2B_HUMAN Autophagy-related protein 2 homolog B OS=Homo sapiens GN=ATG2B PE=1 SV=5	7.2	1	10	3.28E-22	34131000	44433000	76069000	36707000	33541000	22405000	20970000	705410	739120	798340	1101100	1210600	866530	837270	Q96BY7	318981.3084	415261.6822	710925.2336	343056.0748	313467.2897	209392.5234	195981.3084	5.81223	6.02321	6.774625	5.90223	5.862465	5.76936	6.53319	5.46218
ENSG00000066777	ARFGEF1	Q9Y6D6;E5RIF2	Brefeldin A-inhibited guanine nucleotide-exchange protein 1	>sp|Q9Y6D6|BIG1_HUMAN Brefeldin A-inhibited guanine nucleotide-exchange protein 1 OS=Homo sapiens GN=ARFGEF1 PE=1 SV=2;>tr|E5RIF2|E5RIF2_HUMAN Brefeldin A-inhibited guanine nucleotide-exchange protein 1 OS=Homo sapiens GN=ARFGEF1 PE=4 SV=1	20.8	6	34	3.25E-194	205320000	311580000	330330000	160950000	224080000	170970000	172210000	6050700	6312600	5831100	5683400	6473900	5734200	5925700	Q9Y6D6	2095102.041	3179387.755	3370714.286	1642346.939	2286530.612	1744591.837	1757244.898	13.6045	13.3622	14.16935	11.6967	12.94855	13.132	14.9907	13.5473
ENSG00000066813	ACSM2B	Q68CK6;H3BTX9;H3BNJ9;H3BM61;H3BQ84;H3BP79	Acyl-coenzyme A synthetase ACSM2B, mitochondrial	>sp|Q68CK6|ACS2B_HUMAN Acyl-coenzyme A synthetase ACSM2B, mitochondrial OS=Homo sapiens GN=ACSM2B PE=1 SV=2;>tr|H3BTX9|H3BTX9_HUMAN Acyl-coenzyme A synthetase ACSM2B, mitochondrial OS=Homo sapiens GN=ACSM2B PE=4 SV=1;>tr|H3BNJ9|H3BNJ9_HUMAN Acyl-coenzyme A	3.6	6	1	0.0062211	0	0	0	0	0	0	0	0	0	0	0	0	0	0	Q68CK6	0	0	0	0	0	0	0	NA	NA	NA	NA	NA	NA	NA	NA
ENSG00000066827	ZFAT	Q9P243;Q9P243-2;E9PER3;F8W7M8;E9PBN4;F8W7J4;E5RH37;Q9P243-3	Zinc finger protein ZFAT	>sp|Q9P243|ZFAT_HUMAN Zinc finger protein ZFAT OS=Homo sapiens GN=ZFAT PE=1 SV=2;>sp|Q9P243-2|ZFAT_HUMAN Isoform 2 of Zinc finger protein ZFAT OS=Homo sapiens GN=ZFAT;>tr|E9PER3|E9PER3_HUMAN Zinc finger protein ZFAT OS=Homo sapiens GN=ZFAT PE=4 SV=1;>tr|F8	2	8	2	1.86E-44	254090	1457300	1671400	1333500	3033500	4290600	3927900	0	54676	51454	71091	50740	80116	146560	Q9P243	4982.156863	28574.5098	32772.54902	26147.05882	59480.39216	84129.41176	77017.64706	2.17935	2.55355	2.38243	2.12787	2.668425	2.29564	2.303545	2.67916
ENSG00000066855	MTFR1	Q15390;E5RJS5;E7EP84;H0YBZ4	Mitochondrial fission regulator 1	>sp|Q15390|MTFR1_HUMAN Mitochondrial fission regulator 1 OS=Homo sapiens GN=MTFR1 PE=1 SV=2;>tr|E5RJS5|E5RJS5_HUMAN Mitochondrial fission regulator 1 OS=Homo sapiens GN=MTFR1 PE=4 SV=1;>tr|E7EP84|E7EP84_HUMAN Mitochondrial fission regulator 1 OS=Homo sapie	17.4	6	4	1.77E-14	23243000	22349000	22794000	22126000	18828000	17786000	27639000	548700	574390	305570	587620	227100	576150	586890	Q15390	1787923.077	1719153.846	1753384.615	1702000	1448307.692	1368153.846	2126076.923	8.45694	7.21605	7.308975	11.7905	7.89745	12.7935	7.60965	13.326
ENSG00000066923	STAG3	Q9UJ98;H7BYK9;Q9UJ98-2;C9J3T3;C9JTG4;C9JYW5	Cohesin subunit SA-3	>sp|Q9UJ98|STAG3_HUMAN Cohesin subunit SA-3 OS=Homo sapiens GN=STAG3 PE=1 SV=2;>tr|H7BYK9|H7BYK9_HUMAN Cohesin subunit SA-3 OS=Homo sapiens GN=STAG3 PE=4 SV=1;>sp|Q9UJ98-2|STAG3_HUMAN Isoform 2 of Cohesin subunit SA-3 OS=Homo sapiens GN=STAG3;>tr|C9J3T3|C9	2.4	6	4	4.19E-09	20529000	0	11306000	0	13360000	0	0	0	0	0	0	741740	0	0	Q9UJ98	394788.4615	0	217423.0769	0	256923.0769	0	0	NA	NA	NA	NA	NA	NA	NA	NA
ENSG00000066926	FECH	P22830-2;P22830	Ferrochelatase, mitochondrial	>sp|P22830-2|HEMH_HUMAN Isoform 2 of Ferrochelatase, mitochondrial OS=Homo sapiens GN=FECH;>sp|P22830|HEMH_HUMAN Ferrochelatase, mitochondrial OS=Homo sapiens GN=FECH PE=1 SV=2	19.8	2	6	4.96E-22	54944000	80851000	80599000	50576000	75723000	48114000	49728000	969000	1089600	1079200	1383700	1933500	1322800	1257100	P22830	2113230.769	3109653.846	3099961.538	1945230.769	2912423.077	1850538.462	1912615.385	5.82563	6.7204	6.81064	7.26703	7.419925	7.2336	5.17747	6.97803
ENSG00000066933	MYO9A	H3BV44	NA	>tr|H3BV44|H3BV44_HUMAN Unconventional myosin-IXa (Fragment) OS=Homo sapiens GN=MYO9A PE=4 SV=1	5.6	1	6	3.16E-10	0	0	0	0	0	0	0	0	0	0	0	0	0	0	H3BV44	0	0	0	0	0	0	0	7.82719	8.45881	9.303595	7.02592	8.563715	7.99742	8.132805	7.66865
ENSG00000066933	MYO9A	B2RTY4-4;B2RTY4;B2RTY4-2;H3BRD5;B2RTY4-5;H3BMM1	Unconventional myosin-IXa	>sp|B2RTY4-4|MYO9A_HUMAN Isoform 4 of Unconventional myosin-IXa OS=Homo sapiens GN=MYO9A;>sp|B2RTY4|MYO9A_HUMAN Unconventional myosin-IXa OS=Homo sapiens GN=MYO9A PE=1 SV=2;>sp|B2RTY4-2|MYO9A_HUMAN Isoform 2 of Unconventional myosin-IXa OS=Homo sapiens GN=	4.1	9	9	9.86E-16	10464000	30142000	48369000	34756000	21833000	11851000	37761000	397910	373400	356920	461480	265130	0	413270	B2RTY4	75280.57554	216848.9209	347978.4173	250043.1655	157071.9424	85258.99281	271661.8705	7.82719	8.45881	9.303595	7.02592	8.563715	7.99742	8.132805	7.66865
ENSG00000067048	DDX3Y	O15523;B4DXX7;B4E132	ATP-dependent RNA helicase DDX3Y	>sp|O15523|DDX3Y_HUMAN ATP-dependent RNA helicase DDX3Y OS=Homo sapiens GN=DDX3Y PE=1 SV=2;>tr|B4DXX7|B4DXX7_HUMAN ATP-dependent RNA helicase DDX3Y OS=Homo sapiens GN=DDX3Y PE=2 SV=1;>tr|B4E132|B4E132_HUMAN Uncharacterized protein OS=Homo sapiens GN=DDX3Y	49.4	5	38	0	0	0	0	0	0	0	0	0	0	0	0	0	0	0	O15523	0	0	0	0	0	0	0	NA	NA	NA	NA	NA	NA	NA	NA
ENSG00000067057	PFKP	Q01813;Q5VSR7;H0Y3P8	6-phosphofructokinase type C;6-phosphofructokinase	>sp|Q01813|K6PP_HUMAN 6-phosphofructokinase type C OS=Homo sapiens GN=PFKP PE=1 SV=2;>tr|Q5VSR7|Q5VSR7_HUMAN 6-phosphofructokinase OS=Homo sapiens GN=PFKP PE=2 SV=1;>tr|H0Y3P8|H0Y3P8_HUMAN 6-phosphofructokinase OS=Homo sapiens GN=PFKP PE=3 SV=1	65.7	7	51	0	3.15E+09	4069500000	4509300000	3650100000	4220700000	4048400000	3953100000	145730000	145230000	160980000	140430000	159400000	159340000	160480000	Q01813	98500000	127171875	140915625	114065625	131896875	126512500	123534375	33.3224	392.72	199.0992	802.053	85.1522	35.5237	391.4675	36.6769
ENSG00000067057	PFKP	Q5VSR5;Q5VSR6	NA	>tr|Q5VSR5|Q5VSR5_HUMAN 6-phosphofructokinase type C (Fragment) OS=Homo sapiens GN=PFKP PE=2 SV=1;>tr|Q5VSR6|Q5VSR6_HUMAN 6-phosphofructokinase type C (Fragment) OS=Homo sapiens GN=PFKP PE=2 SV=1	61	2	12	6.89E-263	0	0	0	0	0	0	0	0	0	0	0	0	0	0	Q5VSR5	0	0	0	0	0	0	0	33.3224	392.72	199.0992	802.053	85.1522	35.5237	391.4675	36.6769
ENSG00000067064	IDI1	Q13907-2;Q13907	Isopentenyl-diphosphate Delta-isomerase 1	>sp|Q13907-2|IDI1_HUMAN Isoform 2 of Isopentenyl-diphosphate Delta-isomerase 1 OS=Homo sapiens GN=IDI1;>sp|Q13907|IDI1_HUMAN Isopentenyl-diphosphate Delta-isomerase 1 OS=Homo sapiens GN=IDI1 PE=1 SV=2	68	4	17	3.29E-209	1464800000	1168100000	1248200000	909820000	1.31E+09	1769100000	1381300000	21197000	21157000	19214000	18038000	20465000	25590000	22961000	Q13907	122066666.7	97341666.67	104016666.7	75818333.33	109166666.7	147425000	115108333.3	NA	NA	NA	NA	NA	NA	NA	NA
ENSG00000067066	SP100	P23497;P23497-4;E7EUA7;P23497-3;P23497-2;E9PBK3;P23497-5;E9PHV6;F8WFE2;B8ZZD8;C9JBL0	Nuclear autoantigen Sp-100	>sp|P23497|SP100_HUMAN Nuclear autoantigen Sp-100 OS=Homo sapiens GN=SP100 PE=1 SV=3;>sp|P23497-4|SP100_HUMAN Isoform Sp100-C of Nuclear autoantigen Sp-100 OS=Homo sapiens GN=SP100;>tr|E7EUA7|E7EUA7_HUMAN Nuclear autoantigen Sp-100 OS=Homo sapiens GN=SP100	19.1	12	17	1.69E-139	94281000	82944000	124500000	105560000	125270000	118760000	101690000	4491800	4995200	6182500	5975500	4519300	5661100	5201400	P23497	2481078.947	2182736.842	3276315.789	2777894.737	3296578.947	3125263.158	2676052.632	30.5053	30.8642	31.5284	32.7475	27.871	28.4409	32.3265	27.9689
ENSG00000067141	NEO1	B7ZKN0;E7EUX3;Q59FP8;Q92859;Q92859-2;Q92859-3	Neogenin	>tr|B7ZKN0|B7ZKN0_HUMAN NEO1 protein OS=Homo sapiens GN=NEO1 PE=2 SV=1;>tr|E7EUX3|E7EUX3_HUMAN Neogenin OS=Homo sapiens GN=NEO1 PE=4 SV=1;>tr|Q59FP8|Q59FP8_HUMAN Neogenin (Fragment) OS=Homo sapiens GN=NEO1 PE=2 SV=1;>sp|Q92859|NEO1_HUMAN Neogenin OS=Homo s	4.8	6	4	3.19E-07	9955500	0	0	0	0	717100	9912800	3265000	0	0	0	0	0	0	B7ZKN0	155554.6875	0	0	0	0	11204.6875	154887.5	NA	NA	NA	NA	NA	NA	NA	NA
ENSG00000067167	TRAM1	Q15629;B4E0K2;G3XAN4	Translocating chain-associated membrane protein 1	>sp|Q15629|TRAM1_HUMAN Translocating chain-associated membrane protein 1 OS=Homo sapiens GN=TRAM1 PE=1 SV=3;>tr|B4E0K2|B4E0K2_HUMAN Translocating chain-associated membrane protein 1 OS=Homo sapiens GN=TRAM1 PE=2 SV=1;>tr|G3XAN4|G3XAN4_HUMAN Translocating c	16.3	3	6	1.21E-27	51745000	80551000	61354000	28774000	41249000	23133000	64873000	1931600	2206800	2515300	1876400	2448800	1085200	3151100	Q15629	4704090.909	7322818.182	5577636.364	2615818.182	3749909.091	2103000	5897545.455	61.7305	63.4333	58.8648	52.9452	58.0955	51.0844	64.37935	49.5984
ENSG00000067177	PHKA1	A6NMN0;P46020;P46020-2;A6NIT2;P46020-3	Phosphorylase b kinase regulatory subunit alpha, skeletal muscle isoform	>tr|A6NMN0|A6NMN0_HUMAN Phosphorylase b kinase regulatory subunit alpha, skeletal muscle isoform OS=Homo sapiens GN=PHKA1 PE=4 SV=1;>sp|P46020|KPB1_HUMAN Phosphorylase b kinase regulatory subunit alpha, skeletal muscle isoform OS=Homo sapiens GN=PHKA1 PE=1	14.8	5	15	2.81E-64	169410000	171800000	123860000	133550000	180170000	104380000	67645000	4248600	3947600	3725300	4487500	4363600	4722800	3404700	A6NMN0	2920862.069	2962068.966	2135517.241	2302586.207	3106379.31	1799655.172	1166293.103	4.27685	4.06667	4.449605	4.35453	4.63645	4.77548	3.66543	4.54625
ENSG00000067182	TNFRSF1A	F5H061;P19438-2;P19438-3	NA	>tr|F5H061|F5H061_HUMAN Tumor necrosis factor receptor superfamily member 1A, membrane form OS=Homo sapiens GN=TNFRSF1A PE=4 SV=1;>sp|P19438-2|TNR1A_HUMAN Isoform 2 of Tumor necrosis factor receptor superfamily member 1A OS=Homo sapiens GN=TNFRSF1A;>sp|P19	11.4	3	3	2.11E-08	4342800	625990	3244100	2614400	4497100	7359300	6818000	0	0	168730	0	118130	175050	182370	F5H061	241266.6667	34777.22222	180227.7778	145244.4444	249838.8889	408850	378777.7778	42.6989	43.8892	42.6418	30.3113	46.1394	39.6907	44.28595	39.6366
ENSG00000067208	EVI5	F5H4R0;O60447;Q59FE7	Ecotropic viral integration site 5 protein homolog	>tr|F5H4R0|F5H4R0_HUMAN Ecotropic viral integration site 5 protein homolog OS=Homo sapiens GN=EVI5 PE=4 SV=1;>sp|O60447|EVI5_HUMAN Ecotropic viral integration site 5 protein homolog OS=Homo sapiens GN=EVI5 PE=1 SV=3;>tr|Q59FE7|Q59FE7_HUMAN Ecotropic viral	5.2	3	4	2.10E-08	8198300	10142000	21152000	7421300	8258800	8460700	16067000	91961	135860	178120	100120	0	0	207790	F5H4R0	204957.5	253550	528800	185532.5	206470	211517.5	401675	5.14245	5.45705	5.92725	6.23999	5.187945	8.81912	6.423805	9.04436
ENSG00000067225	PKM2	H3BTN5	Pyruvate kinase	>tr|H3BTN5|H3BTN5_HUMAN Pyruvate kinase (Fragment) OS=Homo sapiens GN=PKM PE=3 SV=1	86	1	58	0	0	0	995210	161220	86481	701980	0	0	0	0	0	0	203160	0	H3BTN5	0	0	32103.54839	5200.645161	2789.709677	22644.51613	0	177.354	163.47	152.9865	132.615	178.8875	149.751	157.7415	149.231
ENSG00000067225	PKM2	P14618;P14618-3;E9PF79	Pyruvate kinase isozymes M1/M2;Pyruvate kinase	>sp|P14618|KPYM_HUMAN Pyruvate kinase isozymes M1/M2 OS=Homo sapiens GN=PKM2 PE=1 SV=4;>sp|P14618-3|KPYM_HUMAN Isoform 3 of Pyruvate kinase isozymes M1/M2 OS=Homo sapiens GN=PKM2;>tr|E9PF79|E9PF79_HUMAN Pyruvate kinase OS=Homo sapiens GN=PKM PE=3 SV=1	93.2	3	68	0	7.83E+10	7.73E+10	9.97E+10	7.83E+10	9.38E+10	8.70E+10	8.77E+10	4.83E+09	4280900000	4.78E+09	4506500000	4680700000	4897400000	4981200000	P14618	2371696970	2341393939	3020757576	2.37E+09	2843363636	2635454545	2658969697	177.354	163.47	152.9865	132.615	178.8875	149.751	157.7415	149.231
ENSG00000067225	PKM2	P14618-2;H3BQ34	Pyruvate kinase	>sp|P14618-2|KPYM_HUMAN Isoform M1 of Pyruvate kinase isozymes M1/M2 OS=Homo sapiens GN=PKM2;>tr|H3BQ34|H3BQ34_HUMAN Pyruvate kinase OS=Homo sapiens GN=PKM PE=3 SV=1	86.1	8	67	0	131170000	194740000	397570000	234280000	261640000	297270000	235120000	7020900	6629500	9816900	6229100	9551200	11504000	10238000	P14618	3974848.485	5901212.121	12047575.76	7099393.939	7928484.848	9008181.818	7124848.485	177.354	163.47	152.9865	132.615	178.8875	149.751	157.7415	149.231
ENSG00000067248	DHX29	Q7Z478	ATP-dependent RNA helicase DHX29	>sp|Q7Z478|DHX29_HUMAN ATP-dependent RNA helicase DHX29 OS=Homo sapiens GN=DHX29 PE=1 SV=2	44.4	2	57	9.48E-291	485960000	721260000	811180000	505850000	454480000	759720000	595010000	18317000	18458000	15282000	16623000	16486000	19576000	17937000	Q7Z478	6749444.444	10017500	11266388.89	7025694.444	6312222.222	10551666.67	8264027.778	12.1565	12.1103	12.63365	16.8871	11.2338	16.5057	13.7665	15.5443
ENSG00000067334	DNTTIP2	Q5QJE6	Deoxynucleotidyltransferase terminal-interacting protein 2	>sp|Q5QJE6|TDIF2_HUMAN Deoxynucleotidyltransferase terminal-interacting protein 2 OS=Homo sapiens GN=DNTTIP2 PE=1 SV=2	47.5	2	32	0	1384200000	1919500000	2153300000	1478600000	1525800000	1309200000	1537200000	52480000	55614000	55625000	56081000	52286000	47824000	49190000	Q5QJE6	39548571.43	54842857.14	61522857.14	42245714.29	43594285.71	37405714.29	43920000	36.9998	36.1754	36.86315	51.1305	31.9775	46.0244	35.88385	39.492
ENSG00000067369	TP53BP1	A6NNK5	NA	>tr|A6NNK5|A6NNK5_HUMAN Tumor suppressor p53-binding protein 1 OS=Homo sapiens GN=TP53BP1 PE=4 SV=2	64.7	1	87	0	0	5625400	6571400	2264800	6577900	6011700	0	0	0	0	0	0	70395	0	A6NNK5	0	62504.44444	73015.55556	25164.44444	73087.77778	66796.66667	0	20.8301	20.2604	20.73895	21.3005	19.71245	23.0749	19.7889	22.0103
ENSG00000067369	TP53BP1	Q12888-2;Q12888;F8VY86	Tumor suppressor p53-binding protein 1	>sp|Q12888-2|TP53B_HUMAN Isoform 2 of Tumor suppressor p53-binding protein 1 OS=Homo sapiens GN=TP53BP1;>sp|Q12888|TP53B_HUMAN Tumor suppressor p53-binding protein 1 OS=Homo sapiens GN=TP53BP1 PE=1 SV=2;>tr|F8VY86|F8VY86_HUMAN Tumor suppressor p53-binding	64.5	7	89	0	2205500000	2194800000	2637100000	2001200000	2.64E+09	2116200000	2413600000	52388000	56628000	54012000	52161000	51970000	50479000	47878000	Q12888	24236263.74	24118681.32	28979120.88	21991208.79	28989010.99	23254945.05	26523076.92	20.8301	20.2604	20.73895	21.3005	19.71245	23.0749	19.7889	22.0103
ENSG00000067445	TRO	B1AKE9;E7EPI3;B1AKF1;G5E999;B1AKE8	NA	>tr|B1AKE9|B1AKE9_HUMAN Trophinin OS=Homo sapiens GN=TRO PE=4 SV=1;>tr|E7EPI3|E7EPI3_HUMAN Trophinin OS=Homo sapiens GN=TRO PE=4 SV=2;>tr|B1AKF1|B1AKF1_HUMAN Trophinin OS=Homo sapiens GN=TRO PE=4 SV=1;>tr|G5E999|G5E999_HUMAN Trophinin OS=Homo sapiens GN=TR	2.1	5	2	7.33E-05	0	0	0	0	0	0	0	0	0	0	0	0	0	0	B1AKE9	0	0	0	0	0	0	0	NA	NA	NA	NA	NA	NA	NA	NA
ENSG00000067533	RRP15	Q9Y3B9	RRP15-like protein	>sp|Q9Y3B9|RRP15_HUMAN RRP15-like protein OS=Homo sapiens GN=RRP15 PE=1 SV=2	50.4	1	21	8.56E-223	568290000	841710000	1096500000	714470000	646710000	614100000	774230000	24593000	23201000	21555000	30137000	25200000	21401000	26351000	Q9Y3B9	35518125	52606875	68531250	44654375	40419375	38381250	48389375	6.87432	8.20178	7.99605	13.828	6.429405	11.0077	6.55916	11.7394
ENSG00000067560	RHOA	P61586;C9JX21;C9JNR4	Transforming protein RhoA	>sp|P61586|RHOA_HUMAN Transforming protein RhoA OS=Homo sapiens GN=RHOA PE=1 SV=1;>tr|C9JX21|C9JX21_HUMAN Transforming protein RhoA OS=Homo sapiens GN=RHOA PE=3 SV=1;>tr|C9JNR4|C9JNR4_HUMAN Transforming protein RhoA (Fragment) OS=Homo sapiens GN=RHOA PE=3	92.2	5	18	0	8135900000	9950300000	1.64E+10	8960600000	1.16E+10	9151200000	8363900000	474740000	503330000	597310000	496480000	507510000	506930000	468020000	P61586	903988888.9	1105588889	1823111111	995622222.2	1294111111	1016800000	929322222.2	172.134	154.151	151.641	158.922	165.2505	148.132	149.6935	153.823
ENSG00000067596	DHX8	Q14562;F5H658	ATP-dependent RNA helicase DHX8	>sp|Q14562|DHX8_HUMAN ATP-dependent RNA helicase DHX8 OS=Homo sapiens GN=DHX8 PE=1 SV=1;>tr|F5H658|F5H658_HUMAN ATP-dependent RNA helicase DHX8 OS=Homo sapiens GN=DHX8 PE=4 SV=1	49.1	2	46	3.42E-292	591560000	870330000	1281400000	1156700000	814120000	751540000	223050000	15758000	15003000	13968000	16061000	12143000	15167000	15983000	Q14562	9389841.27	13814761.9	20339682.54	18360317.46	12922539.68	11929206.35	3540476.19	14.437	13.9627	13.77925	11.4482	16.3173	12.7402	16.0391	13.5305
ENSG00000067704	IARS2	Q9NSE4;F6SBX2	Isoleucine--tRNA ligase, mitochondrial	>sp|Q9NSE4|SYIM_HUMAN Isoleucine--tRNA ligase, mitochondrial OS=Homo sapiens GN=IARS2 PE=1 SV=2;>tr|F6SBX2|F6SBX2_HUMAN Isoleucine--tRNA ligase, mitochondrial OS=Homo sapiens GN=IARS2 PE=3 SV=1	57.5	2	54	0	4.19E+09	5640700000	5552400000	4435300000	5212600000	4553700000	4595700000	115260000	139200000	132610000	136790000	133020000	136250000	132230000	Q9NSE4	97511627.91	131179069.8	129125581.4	103146511.6	121223255.8	105900000	106876744.2	34.9229	33.6008	34.4111	50.1984	35.01125	46.7565	35.62695	47.1976
ENSG00000067715	SYT1	F8VYH8	NA	>tr|F8VYH8|F8VYH8_HUMAN Synaptotagmin-1 (Fragment) OS=Homo sapiens GN=SYT1 PE=4 SV=1	24.1	1	1	0.027954	0	0	0	0	0	0	0	0	0	0	0	0	0	0	F8VYH8	0	0	0	0	0	0	0	NA	NA	NA	NA	NA	NA	NA	NA
ENSG00000067829	IDH3G	E9PDD5;G5E9Q7	NA	>tr|E9PDD5|E9PDD5_HUMAN Isocitrate dehydrogenase [NAD] subunit gamma, mitochondrial OS=Homo sapiens GN=IDH3G PE=3 SV=1;>tr|G5E9Q7|G5E9Q7_HUMAN HCG2004980, isoform CRA_d OS=Homo sapiens GN=IDH3G PE=3 SV=1	54.7	2	22	3.72E-172	0	168310000	162330000	510020000	459460000	476740000	90178000	0	0	0	14805000	0	0	0	E9PDD5	0	8014761.905	7730000	24286666.67	21879047.62	22701904.76	4294190.476	45.4845	37.3085	40.86745	24.1	45.7718	60.5426	40.39005	28.4939
ENSG00000067829	IDH3G	P51553;E7EQB8;E9PF84;E9PCL6	Isocitrate dehydrogenase [NAD] subunit gamma, mitochondrial	>sp|P51553|IDH3G_HUMAN Isocitrate dehydrogenase [NAD] subunit gamma, mitochondrial OS=Homo sapiens GN=IDH3G PE=1 SV=1;>tr|E7EQB8|E7EQB8_HUMAN Isocitrate dehydrogenase [NAD] subunit gamma, mitochondrial OS=Homo sapiens GN=IDH3G PE=3 SV=1;>tr|E9PF84|E9PF84_H	61.3	6	23	6.06E-187	1005200000	1412100000	1275100000	774100000	1015200000	1034900000	906700000	42883000	43843000	45601000	35463000	37161000	39353000	43137000	P51553	52905263.16	74321052.63	67110526.32	40742105.26	53431578.95	54468421.05	47721052.63	45.4845	37.3085	40.86745	24.1	45.7718	60.5426	40.39005	28.4939
ENSG00000067829	IDH3G	H7C1W2	NA	>tr|H7C1W2|H7C1W2_HUMAN Isocitrate dehydrogenase [NAD] subunit gamma, mitochondrial (Fragment) OS=Homo sapiens GN=IDH3G PE=3 SV=1	56.8	1	14	3.91E-64	0	0	0	0	0	0	0	0	0	0	0	0	0	0	H7C1W2	0	0	0	0	0	0	0	45.4845	37.3085	40.86745	24.1	45.7718	60.5426	40.39005	28.4939
ENSG00000067836	ROGDI	Q9GZN7	Protein rogdi homolog	>sp|Q9GZN7|ROGDI_HUMAN Protein rogdi homolog OS=Homo sapiens GN=ROGDI PE=2 SV=1	31.7	1	8	5.69E-27	19670000	22233000	39466000	23267000	21206000	25057000	20495000	1155200	929730	1206000	1356300	1221700	1175100	1453800	Q9GZN7	983500	1111650	1973300	1163350	1060300	1252850	1024750	12.3179	13.1979	12.1447	14.7091	14.00235	13.9922	12.2876	14.2742
ENSG00000067842	ATP2B3	Q16720;Q16720-2;Q16720-5;Q16720-7;Q16720-4;Q16720-3;Q16720-6;Q16720-8	Plasma membrane calcium-transporting ATPase 3	>sp|Q16720|AT2B3_HUMAN Plasma membrane calcium-transporting ATPase 3 OS=Homo sapiens GN=ATP2B3 PE=1 SV=3;>sp|Q16720-2|AT2B3_HUMAN Isoform XA of Plasma membrane calcium-transporting ATPase 3 OS=Homo sapiens GN=ATP2B3;>sp|Q16720-5|AT2B3_HUMAN Isoform XE of P	13	8	16	5.89E-136	48678000	29901000	71196000	53107000	78370000	75580000	64537000	525630	0	691550	963560	1095700	968480	878710	Q16720	954470.5882	586294.1176	1396000	1041313.725	1536666.667	1481960.784	1265431.373	1.9028	2.84767	3.538385	1.34245	2.23298	1.42703	3.160655	1.30689
ENSG00000067900	ROCK1	Q13464	Rho-associated protein kinase 1	>sp|Q13464|ROCK1_HUMAN Rho-associated protein kinase 1 OS=Homo sapiens GN=ROCK1 PE=1 SV=1	63.1	1	87	0	1532500000	1700300000	1652200000	1.10E+09	1343900000	1127600000	1255500000	29042000	28651000	24190000	25147000	27471000	27673000	25788000	Q13464	18244047.62	20241666.67	19669047.62	13142857.14	15998809.52	13423809.52	14946428.57	21.3893	20.3626	21.6088	20.9019	18.2025	20.6844	23.5804	20.6222
ENSG00000067955	CBFB	Q13951;H3BSC0	Core-binding factor subunit beta	>sp|Q13951|PEBB_HUMAN Core-binding factor subunit beta OS=Homo sapiens GN=CBFB PE=1 SV=2;>tr|H3BSC0|H3BSC0_HUMAN Core-binding factor subunit beta (Fragment) OS=Homo sapiens GN=CBFB PE=4 SV=1	70.3	2	14	6.28E-213	115780000	115930000	148420000	197110000	214090000	253530000	154950000	8496300	5009100	3946800	6300500	7631200	5874500	4387100	Q13951	14472500	14491250	18552500	24638750	26761250	31691250	19368750	53.3024	50.8312	46.88345	56.5374	49.92225	66.828	58.38575	68.6098
ENSG00000067955	NA	Q13951-2	NA	>sp|Q13951-2|PEBB_HUMAN Isoform 2 of Core-binding factor subunit beta OS=Homo sapiens GN=CBFB	72.7	1	15	8.50E-238	1352700000	1532200000	2.03E+09	1919800000	2406400000	2708500000	2.08E+09	70750000	74322000	83270000	94615000	91807000	82997000	80433000	Q13951	169087500	191525000	254250000	239975000	300800000	338562500	2.60E+08	53.3024	50.8312	46.88345	56.5374	49.92225	66.828	58.38575	68.6098
ENSG00000067992	PDK3	Q15120-2;Q15120	[Pyruvate dehydrogenase [lipoamide]] kinase isozyme 3, mitochondrial	>sp|Q15120-2|PDK3_HUMAN Isoform 2 of [Pyruvate dehydrogenase [lipoamide]] kinase isozyme 3, mitochondrial OS=Homo sapiens GN=PDK3;>sp|Q15120|PDK3_HUMAN [Pyruvate dehydrogenase [lipoamide]] kinase isozyme 3, mitochondrial OS=Homo sapiens GN=PDK3 PE=1 SV=1	32	2	11	7.38E-41	76047000	70876000	64262000	68406000	55617000	56642000	105400000	1157000	1356100	955390	1058900	1034700	996950	1263000	Q15120	3168625	2953166.667	2677583.333	2850250	2317375	2360083.333	4391666.667	3.90846	3.96304	4.18005	6.15983	4.484965	6.52198	4.16785	5.66911
ENSG00000068024	HDAC4	P56524;Q86YH7;F5H5W4;F5H0Q9;F5GX36	Histone deacetylase 4	>sp|P56524|HDAC4_HUMAN Histone deacetylase 4 OS=Homo sapiens GN=HDAC4 PE=1 SV=3;>tr|Q86YH7|Q86YH7_HUMAN HDAC4 protein OS=Homo sapiens GN=HDAC4 PE=2 SV=1;>tr|F5H5W4|F5H5W4_HUMAN Histone deacetylase 4 OS=Homo sapiens GN=HDAC4 PE=4 SV=1;>tr|F5H0Q9|F5H0Q9_HUMA	21.8	9	16	2.85E-52	2672700000	1502700000	3201900000	267730000	385010000	624530000	110290000	369230000	244590000	389350000	269710000	328450000	514940000	330330000	P56524	53454000	30054000	64038000	5354600	7700200	12490600	2205800	NA	NA	NA	NA	NA	NA	NA	NA
ENSG00000068079	IFI35	P80217;P80217-2	Interferon-induced 35 kDa protein	>sp|P80217|IN35_HUMAN Interferon-induced 35 kDa protein OS=Homo sapiens GN=IFI35 PE=1 SV=5;>sp|P80217-2|IN35_HUMAN Isoform 2 of Interferon-induced 35 kDa protein OS=Homo sapiens GN=IFI35	14.7	2	3	4.81E-09	14961000	14430000	14986000	8285200	14014000	10752000	23512000	349920	304420	183020	126630	260000	370080	430370	P80217	787421.0526	759473.6842	788736.8421	436063.1579	737578.9474	565894.7368	1237473.684	4.70941	5.81981	4.77737	1.45771	5.517445	1.51157	5.685415	1.36746
ENSG00000068097	HEATR6	Q6AI08;E7ESB9	HEAT repeat-containing protein 6	>sp|Q6AI08|HEAT6_HUMAN HEAT repeat-containing protein 6 OS=Homo sapiens GN=HEATR6 PE=1 SV=1;>tr|E7ESB9|E7ESB9_HUMAN HEAT repeat-containing protein 6 OS=Homo sapiens GN=HEATR6 PE=4 SV=2	22.4	2	18	3.84E-89	33678000	55122000	95787000	39372000	43805000	36841000	29262000	1676900	1530800	1358300	1673600	1873500	1614700	1441400	Q6AI08	647653.8462	1060038.462	1842057.692	757153.8462	842403.8462	708480.7692	562730.7692	6.34919	6.30817	6.64524	4.6088	6.731705	4.58246	6.165715	4.82318
ENSG00000068120	COASY	Q13057-2;Q13057	Bifunctional coenzyme A synthase;Phosphopantetheine adenylyltransferase;Dephospho-CoA kinase	>sp|Q13057-2|COASY_HUMAN Isoform 2 of Bifunctional coenzyme A synthase OS=Homo sapiens GN=COASY;>sp|Q13057|COASY_HUMAN Bifunctional coenzyme A synthase OS=Homo sapiens GN=COASY PE=1 SV=4	58.9	3	26	0	1146700000	1578700000	1817200000	1518400000	1.49E+09	1410600000	1196900000	44006000	53490000	49191000	44890000	43182000	48813000	47343000	Q13057	49856521.74	68639130.43	79008695.65	66017391.3	64695652.17	61330434.78	52039130.43	31.5416	34.5353	33.05195	26.8272	39.48915	34.5847	32.79375	34.7059
ENSG00000068305	MEF2A	F8W966;Q02078-2;Q02078-6;Q02078-4	NA	>tr|F8W966|F8W966_HUMAN Myocyte-specific enhancer factor 2A OS=Homo sapiens GN=MEF2A PE=3 SV=1;>sp|Q02078-2|MEF2A_HUMAN Isoform MEFA of Myocyte-specific enhancer factor 2A OS=Homo sapiens GN=MEF2A;>sp|Q02078-6|MEF2A_HUMAN Isoform 6 of Myocyte-specific enha	14.6	6	7	9.42E-26	92404000	51403000	60410000	95189000	81779000	107980000	99200000	1440600	1007800	1043500	1651500	1659600	1732100	1686600	F8W966	5435529.412	3023705.882	3553529.412	5599352.941	4810529.412	6351764.706	5835294.118	25.6014	27.9589	25.6633	22.538	26.4767	23.7885	29.28405	23.0544
ENSG00000068305	MEF2A;MEF2C	Q02078;Q02078-5;Q02078-3;D6RB91	Myocyte-specific enhancer factor 2A	>sp|Q02078|MEF2A_HUMAN Myocyte-specific enhancer factor 2A OS=Homo sapiens GN=MEF2A PE=1 SV=1;>sp|Q02078-5|MEF2A_HUMAN Isoform 5 of Myocyte-specific enhancer factor 2A OS=Homo sapiens GN=MEF2A;>sp|Q02078-3|MEF2A_HUMAN Isoform RSRFC4 of Myocyte-specific enh	12.6	4	6	5.98E-24	14257000	393060	14443000	14287000	26701000	0	22127000	0	0	0	0	149730	0	0	Q02078	891062.5	24566.25	902687.5	892937.5	1668812.5	0	1382937.5	25.6014	27.9589	25.6633	22.538	26.4767	23.7885	29.28405	23.0544
ENSG00000068308	OTUD5	Q96G74;G5E9D7;Q96G74-3;Q96G74-2;H7BZQ3;B4DGG7	OTU domain-containing protein 5	>sp|Q96G74|OTUD5_HUMAN OTU domain-containing protein 5 OS=Homo sapiens GN=OTUD5 PE=1 SV=1;>tr|G5E9D7|G5E9D7_HUMAN OTU domain containing 5, isoform CRA_c OS=Homo sapiens GN=OTUD5 PE=4 SV=1;>sp|Q96G74-3|OTUD5_HUMAN Isoform 3 of OTU domain-containing protein	24.7	6	11	1.33E-219	50035000	131540000	69525000	57626000	30048000	30957000	28510000	2864800	2026900	2273600	2315500	1888900	2699500	2123200	Q96G74	2084791.667	5480833.333	2896875	2401083.333	1252000	1289875	1187916.667	26.6184	26.5004	25.4153	20.4899	28.8135	23.6009	26.24385	24.4534
ENSG00000068366	ACSL4	O60488;O60488-2	Long-chain-fatty-acid--CoA ligase 4	>sp|O60488|ACSL4_HUMAN Long-chain-fatty-acid--CoA ligase 4 OS=Homo sapiens GN=ACSL4 PE=1 SV=2;>sp|O60488-2|ACSL4_HUMAN Isoform Short of Long-chain-fatty-acid--CoA ligase 4 OS=Homo sapiens GN=ACSL4	68.4	7	45	0	2174200000	2658500000	3065700000	1938500000	2255800000	1914100000	1981400000	55715000	65064000	68664000	59282000	61994000	67037000	64287000	O60488	60394444.44	73847222.22	85158333.33	53847222.22	62661111.11	53169444.44	55038888.89	31.9179	34.4576	34.3509	39.0043	30.6658	39.9158	36.27295	37.6448
ENSG00000068383	INPP5A	Q14642;Q5T1B5;F5GWM1;F5H5Z6;H0Y2W5	Type I inositol 1,4,5-trisphosphate 5-phosphatase	>sp|Q14642|I5P1_HUMAN Type I inositol 1,4,5-trisphosphate 5-phosphatase OS=Homo sapiens GN=INPP5A PE=2 SV=1;>tr|Q5T1B5|Q5T1B5_HUMAN Inositol polyphosphate-5-phosphatase, 40kDa OS=Homo sapiens GN=INPP5A PE=2 SV=1;>tr|F5GWM1|F5GWM1_HUMAN Type I inositol 1,4,	52.7	10	19	2.42E-62	186640000	225900000	251740000	154430000	138120000	126710000	131520000	4351500	3555200	3331300	3347500	3029200	3402900	3454800	Q14642	7178461.538	8688461.538	9682307.692	5939615.385	5312307.692	4873461.538	5058461.538	2083.93	37.086	948.91285	386.318	410.39355	448.665	40.9233	340.95
ENSG00000068394	GPKOW	Q92917	G patch domain and KOW motifs-containing protein	>sp|Q92917|GPKOW_HUMAN G patch domain and KOW motifs-containing protein OS=Homo sapiens GN=GPKOW PE=1 SV=2	72.1	1	30	1.78E-177	674850000	976420000	961730000	657210000	694700000	591070000	444560000	15511000	17163000	13928000	14876000	16739000	15972000	12132000	Q92917	24101785.71	34872142.86	34347500	23471785.71	24810714.29	21109642.86	15877142.86	10.03	12.4488	9.96636	12.0874	12.44785	12.6472	11.5987	13.3893
ENSG00000068400	GRIPAP1	Q4V328;B1B0M1	GRIP1-associated protein 1	>sp|Q4V328|GRAP1_HUMAN GRIP1-associated protein 1 OS=Homo sapiens GN=GRIPAP1 PE=1 SV=1;>tr|B1B0M1|B1B0M1_HUMAN GRIP1-associated protein 1 OS=Homo sapiens GN=GRIPAP1 PE=4 SV=1	66.6	2	54	0	970030000	1042200000	1228400000	831420000	1043600000	619240000	972040000	22060000	19150000	19430000	20670000	22292000	21358000	22990000	Q4V328	20208958.33	21712500	25591666.67	17321250	21741666.67	12900833.33	20250833.33	28.4488	31.5788	30.0694	23.0563	31.8451	26.5359	30.9137	26.7181
ENSG00000068400	NA	Q4V328-2	NA	>sp|Q4V328-2|GRAP1_HUMAN Isoform 2 of GRIP1-associated protein 1 OS=Homo sapiens GN=GRIPAP1	61	1	37	1.45E-260	14179000	20582000	35656000	24970000	29148000	22031000	18522000	0	414150	0	0	0	746040	0	Q4V328	295395.8333	428791.6667	742833.3333	520208.3333	607250	458979.1667	385875	28.4488	31.5788	30.0694	23.0563	31.8451	26.5359	30.9137	26.7181
ENSG00000068438	FTSJ1	Q9UET6;Q9UET6-2;B7Z4K4	Putative ribosomal RNA methyltransferase 1	>sp|Q9UET6|RRMJ1_HUMAN Putative ribosomal RNA methyltransferase 1 OS=Homo sapiens GN=FTSJ1 PE=1 SV=2;>sp|Q9UET6-2|RRMJ1_HUMAN Isoform 2 of Putative ribosomal RNA methyltransferase 1 OS=Homo sapiens GN=FTSJ1;>tr|B7Z4K4|B7Z4K4_HUMAN Putative ribosomal RNA me	69	3	14	8.06E-66	98928000	113590000	156110000	130830000	116870000	152020000	93792000	5760100	5835700	4832800	5283600	4409400	5301700	3876100	Q9UET6	8244000	9465833.333	13009166.67	10902500	9739166.667	12668333.33	7816000	35.3831	37.3967	37.226	29.9231	40.50335	33.5108	31.18795	35.4856
ENSG00000068489	PRR11	Q96HE9	Proline-rich protein 11	>sp|Q96HE9|PRR11_HUMAN Proline-rich protein 11 OS=Homo sapiens GN=PRR11 PE=1 SV=1	23.3	1	5	1.77E-10	3938500	56392000	1717300	4009800	4468400	11105000	7119300	252510	0	239700	346180	392420	490510	424320	Q96HE9	218805.5556	3132888.889	95405.55556	222766.6667	248244.4444	616944.4444	395516.6667	14.2276	16.0519	5.66282	20.0033	13.7366	25.12	32.2998	35.3283
ENSG00000068650	ATP11A	E9PEJ6;P98196;H0Y547;E7EMP5;H0Y8F0	Probable phospholipid-transporting ATPase IH	>tr|E9PEJ6|E9PEJ6_HUMAN Probable phospholipid-transporting ATPase IH OS=Homo sapiens GN=ATP11A PE=4 SV=1;>sp|P98196|AT11A_HUMAN Probable phospholipid-transporting ATPase IH OS=Homo sapiens GN=ATP11A PE=1 SV=3;>tr|H0Y547|H0Y547_HUMAN Probable phospholipid-t	18.1	7	18	5.60E-86	153740000	137860000	161930000	149220000	151950000	99230000	137900000	2369200	2032700	1959500	2550200	2573600	2396600	2800900	E9PEJ6	2900754.717	2601132.075	3055283.019	2815471.698	2866981.132	1872264.151	2601886.792	23.3678	23.1568	26.6508	17.3689	26.2181	17.8834	23.43215	18.7969
ENSG00000068654	POLR1A	O95602;B9ZVN9	DNA-directed RNA polymerase I subunit RPA1;DNA-directed RNA polymerase	>sp|O95602|RPA1_HUMAN DNA-directed RNA polymerase I subunit RPA1 OS=Homo sapiens GN=POLR1A PE=1 SV=2;>tr|B9ZVN9|B9ZVN9_HUMAN DNA-directed RNA polymerase OS=Homo sapiens GN=POLR1A PE=3 SV=1	53.3	2	65	0	470900000	547430000	870030000	605070000	685420000	338420000	632580000	16650000	17102000	17511000	17094000	18136000	17744000	19484000	O95602	5009574.468	5823723.404	9255638.298	6436914.894	7291702.128	3600212.766	6729574.468	17.9938	15.9667	19.3073	13.0838	18.2102	18.4537	14.68445	19.699
ENSG00000068784	SRBD1	Q8N5C6;Q8N5C6-2	S1 RNA-binding domain-containing protein 1	>sp|Q8N5C6|SRBD1_HUMAN S1 RNA-binding domain-containing protein 1 OS=Homo sapiens GN=SRBD1 PE=1 SV=2;>sp|Q8N5C6-2|SRBD1_HUMAN Isoform 2 of S1 RNA-binding domain-containing protein 1 OS=Homo sapiens GN=SRBD1	31.5	3	27	7.28E-114	213680000	212260000	257660000	207630000	296940000	191120000	262840000	5197500	4555200	4387700	4981800	5302100	4722700	5934700	Q8N5C6	3621694.915	3597627.119	4367118.644	3519152.542	5032881.356	3239322.034	4454915.254	24.9175	25.7552	26.5203	28.7603	23.9762	31.6236	26.47635	25.9891
ENSG00000068793	CYFIP1	Q7L576;E7EQ04;Q7L576-2	Cytoplasmic FMR1-interacting protein 1	>sp|Q7L576|CYFP1_HUMAN Cytoplasmic FMR1-interacting protein 1 OS=Homo sapiens GN=CYFIP1 PE=1 SV=1;>tr|E7EQ04|E7EQ04_HUMAN Cytoplasmic FMR1-interacting protein 1 OS=Homo sapiens GN=CYFIP1 PE=4 SV=1;>sp|Q7L576-2|CYFP1_HUMAN Isoform 2 of Cytoplasmic FMR1-inte	44	11	55	4.89E-266	1385700000	1358100000	1558200000	1577100000	1531600000	1801900000	1392500000	42805000	42093000	43787000	51133000	46186000	52078000	47506000	Q7L576	21651562.5	21220312.5	24346875	24642187.5	23931250	28154687.5	21757812.5	23.3092	22.9564	22.7925	16.2207	24.65095	19.014	22.87775	18.6342
ENSG00000068796	KIF2A	E9PB70	NA	>tr|E9PB70|E9PB70_HUMAN Kinesin-like protein KIF2A OS=Homo sapiens GN=KIF2A PE=3 SV=1	62	1	38	3.56E-242	0	0	0	0	0	0	0	0	0	0	0	0	0	0	E9PB70	0	0	0	0	0	0	0	53.3863	46.1351	48.9364	52.5438	44.4037	52.9037	46.3993	54.4512
ENSG00000068796	NA	O00139-2	NA	>sp|O00139-2|KIF2A_HUMAN Isoform 2 of Kinesin-like protein KIF2A OS=Homo sapiens GN=KIF2A	58.2	2	37	5.19E-232	22634000	14763000	33920000	71297000	17183000	46313000	36562000	0	0	0	2712500	0	0	0	O00139	646685.7143	421800	969142.8571	2037057.143	490942.8571	1323228.571	1044628.571	53.3863	46.1351	48.9364	52.5438	44.4037	52.9037	46.3993	54.4512
ENSG00000068796	KIF2A	O00139-4;O00139;O00139-1	Kinesin-like protein KIF2A	>sp|O00139-4|KIF2A_HUMAN Isoform 4 of Kinesin-like protein KIF2A OS=Homo sapiens GN=KIF2A;>sp|O00139|KIF2A_HUMAN Kinesin-like protein KIF2A OS=Homo sapiens GN=KIF2A PE=1 SV=3;>sp|O00139-1|KIF2A_HUMAN Isoform 1 of Kinesin-like protein KIF2A OS=Homo sapiens	54	3	38	2.79E-243	2018500000	2073800000	2518700000	2075200000	2522200000	2566500000	1968700000	64532000	66041000	72433000	77686000	72164000	79090000	6.50E+07	O00139	57671428.57	59251428.57	71962857.14	59291428.57	72062857.14	73328571.43	56248571.43	53.3863	46.1351	48.9364	52.5438	44.4037	52.9037	46.3993	54.4512
ENSG00000068831	RASGRP2	Q7LDG7-2;A6NDC7;Q7LDG7;E7EM78	RAS guanyl-releasing protein 2	>sp|Q7LDG7-2|GRP2_HUMAN Isoform 2 of RAS guanyl-releasing protein 2 OS=Homo sapiens GN=RASGRP2;>tr|A6NDC7|A6NDC7_HUMAN RAS guanyl-releasing protein 2 OS=Homo sapiens GN=RASGRP2 PE=2 SV=1;>sp|Q7LDG7|GRP2_HUMAN RAS guanyl-releasing protein 2 OS=Homo sapiens	47.5	14	30	1.73E-237	711780000	876880000	764180000	668610000	838780000	926730000	620480000	23899000	23811000	22158000	19001000	19395000	22234000	18613000	Q7LDG7	20934705.88	25790588.24	22475882.35	19665000	24670000	27256764.71	18249411.76	108.02	109.114	105.53485	104.389	101.7935	106.437	89.8938	112.762
ENSG00000068878	PSME4	Q14997;Q14997-2;Q14997-3;F8WB44	Proteasome activator complex subunit 4	>sp|Q14997|PSME4_HUMAN Proteasome activator complex subunit 4 OS=Homo sapiens GN=PSME4 PE=1 SV=2;>sp|Q14997-2|PSME4_HUMAN Isoform 2 of Proteasome activator complex subunit 4 OS=Homo sapiens GN=PSME4;>sp|Q14997-3|PSME4_HUMAN Isoform 3 of Proteasome activato	34.2	6	49	0	779050000	1067900000	1210100000	762810000	1070200000	878190000	953630000	16379000	15521000	18408000	16628000	17091000	16086000	16462000	Q14997	8200526.316	11241052.63	12737894.74	8029578.947	11265263.16	9244105.263	10038210.53	29.1589	28.4628	30.5107	31.5461	26.52085	30.5659	29.86415	31.1614
ENSG00000068903	SIRT2	Q8IXJ6;Q8IXJ6-3;Q8IXJ6-2;Q8IXJ6-4;E7EXB6;E7EWX6;B5MCS1;C9JZQ0;F8WCF4;C9J3U7;C9JR33;F8WDM4;F8WF57	NAD-dependent protein deacetylase sirtuin-2	>sp|Q8IXJ6|SIR2_HUMAN NAD-dependent protein deacetylase sirtuin-2 OS=Homo sapiens GN=SIRT2 PE=1 SV=2;>sp|Q8IXJ6-3|SIR2_HUMAN Isoform 3 of NAD-dependent protein deacetylase sirtuin-2 OS=Homo sapiens GN=SIRT2;>sp|Q8IXJ6-2|SIR2_HUMAN Isoform 2 of NAD-dependen	13.4	13	4	2.50E-17	22454000	10040000	8650600	15962000	16894000	1962900	16109000	584400	568810	511410	410440	344280	538240	494630	Q8IXJ6	976260.8696	436521.7391	376113.0435	694000	734521.7391	85343.47826	700391.3043	14.5751	15.7075	16.46135	10.4387	16.65775	9.21524	15.69245	9.64202
ENSG00000068912	ERLEC1	Q96DZ1;B5MC72;Q96DZ1-2	Endoplasmic reticulum lectin 1	>sp|Q96DZ1|ERLEC_HUMAN Endoplasmic reticulum lectin 1 OS=Homo sapiens GN=ERLEC1 PE=1 SV=1;>tr|B5MC72|B5MC72_HUMAN Endoplasmic reticulum lectin 1 OS=Homo sapiens GN=ERLEC1 PE=4 SV=1;>sp|Q96DZ1-2|ERLEC_HUMAN Isoform 2 of Endoplasmic reticulum lectin 1 OS=Hom	46.4	3	19	5.17E-83	122780000	251980000	177630000	110990000	131220000	106230000	123020000	3508200	3340400	2418200	1856100	2402000	2759600	3046900	Q96DZ1	4385000	8999285.714	6343928.571	3963928.571	4686428.571	3793928.571	4393571.429	28.6654	34.6258	28.4199	31.669	28.96	33.5228	33.82545	31.9436
ENSG00000068971	PPP2R5B	Q15173	Serine/threonine-protein phosphatase 2A 56 kDa regulatory subunit beta isoform	>sp|Q15173|2A5B_HUMAN Serine/threonine-protein phosphatase 2A 56 kDa regulatory subunit beta isoform OS=Homo sapiens GN=PPP2R5B PE=1 SV=1	10.3	2	3	7.96E-08	0	0	0	0	0	0	0	0	0	0	0	0	0	0	Q15173	0	0	0	0	0	0	0	2.31629	2.46485	2.276895	1.08584	2.34941	1.22991	2.522395	1.46282
ENSG00000068976	PYGM	P11217;F5GZH7;P11217-2	Glycogen phosphorylase, muscle form;Phosphorylase	>sp|P11217|PYGM_HUMAN Glycogen phosphorylase, muscle form OS=Homo sapiens GN=PYGM PE=1 SV=6;>tr|F5GZH7|F5GZH7_HUMAN Phosphorylase OS=Homo sapiens GN=PYGM PE=3 SV=1;>sp|P11217-2|PYGM_HUMAN Isoform 2 of Glycogen phosphorylase, muscle form OS=Homo sapiens GN=	22	3	17	4.45E-146	89162000	3294500	2932800	9125800	25627000	1015700	1813200	0	0	0	0	1286400	0	0	P11217	1783240	65890	58656	182516	512540	20314	36264	NA	NA	NA	NA	NA	NA	NA	NA
ENSG00000069018	TRPC7	Q9HCX4;F5H5U9;Q9HCX4-2	Short transient receptor potential channel 7	>sp|Q9HCX4|TRPC7_HUMAN Short transient receptor potential channel 7 OS=Homo sapiens GN=TRPC7 PE=1 SV=1;>tr|F5H5U9|F5H5U9_HUMAN Short transient receptor potential channel 7 OS=Homo sapiens GN=TRPC7 PE=4 SV=1;>sp|Q9HCX4-2|TRPC7_HUMAN Isoform 2 of Short trans	3.9	3	3	6.34E-06	0	0	0	0	0	0	0	0	0	0	0	0	0	0	Q9HCX4	0	0	0	0	0	0	0	NA	NA	NA	NA	NA	NA	NA	NA
ENSG00000069020	MAST4	F8WAQ9;O15021;E7EWQ5;O15021-1;O15021-2	Microtubule-associated serine/threonine-protein kinase 4	>tr|F8WAQ9|F8WAQ9_HUMAN Microtubule-associated serine/threonine-protein kinase 4 OS=Homo sapiens GN=MAST4 PE=4 SV=1;>sp|O15021|MAST4_HUMAN Microtubule-associated serine/threonine-protein kinase 4 OS=Homo sapiens GN=MAST4 PE=1 SV=3;>tr|E7EWQ5|E7EWQ5_HUMAN M	3.2	7	7	1.29E-13	272970	4791900	5362700	3974600	124970	271090	121660	0	0	0	78752	0	0	0	F8WAQ9	1992.481752	34977.37226	39143.79562	29011.67883	912.189781	1978.759124	888.0291971	NA	NA	NA	NA	NA	NA	NA	NA
ENSG00000069020	MAST4	H7C2V7	NA	>tr|H7C2V7|H7C2V7_HUMAN Microtubule-associated serine/threonine-protein kinase 4 (Fragment) OS=Homo sapiens GN=MAST4 PE=4 SV=1	23.2	1	1	0.012575	0	0	0	0	0	0	0	0	0	0	0	0	0	0	H7C2V7	0	0	0	0	0	0	0	NA	NA	NA	NA	NA	NA	NA	NA
ENSG00000069020	MAST4	E7EX28;O15021-4	NA	>tr|E7EX28|E7EX28_HUMAN Microtubule-associated serine/threonine-protein kinase 4 OS=Homo sapiens GN=MAST4 PE=4 SV=1;>sp|O15021-4|MAST4_HUMAN Isoform 4 of Microtubule-associated serine/threonine-protein kinase 4 OS=Homo sapiens GN=MAST4	12.2	2	2	0.00052421	0	0	0	0	0	0	0	0	0	0	0	0	0	0	E7EX28	0	0	0	0	0	0	0	NA	NA	NA	NA	NA	NA	NA	NA
ENSG00000069248	NUP133	Q8WUM0;F5H5C2;A6NGS4;Q5T8N1	Nuclear pore complex protein Nup133	>sp|Q8WUM0|NU133_HUMAN Nuclear pore complex protein Nup133 OS=Homo sapiens GN=NUP133 PE=1 SV=2;>tr|F5H5C2|F5H5C2_HUMAN Nuclear pore complex protein Nup133 OS=Homo sapiens GN=NUP133 PE=4 SV=1;>tr|A6NGS4|A6NGS4_HUMAN Nuclear pore complex protein Nup133 OS=Ho	67.4	5	67	0	2273200000	3149300000	3212300000	2375900000	3.00E+09	2971500000	2.47E+09	85979000	89409000	89918000	78570000	99537000	112620000	94510000	Q8WUM0	39880701.75	55250877.19	56356140.35	41682456.14	52614035.09	52131578.95	43315789.47	23.8951	24.37	21.505	27.862	23.3629	28.4698	26.65365	28.9226
ENSG00000069275	NUCKS1	Q9H1E3;Q9H1E3-2	Nuclear ubiquitous casein and cyclin-dependent kinase substrate 1	>sp|Q9H1E3|NUCKS_HUMAN Nuclear ubiquitous casein and cyclin-dependent kinase substrate 1 OS=Homo sapiens GN=NUCKS1 PE=1 SV=1;>sp|Q9H1E3-2|NUCKS_HUMAN Isoform 2 of Nuclear ubiquitous casein and cyclin-dependent kinase substrate 1 OS=Homo sapiens GN=NUCKS1	53.5	2	20	0	512820000	641960000	606300000	625830000	993480000	681770000	585850000	5433300	4930800	6016600	8490500	10948000	7468100	3648200	Q9H1E3	51282000	64196000	60630000	62583000	99348000	68177000	58585000	156.485	89.9715	88.7357	147.422	98.0427	158.544	127.9175	187.848
ENSG00000069329	VPS35	Q96QK1;F5GYF5	Vacuolar protein sorting-associated protein 35	>sp|Q96QK1|VPS35_HUMAN Vacuolar protein sorting-associated protein 35 OS=Homo sapiens GN=VPS35 PE=1 SV=2;>tr|F5GYF5|F5GYF5_HUMAN Vacuolar protein sorting-associated protein 35 OS=Homo sapiens GN=VPS35 PE=4 SV=1	63.4	4	57	0	8566400000	1.03E+10	1.25E+10	1.08E+10	1.39E+10	1.17E+10	1.48E+10	454280000	491890000	543790000	509050000	529680000	540920000	576400000	Q96QK1	203961904.8	245500000	298595238.1	257309523.8	330214285.7	278142857.1	351547619	49.4922	47.3598	43.6033	46.445	45.6353	47.5793	47.6197	46.4139
ENSG00000069345	DNAJA2	O60884	DnaJ homolog subfamily A member 2	>sp|O60884|DNJA2_HUMAN DnaJ homolog subfamily A member 2 OS=Homo sapiens GN=DNAJA2 PE=1 SV=1	68.2	3	28	0	7447600000	8039600000	8730300000	7.77E+09	8725500000	7913400000	7619700000	269350000	295220000	275820000	318530000	302070000	293340000	284520000	O60884	338527272.7	365436363.6	396831818.2	353090909.1	396613636.4	359700000	346350000	49.0765	45.9181	44.6922	45.2862	45.7071	48.874	46.86225	49.2043
ENSG00000069424	KCNAB2	Q13303-2;Q13303;B0AZR7;Q5TG80	Voltage-gated potassium channel subunit beta-2	>sp|Q13303-2|KCAB2_HUMAN Isoform 2 of Voltage-gated potassium channel subunit beta-2 OS=Homo sapiens GN=KCNAB2;>sp|Q13303|KCAB2_HUMAN Voltage-gated potassium channel subunit beta-2 OS=Homo sapiens GN=KCNAB2 PE=1 SV=2;>tr|B0AZR7|B0AZR7_HUMAN Voltage-gated p	79.6	11	30	1.76E-189	1660900000	1584300000	2253600000	1542400000	1956200000	1633600000	2285800000	87102000	81647000	80189000	79744000	91482000	80857000	90995000	Q13303	92272222.22	88016666.67	125200000	85688888.89	108677777.8	90755555.56	126988888.9	144.156	156.548	159.8545	102.215	168.601	134.474	146.9545	111.252
ENSG00000069424	NA	Q13303-3	NA	>sp|Q13303-3|KCAB2_HUMAN Isoform 3 of Voltage-gated potassium channel subunit beta-2 OS=Homo sapiens GN=KCNAB2	57.1	1	28	9.25E-176	0	0	0	0	0	0	0	0	0	0	0	0	0	0	Q13303	0	0	0	0	0	0	0	144.156	156.548	159.8545	102.215	168.601	134.474	146.9545	111.252
ENSG00000069482	GAL	P22466	Galanin peptides;Galanin;Galanin message-associated peptide	>sp|P22466|GALA_HUMAN Galanin peptides OS=Homo sapiens GN=GAL PE=1 SV=3	18.7	1	1	1.07E-59	47932000	45599000	45262000	31142000	74859000	99179000	103630000	0	0	0	0	0	0	332330	P22466	7988666.667	7599833.333	7543666.667	5190333.333	12476500	16529833.33	17271666.67	64.6146	68.1447	67.5242	95.6801	75.49415	103.469	48.34525	108.481
ENSG00000069509	FUNDC1	Q8IVP5	FUN14 domain-containing protein 1	>sp|Q8IVP5|FUND1_HUMAN FUN14 domain-containing protein 1 OS=Homo sapiens GN=FUNDC1 PE=1 SV=1	11	1	1	1.06E-05	2658300	2447000	2774500	1041500	733440	2697600	190240	0	0	0	0	0	542910	0	Q8IVP5	443050	407833.3333	462416.6667	173583.3333	122240	449600	31706.66667	15.436	14.9171	13.8176	21.4623	14.1692	19.3384	17.8815	18.9733
[truncated: 10,181 more rows]
