# Supplementary material for: A proteomic chronology of gene expression through the cell cycle in human myeloid leukemia cells
Source: eLife. 2014 Mar 4;3:e01630. doi: 10.7554/eLife.01630 (PMC3936288; doi:10.7554/eLife.01630)
Supplement: Supplementary file 2. — Comparison of the proteomic data set obtained for NB4, a human promyelocytic leukemia cell line that grows in suspension culture, with other recent examples of in depth proteomic analysis of different human cell lines, most of which are adherent tumor cell lines of either fibroblast or epithelial origin. In total, the meta-analysis included protein data from 14 cell line proteomes: 3 × HeLa, 2 × U2OS, A549, GAMG, HEK293, K562, LnCap, MCF7, RKO, HepG2, and Jurkat-T (Lundberg et al., 2010; Beck et al., 2011; Nagaraj et al., 2011; Geiger et al., 2012), which were consolidated and mapped to Ensembl Genes prior to comparison. The combined data set provides evidence of protein-level expression of over 11,000 genes. Of these, a common set of ∼3000 genes are identified by protein data from all these cell lines, defining a core, shared proteome (Columns D and E), and >1000 genes are uniquely detected in this analysis of NB4 cells (Columns A and B). A focused comparison of NB4, K562, Jurkat-T, HeLa and MCF7 cell line proteomes reveals ∼90 genes that are specifically expressed in myeloid cell lines NB4 and K562 (Columns G and H). DOI: http://dx.doi.org/10.7554/eLife.01630.022 [file elife01630s002.xlsx]

## Sheet: Suppl_File_2
Genes Uniquely Detected in the NB4 Dataset	Genes Detected in All Datasets	Genes Shared Between NB4 and K562 (but not MCF7 and HeLa)
ENSG00000223532	ENSG00000166913	ENSG00000213190
ENSG00000225691	ENSG00000108953	ENSG00000137760
ENSG00000162882	ENSG00000128245	ENSG00000188611
ENSG00000164270	ENSG00000170027	ENSG00000088280
ENSG00000183148	ENSG00000134308	ENSG00000018625
ENSG00000253719	ENSG00000164924	ENSG00000129473
ENSG00000154262	ENSG00000154001	ENSG00000085185
ENSG00000154263	ENSG00000105568	ENSG00000010671
ENSG00000006071	ENSG00000137713	ENSG00000104327
ENSG00000076555	ENSG00000221914	ENSG00000118971
ENSG00000130234	ENSG00000106049	ENSG00000094804
ENSG00000170175	ENSG00000103152	ENSG00000135045
ENSG00000077080	ENSG00000187840	ENSG00000019186
ENSG00000187003	ENSG00000122643	ENSG00000095794
ENSG00000143632	ENSG00000076685	ENSG00000111249
ENSG00000170634	ENSG00000142657	ENSG00000198876
ENSG00000139985	ENSG00000130313	ENSG00000198924
ENSG00000143199	ENSG00000161618	ENSG00000146094
ENSG00000134028	ENSG00000094914	ENSG00000185684
ENSG00000118492	ENSG00000105281	ENSG00000117036
ENSG00000006831	ENSG00000081760	ENSG00000174371
ENSG00000078403	ENSG00000181929	ENSG00000128591
ENSG00000169129	ENSG00000132356	ENSG00000179588
ENSG00000079557	ENSG00000120053	ENSG00000175592
ENSG00000155966	ENSG00000108270	ENSG00000069482
ENSG00000204172	ENSG00000125166	ENSG00000100031
ENSG00000204472	ENSG00000131269	ENSG00000163521
ENSG00000160224	ENSG00000117528	ENSG00000159592
ENSG00000118507	ENSG00000164163	ENSG00000146047
ENSG00000151320	ENSG00000204574	ENSG00000152804
ENSG00000155085	ENSG00000161204	ENSG00000188620
ENSG00000175756	ENSG00000100997	ENSG00000173226
ENSG00000174574	ENSG00000144827	ENSG00000177606
ENSG00000162641	ENSG00000106077	ENSG00000134072
ENSG00000136872	ENSG00000114779	ENSG00000156113
ENSG00000109107	ENSG00000136754	ENSG00000165097
ENSG00000171094	ENSG00000146109	ENSG00000197993
ENSG00000073331	ENSG00000132142	ENSG00000186185
ENSG00000136383	ENSG00000177646	ENSG00000149150
ENSG00000133805	ENSG00000114331	ENSG00000111052
ENSG00000172932	ENSG00000169359	ENSG00000152022
ENSG00000180071	ENSG00000135847	ENSG00000187772
ENSG00000230453	ENSG00000155368	ENSG00000198799
ENSG00000148513	ENSG00000196177	ENSG00000090382
ENSG00000174501	ENSG00000100813	ENSG00000198909
ENSG00000116194	ENSG00000136518	ENSG00000155495
ENSG00000132855	ENSG00000131473	ENSG00000068305
ENSG00000091879	ENSG00000112304	ENSG00000133816
ENSG00000101280	ENSG00000122729	ENSG00000183214
ENSG00000151687	ENSG00000099194	ENSG00000156269
ENSG00000131620	ENSG00000101473	ENSG00000138386
ENSG00000047617	ENSG00000161533	ENSG00000120798
ENSG00000152766	ENSG00000004779	ENSG00000169914
ENSG00000183831	ENSG00000176715	ENSG00000167635
ENSG00000181626	ENSG00000151726	ENSG00000243708
ENSG00000198250	ENSG00000123983	ENSG00000151846
ENSG00000122359	ENSG00000068366	ENSG00000262209
ENSG00000196975	ENSG00000115073	ENSG00000090975
ENSG00000165390	ENSG00000138107	ENSG00000145337
ENSG00000136250	ENSG00000243989	ENSG00000104960
ENSG00000137203	ENSG00000197894	ENSG00000169972
ENSG00000221838	ENSG00000156110	ENSG00000119446
ENSG00000107282	ENSG00000101126	ENSG00000244588
ENSG00000141552	ENSG00000159322	ENSG00000168411
ENSG00000169621	ENSG00000149313	ENSG00000203989
ENSG00000184730	ENSG00000130706	ENSG00000131721
ENSG00000256053	ENSG00000005022	ENSG00000185019
ENSG00000186103	ENSG00000130396	ENSG00000124813
ENSG00000240771	ENSG00000072364	ENSG00000163220
ENSG00000153531	ENSG00000102393	ENSG00000157350
ENSG00000152213	ENSG00000006530	ENSG00000170085
ENSG00000165309	ENSG00000013375	ENSG00000172803
ENSG00000196440	ENSG00000123908	ENSG00000167778
ENSG00000120500	ENSG00000124942	ENSG00000147465
ENSG00000171428	ENSG00000100591	ENSG00000184905
ENSG00000164122	ENSG00000156709	ENSG00000168769
ENSG00000183475	ENSG00000106305	ENSG00000154310
ENSG00000213199	ENSG00000197976	ENSG00000087301
ENSG00000141431	ENSG00000117448	ENSG00000118420
ENSG00000105409	ENSG00000105127	ENSG00000215114
ENSG00000105341	ENSG00000127914	ENSG00000142784
ENSG00000162650	ENSG00000011243	ENSG00000112365
ENSG00000143382	ENSG00000085662	ENSG00000020256
ENSG00000166454	ENSG00000101901	ENSG00000198315
ENSG00000160323	ENSG00000033011	ENSG00000186300
ENSG00000145808	ENSG00000119523	ENSG00000181220
ENSG00000156140	ENSG00000120697	ENSG00000198146
ENSG00000158859	ENSG00000091542	ENSG00000197037
ENSG00000119147	ENSG00000127554
ENSG00000140320	ENSG00000002549
ENSG00000030110	ENSG00000164024
ENSG00000105327	ENSG00000111142
ENSG00000119866	ENSG00000163956
ENSG00000177951	ENSG00000140350
ENSG00000184515	ENSG00000136938
ENSG00000123095	ENSG00000143401
ENSG00000198183	ENSG00000176248
ENSG00000234704	ENSG00000185722
ENSG00000137948	ENSG00000163516
ENSG00000164061	ENSG00000185238
ENSG00000186470	ENSG00000100462
ENSG00000170160	ENSG00000132466
ENSG00000099814	ENSG00000206560
ENSG00000197223	ENSG00000182718
ENSG00000145861	ENSG00000164111
ENSG00000162757	ENSG00000138279
ENSG00000185860	ENSG00000100280
ENSG00000143110	ENSG00000166747
ENSG00000187889	ENSG00000106367
ENSG00000178965	ENSG00000196961
ENSG00000162398	ENSG00000183020
ENSG00000196533	ENSG00000006125
ENSG00000151062	ENSG00000042753
ENSG00000198216	ENSG00000132842
ENSG00000102001	ENSG00000065000
ENSG00000196557	ENSG00000185009
ENSG00000165995	ENSG00000164978
ENSG00000164304	ENSG00000153107
ENSG00000063180	ENSG00000053900
ENSG00000110680	ENSG00000089053
ENSG00000004948	ENSG00000196510
ENSG00000198668	ENSG00000100823
ENSG00000188386	ENSG00000166181
ENSG00000172232	ENSG00000084234
ENSG00000187796	ENSG00000101474
ENSG00000087589	ENSG00000184831
ENSG00000143387	ENSG00000198931
ENSG00000180881	ENSG00000102931
ENSG00000241962	ENSG00000186635
ENSG00000177994	ENSG00000173020
ENSG00000165923	ENSG00000241685
ENSG00000084693	ENSG00000130429
ENSG00000104324	ENSG00000143761
ENSG00000147996	ENSG00000168374
ENSG00000105479	ENSG00000004059
ENSG00000159625	ENSG00000165527
ENSG00000163492	ENSG00000101199
ENSG00000153237	ENSG00000242247
ENSG00000181982	ENSG00000164144
ENSG00000198003	ENSG00000134884
ENSG00000175820	ENSG00000076928
ENSG00000120262	ENSG00000116584
ENSG00000151838	ENSG00000102606
ENSG00000119636	ENSG00000196914
ENSG00000166960	ENSG00000116863
ENSG00000197816	ENSG00000117713
ENSG00000244607	ENSG00000049618
ENSG00000159214	ENSG00000166233
ENSG00000140481	ENSG00000177479
ENSG00000173421	ENSG00000189079
ENSG00000163885	ENSG00000053371
ENSG00000145075	ENSG00000120805
ENSG00000173588	ENSG00000213465
ENSG00000161973	ENSG00000138175
ENSG00000104983	ENSG00000170632
ENSG00000130783	ENSG00000104442
ENSG00000173093	ENSG00000105676
ENSG00000165325	ENSG00000187051
ENSG00000130433	ENSG00000131966
ENSG00000161570	ENSG00000128989
ENSG00000147082	ENSG00000115091
ENSG00000146574	ENSG00000136950
ENSG00000164074	ENSG00000101442
ENSG00000105383	ENSG00000163466
ENSG00000105369	ENSG00000162704
ENSG00000007312	ENSG00000104763
ENSG00000102543	ENSG00000138303
ENSG00000250506	ENSG00000100325
ENSG00000138769	ENSG00000112249
ENSG00000064309	ENSG00000111875
ENSG00000172288	ENSG00000129691
ENSG00000245848	ENSG00000169093
ENSG00000048740	ENSG00000198356
ENSG00000114107	ENSG00000070669
ENSG00000188112	ENSG00000038002
ENSG00000197261	ENSG00000198363
ENSG00000130349	ENSG00000064102
ENSG00000003402	ENSG00000105726
ENSG00000001626	ENSG00000069849
ENSG00000136197	ENSG00000174437
ENSG00000153790	ENSG00000070961
ENSG00000165120	ENSG00000116459
ENSG00000243317	ENSG00000138138
ENSG00000171060	ENSG00000156802
ENSG00000170004	ENSG00000197785
ENSG00000088992	ENSG00000107669
ENSG00000157653	ENSG00000144848
ENSG00000174038	ENSG00000197548
ENSG00000204446	ENSG00000130770
ENSG00000148655	ENSG00000119787
ENSG00000179133	ENSG00000149311
ENSG00000183346	ENSG00000177556
ENSG00000204740	ENSG00000167863
ENSG00000173088	ENSG00000167283
ENSG00000185522	ENSG00000125375
ENSG00000162194	ENSG00000152234
ENSG00000168070	ENSG00000110955
ENSG00000163888	ENSG00000099624
ENSG00000140932	ENSG00000171953
ENSG00000153551	ENSG00000165629
ENSG00000151131	ENSG00000241837
ENSG00000165935	ENSG00000177674
ENSG00000152672	ENSG00000085224
ENSG00000164007	ENSG00000175054
ENSG00000080822	ENSG00000168488
ENSG00000113240	ENSG00000204842
ENSG00000102805	ENSG00000099968
ENSG00000108509	ENSG00000086062
ENSG00000164309	ENSG00000105393
ENSG00000100565	ENSG00000097021
ENSG00000198515	ENSG00000175334
ENSG00000070729	ENSG00000112208
ENSG00000170289	ENSG00000151929
ENSG00000152910	ENSG00000166170
ENSG00000039537	ENSG00000163930
ENSG00000049089	ENSG00000075790
ENSG00000092758	ENSG00000172270
ENSG00000197467	ENSG00000198604
ENSG00000133103	ENSG00000009954
ENSG00000158270	ENSG00000076108
ENSG00000124749	ENSG00000107949
ENSG00000169436	ENSG00000103507
ENSG00000050767	ENSG00000029363
ENSG00000171502	ENSG00000074582
ENSG00000145244	ENSG00000038219
ENSG00000221819	ENSG00000015475
ENSG00000197838	ENSG00000106605
ENSG00000167910	ENSG00000066777
ENSG00000140848	ENSG00000124198
ENSG00000088882	ENSG00000135441
ENSG00000214226	ENSG00000196072
ENSG00000177576	ENSG00000108578
ENSG00000231824	ENSG00000168283
ENSG00000206043	ENSG00000165733
ENSG00000117322	ENSG00000170727
ENSG00000143536	ENSG00000162813
ENSG00000125462	ENSG00000171634
ENSG00000105392	ENSG00000106009
ENSG00000105072	ENSG00000185515
ENSG00000198723	ENSG00000141867
ENSG00000132016	ENSG00000166164
ENSG00000101084	ENSG00000112983
ENSG00000089101	ENSG00000155827
ENSG00000196476	ENSG00000103549
ENSG00000232478	ENSG00000158019
ENSG00000133962	ENSG00000184992
ENSG00000174898	ENSG00000162819
ENSG00000160226	ENSG00000113460
ENSG00000160298	ENSG00000134717
ENSG00000205081	ENSG00000095564
ENSG00000183631	ENSG00000145741
ENSG00000160471	ENSG00000154473
ENSG00000138755	ENSG00000106245
ENSG00000159248	ENSG00000112578
ENSG00000165168	ENSG00000136261
ENSG00000198727	ENSG00000111678
ENSG00000077984	ENSG00000095485
ENSG00000170891	ENSG00000108561
ENSG00000165659	ENSG00000132024
ENSG00000126733	ENSG00000154222
ENSG00000187323	ENSG00000162384
ENSG00000170959	ENSG00000135932
ENSG00000100150	ENSG00000078808
ENSG00000169598	ENSG00000181873
ENSG00000128185	ENSG00000179218
ENSG00000058866	ENSG00000127022
ENSG00000157680	ENSG00000014216
ENSG00000073737	ENSG00000111530
ENSG00000162946	ENSG00000131236
ENSG00000198719	ENSG00000135387
ENSG00000173253	ENSG00000077549
ENSG00000138346	ENSG00000142453
ENSG00000122735	ENSG00000108349
ENSG00000179532	ENSG00000106144
ENSG00000147251	ENSG00000165806
ENSG00000168631	ENSG00000064012
ENSG00000051341	ENSG00000257923
ENSG00000175497	ENSG00000121691
ENSG00000204595	ENSG00000164733
ENSG00000147647	ENSG00000109861
ENSG00000165606	ENSG00000117984
ENSG00000102385	ENSG00000105298
ENSG00000171587	ENSG00000116489
ENSG00000171451	ENSG00000198898
ENSG00000152591	ENSG00000162972
ENSG00000135144	ENSG00000108582
ENSG00000105865	ENSG00000005339
ENSG00000170788	ENSG00000159228
ENSG00000185842	ENSG00000122565
ENSG00000118997	ENSG00000094916
ENSG00000124721	ENSG00000141570
ENSG00000007174	ENSG00000007080
ENSG00000010219	ENSG00000004766
ENSG00000232125	ENSG00000185298
ENSG00000089091	ENSG00000137500
ENSG00000163576	ENSG00000060339
ENSG00000198759	ENSG00000101997
ENSG00000120738	ENSG00000147419
ENSG00000238134	ENSG00000108588
ENSG00000162374	ENSG00000164051
ENSG00000126767	ENSG00000120860
ENSG00000128886	ENSG00000160124
ENSG00000138080	ENSG00000110104
ENSG00000132205	ENSG00000105248
ENSG00000132464	ENSG00000105321
ENSG00000136960	ENSG00000004961
ENSG00000154646	ENSG00000134480
ENSG00000138185	ENSG00000129315
ENSG00000205022	ENSG00000173992
ENSG00000086289	ENSG00000151465
ENSG00000080224	ENSG00000198087
ENSG00000183317	ENSG00000169217
ENSG00000120160	ENSG00000085063
ENSG00000065361	ENSG00000135404
ENSG00000196678	ENSG00000130177
ENSG00000196482	ENSG00000094880
ENSG00000133106	ENSG00000105401
ENSG00000006468	ENSG00000096401
ENSG00000253831	ENSG00000134371
ENSG00000175832	ENSG00000103502
ENSG00000166979	ENSG00000135446
ENSG00000142459	ENSG00000164885
ENSG00000205436	ENSG00000134058
ENSG00000178997	ENSG00000136807
ENSG00000170379	ENSG00000101290
ENSG00000143278	ENSG00000091527
ENSG00000111879	ENSG00000205765
ENSG00000185958	ENSG00000115816
ENSG00000135436	ENSG00000149187
ENSG00000145975	ENSG00000125817
ENSG00000180043	ENSG00000145241
ENSG00000122376	ENSG00000117724
ENSG00000185112	ENSG00000166582
ENSG00000185448	ENSG00000143418
ENSG00000187268	ENSG00000147400
ENSG00000188878	ENSG00000146476
ENSG00000112787	ENSG00000153774
ENSG00000171931	ENSG00000146576
ENSG00000214050	ENSG00000163320
ENSG00000103264	ENSG00000213563
ENSG00000156804	ENSG00000115541
ENSG00000183580	ENSG00000144381
ENSG00000158869	ENSG00000143942
ENSG00000150337	ENSG00000198824
ENSG00000130475	ENSG00000106153
ENSG00000085265	ENSG00000159685
ENSG00000163497	ENSG00000131778
ENSG00000161958	ENSG00000153922
ENSG00000186895	ENSG00000173575
ENSG00000140285	ENSG00000111642
ENSG00000127951	ENSG00000124177
ENSG00000137460	ENSG00000100888
ENSG00000185070	ENSG00000085872
ENSG00000155816	ENSG00000103266
ENSG00000157827	ENSG00000131165
ENSG00000169946	ENSG00000130724
ENSG00000204612	ENSG00000101421
ENSG00000103241	ENSG00000115561
ENSG00000053254	ENSG00000086065
ENSG00000176302	ENSG00000176108
ENSG00000087086	ENSG00000147457
ENSG00000114541	ENSG00000187446
ENSG00000169933	ENSG00000104472
ENSG00000073910	ENSG00000110172
ENSG00000150667	ENSG00000153048
ENSG00000188738	ENSG00000160679
ENSG00000174951	ENSG00000198917
ENSG00000033327	ENSG00000148362
ENSG00000143458	ENSG00000144021
ENSG00000204681	ENSG00000141076
ENSG00000128310	ENSG00000122873
ENSG00000130035	ENSG00000145354
ENSG00000182870	ENSG00000062485
ENSG00000175857	ENSG00000108465
ENSG00000157833	ENSG00000175216
ENSG00000184502	ENSG00000133641
ENSG00000151834	ENSG00000074054
ENSG00000146276	ENSG00000122705
ENSG00000176928	ENSG00000175416
ENSG00000168621	ENSG00000121940
ENSG00000162676	ENSG00000141367
ENSG00000215405	ENSG00000213719
ENSG00000099998	ENSG00000169504
ENSG00000112964	ENSG00000130779
ENSG00000213203	ENSG00000179335
ENSG00000136732	ENSG00000049656
ENSG00000145888	ENSG00000172409
ENSG00000158089	ENSG00000162129
ENSG00000185274	ENSG00000125656
ENSG00000167195	ENSG00000166855
ENSG00000215252	ENSG00000132361
ENSG00000183629	ENSG00000115840
ENSG00000156920	ENSG00000170270
ENSG00000174948	ENSG00000087302
ENSG00000166073	ENSG00000173786
ENSG00000188888	ENSG00000169714
ENSG00000173612	ENSG00000010292
ENSG00000213654	ENSG00000109805
ENSG00000089916	ENSG00000151503
ENSG00000198746	ENSG00000133313
ENSG00000100453	ENSG00000064666
ENSG00000175318	ENSG00000117519
ENSG00000161835	ENSG00000168763
ENSG00000155511	ENSG00000158435
ENSG00000125675	ENSG00000125107
ENSG00000152578	ENSG00000088038
ENSG00000198822	ENSG00000198791
ENSG00000196277	ENSG00000257727
ENSG00000180481	ENSG00000137161
ENSG00000111305	ENSG00000183978
ENSG00000213366	ENSG00000068120
ENSG00000006704	ENSG00000172757
ENSG00000181856	ENSG00000136152
ENSG00000170627	ENSG00000164597
ENSG00000187475	ENSG00000168434
ENSG00000137259	ENSG00000121058
ENSG00000181218	ENSG00000114744
ENSG00000246705	ENSG00000148444
ENSG00000105968	ENSG00000140365
ENSG00000233822	ENSG00000170619
ENSG00000123569	ENSG00000188243
ENSG00000188375	ENSG00000149600
ENSG00000173805	ENSG00000169019
ENSG00000138622	ENSG00000110442
ENSG00000023330	ENSG00000145781
ENSG00000162639	ENSG00000093010
ENSG00000138646	ENSG00000122218
ENSG00000204632	ENSG00000184432
ENSG00000143341	ENSG00000129083
ENSG00000148357	ENSG00000105669
ENSG00000143452	ENSG00000181789
ENSG00000176160	ENSG00000111481
ENSG00000196684	ENSG00000110871
ENSG00000137463	ENSG00000119723
ENSG00000253293	ENSG00000088682
ENSG00000106031	ENSG00000172725
ENSG00000078399	ENSG00000110880
ENSG00000128713	ENSG00000103187
ENSG00000128714	ENSG00000014919
ENSG00000160883	ENSG00000138495
ENSG00000243646	ENSG00000203667
ENSG00000144730	ENSG00000198712
ENSG00000112144	ENSG00000131143
ENSG00000148377	ENSG00000178741
ENSG00000163879	ENSG00000135940
ENSG00000185885	ENSG00000164919
ENSG00000134812	ENSG00000103121
ENSG00000211895	ENSG00000070761
ENSG00000030419	ENSG00000005194
ENSG00000095574	ENSG00000085719
ENSG00000196911	ENSG00000126247
ENSG00000164066	ENSG00000103381
ENSG00000198885	ENSG00000071894
ENSG00000114473	ENSG00000165934
ENSG00000120645	ENSG00000119203
ENSG00000134070	ENSG00000160917
ENSG00000090376	ENSG00000167005
ENSG00000128604	ENSG00000111605
ENSG00000185950	ENSG00000149532
ENSG00000133710	ENSG00000157184
ENSG00000100593	ENSG00000074356
ENSG00000083457	ENSG00000118260
ENSG00000169896	ENSG00000143162
ENSG00000166086	ENSG00000099942
ENSG00000138834	ENSG00000167193
ENSG00000154118	ENSG00000101343
ENSG00000092051	ENSG00000170275
ENSG00000174145	ENSG00000074842
ENSG00000163617	ENSG00000123144
ENSG00000174718	ENSG00000070770
ENSG00000130518	ENSG00000103653
ENSG00000149633	ENSG00000169727
ENSG00000183354	ENSG00000166200
ENSG00000172867	ENSG00000141030
ENSG00000186081	ENSG00000138663
ENSG00000170421	ENSG00000121022
ENSG00000100665	ENSG00000168090
ENSG00000177485	ENSG00000111652
ENSG00000144445	ENSG00000144524
ENSG00000160145	ENSG00000198612
ENSG00000165059	ENSG00000101138
ENSG00000161609	ENSG00000101811
ENSG00000187715	ENSG00000176102
ENSG00000169118	ENSG00000101220
ENSG00000143105	ENSG00000132792
ENSG00000169282	ENSG00000102974
ENSG00000008118	ENSG00000044115
ENSG00000185774	ENSG00000066032
ENSG00000111262	ENSG00000168036
ENSG00000184611	ENSG00000139514
ENSG00000183960	ENSG00000198730
ENSG00000164626	ENSG00000137770
ENSG00000080709	ENSG00000055130
ENSG00000075043	ENSG00000036257
ENSG00000185760	ENSG00000139842
ENSG00000162849	ENSG00000158290
ENSG00000162873	ENSG00000112514
ENSG00000238083	ENSG00000261974
ENSG00000176809	ENSG00000163510
ENSG00000196569	ENSG00000153015
ENSG00000053747	ENSG00000018610
ENSG00000091128	ENSG00000111775
ENSG00000162511	ENSG00000179091
ENSG00000092068	ENSG00000116161
ENSG00000179528	ENSG00000172115
ENSG00000157578	ENSG00000068793
ENSG00000172155	ENSG00000160213
ENSG00000187173	ENSG00000100014
ENSG00000235942	ENSG00000128487
ENSG00000196233	ENSG00000129562
ENSG00000169744	ENSG00000173402
ENSG00000133317	ENSG00000071626
ENSG00000108231	ENSG00000136279
ENSG00000089116	ENSG00000138231
ENSG00000143847	ENSG00000077380
ENSG00000163380	ENSG00000144635
ENSG00000181409	ENSG00000135720
ENSG00000142235	ENSG00000136485
ENSG00000139517	ENSG00000132716
ENSG00000167210	ENSG00000172992
ENSG00000115850	ENSG00000043093
ENSG00000186648	ENSG00000137692
ENSG00000148814	ENSG00000110063
ENSG00000174004	ENSG00000129187
ENSG00000159708	ENSG00000175203
ENSG00000160838	ENSG00000137100
ENSG00000205858	ENSG00000166847
ENSG00000133739	ENSG00000179958
ENSG00000168702	ENSG00000126088
ENSG00000081479	ENSG00000169738
ENSG00000240720	ENSG00000168872
ENSG00000154237	ENSG00000130311
ENSG00000204482	ENSG00000167986
ENSG00000174175	ENSG00000197312
ENSG00000205707	ENSG00000198171
ENSG00000232859	ENSG00000178105
ENSG00000073146	ENSG00000088205
ENSG00000006432	ENSG00000079785
ENSG00000166928	ENSG00000064703
ENSG00000172264	ENSG00000165732
ENSG00000198517	ENSG00000174243
ENSG00000165509	ENSG00000089737
ENSG00000198934	ENSG00000124228
ENSG00000186675	ENSG00000125485
ENSG00000177383	ENSG00000215301
ENSG00000184384	ENSG00000183258
ENSG00000171533	ENSG00000198231
ENSG00000019169	ENSG00000213782
ENSG00000165406	ENSG00000105671
ENSG00000127241	ENSG00000107625
ENSG00000007264	ENSG00000185163
ENSG00000132561	ENSG00000141141
ENSG00000204406	ENSG00000123064
ENSG00000165471	ENSG00000111364
ENSG00000166669	ENSG00000136271
ENSG00000151623	ENSG00000108654
ENSG00000112139	ENSG00000110367
ENSG00000081189	ENSG00000104325
ENSG00000152595	ENSG00000143753
ENSG00000203791	ENSG00000124795
ENSG00000053328	ENSG00000023697
ENSG00000161013	ENSG00000136986
ENSG00000151338	ENSG00000125868
ENSG00000100427	ENSG00000160049
ENSG00000156103	ENSG00000185000
ENSG00000169184	ENSG00000114956
ENSG00000168314	ENSG00000149476
ENSG00000080823	ENSG00000149084
ENSG00000114487	ENSG00000133835
ENSG00000165449	ENSG00000132196
ENSG00000122783	ENSG00000116133
ENSG00000204839	ENSG00000172893
ENSG00000184313	ENSG00000148672
ENSG00000166927	ENSG00000151552
ENSG00000066697	ENSG00000157326
ENSG00000057468	ENSG00000100612
ENSG00000186715	ENSG00000117118
ENSG00000243696	ENSG00000140263
ENSG00000125144	ENSG00000181192
ENSG00000144401	ENSG00000109606
ENSG00000177000	ENSG00000204560
ENSG00000132938	ENSG00000067248
ENSG00000205592	ENSG00000132153
ENSG00000132781	ENSG00000174953
ENSG00000101825	ENSG00000150990
ENSG00000141052	ENSG00000108406
ENSG00000134323	ENSG00000163214
ENSG00000041515	ENSG00000067596
ENSG00000142347	ENSG00000135829
ENSG00000095777	ENSG00000095059
ENSG00000167306	ENSG00000131504
ENSG00000120729	ENSG00000100697
ENSG00000162711	ENSG00000183048
ENSG00000160505	ENSG00000101191
ENSG00000167634	ENSG00000117597
ENSG00000205857	ENSG00000086189
ENSG00000186275	ENSG00000066084
ENSG00000122497	ENSG00000090520
ENSG00000188554	ENSG00000077232
ENSG00000155886	ENSG00000007923
ENSG00000166579	ENSG00000138246
ENSG00000103034	ENSG00000116138
ENSG00000078114	ENSG00000104129
ENSG00000175426	ENSG00000130826
ENSG00000184613	ENSG00000091140
ENSG00000204131	ENSG00000075711
ENSG00000145506	ENSG00000178028
ENSG00000205810	ENSG00000086061
ENSG00000109705	ENSG00000069345
ENSG00000169760	ENSG00000103423
ENSG00000163864	ENSG00000132002
ENSG00000153406	ENSG00000105821
ENSG00000106410	ENSG00000102580
ENSG00000167207	ENSG00000101152
ENSG00000101746	ENSG00000168259
ENSG00000164867	ENSG00000126698
ENSG00000185823	ENSG00000213551
ENSG00000151322	ENSG00000105486
ENSG00000056291	ENSG00000005156
ENSG00000144061	ENSG00000174405
ENSG00000113971	ENSG00000087470
ENSG00000157765	ENSG00000130816
ENSG00000198569	ENSG00000112667
ENSG00000164128	ENSG00000105612
ENSG00000025434	ENSG00000116641
ENSG00000184601	ENSG00000129932
ENSG00000197893	ENSG00000167130
ENSG00000158458	ENSG00000157500
ENSG00000180530	ENSG00000166171
ENSG00000110076	ENSG00000117543
ENSG00000185652	ENSG00000014138
ENSG00000198840	ENSG00000062822
ENSG00000184507	ENSG00000106628
ENSG00000188039	ENSG00000148229
ENSG00000147206	ENSG00000070501
ENSG00000177947	ENSG00000254986
ENSG00000196099	ENSG00000074603
ENSG00000160991	ENSG00000162961
ENSG00000165899	ENSG00000092964
ENSG00000169918	ENSG00000185721
ENSG00000137252	ENSG00000108591
ENSG00000143552	ENSG00000046604
ENSG00000182162	ENSG00000160710
ENSG00000139144	ENSG00000081721
ENSG00000175274	ENSG00000141994
ENSG00000105499	ENSG00000128951
ENSG00000187980	ENSG00000123136
ENSG00000090621	ENSG00000197102
ENSG00000124374	ENSG00000187240
ENSG00000197632	ENSG00000088986
ENSG00000077264	ENSG00000121083
ENSG00000236334	ENSG00000146425
ENSG00000185480	ENSG00000079805
ENSG00000151883	ENSG00000151914
ENSG00000166049	ENSG00000055332
ENSG00000106331	ENSG00000128829
ENSG00000167081	ENSG00000088367
ENSG00000166341	ENSG00000079819
ENSG00000118946	ENSG00000147155
ENSG00000243232	ENSG00000117298
ENSG00000204956	ENSG00000104823
ENSG00000081853	ENSG00000084754
ENSG00000253485	ENSG00000138029
ENSG00000140479	ENSG00000127884
ENSG00000100731	ENSG00000198721
ENSG00000168229	ENSG00000179151
ENSG00000163440	ENSG00000038358
ENSG00000133401	ENSG00000107223
ENSG00000186862	ENSG00000102189
ENSG00000121053	ENSG00000074266
ENSG00000005381	ENSG00000156508
ENSG00000164708	ENSG00000114942
ENSG00000148985	ENSG00000104529
ENSG00000134853	ENSG00000254772
ENSG00000087495	ENSG00000167658
ENSG00000102174	ENSG00000168827
ENSG00000116793	ENSG00000142634
ENSG00000109132	ENSG00000123297
ENSG00000134627	ENSG00000173442
ENSG00000204311	ENSG00000115504
ENSG00000158683	ENSG00000110047
ENSG00000143850	ENSG00000103966
ENSG00000115762	ENSG00000111361
ENSG00000170927	ENSG00000119718
ENSG00000120278	ENSG00000115211
ENSG00000008323	ENSG00000145191
ENSG00000054690	ENSG00000070785
ENSG00000205038	ENSG00000114784
ENSG00000169618	ENSG00000173812
ENSG00000163803	ENSG00000143486
ENSG00000137841	ENSG00000107581
ENSG00000160216	ENSG00000106263
ENSG00000138193	ENSG00000184110
ENSG00000166428	ENSG00000104408
ENSG00000100979	ENSG00000175390
ENSG00000130300	ENSG00000130811
ENSG00000136040	ENSG00000084623
ENSG00000118557	ENSG00000104131
ENSG00000146453	ENSG00000178982
ENSG00000189266	ENSG00000100129
ENSG00000028277	ENSG00000149100
ENSG00000174348	ENSG00000066044
ENSG00000146707	ENSG00000179387
ENSG00000107758	ENSG00000062598
ENSG00000183977	ENSG00000154582
ENSG00000150722	ENSG00000070061
ENSG00000196422	ENSG00000134014
ENSG00000162148	ENSG00000125746
ENSG00000154415	ENSG00000143924
ENSG00000133246	ENSG00000127463
ENSG00000121335	ENSG00000104412
ENSG00000116731	ENSG00000125037
ENSG00000110851	ENSG00000128463
ENSG00000061455	ENSG00000134153
ENSG00000188783	ENSG00000131148
ENSG00000186652	ENSG00000102119
ENSG00000109819	ENSG00000156030
ENSG00000169230	ENSG00000074800
ENSG00000113494	ENSG00000111674
ENSG00000188368	ENSG00000145293
ENSG00000167945	ENSG00000166598
ENSG00000185198	ENSG00000120533
ENSG00000196415	ENSG00000183495
ENSG00000221826	ENSG00000178567
ENSG00000204941	ENSG00000063245
ENSG00000143801	ENSG00000113282
ENSG00000179988	ENSG00000085832
ENSG00000232838	ENSG00000132591
ENSG00000185920	ENSG00000164307
ENSG00000213402	ENSG00000104884
ENSG00000143851	ENSG00000163161
ENSG00000158079	ENSG00000105438
ENSG00000081237	ENSG00000120705
ENSG00000132334	ENSG00000160285
ENSG00000149177	ENSG00000113719
ENSG00000139304	ENSG00000125991
ENSG00000143217	ENSG00000100632
ENSG00000147485	ENSG00000147475
ENSG00000165966	ENSG00000099219
ENSG00000127540	ENSG00000197930
ENSG00000186867	ENSG00000089248
ENSG00000129646	ENSG00000023318
ENSG00000182185	ENSG00000160221
ENSG00000123892	ENSG00000089048
ENSG00000152932	ENSG00000070366
ENSG00000255587	ENSG00000139684
ENSG00000002016	ENSG00000139641
ENSG00000155903	ENSG00000140374
ENSG00000107551	ENSG00000105379
ENSG00000111344	ENSG00000105755
ENSG00000184898	ENSG00000140598
ENSG00000242875	ENSG00000090989
ENSG00000104918	ENSG00000112685
ENSG00000165731	ENSG00000180104
ENSG00000175449	ENSG00000131558
ENSG00000167281	ENSG00000070367
ENSG00000181827	ENSG00000182473
ENSG00000205517	ENSG00000171311
ENSG00000187627	ENSG00000130713
ENSG00000169629	ENSG00000107371
ENSG00000169220	ENSG00000178896
ENSG00000150681	ENSG00000223496
ENSG00000132554	ENSG00000075914
ENSG00000117152	ENSG00000120699
ENSG00000072422	ENSG00000123737
ENSG00000089820	ENSG00000171824
ENSG00000128408	ENSG00000158161
ENSG00000111785	ENSG00000106462
ENSG00000183246	ENSG00000092820
ENSG00000005379	ENSG00000154124
ENSG00000150977	ENSG00000100380
ENSG00000152214	ENSG00000048828
ENSG00000198918	ENSG00000234545
ENSG00000157450	ENSG00000035141
ENSG00000169385	ENSG00000165660
ENSG00000142327	ENSG00000172775
ENSG00000104237	ENSG00000160256
ENSG00000143303	ENSG00000163946
ENSG00000128739	ENSG00000176853
ENSG00000146374	ENSG00000153310
ENSG00000254656	ENSG00000071859
ENSG00000156990	ENSG00000166797
ENSG00000143171	ENSG00000119812
ENSG00000160307	ENSG00000103876
ENSG00000081800	ENSG00000100294
ENSG00000164707	ENSG00000084073
ENSG00000163406	ENSG00000160688
ENSG00000173638	ENSG00000185104
ENSG00000197901	ENSG00000113194
ENSG00000184999	ENSG00000115042
ENSG00000147606	ENSG00000180185
ENSG00000143554	ENSG00000138399
ENSG00000197506	ENSG00000118246
ENSG00000177992	ENSG00000215251
ENSG00000080189	ENSG00000196937
ENSG00000180773	ENSG00000169710
ENSG00000088836	ENSG00000105202
ENSG00000188687	ENSG00000167196
ENSG00000101115	ENSG00000118496
ENSG00000164483	ENSG00000100225
ENSG00000155307	ENSG00000104522
ENSG00000122122	ENSG00000079459
ENSG00000064932	ENSG00000168496
ENSG00000189001	ENSG00000135723
ENSG00000171951	ENSG00000172500
ENSG00000104112	ENSG00000145216
ENSG00000153253	ENSG00000214253
ENSG00000080293	ENSG00000106080
ENSG00000159307	ENSG00000119321
ENSG00000101251	ENSG00000173486
ENSG00000110876	ENSG00000100442
ENSG00000092421	ENSG00000004478
ENSG00000124233	ENSG00000096060
ENSG00000124157	ENSG00000105701
ENSG00000163904	ENSG00000146457
ENSG00000138468	ENSG00000177731
ENSG00000180096	ENSG00000196924
ENSG00000120742	ENSG00000137312
ENSG00000152217	ENSG00000102081
ENSG00000168137	ENSG00000109920
ENSG00000101049	ENSG00000102531
ENSG00000198870	ENSG00000075420
ENSG00000095370	ENSG00000164916
ENSG00000162105	ENSG00000160752
ENSG00000138606	ENSG00000165060
ENSG00000070526	ENSG00000109536
ENSG00000113532	ENSG00000167996
ENSG00000105501	ENSG00000140718
ENSG00000163866	ENSG00000088247
ENSG00000101307	ENSG00000107164
ENSG00000138083	ENSG00000091483
ENSG00000005020	ENSG00000114416
ENSG00000162753	ENSG00000129245
ENSG00000138079	ENSG00000110074
ENSG00000185985	ENSG00000145907
ENSG00000121871	ENSG00000138757
ENSG00000066117	ENSG00000111640
ENSG00000205045	ENSG00000179271
ENSG00000086300	ENSG00000160211
ENSG00000134538	ENSG00000105220
ENSG00000174640	ENSG00000154727
ENSG00000173930	ENSG00000178950
ENSG00000205359	ENSG00000117308
ENSG00000120669	ENSG00000108479
ENSG00000125285	ENSG00000141429
ENSG00000134532	ENSG00000143641
ENSG00000079263	ENSG00000165219
ENSG00000164576	ENSG00000109534
ENSG00000217236	ENSG00000059691
ENSG00000170469	ENSG00000172354
ENSG00000077327	ENSG00000107862
ENSG00000242550	ENSG00000174021
ENSG00000206072	ENSG00000204628
ENSG00000214300	ENSG00000034713
ENSG00000152582	ENSG00000105607
ENSG00000174015	ENSG00000089154
ENSG00000144451	ENSG00000126216
ENSG00000155761	ENSG00000137822
ENSG00000066336	ENSG00000182827
ENSG00000182957	ENSG00000140905
ENSG00000144962	ENSG00000203879
ENSG00000187144	ENSG00000141522
ENSG00000203924	ENSG00000092208
ENSG00000164056	ENSG00000082516
ENSG00000187678	ENSG00000152147
ENSG00000185739	ENSG00000142252
ENSG00000122862	ENSG00000171723
ENSG00000226763	ENSG00000198380
ENSG00000082497	ENSG00000103365
ENSG00000141298	ENSG00000006625
ENSG00000171483	ENSG00000137563
ENSG00000136011	ENSG00000152904
ENSG00000035720	ENSG00000177542
ENSG00000138378	ENSG00000101193
ENSG00000118046	ENSG00000108262
ENSG00000197457	ENSG00000139436
ENSG00000184900	ENSG00000119392
ENSG00000177688	ENSG00000114480
ENSG00000164744	ENSG00000174842
ENSG00000187808	ENSG00000063854
ENSG00000198765	ENSG00000173221
ENSG00000196074	ENSG00000108010
ENSG00000172403	ENSG00000182512
ENSG00000170743	ENSG00000115419
ENSG00000154175	ENSG00000139433
ENSG00000183785	ENSG00000176974
ENSG00000166220	ENSG00000163754
ENSG00000196230	ENSG00000182199
ENSG00000198933	ENSG00000112699
ENSG00000101190	ENSG00000144591
ENSG00000203690	ENSG00000173540
ENSG00000198445	ENSG00000100938
ENSG00000163239	ENSG00000100522
ENSG00000173809	ENSG00000114353
ENSG00000162782	ENSG00000204590
ENSG00000180113	ENSG00000130119
ENSG00000182134	ENSG00000163938
ENSG00000116205	ENSG00000116906
ENSG00000167858	ENSG00000113552
ENSG00000120332	ENSG00000167110
ENSG00000168477	ENSG00000090615
ENSG00000164362	ENSG00000147533
ENSG00000138336	ENSG00000113384
ENSG00000121101	ENSG00000047932
ENSG00000172073	ENSG00000115806
ENSG00000122034	ENSG00000108587
ENSG00000105619	ENSG00000111711
ENSG00000176946	ENSG00000197858
ENSG00000174796	ENSG00000158669
ENSG00000059377	ENSG00000152642
ENSG00000144229	ENSG00000142892
ENSG00000136114	ENSG00000068394
ENSG00000138050	ENSG00000160818
ENSG00000065717	ENSG00000186566
ENSG00000174123	ENSG00000068400
ENSG00000196664	ENSG00000177885
ENSG00000101916	ENSG00000137106
ENSG00000116209	ENSG00000113013
ENSG00000176040	ENSG00000109519
ENSG00000186452	ENSG00000132463
ENSG00000121858	ENSG00000105447
ENSG00000067182	ENSG00000023909
ENSG00000173769	ENSG00000001084
ENSG00000196459	ENSG00000100983
ENSG00000132958	ENSG00000104687
ENSG00000174417	ENSG00000105723
ENSG00000146755	ENSG00000082701
ENSG00000166436	ENSG00000090863
ENSG00000178809	ENSG00000197448
ENSG00000184108	ENSG00000134202
ENSG00000138741	ENSG00000148834
ENSG00000137672	ENSG00000130309
ENSG00000069018	ENSG00000077809
ENSG00000134160	ENSG00000100226
ENSG00000142185	ENSG00000105793
ENSG00000119121	ENSG00000163655
ENSG00000127412	ENSG00000104812
ENSG00000165125	ENSG00000184897
ENSG00000204983	ENSG00000113648
ENSG00000126467	ENSG00000183598
ENSG00000048140	ENSG00000158406
ENSG00000169231	ENSG00000074696
ENSG00000168026	ENSG00000131373
ENSG00000156042	ENSG00000106244
ENSG00000011295	ENSG00000128708
ENSG00000171811	ENSG00000143575
ENSG00000170703	ENSG00000112339
ENSG00000080854	ENSG00000072506
ENSG00000164440	ENSG00000138796
ENSG00000168454	ENSG00000116478
ENSG00000180176	ENSG00000171720
ENSG00000205542	ENSG00000094631
ENSG00000011600	ENSG00000143321
ENSG00000150991	ENSG00000130021
ENSG00000036672	ENSG00000119285
ENSG00000164853	ENSG00000164818
ENSG00000115446	ENSG00000155393
ENSG00000144406	ENSG00000013583
ENSG00000006611	ENSG00000256269
ENSG00000042781	ENSG00000080819
ENSG00000141469	ENSG00000066926
ENSG00000132874	ENSG00000128731
ENSG00000188958	ENSG00000148634
ENSG00000147614	ENSG00000049860
ENSG00000116039	ENSG00000186834
ENSG00000033627	ENSG00000185359
ENSG00000186806	ENSG00000198130
ENSG00000119614	ENSG00000146066
ENSG00000168658	ENSG00000149196
ENSG00000234769	ENSG00000169567
ENSG00000128815	ENSG00000137133
ENSG00000047056	ENSG00000130787
ENSG00000085433	ENSG00000149929
ENSG00000206530	ENSG00000101294
ENSG00000162843	ENSG00000140382
ENSG00000243710	ENSG00000064961
ENSG00000152763	ENSG00000112972
ENSG00000171804	ENSG00000137309
ENSG00000161996	ENSG00000189403
ENSG00000140527	ENSG00000029993
ENSG00000197748	ENSG00000117305
ENSG00000134245	ENSG00000198830
ENSG00000109046	ENSG00000198157
ENSG00000184937	ENSG00000206053
ENSG00000168334	ENSG00000189159
ENSG00000163092	ENSG00000152795
ENSG00000047597	ENSG00000126945
ENSG00000137871	ENSG00000096746
ENSG00000083812	ENSG00000105323
ENSG00000151789	ENSG00000214753
ENSG00000196967	ENSG00000143889
ENSG00000170396	ENSG00000092199
ENSG00000177494	ENSG00000138668
ENSG00000257315	ENSG00000169813
ENSG00000109906	ENSG00000165119
ENSG00000166860	ENSG00000104824
ENSG00000114853	ENSG00000099783
ENSG00000215897	ENSG00000135316
ENSG00000178199	ENSG00000125944
ENSG00000169554	ENSG00000153187
ENSG00000127124	ENSG00000168172
ENSG00000189420	ENSG00000127483
ENSG00000005889	ENSG00000115756
ENSG00000141946	ENSG00000165704
ENSG00000132950	ENSG00000163755
ENSG00000197020	ENSG00000153936
ENSG00000176293	ENSG00000096384
ENSG00000196387	ENSG00000081870
ENSG00000131127	ENSG00000230989
ENSG00000188629	ENSG00000103160
ENSG00000167384	ENSG00000119471
ENSG00000149054	ENSG00000185122
ENSG00000178386	ENSG00000170606
ENSG00000267680	ENSG00000109971
ENSG00000167840	ENSG00000187522
ENSG00000130856	ENSG00000106211
ENSG00000197134	ENSG00000008869
ENSG00000141040	ENSG00000115317
ENSG00000197935	ENSG00000102241
ENSG00000181894	ENSG00000156515
ENSG00000198185	ENSG00000143819
ENSG00000197937	ENSG00000149428
ENSG00000170954	ENSG00000143319
ENSG00000173480	ENSG00000170604
ENSG00000130818	ENSG00000168264
ENSG00000180855	ENSG00000153113
ENSG00000197808	ENSG00000074201
ENSG00000225614	ENSG00000119912
ENSG00000142528	ENSG00000166411
ENSG00000164185	ENSG00000067829
ENSG00000185177	ENSG00000138413
ENSG00000198298	ENSG00000182054
ENSG00000175322	ENSG00000067064
ENSG00000189164	ENSG00000173674
ENSG00000167555	ENSG00000134001
ENSG00000198597	ENSG00000125977
ENSG00000172000	ENSG00000130741
ENSG00000167785	ENSG00000085760
ENSG00000188321	ENSG00000158417
ENSG00000196437	ENSG00000161960
ENSG00000180479	ENSG00000156976
ENSG00000189190	ENSG00000141543
ENSG00000196458	ENSG00000063046
ENSG00000197497	ENSG00000106682
ENSG00000171161	ENSG00000132507
ENSG00000181450	ENSG00000100664
ENSG00000196110	ENSG00000242372
ENSG00000167562	ENSG00000089289
ENSG00000178665	ENSG00000140443
ENSG00000182111	ENSG00000166130
ENSG00000197302	ENSG00000104365
ENSG00000186777	ENSG00000143621
ENSG00000196417	ENSG00000132323
ENSG00000196214	ENSG00000166333
ENSG00000204946	ENSG00000105135
ENSG00000198556	ENSG00000182481
ENSG00000124203	ENSG00000102753
ENSG00000267041	ENSG00000186432
ENSG00000178917	ENSG00000108424
ENSG00000257446	ENSG00000178035
ENSG00000234284	ENSG00000132305
ENSG00000154957	ENSG00000177971
ENSG00000167377	ENSG00000104331
ENSG00000163067	ENSG00000132849
ENSG00000196378	ENSG00000203485
ENSG00000147124	ENSG00000153487
ENSG00000198040	ENSG00000104613
ENSG00000213988	ENSG00000127054
ENSG00000183579	ENSG00000108506
ENSG00000186075	ENSG00000143624
ENSG00000163012	ENSG00000149262
ENSG00000070476	ENSG00000185085
ENSG00000219545	ENSG00000102786
ENSG00000258947	ENSG00000143493
ENSG00000218739	ENSG00000164941
ENSG00000233210	ENSG00000104299
ENSG00000231116	ENSG00000086200
ENSG00000224748	ENSG00000117408
ENSG00000197892	ENSG00000196497
ENSG00000121274	ENSG00000065150
ENSG00000134602	ENSG00000205339
ENSG00000229729	ENSG00000133704
ENSG00000146067	ENSG00000198700
ENSG00000205301	ENSG00000184203
ENSG00000183117	ENSG00000138777
ENSG00000196782	ENSG00000180817
ENSG00000256500	ENSG00000140575
ENSG00000249967	ENSG00000134049
ENSG00000161847	ENSG00000136381
ENSG00000254536	ENSG00000167378
ENSG00000255526	ENSG00000165898
ENSG00000255439	ENSG00000136003
ENSG00000254505	ENSG00000066583
ENSG00000254692	ENSG00000063241
ENSG00000062370	ENSG00000182149
ENSG00000255730	ENSG00000240682
ENSG00000226232	ENSG00000150093
ENSG00000259075	ENSG00000136156
ENSG00000168614	ENSG00000125877
ENSG00000171282	ENSG00000123104
ENSG00000124208	ENSG00000096433
ENSG00000248919	ENSG00000163166
ENSG00000258941	ENSG00000171135
ENSG00000258386	ENSG00000070495
ENSG00000173862	ENSG00000080608
ENSG00000173366	ENSG00000134444
ENSG00000111780	ENSG00000158941
ENSG00000258466	ENSG00000116685
ENSG00000259455	ENSG00000152556
ENSG00000260342	ENSG00000141959
ENSG00000258539	ENSG00000067057
ENSG00000254995	ENSG00000004455
ENSG00000261717	ENSG00000147853
ENSG00000228532	ENSG00000162433
ENSG00000249209	ENSG00000085231
ENSG00000249319	ENSG00000197256
ENSG00000188126	ENSG00000108946
ENSG00000167674	ENSG00000114302
ENSG00000188971	ENSG00000072062
ENSG00000249773	ENSG00000137944
ENSG00000160229	ENSG00000136504
ENSG00000263264	ENSG00000198954
ENSG00000260914	ENSG00000113712
ENSG00000224236	ENSG00000141551
ENSG00000257028	ENSG00000176407
	ENSG00000167977
	ENSG00000134313
	ENSG00000004487
	ENSG00000173120
	ENSG00000120733
	ENSG00000126012
	ENSG00000121774
	ENSG00000139116
	ENSG00000163808
	ENSG00000079616
	ENSG00000101350
	ENSG00000110921
	ENSG00000151657
	ENSG00000170759
	ENSG00000174695
	ENSG00000174996
	ENSG00000137171
	ENSG00000104731
	ENSG00000103550
	ENSG00000184445
	ENSG00000102893
	ENSG00000163558
	ENSG00000161542
	ENSG00000141127
	ENSG00000067225
	ENSG00000111615
	ENSG00000117676
	ENSG00000141560
	ENSG00000168393
	ENSG00000198841
	ENSG00000126777
	ENSG00000104979
	ENSG00000087299
	ENSG00000103642
	ENSG00000185896
	ENSG00000005893
	ENSG00000115365
	ENSG00000120802
	ENSG00000107929
	ENSG00000155506
	ENSG00000161813
	ENSG00000174720
	ENSG00000001497
	ENSG00000002834
	ENSG00000138385
	ENSG00000143815
	ENSG00000146963
	ENSG00000108848
	ENSG00000113441
	ENSG00000172954
	ENSG00000205629
	ENSG00000161904
	ENSG00000167615
	ENSG00000166477
	ENSG00000168924
	ENSG00000124767
	ENSG00000050405
	ENSG00000148943
	ENSG00000131626
	ENSG00000110841
	ENSG00000111144
	ENSG00000139233
	ENSG00000114988
	ENSG00000074695
	ENSG00000169223
	ENSG00000160789
	ENSG00000113368
	ENSG00000136153
	ENSG00000144320
	ENSG00000196365
	ENSG00000102910
	ENSG00000176454
	ENSG00000138095
	ENSG00000198589
	ENSG00000066557
	ENSG00000130764
	ENSG00000180979
	ENSG00000108829
	ENSG00000136802
	ENSG00000124831
	ENSG00000093167
	ENSG00000148356
	ENSG00000161036
	ENSG00000041802
	ENSG00000161654
	ENSG00000175324
	ENSG00000204392
	ENSG00000170860
	ENSG00000130520
	ENSG00000130332
	ENSG00000149357
	ENSG00000116586
	ENSG00000109270
	ENSG00000135521
	ENSG00000007392
	ENSG00000169641
	ENSG00000145220
	ENSG00000011009
	ENSG00000143353
	ENSG00000147649
	ENSG00000186687
	ENSG00000162441
	ENSG00000163818
	ENSG00000108528
	ENSG00000177239
	ENSG00000112893
	ENSG00000104774
	ENSG00000133315
	ENSG00000127603
	ENSG00000090316
	ENSG00000102316
	ENSG00000185115
	ENSG00000198042
	ENSG00000174106
	ENSG00000130479
	ENSG00000047849
	ENSG00000162889
	ENSG00000101367
	ENSG00000166974
	ENSG00000198060
	ENSG00000156928
	ENSG00000038274
	ENSG00000088888
	ENSG00000132382
	ENSG00000134046
	ENSG00000071655
	ENSG00000152601
	ENSG00000111684
	ENSG00000125505
	ENSG00000124802
	ENSG00000111880
	ENSG00000101654
	ENSG00000180398
	ENSG00000160294
	ENSG00000104738
	ENSG00000100297
	ENSG00000076003
	ENSG00000166508
	ENSG00000197771
	ENSG00000117335
	ENSG00000232119
	ENSG00000156026
	ENSG00000002822
	ENSG00000164109
	ENSG00000137337
	ENSG00000014641
	ENSG00000146701
	ENSG00000112159
	ENSG00000116353
	ENSG00000133398
	ENSG00000184634
	ENSG00000180182
	ENSG00000099917
	ENSG00000125686
	ENSG00000160563
	ENSG00000118579
	ENSG00000136146
	ENSG00000159479
	ENSG00000141026
	ENSG00000116604
	ENSG00000133895
	ENSG00000116455
	ENSG00000146834
	ENSG00000186575
	ENSG00000117899
	ENSG00000184508
	ENSG00000010165
	ENSG00000169519
	ENSG00000127804
	ENSG00000116984
	ENSG00000168906
	ENSG00000138382
	ENSG00000140259
	ENSG00000168958
	ENSG00000116688
	ENSG00000109736
	ENSG00000125871
	ENSG00000154305
	ENSG00000107745
	ENSG00000165487
	ENSG00000240972
	ENSG00000164182
	ENSG00000170854
	ENSG00000107789
	ENSG00000065526
	ENSG00000166595
	ENSG00000027001
	ENSG00000126858
	ENSG00000100030
	ENSG00000107643
	ENSG00000112062
	ENSG00000155438
	ENSG00000118680
	ENSG00000110917
	ENSG00000139428
	ENSG00000169446
	ENSG00000119711
	ENSG00000143793
	ENSG00000137288
	ENSG00000185787
	ENSG00000123562
	ENSG00000164172
	ENSG00000147065
	ENSG00000115275
	ENSG00000061987
	ENSG00000133422
	ENSG00000155380
	ENSG00000155363
	ENSG00000169032
	ENSG00000126934
	ENSG00000034152
	ENSG00000171471
	ENSG00000143158
	ENSG00000075415
	ENSG00000135698
	ENSG00000178802
	ENSG00000124383
	ENSG00000196199
	ENSG00000165688
	ENSG00000105819
	ENSG00000003056
	ENSG00000133030
	ENSG00000197081
	ENSG00000143776
	ENSG00000198752
	ENSG00000020922
	ENSG00000101189
	ENSG00000129282
	ENSG00000103222
	ENSG00000125257
	ENSG00000174173
	ENSG00000258790
	ENSG00000053372
	ENSG00000116062
	ENSG00000153944
	ENSG00000052802
	ENSG00000130150
	ENSG00000183155
	ENSG00000149480
	ENSG00000057935
	ENSG00000165819
	ENSG00000109919
	ENSG00000065911
	ENSG00000242114
	ENSG00000136371
	ENSG00000163719
	ENSG00000037757
	ENSG00000182551
	ENSG00000135297
	ENSG00000198793
	ENSG00000137200
	ENSG00000173171
	ENSG00000128654
	ENSG00000146085
	ENSG00000167508
	ENSG00000196535
	ENSG00000214114
	ENSG00000100345
	ENSG00000196465
	ENSG00000092841
	ENSG00000196586
	ENSG00000099331
	ENSG00000178104
	ENSG00000058272
	ENSG00000102030
	ENSG00000164134
	ENSG00000173418
	ENSG00000111300
	ENSG00000128534
	ENSG00000110583
	ENSG00000121579
	ENSG00000196531
	ENSG00000160877
	ENSG00000163798
	ENSG00000152620
	ENSG00000105835
	ENSG00000132780
	ENSG00000135372
	ENSG00000159348
	ENSG00000100243
	ENSG00000151779
	ENSG00000160796
	ENSG00000104320
	ENSG00000117505
	ENSG00000136937
	ENSG00000114503
	ENSG00000020129
	ENSG00000125912
	ENSG00000124160
	ENSG00000111912
	ENSG00000141027
	ENSG00000058804
	ENSG00000072864
	ENSG00000143156
	ENSG00000239672
	ENSG00000131495
	ENSG00000189043
	ENSG00000128609
	ENSG00000119421
	ENSG00000139180
	ENSG00000174886
	ENSG00000183648
	ENSG00000119013
	ENSG00000065518
	ENSG00000165264
	ENSG00000099795
	ENSG00000166136
	ENSG00000147684
	ENSG00000140990
	ENSG00000147123
	ENSG00000178057
	ENSG00000123545
	ENSG00000003509
	ENSG00000158864
	ENSG00000213619
	ENSG00000164258
	ENSG00000168653
	ENSG00000145494
	ENSG00000110717
	ENSG00000167792
	ENSG00000157191
	ENSG00000129559
	ENSG00000119408
	ENSG00000151414
	ENSG00000119638
	ENSG00000188986
	ENSG00000165525
	ENSG00000117691
	ENSG00000111726
	ENSG00000123213
	ENSG00000109320
	ENSG00000077150
	ENSG00000244005
	ENSG00000169599
	ENSG00000001167
	ENSG00000129460
	ENSG00000196865
	ENSG00000145912
	ENSG00000109062
	ENSG00000136830
	ENSG00000162736
	ENSG00000196290
	ENSG00000132603
	ENSG00000091732
	ENSG00000164190
	ENSG00000184117
	ENSG00000146729
	ENSG00000158793
	ENSG00000114021
	ENSG00000108666
	ENSG00000186416
	ENSG00000073536
	ENSG00000116171
	ENSG00000173614
	ENSG00000136448
	ENSG00000084092
	ENSG00000188976
	ENSG00000173145
	ENSG00000184967
	ENSG00000107937
	ENSG00000134697
	ENSG00000115761
	ENSG00000130935
	ENSG00000256872
	ENSG00000165271
	ENSG00000225921
	ENSG00000198000
	ENSG00000162408
	ENSG00000166197
	ENSG00000146909
	ENSG00000185164
	ENSG00000147140
	ENSG00000182117
	ENSG00000087269
	ENSG00000048162
	ENSG00000101361
	ENSG00000055044
	ENSG00000196943
	ENSG00000142546
	ENSG00000187109
	ENSG00000142207
	ENSG00000141458
	ENSG00000182446
	ENSG00000107833
	ENSG00000181163
	ENSG00000156642
	ENSG00000184162
	ENSG00000115216
	ENSG00000164346
	ENSG00000147383
	ENSG00000169189
	ENSG00000107672
	ENSG00000088833
	ENSG00000073969
	ENSG00000117697
	ENSG00000037474
	ENSG00000117481
	ENSG00000130305
	ENSG00000125458
	ENSG00000178425
	ENSG00000102898
	ENSG00000065057
	ENSG00000142186
	ENSG00000135778
	ENSG00000111581
	ENSG00000069248
	ENSG00000124789
	ENSG00000113569
	ENSG00000030066
	ENSG00000095319
	ENSG00000198888
	ENSG00000155561
	ENSG00000126883
	ENSG00000103274
	ENSG00000095906
	ENSG00000104805
	ENSG00000070081
	ENSG00000069275
	ENSG00000115053
	ENSG00000136159
	ENSG00000198585
	ENSG00000120526
	ENSG00000170584
	ENSG00000015676
	ENSG00000090273
	ENSG00000112664
	ENSG00000173598
	ENSG00000108256
	ENSG00000075188
	ENSG00000120253
	ENSG00000093000
	ENSG00000163002
	ENSG00000138750
	ENSG00000213024
	ENSG00000125450
	ENSG00000108559
	ENSG00000102900
	ENSG00000110713
	ENSG00000139496
	ENSG00000136243
	ENSG00000143748
	ENSG00000162231
	ENSG00000167693
	ENSG00000132661
	ENSG00000124596
	ENSG00000065154
	ENSG00000137992
	ENSG00000083123
	ENSG00000119689
	ENSG00000150768
	ENSG00000168291
	ENSG00000110435
	ENSG00000101346
	ENSG00000087263
	ENSG00000147162
	ENSG00000198836
	ENSG00000115942
	ENSG00000135336
	ENSG00000115947
	ENSG00000164815
	ENSG00000123353
	ENSG00000102743
	ENSG00000076043
	ENSG00000144909
	ENSG00000110048
	ENSG00000092094
	ENSG00000244038
	ENSG00000198856
	ENSG00000134996
	ENSG00000155463
	ENSG00000154814
	ENSG00000151093
	ENSG00000172939
	ENSG00000011405
	ENSG00000117385
	ENSG00000122884
	ENSG00000155252
	ENSG00000100796
	ENSG00000138041
	ENSG00000137492
	ENSG00000183010
	ENSG00000143811
	ENSG00000059573
	ENSG00000143614
	ENSG00000168092
	ENSG00000079462
	ENSG00000170515
	ENSG00000175575
	ENSG00000070756
	ENSG00000100836
	ENSG00000100266
	ENSG00000175115
	ENSG00000006712
	ENSG00000172239
	ENSG00000130669
	ENSG00000107951
	ENSG00000138801
	ENSG00000227345
	ENSG00000116288
	ENSG00000140694
	ENSG00000143799
	ENSG00000129484
	ENSG00000102699
	ENSG00000159086
	ENSG00000163939
	ENSG00000163346
	ENSG00000153395
	ENSG00000169564
	ENSG00000175198
	ENSG00000165494
	ENSG00000100889
	ENSG00000078674
	ENSG00000132646
	ENSG00000197136
	ENSG00000161217
	ENSG00000185813
	ENSG00000116005
	ENSG00000114209
	ENSG00000150593
	ENSG00000105185
	ENSG00000249915
	ENSG00000115539
	ENSG00000126249
	ENSG00000174840
	ENSG00000185624
	ENSG00000167004
	ENSG00000155660
	ENSG00000065485
	ENSG00000143870
	ENSG00000100227
	ENSG00000163110
	ENSG00000196923
	ENSG00000090857
	ENSG00000088356
	ENSG00000121892
	ENSG00000179889
	ENSG00000160209
	ENSG00000067955
	ENSG00000089220
	ENSG00000162517
	ENSG00000152684
	ENSG00000124299
	ENSG00000204120
	ENSG00000100029
	ENSG00000142655
	ENSG00000162735
	ENSG00000034693
	ENSG00000113068
	ENSG00000143256
	ENSG00000101132
	ENSG00000123349
	ENSG00000204220
	ENSG00000171314
	ENSG00000247077
	ENSG00000148334
	ENSG00000102144
	ENSG00000170950
	ENSG00000163389
	ENSG00000079739
	ENSG00000165434
	ENSG00000169299
	ENSG00000184207
	ENSG00000101856
	ENSG00000137955
	ENSG00000164902
	ENSG00000215021
	ENSG00000167085
	ENSG00000134686
	ENSG00000118482
	ENSG00000100410
	ENSG00000156531
	ENSG00000146247
	ENSG00000115540
	ENSG00000054148
	ENSG00000070047
	ENSG00000166228
	ENSG00000196455
	ENSG00000150867
	ENSG00000166908
	ENSG00000241973
	ENSG00000165282
	ENSG00000087111
	ENSG00000124155
	ENSG00000101464
	ENSG00000104872
	ENSG00000127445
	ENSG00000102309
	ENSG00000100941
	ENSG00000174238
	ENSG00000180957
	ENSG00000057757
	ENSG00000111845
	ENSG00000078142
	ENSG00000101040
	ENSG00000123143
	ENSG00000065243
	ENSG00000137055
	ENSG00000204310
	ENSG00000124181
	ENSG00000178209
	ENSG00000105355
	ENSG00000083444
	ENSG00000106397
	ENSG00000102007
	ENSG00000171566
	ENSG00000120756
	ENSG00000136167
	ENSG00000114554
	ENSG00000196576
	ENSG00000100372
	ENSG00000160783
	ENSG00000140650
	ENSG00000163344
	ENSG00000115946
	ENSG00000108439
	ENSG00000138035
	ENSG00000132182
	ENSG00000143442
	ENSG00000104356
	ENSG00000167272
	ENSG00000172336
	ENSG00000172531
	ENSG00000213639
	ENSG00000186298
	ENSG00000115685
	ENSG00000117751
	ENSG00000204569
	ENSG00000113575
	ENSG00000104695
	ENSG00000138814
	ENSG00000149923
	ENSG00000154845
	ENSG00000163605
	ENSG00000110075
	ENSG00000143727
	ENSG00000134575
	ENSG00000138078
	ENSG00000085377
	ENSG00000127125
	ENSG00000134283
	ENSG00000196262
	ENSG00000166794
	ENSG00000171497
	ENSG00000084072
	ENSG00000108179
	ENSG00000138398
	ENSG00000171960
	ENSG00000137168
	ENSG00000131013
	ENSG00000100034
	ENSG00000115241
	ENSG00000214517
	ENSG00000143224
	ENSG00000011485
	ENSG00000119414
	ENSG00000113593
	ENSG00000102103
	ENSG00000134748
	ENSG00000134186
	ENSG00000196504
	ENSG00000144746
	ENSG00000130723
	ENSG00000117523
	ENSG00000143294
	ENSG00000117450
	ENSG00000167815
	ENSG00000165672
	ENSG00000123131
	ENSG00000126432
	ENSG00000117592
	ENSG00000138073
	ENSG00000107959
	ENSG00000198056
	ENSG00000253729
	ENSG00000180228
	ENSG00000108518
	ENSG00000140829
	ENSG00000168438
	ENSG00000165630
	ENSG00000110107
	ENSG00000105618
	ENSG00000185246
	ENSG00000112739
	ENSG00000136875
	ENSG00000101161
	ENSG00000174231
	ENSG00000117360
	ENSG00000172315
	ENSG00000147224
	ENSG00000164244
	ENSG00000100764
	ENSG00000165916
	ENSG00000013275
	ENSG00000161057
	ENSG00000087191
	ENSG00000143363
	ENSG00000129084
	ENSG00000106588
	ENSG00000100567
	ENSG00000041357
	ENSG00000143106
	ENSG00000100902
	ENSG00000101182
	ENSG00000141279
	ENSG00000008018
	ENSG00000126067
	ENSG00000108294
	ENSG00000159377
	ENSG00000100804
	ENSG00000142507
	ENSG00000136930
	ENSG00000101843
	ENSG00000197170
	ENSG00000103035
	ENSG00000115233
	ENSG00000181938
	ENSG00000164985
	ENSG00000173692
	ENSG00000175166
	ENSG00000108344
	ENSG00000159352
	ENSG00000095261
	ENSG00000163636
	ENSG00000110801
	ENSG00000092010
	ENSG00000131467
	ENSG00000068878
	ENSG00000125818
	ENSG00000183527
	ENSG00000128789
	ENSG00000157778
	ENSG00000121390
	ENSG00000119314
	ENSG00000132300
	ENSG00000165983
	ENSG00000140043
	ENSG00000187514
	ENSG00000159335
	ENSG00000179295
	ENSG00000196396
	ENSG00000076201
	ENSG00000175354
	ENSG00000110536
	ENSG00000142949
	ENSG00000184924
	ENSG00000156471
	ENSG00000179950
	ENSG00000055917
	ENSG00000128059
	ENSG00000159131
	ENSG00000128050
	ENSG00000239900
	ENSG00000138363
	ENSG00000035687
	ENSG00000185129
	ENSG00000146676
	ENSG00000091127
	ENSG00000136045
	ENSG00000241945
	ENSG00000173599
	ENSG00000100994
	ENSG00000084774
	ENSG00000102967
	ENSG00000171793
	ENSG00000010256
	ENSG00000140740
	ENSG00000173660
	ENSG00000156467
	ENSG00000184076
	ENSG00000174917
	ENSG00000116791
	ENSG00000011478
	ENSG00000198218
	ENSG00000165661
	ENSG00000084733
	ENSG00000206418
	ENSG00000119396
	ENSG00000099246
	ENSG00000138069
	ENSG00000174903
	ENSG00000080371
	ENSG00000112210
	ENSG00000169228
	ENSG00000104388
	ENSG00000118508
	ENSG00000111737
	ENSG00000144566
	ENSG00000111540
	ENSG00000175582
	ENSG00000075785
	ENSG00000167461
	ENSG00000123595
	ENSG00000029725
	ENSG00000136933
	ENSG00000144840
	ENSG00000136238
	ENSG00000164754
	ENSG00000113522
	ENSG00000101146
	ENSG00000188419
	ENSG00000100401
	ENSG00000039560
	ENSG00000006451
	ENSG00000144118
	ENSG00000169612
	ENSG00000031823
	ENSG00000010017
	ENSG00000099901
	ENSG00000181467
	ENSG00000145715
	ENSG00000174775
	ENSG00000213281
	ENSG00000185236
	ENSG00000183808
	ENSG00000179837
	ENSG00000124209
	ENSG00000069974
	ENSG00000082805
	ENSG00000162521
	ENSG00000122257
	ENSG00000102054
	ENSG00000152061
	ENSG00000011454
	ENSG00000118873
	ENSG00000182872
	ENSG00000239306
	ENSG00000162775
	ENSG00000122965
	ENSG00000086589
	ENSG00000119707
	ENSG00000139746
	ENSG00000091009
	ENSG00000106344
	ENSG00000184863
	ENSG00000188739
	ENSG00000131051
	ENSG00000102317
	ENSG00000126254
	ENSG00000155636
	ENSG00000173914
	ENSG00000173933
	ENSG00000003756
	ENSG00000004534
	ENSG00000076053
	ENSG00000131795
	ENSG00000134597
	ENSG00000147274
	ENSG00000153201
	ENSG00000172660
	ENSG00000180198
	ENSG00000179051
	ENSG00000144580
	ENSG00000120158
	ENSG00000049449
	ENSG00000179262
	ENSG00000119318
	ENSG00000072042
	ENSG00000240857
	ENSG00000004700
	ENSG00000168476
	ENSG00000129625
	ENSG00000125351
	ENSG00000182220
	ENSG00000005007
	ENSG00000151461
	ENSG00000148300
	ENSG00000132383
	ENSG00000117748
	ENSG00000106399
	ENSG00000035928
	ENSG00000049541
	ENSG00000133119
	ENSG00000163918
	ENSG00000111445
[truncated: 912 more rows]
