# Supplementary material for: A proteomic chronology of gene expression through the cell cycle in human myeloid leukemia cells
Source: eLife. 2014 Mar 4;3:e01630. doi: 10.7554/eLife.01630 (PMC3936288; doi:10.7554/eLife.01630)
Supplement: Supplementary file 3. — For quantitation, the proteomic data set was filtered to only include proteins that were detected in asynchronous cells and all six elutriation fractions. Of these ∼6500 proteins, 358 (∼5.5%) are proteins whose abundance is cell cycle regulated (i.e., varies in abundance by at least two-fold across the fractions). These proteins vary in expression profile, and cluster into seven distinct groups that differ primarily in peak fraction. Gene and protein identifiers, cluster membership, and motifs that are predicted to modulate post-translational regulation are provided below. Other than the Dbox (R-x-x-L from King et. al, Mol. Biol. Cell 1996, 7, 1343-1357), motif sequences were obtained from the Eukaryotic Linear Motif resource (ELM). DOI: http://dx.doi.org/10.7554/eLife.01630.023 [file elife01630s003.xlsx]

## Sheet: Suppl_File_3
Supplementary File 3. Proteins whose Abundance is Cell Cycle Regulated
For quantitation, the proteomic dataset was filtered to only include proteins that were detected in asynchronous cells and all six elutriation fractions. Of these ~6,500 proteins, 358 (~5.5%) are proteins whose abundance is cell cycle regulated (i.e., varies in abundance by at least two-fold across the fractions). These proteins vary in expression profile, and cluster into seven distinct groups t…
Gene.names	Uniprot_ID	Protein_desc	LFQ_intensity_F0	LFQ_intensity_F1	LFQ_intensity_F2	LFQ_intensity_F3	LFQ_intensity_F4	LFQ_intensity_F5	LFQ_intensity_F6	cluster	Dbox	KEN	CyclinInteractionMotif	CDKPhosphoMotif	Secreted	SCF_FBW7	SCF_Skp2_Cks1	SCF_TrCP1
E2F8	A0AVK6	Transcription factor E2F8	370450	131190	403480	582670	514390	732060	423670	5.S/G2	+	+	+	+	NA	+	NA	NA
UCC1;EPDR1	A4D1W8	Mammalian ependymin-related protein 1	7687500	7989100	4624500	7162700	7052300	9988900	10832000	6.G2/M	+	NA	+	NA	NA	+	NA	NA
PRR3	A6NDA2	Proline-rich protein 3	910670	1251300	2169300	1879700	971520	1050800	550980	2.G1/S	+	NA	+	+	NA	NA	NA	NA
ALG8	Q9BVK2	Probable dolichyl pyrophosphate Glc1Man9GlcNAc2 alpha-1,3-glucosyltransferase	4240500	1523600	2701900	4697600	4966500	4059500	4266900	4.S/G2	+	NA	+	NA	NA	+	NA	NA
GTPBP3	Q969Y2	tRNA modification GTPase GTPBP3, mitochondrial	1816600	2082100	1644900	848140	957160	1729700	1677700	7. G2/M/G1	+	NA	+	NA	NA	NA	NA	NA
FCGR1A;FCGR1C;FCGR1B	P12314	High affinity immunoglobulin gamma Fc receptor I;Putative high affinity immunoglobulin gamma Fc receptor IC;High affinity immunoglobulin gamma Fc receptor IB	378730	218510	444630	496210	590130	337090	307190	4.S/G2	+	NA	+	NA	NA	NA	NA	NA
ICOSLG	O75144	ICOS ligand	1570600	535320	814500	1513300	1155900	1363600	1274500	3.S	+	NA	+	NA	NA	+	NA	NA
PGAP2	A8MYS5	Post-GPI attachment to proteins factor 2	24091000	46916000	34247000	24406000	48263000	57230000	46756000	5.S/G2	+	NA	+	NA	NA	NA	NA	NA
PDS5B	A9IYQ1	Sister chromatid cohesion protein PDS5 homolog B	490290	282430	294840	638600	577720	588210	602920	3.S	NA	NA	NA	+	NA	NA	NA	NA
PHACTR3	Q96KR7	Phosphatase and actin regulator 3	548880	265710	363980	402590	575250	465070	429180	4.S/G2	+	+	+	+	NA	+	NA	NA
DOCK10;DOCK10.2	Q96BY6	Dedicator of cytokinesis protein 10	2556300	3207600	2957000	3708700	2381400	2306500	7060900	6.G2/M	+	NA	+	NA	NA	+	NA	+
PRKRIP1	Q9H875	PRKR-interacting protein 1	3167600	3118800	2309400	2689100	4460200	3791200	973690	4.S/G2	+	NA	+	NA	NA	NA	NA	NA
CDC25B	P30305	M-phase inducer phosphatase 2	1159600	532430	900700	1351700	2792400	2109000	1572400	4.S/G2	+	+	+	+	NA	+	NA	NA
KIF20A	O95235	Kinesin-like protein KIF20A	6277700	3807100	4429800	6608100	11282000	15338000	14925000	5.S/G2	+	NA	+	NA	NA	NA	NA	NA
WDR45L	Q5MNZ6	WD repeat domain phosphoinositide-interacting protein 3	864390	1085400	1029500	688140	775330	874570	2037300	6.G2/M	NA	NA	+	NA	NA	NA	NA	NA
AURKB	B4DNM4	Aurora kinase B	5983600	2886700	4215500	7186300	12494000	12260000	11840000	4.S/G2	+	NA	+	NA	NA	NA	NA	NA
SENP2	Q9HC62	Sentrin-specific protease 2	1010000	508290	357970	547570	993390	736930	458060	4.S/G2	+	NA	+	NA	NA	NA	NA	NA
NME7	Q9Y5B8	Nucleoside diphosphate kinase 7	2425500	1340700	1305800	1678900	2271700	2848400	2753000	5.S/G2	+	NA	+	NA	NA	NA	NA	NA
ASB3	G8JLA9	Ankyrin repeat and SOCS box protein 3	345450	683800	437980	361800	332680	471850	599360	7. G2/M/G1	+	NA	+	NA	NA	NA	NA	NA
TRPC4AP	Q8TEL6	Short transient receptor potential channel 4-associated protein	243070	487100	204720	326020	71409	452020	731330	6.G2/M	+	NA	+	NA	NA	NA	NA	NA
CALR	B4E2Y9	cDNA FLJ58668, highly similar to Calreticulin	2735100	8512100	4936400	2909600	2582600	2535400	2756300	1.G1	NA	NA	NA	NA	NA	NA	NA	NA
IGFBP4	P22692	Insulin-like growth factor-binding protein 4	573060	597320	594080	888460	989700	673700	382200	4.S/G2	+	NA	NA	NA	+	NA	NA	NA
CDCA5	B5MBX0	Sororin	8524400	5145700	6751700	9426400	13580000	12834000	12689000	4.S/G2	+	+	+	+	NA	+	NA	NA
MPV17	P39210	Protein Mpv17	1041700	908760	901300	1125000	1422700	1499700	1974500	6.G2/M	+	NA	+	NA	NA	NA	NA	NA
ING2;ING2b	Q9H160	Inhibitor of growth protein 2	878590	498230	582220	1115600	971920	491170	596610	3.S	+	NA	+	NA	NA	NA	NA	NA
MLLT3	B7Z4N5	Protein AF-9	151350	115180	253040	293450	346590	364040	187480	5.S/G2	+	+	+	+	NA	NA	NA	NA
IFRD1	O00458	Interferon-related developmental regulator 1	50281000	34161000	26558000	41651000	42153000	33545000	71888000	6.G2/M	+	NA	+	+	NA	NA	NA	NA
MLC1	Q15049	Membrane protein MLC1	35919000	10335000	34523000	54656000	57007000	29743000	31307000	4.S/G2	+	NA	+	+	NA	NA	NA	NA
PFKFB3	B7Z955	6-phosphofructo-2-kinase/fructose-2,6-bisphosphatase 3;6-phosphofructo-2-kinase;Fructose-2,6-bisphosphatase	334900	164100	241290	281370	215840	129550	148270	3.S	+	+	+	NA	NA	+	NA	+
RLTPR	Q6F5E8	Leucine-rich repeat-containing protein 16C	5088600	7332600	6154100	5993700	3413100	4413800	4097200	1.G1	+	NA	+	+	NA	NA	NA	+
RBBP7	C9JAJ9	Histone-binding protein RBBP7	9441200	17428000	25165000	24113000	10551000	5235300	3199300	2.G1/S	NA	NA	NA	NA	NA	NA	NA	NA
CDC42EP3	Q9UKI2	Cdc42 effector protein 3	717870	906630	721140	509010	526360	815430	1178800	6.G2/M	+	NA	NA	NA	NA	NA	NA	NA
CCNL1	Q9UK58	Cyclin-L1	1167900	883480	823980	1250300	1208000	1515100	1961000	6.G2/M	+	NA	+	+	+	+	NA	NA
STX16-NPEPL1;STX16	H3BU86	Syntaxin-16	1847200	2750000	1980700	1358600	1296100	2021700	2223100	7. G2/M/G1	+	NA	+	NA	NA	NA	NA	NA
RELL1	D6RBN9	RELT-like protein 1	1493100	1898100	1949600	1247400	1159600	996870	2533400	6.G2/M	+	NA	NA	+	NA	NA	NA	NA
SNX14	Q9Y5W7	Sorting nexin-14	774390	793200	944830	1153200	1108500	1657700	1719700	6.G2/M	+	NA	+	+	NA	NA	NA	NA
GMNN	O75496	Geminin	3570200	3213900	4202000	9581500	9923500	7979500	10640000	6.G2/M	+	+	+	NA	NA	NA	NA	NA
WDR87	E7ESW6	WD repeat-containing protein 87	7190400	12577000	12719000	5487300	7505200	6694300	6484800	2.G1/S	+	+	+	+	NA	+	NA	NA
ING3	Q9NXR8	Inhibitor of growth protein 3	823020	742890	811340	677960	433700	589970	1221700	6.G2/M	+	+	+	NA	NA	NA	NA	NA
DUS2L	Q9NX74	tRNA-dihydrouridine(20) synthase [NAD(P)+]-like	1201400	913250	798160	1269000	1636800	1370100	1227100	4.S/G2	+	NA	+	NA	NA	NA	NA	NA
MPP2	E7EV80	MAGUK p55 subfamily member 2	6037600	12749000	8206900	6529700	7807300	8485300	11614000	7. G2/M/G1	+	NA	+	NA	NA	NA	NA	NA
KIAA0586	E7EWM8	Uncharacterized protein KIAA0586	1869600	1279200	1137300	1575200	2363300	3405000	2194400	5.S/G2	+	+	+	+	NA	+	NA	NA
BUB1	O43683	Mitotic checkpoint serine/threonine-protein kinase BUB1	151570000	59945000	104570000	146390000	241310000	300580000	289400000	5.S/G2	+	+	+	+	NA	NA	NA	NA
KIF3A	E9PES4	Kinesin-like protein KIF3A	1318000	1643300	1652900	955960	1147300	499970	902790	2.G1/S	+	NA	+	+	NA	NA	NA	NA
C3orf75	Q0PNE2	Elongator complex protein 6 homolog	1101000	956410	1702200	1339200	504360	830880	1633200	2.G1/S	+	NA	+	+	NA	NA	NA	NA
IQGAP3	Q86VI3	Ras GTPase-activating-like protein IQGAP3	15542000	8662900	6884100	14139000	33138000	20168000	14275000	4.S/G2	+	NA	+	+	NA	+	NA	NA
JUP	F5GWP8	Junction plakoglobin	773560	1663100	1515600	1270100	1286500	639510	523470	1.G1	+	NA	+	NA	NA	NA	NA	+
KIAA1609	Q6P9B6	TLD domain-containing protein KIAA1609	696710	833280	993080	443150	257130	389800	646440	2.G1/S	+	NA	+	NA	NA	NA	NA	NA
STIM2	F5GXJ4	Stromal interaction molecule 2	1097800	1542200	1176700	594960	470900	1257400	1264100	7. G2/M/G1	+	NA	+	+	NA	NA	NA	NA
GBA	I3L0Q9	Glucosylceramidase	3767600	3319400	3365300	2607200	3294500	5016300	5838300	6.G2/M	+	NA	+	+	NA	NA	NA	NA
BANP	Q8N9N5	Protein BANP	831910	699510	423750	446710	857130	797900	783600	4.S/G2	+	NA	+	NA	NA	NA	NA	NA
TDG	Q13569	G/T mismatch-specific thymine DNA glycosylase	456350	567210	439630	295260	259760	302930	818520	6.G2/M	+	NA	+	NA	NA	NA	NA	NA
MSRB3	Q8IXL7	Methionine-R-sulfoxide reductase B3 (MsrB3) (EC 1.8.4.-)	154360	166360	165900	114980	181590	306970	277510	5.S/G2	+	NA	+	NA	+	+	NA	NA
DMXL1	F5H269	DmX-like protein 1	449400	461050	495230	422100	444330	800560	851510	6.G2/M	+	+	+	+	NA	+	NA	NA
SLC39A3	F5H385	Zinc transporter ZIP3	554340	544300	679580	599800	1221600	1102200	804070	4.S/G2	+	NA	+	+	NA	NA	NA	NA
RAD9A	Q99638	Cell cycle checkpoint control protein RAD9A	762810	851990	689140	653320	896520	1325600	1093900	5.S/G2	+	NA	+	+	NA	NA	NA	NA
IFT88	Q13099	Intraflagellar transport protein 88 homolog	475740	273320	341600	407240	523400	554820	563340	6.G2/M	+	NA	+	NA	NA	NA	NA	+
KIAA0494	O75071	EF-hand domain-containing protein KIAA0494	157380	352560	202940	106240	175980	271650	366400	6.G2/M	+	NA	NA	NA	NA	NA	NA	NA
SLC16A7	O60669	Monocarboxylate transporter 2	506360	359880	370180	476090	919960	718120	621370	4.S/G2	+	NA	+	+	NA	NA	NA	NA
METAP2	F8VQZ7	Methionine aminopeptidase	3555200	964490	2702400	4107900	3493500	2709100	3377600	3.S	+	+	+	NA	NA	NA	NA	NA
C12orf51	F8VWT9	Probable E3 ubiquitin-protein ligase C12orf51	1336300	605910	831430	1122900	959510	759880	1485500	6.G2/M	+	+	+	+	NA	+	NA	NA
MYO5A	F8W6H6	Unconventional myosin-Va	9513000	15447000	9198800	8045500	7214300	6694800	10971000	7. G2/M/G1	+	NA	+	+	NA	+	NA	NA
PIAS2	F8W7X5	E3 SUMO-protein ligase PIAS2	234940	196230	361290	265290	165280	301480	455330	6.G2/M	+	NA	+	+	NA	NA	NA	NA
SLBP	F8W8D3	Histone RNA hairpin-binding protein	32995000	23601000	39226000	53569000	40594000	32371000	18465000	3.S	+	NA	+	+	NA	NA	NA	NA
MRPL52	Q86TS9	39S ribosomal protein L52, mitochondrial	985570	3094400	882630	521800	1019400	936310	1080500	1.G1	+	NA	NA	NA	NA	NA	NA	NA
EXD2	G5E947	Exonuclease 3-5 domain-containing protein 2	319670	450790	310840	292080	393560	464060	629680	6.G2/M	+	+	+	NA	NA	NA	NA	NA
PWWP2A	Q96N64	PWWP domain-containing protein 2A	2037300	3717800	2010200	1151400	2155600	2165900	1422900	1.G1	+	NA	+	+	NA	NA	NA	NA
FAM125B	Q9H7P6	Multivesicular body subunit 12B	790580	1144800	706250	458030	606370	655130	886800	7. G2/M/G1	NA	+	+	+	NA	+	NA	NA
PCBD2	Q9H0N5	Pterin-4-alpha-carbinolamine dehydratase 2	2498400	3693300	3091400	3727700	3421400	1370000	580060	3.S	+	NA	+	NA	NA	NA	NA	NA
KIAA1432	Q4ADV7	Protein RIC1 homolog	439970	453270	486410	472340	284310	550860	759140	6.G2/M	+	NA	+	+	NA	+	NA	NA
ENAH	Q8N8S7	Protein enabled homolog	859950	432800	678990	783400	967100	659040	578630	4.S/G2	+	NA	+	+	NA	+	NA	NA
NA	H3BN98	Uncharacterized protein	11169000	8419400	9708200	12993000	20585000	13927000	17001000	4.S/G2	+	NA	+	NA	NA	NA	NA	NA
AMFR	Q9UKV5	E3 ubiquitin-protein ligase AMFR	838190	485660	682480	932090	980700	710520	619790	4.S/G2	+	NA	+	NA	NA	+	NA	NA
SUMO2	H7BZT4	Small ubiquitin-related modifier 2	19511000	32594000	28097000	19953000	16389000	9503600	12141000	1.G1	+	NA	NA	NA	NA	NA	NA	NA
PRC1	H9KV59	Protein regulator of cytokinesis 1	10127000	3097100	5225400	11019000	16183000	23321000	18825000	5.S/G2	+	+	+	+	NA	+	NA	NA
NA	I3L505	Acyl carrier protein	3869100	810790	1677200	3822000	6145900	7374200	7102900	5.S/G2	NA	NA	+	NA	NA	NA	NA	NA
LGALS9	O00182	Galectin-9	253180	713000	269220	287150	262570	213670	187830	1.G1	NA	NA	+	NA	+	NA	NA	NA
CDC7	O00311	Cell division cycle 7-related protein kinase	1513300	821250	1363500	1537100	1633500	1894000	2078700	6.G2/M	NA	NA	+	+	NA	NA	NA	NA
PITPNM1	O00562	Membrane-associated phosphatidylinositol transfer protein 1	1322600	1384300	1371600	1179600	609700	958630	1510900	6.G2/M	+	NA	+	NA	NA	+	NA	NA
CES2	O00748	Cocaine esterase	412130	210250	250140	381900	399310	425800	377960	5.S/G2	+	NA	+	+	NA	+	NA	NA
CHD2	O14647	Chromodomain-helicase-DNA-binding protein 2	25438000	20409000	13441000	15284000	11106000	10226000	16801000	7. G2/M/G1	+	+	+	+	NA	NA	NA	+
TIMM23;TIMM23B	O14925	Mitochondrial import inner membrane translocase subunit Tim23	12535000	25157000	30026000	25463000	23649000	11969000	17396000	2.G1/S	+	NA	+	NA	NA	NA	NA	NA
UBE2L6	O14933	Ubiquitin/ISG15-conjugating enzyme E2 L6	2827200	4319800	3853100	1938400	2433700	1755600	4107800	1.G1	+	NA	NA	NA	NA	NA	NA	NA
UQCR11	O14957	Cytochrome b-c1 complex subunit 10	2518600	1447100	2194100	1876400	2310400	2163700	3297900	6.G2/M	+	NA	+	NA	NA	NA	NA	NA
AURKA	O14965	Aurora kinase A	9020000	3460400	6115800	11036000	21840000	27436000	24503000	5.S/G2	+	+	+	NA	NA	NA	NA	NA
ZNF646	O15015	Zinc finger protein 646	880430	350330	735660	990800	847900	747830	573430	3.S	+	+	+	+	NA	NA	NA	NA
KIAA0391	O15091	Mitochondrial ribonuclease P protein 3	2450800	1657600	1659100	2400400	2443600	2688000	3390400	6.G2/M	+	+	+	+	NA	NA	NA	NA
SIGLEC5	O15389	Sialic acid-binding Ig-like lectin 5	478360	937060	861730	518840	417270	526130	2013300	6.G2/M	+	NA	+	NA	NA	+	NA	NA
HTRA2	O43464	Serine protease HTRA2, mitochondrial	22575000	22399000	23511000	20271000	12798000	25415000	30710000	6.G2/M	+	NA	+	NA	NA	+	NA	NA
HBXIP	O43504	Hepatitis B virus X-interacting protein	16877000	25329000	19152000	19773000	18832000	10248000	15024000	1.G1	+	NA	NA	NA	NA	NA	NA	NA
BUB1B	O60566	Mitotic checkpoint serine/threonine-protein kinase BUB1 beta	12871000	8130800	10412000	13374000	19046000	20742000	16771000	5.S/G2	+	+	+	+	NA	+	NA	NA
PHF2	O75151	Lysine-specific demethylase PHF2	1983200	2678600	1575300	1688600	1213900	1704100	2180300	7. G2/M/G1	+	NA	+	NA	NA	+	NA	+
HMMR	O75330	Hyaluronan mediated motility receptor	7763400	3312700	5259700	8388400	11295000	15060000	19275000	6.G2/M	+	+	+	+	NA	+	NA	NA
E2F6	O75461	Transcription factor E2F6	771360	550040	725050	951980	842960	653440	1183000	6.G2/M	+	+	+	NA	NA	NA	NA	NA
SUPT3H	O75486	Transcription initiation protein SPT3 homolog	754680	425860	313740	460950	614430	424260	854260	6.G2/M	+	NA	+	NA	NA	NA	NA	NA
MTRF1	O75570	Peptide chain release factor 1, mitochondrial	39037000	36610000	33187000	13682000	27552000	31390000	52666000	6.G2/M	+	NA	+	NA	NA	NA	NA	NA
CCNB2	O95067	G2/mitotic-specific cyclin-B2	9153600	3628800	6809900	11205000	17183000	18776000	20539000	6.G2/M	+	NA	+	NA	NA	NA	NA	NA
SNAPIN	O95295	SNARE-associated protein Snapin	4578800	3711300	4546100	6756200	6252500	4730900	3158900	3.S	+	NA	+	+	NA	NA	NA	NA
ZBTB7A	O95365	Zinc finger and BTB domain-containing protein 7A	585820	902890	951290	523570	659860	540220	421370	2.G1/S	+	NA	+	NA	NA	NA	NA	NA
PTTG1;PTTG2	O95997	Securin;Securin-2	1996900	836500	1491800	2918000	3143100	3896700	4138100	6.G2/M	+	+	NA	+	NA	NA	NA	NA
MT-CYB	P00156	Cytochrome b	2759500	3378600	3583200	5699800	5321000	4733600	4773900	3.S	NA	NA	+	NA	NA	NA	NA	NA
MBP	P02686	Myelin basic protein	7584600	6134500	8016100	6401500	4362700	3234200	8563300	6.G2/M	+	NA	+	NA	NA	+	NA	NA
MT-ND5	P03915	NADH-ubiquinone oxidoreductase chain 5	2353800	3631100	2762100	2136100	2016700	4126000	4953300	6.G2/M	+	NA	+	NA	NA	NA	NA	NA
MT-ATP8	P03928	ATP synthase protein 8	8588600	8816500	6152900	6633600	13270000	14538000	8126600	5.S/G2	NA	NA	NA	NA	NA	NA	NA	NA
TK1	P04183	Thymidine kinase, cytosolic	5339000	3272000	5717700	7856400	8942700	10930000	6773800	5.S/G2	NA	+	+	+	NA	NA	NA	NA
ENO1	P06733	Alpha-enolase	1730100	6061800	3429600	2435300	2488400	2721700	1989300	1.G1	+	NA	+	NA	NA	NA	NA	NA
FES	P07332	Tyrosine-protein kinase Fes/Fps	1669900	2187100	1498600	1385600	1443400	1025900	1822300	7. G2/M/G1	+	NA	+	NA	NA	NA	NA	+
ENO2	P09104	Gamma-enolase;Enolase	35107000	20724000	17220000	42710000	41181000	29981000	55150000	6.G2/M	+	NA	+	NA	NA	NA	NA	NA
FDX1	P10109	Adrenodoxin, mitochondrial	1962300	2689000	2554600	2508000	3824700	3454200	776420	4.S/G2	+	NA	+	NA	NA	NA	NA	NA
MYBL2	P10244	Myb-related protein B	2401800	1947600	2435500	3586500	3085600	2565000	1708900	3.S	+	NA	+	+	NA	+	NA	NA
GAA	P10253	Lysosomal alpha-glucosidase;76 kDa lysosomal alpha-glucosidase;70 kDa lysosomal alpha-glucosidase	3733200	4772900	3196000	2820400	3173200	5948200	5772000	5.S/G2	+	NA	+	NA	NA	NA	NA	NA
EPX	P11678	Eosinophil peroxidase;Eosinophil peroxidase light chain;Eosinophil peroxidase heavy chain	82958000	167630000	71325000	42218000	24081000	38285000	42301000	1.G1	+	NA	+	+	NA	NA	NA	NA
COX6A1;COX6A1P2	P12074	Cytochrome c oxidase subunit 6A1, mitochondrial;Cytochrome c oxidase subunit 6A, mitochondrial	14054000	6312100	11473000	24921000	19021000	31012000	28124000	5.S/G2	+	NA	+	NA	NA	NA	NA	NA
UNG	P13051	Uracil-DNA glycosylase	30192000	30072000	42078000	42608000	33341000	17865000	18483000	3.S	NA	NA	+	+	NA	+	NA	NA
CCNB1	P14635	G2/mitotic-specific cyclin-B1	31399000	5710100	12817000	34547000	62875000	84040000	72515000	5.S/G2	+	NA	+	NA	NA	NA	NA	NA
MMP9	P14780	Matrix metalloproteinase-9;67 kDa matrix metalloproteinase-9;82 kDa matrix metalloproteinase-9	1209300	1013100	1116000	1336500	751820	944860	1829600	6.G2/M	+	NA	+	NA	+	NA	NA	NA
ETS1	P14921	Protein C-ets-1	1547200	853030	1343700	1394300	1818200	1211100	840550	4.S/G2	+	NA	+	NA	NA	NA	NA	NA
DSP	P15924	Desmoplakin	4239500	2575500	2082300	3236500	4188200	3324800	3494300	4.S/G2	+	+	+	NA	NA	NA	NA	NA
NQO2	P16083	Ribosyldihydronicotinamide dehydrogenase [quinone]	2470800	749490	1176200	1679100	1957000	2707500	2204800	5.S/G2	+	NA	+	NA	NA	NA	NA	NA
HIST1H1D	P16402	Histone H1.3	28953000	36309000	33307000	37554000	47618000	24786000	18247000	4.S/G2	+	NA	+	+	NA	NA	+	NA
AMD1	P17707	S-adenosylmethionine decarboxylase proenzyme;S-adenosylmethionine decarboxylase alpha chain;S-adenosylmethionine decarboxylase beta chain	408820	533530	673620	550780	448020	487720	313750	2.G1/S	+	NA	+	+	NA	+	NA	NA
IL1RN	P18510	Interleukin-1 receptor antagonist protein	491420	478690	476080	410830	355670	243200	220020	1.G1	+	NA	NA	NA	+	NA	NA	+
ELK1	P19419	ETS domain-containing protein Elk-1	938500	446520	691540	913670	1014900	1050100	587350	5.S/G2	+	NA	+	+	NA	NA	NA	NA
CCNA2	P20248	Cyclin-A2	8690400	3164200	6393000	15319000	21792000	29098000	26278000	5.S/G2	+	NA	+	NA	NA	NA	NA	NA
PTMS	P20962	Parathymosin	2953200	3690200	3270300	2757700	2468100	1588100	2007000	1.G1	NA	NA	NA	NA	NA	NA	NA	NA
NME2	P22392	Nucleoside diphosphate kinase B	53439000	32211000	29533000	56449000	117320000	71714000	70041000	4.S/G2	+	NA	+	NA	NA	NA	NA	NA
DNMT1	P26358	Cytosine-specific methyltransferase	2795000	2464200	2119100	2970800	2093300	1146100	1071000	3.S	+	+	+	+	NA	+	NA	NA
MAPK3	P27361	Mitogen-activated protein kinase 3	3697500	3390300	4995100	4127600	3296100	3968700	1308000	2.G1/S	+	NA	+	NA	NA	NA	NA	NA
AOAH	P28039	Acyloxyacyl hydrolase;Acyloxyacyl hydrolase small subunit;Acyloxyacyl hydrolase large subunit	1442700	1642100	1087200	805390	911830	736240	683670	1.G1	+	+	+	+	+	NA	NA	NA
RRM2	P31350	Ribonucleoside-diphosphate reductase subunit M2	98632000	24337000	93795000	178520000	194100000	179460000	143040000	4.S/G2	+	+	+	+	NA	NA	NA	NA
AKT2	P31751	RAC-beta serine/threonine-protein kinase	4037100	6204900	6162900	3250700	3113700	3120700	2924100	1.G1	+	NA	+	NA	NA	NA	NA	NA
IL2RG	P31785	Cytokine receptor common subunit gamma	1587800	1719200	1332900	1091700	1031300	1618300	2191400	6.G2/M	+	+	NA	NA	NA	NA	NA	NA
GBP2	P32456	Interferon-induced guanylate-binding protein 2	4936200	5583800	3215800	3093600	3265500	2597500	4103200	7. G2/M/G1	+	NA	+	NA	NA	NA	NA	NA
TRIM23	P36406	E3 ubiquitin-protein ligase TRIM23	3601700	6781100	7451500	6289700	4835100	6261300	3601300	2.G1/S	+	NA	+	NA	NA	NA	NA	+
PPP1CC	P36873	Serine/threonine-protein phosphatase PP1-gamma catalytic subunit;Serine/threonine-protein phosphatase	44380000	27058000	35821000	40720000	61263000	54377000	56514000	4.S/G2	NA	NA	+	+	NA	NA	NA	NA
MAPK9	P45984	Mitogen-activated protein kinase 9	1103000	1368300	1216400	1563200	1294900	780250	777270	3.S	+	+	+	+	NA	+	NA	NA
CENPF	P49454	Centromere protein F	28947000	10298000	16418000	33376000	58511000	66411000	68965000	6.G2/M	+	+	+	+	NA	+	NA	NA
CEBPD	P49716	CCAAT/enhancer-binding protein delta	3921200	3527800	3459200	4057900	4762700	5877300	7757500	6.G2/M	NA	NA	+	NA	NA	+	NA	NA
CLK1	P49759	Dual specificity protein kinase CLK1	602640	678150	570720	308300	440210	618320	717450	6.G2/M	+	+	+	NA	NA	NA	NA	NA
DAP	P51397	Death-associated protein 1	1619300	1749200	1229400	2067300	3972300	2635500	1700500	4.S/G2	NA	NA	NA	+	NA	NA	NA	NA
ADCY7	P51828	Adenylate cyclase type 7	187440	89164	222510	221470	179930	166560	250760	6.G2/M	+	NA	+	+	NA	NA	NA	NA
GTF2A1	P52655	Transcription initiation factor IIA subunit 1;Transcription initiation factor IIA alpha chain;Transcription initiation factor IIA beta chain	3867600	7293100	6152700	4977100	3341300	3534700	6888000	1.G1	NA	NA	NA	NA	NA	NA	NA	NA
KIF11	P52732	Kinesin-like protein KIF11	165600000	93591000	137260000	206150000	280290000	273890000	238170000	4.S/G2	+	+	+	+	NA	NA	NA	NA
PLK1	P53350	Serine/threonine-protein kinase PLK1	18515000	16121000	12499000	17020000	27011000	42581000	34315000	5.S/G2	+	NA	+	NA	NA	NA	NA	NA
HIRA	P54198	Protein HIRA	3041800	3651000	2209300	2257800	2234500	2682400	1768000	1.G1	+	NA	+	+	NA	NA	NA	NA
HSPA2	P54652	Heat shock-related 70 kDa protein 2	2605600	393180	993860	1791500	12017000	7745300	2816000	4.S/G2	+	+	+	NA	NA	NA	NA	NA
S100A10	P60903	Protein S100-A10	6307600	21369000	15704000	10601000	3041100	8177300	8316600	1.G1	NA	NA	+	NA	NA	NA	NA	NA
ARF6	P62330	ADP-ribosylation factor 6	18430000	38833000	35938000	25661000	24645000	29751000	21848000	1.G1	+	NA	+	NA	NA	NA	NA	NA
YPEL5	P62699	Protein yippee-like 5	630960	456280	493270	794510	907470	450180	414410	4.S/G2	+	NA	+	NA	NA	NA	NA	NA
PPP2CB	P62714	Serine/threonine-protein phosphatase 2A catalytic subunit beta isoform	2495000	563930	1838900	1890300	1992600	2588700	1457100	5.S/G2	NA	NA	NA	NA	NA	NA	NA	NA
RAP1A	P62834	Ras-related protein Rap-1A	8413300	13367000	23094000	15096000	12549000	6385800	6660500	2.G1/S	NA	NA	+	NA	NA	NA	NA	NA
POLR2L	P62875	DNA-directed RNA polymerases I, II, and III subunit RPABC5	8027400	21082000	18869000	23035000	14692000	11976000	9692400	3.S	+	NA	+	NA	NA	NA	NA	NA
RPP38	P78345	Ribonuclease P protein subunit p38	53758000	48588000	69957000	66315000	44171000	37787000	90133000	6.G2/M	+	NA	+	NA	NA	NA	NA	NA
IFI35	P80217	Interferon-induced 35 kDa protein	349920	304420	183020	126630	260000	370080	430370	6.G2/M	+	NA	+	NA	NA	NA	NA	NA
HNRNPU	Q00839	Heterogeneous nuclear ribonucleoprotein U	10867000	18386000	6641600	7336700	7972100	5058300	5820100	1.G1	+	NA	+	NA	NA	NA	NA	NA
CENPE	Q02224	Centromere-associated protein E	6542100	4191900	4543500	7472800	11962000	15603000	16696000	6.G2/M	+	+	+	NA	NA	NA	NA	NA
KIF23	Q02241	Kinesin-like protein KIF23	11205000	5985000	7383500	9336200	14195000	17758000	20821000	6.G2/M	+	+	+	+	NA	NA	NA	NA
HHEX	Q03014	Hematopoietically-expressed homeobox protein HHEX	1173200	596450	943360	1150200	1427400	968020	1622900	6.G2/M	+	NA	+	+	NA	+	NA	NA
TNFAIP2	Q03169	Tumor necrosis factor alpha-induced protein 2	805340	1202300	827370	531080	570120	752670	1139900	7. G2/M/G1	+	NA	+	NA	NA	NA	NA	NA
ERCC6;PGBD3	Q03468	DNA excision repair protein ERCC-6	591570	680010	474790	498110	462060	413670	189260	1.G1	+	NA	+	+	NA	+	NA	NA
SLC20A2	Q08357	Sodium-dependent phosphate transporter 2	1840700	899930	1200800	1538200	1893400	1482000	1444000	4.S/G2	NA	NA	+	NA	NA	NA	NA	NA
HDHD1	Q08623	Pseudouridine-5-monophosphatase	6599400	11654000	9210400	5822300	7307000	9090800	11552000	1.G1	NA	NA	+	NA	NA	NA	NA	NA
CDC20	Q12834	Cell division cycle protein 20 homolog	2876800	534010	884580	3274900	5985400	10493000	9688600	5.S/G2	NA	+	+	+	NA	+	NA	NA
MLLT11	Q13015	Protein AF1q	6151300	6073700	5997100	4257900	4481100	7473200	9758900	6.G2/M	NA	NA	NA	NA	NA	NA	NA	NA
SKP2	Q13309	S-phase kinase-associated protein 2	3411200	2567000	4216800	4192700	6487400	5949700	6911800	6.G2/M	+	NA	+	+	NA	NA	NA	NA
PDCL	Q13371	Phosducin-like protein	1810700	2604500	2631600	2522900	3060300	1959500	1334500	4.S/G2	+	NA	+	NA	NA	NA	NA	NA
ORC1	Q13415	Origin recognition complex subunit 1	3832300	5815900	3695100	2246200	1251200	1603500	2156200	1.G1	+	NA	+	+	NA	NA	NA	NA
ALKBH1	Q13686	Alkylated DNA repair protein alkB homolog 1	1551000	445200	1140800	1282400	1837000	1574400	2076500	6.G2/M	+	NA	+	NA	NA	NA	NA	NA
CBFB	Q13951	Core-binding factor subunit beta	8496300	5009100	3946800	6300500	7631200	5874500	4387100	4.S/G2	NA	NA	NA	+	NA	NA	NA	NA
GINS1	Q14691	DNA replication complex GINS protein PSF1	4162800	2739700	4541600	5084600	6486600	6041800	3869400	4.S/G2	+	NA	+	NA	NA	NA	NA	NA
KIF22	Q14807	Kinesin-like protein KIF22	25764000	9382700	15614000	36887000	50804000	55264000	54628000	5.S/G2	+	+	+	+	NA	+	NA	NA
PAF;KIAA0101	Q15004	PCNA-associated factor	52035000	14428000	43428000	91625000	105790000	103880000	76417000	4.S/G2	+	+	NA	NA	NA	NA	NA	NA
TRAM2	Q15035	Translocating chain-associated membrane protein 2	233590	579250	229990	226140	150360	138080	248360	1.G1	+	NA	+	NA	NA	NA	NA	NA
DLGAP5	Q15398	Disks large-associated protein 5	9463500	5683500	7586200	7447700	9598000	13413000	13221000	5.S/G2	+	+	+	+	NA	+	NA	NA
SS18	Q15532	Protein SSXT	1793000	4265400	2109300	2383200	1989000	1832100	641280	1.G1	NA	NA	NA	NA	NA	NA	NA	NA
TAF11	Q15544	Transcription initiation factor TFIID subunit 11	6757300	3960300	5139000	8101500	8950300	7498700	4459500	4.S/G2	NA	NA	+	NA	NA	NA	NA	NA
TRADD	Q15628	Tumor necrosis factor receptor type 1-associated DEATH domain protein	5133600	4519500	4605300	2687100	3291200	4526500	5716400	6.G2/M	+	NA	+	NA	NA	NA	NA	NA
NFKBIB	Q15653	NF-kappa-B inhibitor beta	1359900	937930	1612400	1871100	2335000	1688000	1303200	4.S/G2	+	NA	+	NA	NA	NA	NA	+
MLF2	Q15773	Myeloid leukemia factor 2	4147700	3633500	5508300	5877400	4564200	5004800	2867000	3.S	NA	NA	+	+	NA	NA	NA	NA
TAF12	Q16514	Transcription initiation factor TFIID subunit 12	5137400	3889300	4523200	6251300	6056100	3832200	1094400	3.S	+	NA	NA	NA	NA	NA	NA	NA
SNRNP35	Q16560	U11/U12 small nuclear ribonucleoprotein 35 kDa protein	1139400	1522100	1021000	890940	752010	1328600	1247300	7. G2/M/G1	+	NA	+	NA	NA	NA	NA	NA
FXN	Q16595	Frataxin, mitochondrial;Frataxin intermediate form;Frataxin(56-210);Frataxin(78-210);Frataxin mature form	3411300	2452200	3023800	3982100	4565800	5556000	4463400	5.S/G2	+	NA	NA	+	NA	NA	NA	NA
MEA1	Q16626	Male-enhanced antigen 1	2104900	2727500	2336100	1932400	3163400	2977000	3983900	6.G2/M	NA	NA	NA	NA	NA	NA	NA	NA
UBE2S	Q16763	Ubiquitin-conjugating enzyme E2 S	23817000	17679000	17697000	25267000	36771000	37429000	37738000	6.G2/M	+	NA	+	+	NA	NA	NA	NA
UGP2	Q16851	UTP--glucose-1-phosphate uridylyltransferase	5500000	4930400	5410700	3412200	3067300	5756800	6234100	6.G2/M	+	NA	+	NA	NA	NA	NA	NA
ZNF800	Q2TB10	Zinc finger protein 800	3722500	4294800	4661800	2986600	2287800	3591500	3361600	2.G1/S	NA	NA	+	+	NA	NA	NA	NA
C8orf38	Q330K2	UPF0551 protein C8orf38, mitochondrial	1461200	1757000	1421000	1200100	1986400	1713400	2762200	6.G2/M	+	NA	+	NA	NA	NA	NA	NA
PUS10	Q3MIT2	Putative tRNA pseudouridine synthase Pus10	1299400	1141500	623500	740760	1419200	1619100	1801900	6.G2/M	+	NA	+	+	NA	NA	NA	NA
VMA21	Q3ZAQ7	Vacuolar ATPase assembly integral membrane protein VMA21	3197900	3007500	3887000	5043000	5220400	3838900	6187600	6.G2/M	NA	NA	+	NA	NA	NA	NA	NA
ZBED5	Q49AG3	Zinc finger BED domain-containing protein 5	987200	1754500	653840	500610	1423500	2388300	2287600	5.S/G2	+	NA	+	NA	NA	NA	NA	NA
COX19	Q49B96	Cytochrome c oxidase assembly protein COX19	1256000	3197100	2131100	1641800	1175400	1750200	1336200	1.G1	NA	NA	+	NA	NA	NA	NA	NA
CDCA8	Q53HL2	Borealin	7235000	4425700	4417600	6077900	11578000	12328000	11154000	5.S/G2	+	NA	NA	+	NA	+	NA	NA
WDR81	Q562E7	WD repeat-containing protein 81	4702000	4942200	7875100	6075600	4516800	3064700	2155000	2.G1/S	+	NA	+	NA	NA	NA	NA	NA
SGOL2	Q562F6	Shugoshin-like 2	2484400	1284200	1331200	2770100	2982800	4576100	6332100	6.G2/M	+	+	+	NA	NA	NA	NA	NA
SPIN4	Q56A73	Spindlin-4	640690	181230	300480	470830	505440	368700	383190	4.S/G2	NA	NA	+	NA	NA	NA	NA	NA
ESCO2	Q56NI9	N-acetyltransferase ESCO2	409140	152240	420090	650220	645830	828030	341520	5.S/G2	NA	+	+	+	NA	NA	NA	NA
TMEM97	Q5BJF2	Transmembrane protein 97	8332800	6038600	8034500	11979000	12010000	12284000	11539000	5.S/G2	+	NA	+	NA	NA	NA	NA	NA
TAP2	Q5HY71	Antigen peptide transporter 2	1839100	1923500	1649200	641080	1288700	2076000	2743400	6.G2/M	+	NA	+	NA	NA	NA	NA	NA
C3orf38	Q5JPI3	Uncharacterized protein C3orf38	2747300	1916900	2472300	2633900	2437400	2974100	3975200	6.G2/M	+	NA	+	NA	NA	NA	NA	NA
TOR2A	Q5JU69	Torsin-2A	2377800	2501500	2110300	1087200	1619400	1762500	2452400	1.G1	+	NA	+	NA	+	NA	NA	NA
TPRG1L	Q5T0D9	Tumor protein p63-regulated gene 1-like protein	4757500	5061900	4766900	3933300	5569800	7543400	8186600	6.G2/M	+	NA	+	+	NA	NA	NA	NA
GKAP1	Q5VSY0	G kinase-anchoring protein 1	1617000	2295500	2151100	2081400	1395100	1242300	527360	1.G1	+	NA	+	NA	NA	NA	NA	+
PPRC1	Q5VV67	Peroxisome proliferator-activated receptor gamma coactivator-related protein 1	4236600	2503000	1461300	1039200	1540200	2883600	11228000	6.G2/M	+	NA	+	+	NA	+	NA	+
ANKRD22	Q5VYY1	Ankyrin repeat domain-containing protein 22	5636500	5341400	5870900	5266800	2746600	4110700	6678500	6.G2/M	+	NA	+	NA	NA	NA	NA	NA
RNF213	Q63HN8	E3 ubiquitin-protein ligase RNF213	2712500	1414500	1506000	1956300	2407800	3130000	1997200	5.S/G2	+	+	+	+	NA	+	NA	NA
STEAP3	Q658P3	Metalloreductase STEAP3	406430	440510	537180	522550	1123500	1249000	913430	5.S/G2	+	NA	+	NA	NA	NA	NA	NA
PMS2CL	Q68D20	Protein PMS2CL	256830	232920	302430	237080	230630	156770	122040	2.G1/S	+	NA	NA	NA	NA	NA	NA	+
POLR2M	Q6EEV4	DNA-directed RNA polymerase II subunit GRINL1A, isoforms 4/5	2964300	1376800	1990900	1626900	523760	2088100	4355000	6.G2/M	NA	NA	+	NA	NA	NA	NA	NA
ZFAND6	Q6FIF0	AN1-type zinc finger protein 6	3669800	3792800	5319000	5520700	6902600	4969500	3427400	4.S/G2	NA	+	NA	NA	NA	NA	NA	NA
TYW3	Q6IPR3	tRNA wybutosine-synthesizing protein 3 homolog	306730	940930	651710	564970	661860	595890	432790	1.G1	+	NA	+	NA	NA	NA	NA	+
OGFOD2	Q6N063	2-oxoglutarate and iron-dependent oxygenase domain-containing protein 2	828090	1272000	932940	444970	662350	846650	1219500	1.G1	+	NA	+	+	NA	+	NA	NA
FAM54A	Q6P444	Protein FAM54A	455450	511620	354730	706350	792920	878650	919410	6.G2/M	+	+	+	NA	NA	NA	NA	NA
ARHGAP11A	Q6P4F7	Rho GTPase-activating protein 11A	850200	778960	835360	1001300	2157500	1998600	2543700	6.G2/M	+	+	+	+	NA	+	NA	NA
TTC33	Q6PID6	Tetratricopeptide repeat protein 33	1794100	1054300	1448000	1657200	2415600	2233200	2449000	6.G2/M	+	NA	NA	NA	NA	NA	NA	NA
AGTRAP	Q6RW13	Type-1 angiotensin II receptor-associated protein	1594500	2231600	3427300	2242400	2394100	4596400	4592300	5.S/G2	+	NA	NA	NA	NA	NA	NA	NA
SASS6	Q6UVJ0	Spindle assembly abnormal protein 6 homolog	4840800	2040500	3325700	5752400	8154700	7910800	7005600	4.S/G2	+	+	+	NA	NA	NA	NA	NA
PET117	Q6UWS5	Protein PET117 homolog, mitochondrial	442910	271840	222110	182620	653530	745900	1117600	6.G2/M	NA	+	+	NA	+	NA	NA	NA
SLC36A4	Q6YBV0	Proton-coupled amino acid transporter 4	194970	132570	151020	152910	288710	274030	453640	6.G2/M	+	NA	+	NA	NA	NA	NA	NA
CENPQ	Q7L2Z9	Centromere protein Q	526820	467220	360910	427740	552630	575890	849370	6.G2/M	+	NA	+	NA	NA	NA	NA	NA
GIDRP88	Q7Z5L2	Growth inhibition and differentiation-related protein 88	1686400	787110	1662000	2869500	1702800	1466000	1022100	3.S	+	NA	+	NA	+	NA	NA	NA
TSEN54	Q7Z6J9	tRNA-splicing endonuclease subunit Sen54	498450	449190	527100	782180	685090	450870	326630	3.S	+	NA	+	+	NA	+	NA	NA
TMEM55B	Q86T03	Transmembrane protein 55B	1274500	519120	762480	1203100	947600	605570	726120	3.S	+	NA	+	+	NA	NA	+	NA
ABCA13	Q86UQ4	ATP-binding cassette sub-family A member 13	14413000	5411300	4351600	8233300	11807000	10039000	6750500	4.S/G2	+	NA	+	+	NA	NA	NA	NA
FAM35A	Q86V20	Protein FAM35A	518420	303160	478120	347390	464290	454120	719090	6.G2/M	+	NA	+	NA	NA	NA	NA	NA
RTTN	Q86VV8	Rotatin	86597000	58279000	41559000	39928000	87105000	109320000	116170000	6.G2/M	+	NA	+	NA	NA	NA	NA	NA
PPFIBP1	Q86W92	Liprin-beta-1	712870	989000	636930	615200	845970	854710	1231200	6.G2/M	+	NA	+	NA	NA	+	NA	NA
CXorf67	Q86X51	Uncharacterized protein CXorf67	1934300	1594500	1712200	1376800	616170	547800	570150	2.G1/S	+	NA	+	+	NA	+	NA	NA
CIR1	Q86X95	Corepressor interacting with RBPJ 1	590410	1063000	749750	745940	624480	504910	483770	1.G1	+	+	+	+	NA	NA	NA	NA
SFR1	Q86XK3	Swi5-dependent recombination DNA repair protein 1 homolog	321010	267460	261040	365840	461170	571230	443010	5.S/G2	+	NA	+	NA	NA	+	NA	+
KIF18B	Q86Y91	Kinesin-like protein KIF18B	666060	342560	482110	866480	1301600	1961400	1588500	5.S/G2	+	NA	+	NA	NA	+	NA	NA
LRRC33	Q86YC3	Leucine-rich repeat-containing protein 33	965960	1944800	1207000	596110	545120	1258200	1598900	7. G2/M/G1	+	NA	+	NA	+	NA	NA	NA
ITPRIP	Q8IWB1	Inositol 1,4,5-trisphosphate receptor-interacting protein	588470	644250	412690	490660	631140	550230	317440	1.G1	+	NA	+	NA	NA	NA	NA	NA
ASPM	Q8IZT6	Abnormal spindle-like microcephaly-associated protein	3836900	3219800	3051400	4082700	4061100	6126100	5756000	5.S/G2	+	NA	+	+	NA	+	NA	NA
CLYBL	Q8N0X4	Citrate lyase subunit beta-like protein, mitochondrial	810410	918890	981490	497350	584990	515880	367920	2.G1/S	+	NA	+	+	NA	NA	NA	NA
ABHD12	Q8N2K0	Monoacylglycerol lipase ABHD12	693450	945680	679580	640550	435430	673500	221540	1.G1	+	NA	+	NA	NA	NA	NA	NA
CHCHD4	Q8N4Q1	Mitochondrial intermembrane space import and assembly protein 40	20115000	16171000	20129000	27170000	27451000	23872000	33262000	6.G2/M	NA	NA	NA	NA	NA	NA	NA	NA
C12orf45	Q8N5I9	Uncharacterized protein C12orf45	1687200	2486300	2247200	1839800	1248900	898680	1786400	1.G1	+	NA	+	+	NA	NA	NA	NA
C1orf52	Q8N6N3	UPF0690 protein C1orf52	4712900	4649000	3463900	4552000	7127400	5795200	5296300	4.S/G2	NA	NA	+	NA	NA	NA	NA	NA
CEP120	Q8N960	Centrosomal protein of 120 kDa	2385400	980170	651280	1748900	1872800	2749800	1653700	5.S/G2	+	NA	+	+	NA	+	NA	NA
TMEM102	Q8N9M5	Transmembrane protein 102	566040	655350	620480	987290	1085000	1474000	1184100	5.S/G2	+	NA	+	+	NA	+	NA	NA
FANCB	Q8NB91	Fanconi anemia group B protein	704070	365520	293210	395550	463620	645370	609630	5.S/G2	+	NA	+	NA	NA	NA	NA	NA
HJURP	Q8NCD3	Holliday junction recognition protein	447150	405600	574630	406030	677380	1015300	741380	5.S/G2	+	+	+	+	NA	+	NA	NA
ZNF280C	Q8ND82	Zinc finger protein 280C	5111800	6873200	5995100	4701200	5163200	4231600	3080900	1.G1	+	NA	+	+	NA	+	NA	NA
FLAD1	Q8NFF5	FAD synthase;Molybdenum cofactor biosynthesis protein-like region;FAD synthase region	4853500	4848300	3938100	2929900	3275900	5348300	6127800	6.G2/M	+	NA	+	+	NA	NA	NA	NA
KIF18A	Q8NI77	Kinesin-like protein KIF18A	569920	250340	212030	526450	646430	948360	848030	5.S/G2	+	+	+	+	NA	NA	NA	NA
GRPEL2	Q8TAA5	GrpE protein homolog 2, mitochondrial	4478700	2079500	2571500	3244700	4773200	4970900	2617100	5.S/G2	+	NA	+	NA	NA	NA	NA	NA
NEIL3	Q8TAT5	Endonuclease 8-like 3	556130	425080	536260	1004500	946680	1595700	959320	5.S/G2	NA	+	+	NA	NA	NA	NA	NA
ITFG1	Q8TB96	T-cell immunomodulatory protein	362650	261590	293020	268930	339860	659650	451700	5.S/G2	+	NA	NA	NA	+	NA	NA	NA
DENND1A	Q8TEH3	DENN domain-containing protein 1A	2099500	1599600	2138900	2913600	3352000	2765200	1579600	4.S/G2	+	NA	+	+	NA	+	NA	NA
ARHGEF40	Q8TER5	Rho guanine nucleotide exchange factor 40	1179900	2423200	1319400	694640	792770	1621100	1343000	7. G2/M/G1	+	NA	+	+	NA	+	NA	NA
SMCR8	Q8TEV9	Smith-Magenis syndrome chromosomal region candidate gene 8 protein	758760	637300	747560	1317600	958910	858520	471130	3.S	+	NA	+	NA	NA	+	NA	NA
CKAP2	Q8WWK9	Cytoskeleton-associated protein 2	17845000	6940900	11232000	26053000	33357000	32294000	29551000	4.S/G2	+	+	+	+	NA	+	NA	NA
CASKIN1	Q8WXD9	Caskin-1	32841000	39148000	38891000	27616000	67359000	169750000	136150000	5.S/G2	+	NA	+	+	NA	+	NA	NA
TSC1	Q92574	Hamartin	941670	997590	971980	1323900	1791500	1040300	399780	4.S/G2	+	+	+	+	NA	+	NA	NA
MAML1	Q92585	Mastermind-like protein 1	924310	791880	880620	559480	629150	1130500	1392500	6.G2/M	+	NA	+	+	NA	NA	NA	NA
RAD54L	Q92698	DNA repair and recombination protein RAD54-like	621670	402760	720260	1056100	1040800	1101500	969800	5.S/G2	+	NA	+	+	NA	+	NA	NA
KAT6A;MYST3	Q92794	Histone acetyltransferase KAT6A	2087300	938980	1529500	1843900	2458100	1655400	2112300	4.S/G2	+	NA	+	+	NA	NA	NA	NA
CASP10	Q92851	Caspase-10;Caspase-10 subunit p23/17;Caspase-10 subunit p12	665730	1020900	778840	362750	440760	695830	543060	7. G2/M/G1	+	NA	+	NA	NA	NA	NA	NA
RPL3L	Q92901	60S ribosomal protein L3-like	3494800	3463600	3588800	4941100	5707700	6111800	2229900	5.S/G2	+	NA	+	NA	NA	NA	NA	NA
RAB8B	Q92930	Ras-related protein Rab-8B	3560500	5066100	4438400	2629900	2055100	2676900	1996000	1.G1	+	NA	+	NA	NA	NA	NA	+
TSR2	Q969E8	Pre-rRNA-processing protein TSR2 homolog	1783800	1466900	1863000	1889800	2603800	2130100	961880	4.S/G2	NA	NA	+	NA	NA	NA	NA	NA
MUL1	Q969V5	Mitochondrial ubiquitin ligase activator of NFKB 1	3584700	1484400	2388300	3532000	3676000	4517300	4145500	5.S/G2	+	NA	+	NA	NA	NA	NA	NA
MAGOHB	Q96A72	Protein mago nashi homolog 2	27001000	12295000	10314000	14468000	18854000	16767000	14504000	4.S/G2	+	NA	+	NA	NA	NA	NA	NA
ISOC2	Q96AB3	Isochorismatase domain-containing protein 2, mitochondrial	19365000	52404000	46327000	37524000	32157000	22766000	29288000	1.G1	+	NA	+	NA	NA	NA	NA	NA
EME1	Q96AY2	Crossover junction endonuclease EME1	2800400	1244700	1388500	1717600	2564400	1964300	2701500	6.G2/M	+	NA	+	+	NA	+	NA	+
ARMC5	F5H156	Armadillo repeat-containing protein 5	491690	1097700	623920	621470	331110	526040	634350	7. G2/M/G1	+	NA	+	+	NA	NA	NA	NA
OMA1	Q96E52	Metalloendopeptidase OMA1, mitochondrial	692140	279700	554000	689510	687460	821200	524730	5.S/G2	+	+	+	NA	NA	NA	NA	NA
CCDC99	Q96EA4	Protein Spindly	1811300	1570300	1691000	2693500	3637400	3167800	3791600	6.G2/M	+	NA	+	+	NA	+	NA	NA
MASTL	Q96GX5	Serine/threonine-protein kinase greatwall	466910	289090	360230	422790	814630	596260	444600	4.S/G2	+	+	+	+	NA	NA	NA	+
TMEM87B	Q96K49	Transmembrane protein 87B	322860	100640	232240	246130	223190	152320	312280	6.G2/M	+	NA	+	NA	NA	NA	NA	NA
C7orf26	Q96N11	Uncharacterized protein C7orf26	2086600	1517900	1563900	1262300	2009200	2572300	2452000	5.S/G2	+	NA	+	NA	NA	NA	NA	NA
FAM210A	Q96ND0	Protein FAM210A	1400700	1284000	1271900	1837100	1042200	630070	669720	3.S	+	NA	+	+	NA	NA	NA	NA
SCLT1	Q96NL6	Sodium channel and clathrin linker 1	463980	356730	456370	403970	502380	870610	732000	5.S/G2	+	+	+	NA	NA	NA	NA	NA
TMEM237	Q96Q45	Transmembrane protein 237	419640	325930	511670	745440	720530	506420	476550	3.S	+	NA	+	NA	NA	NA	NA	NA
FYTTD1	Q96QD9	UAP56-interacting factor	2931900	3077600	2064100	2077100	1618900	2780500	3366700	6.G2/M	+	NA	+	NA	NA	NA	NA	NA
MPHOSPH9	Q99550	M-phase phosphoprotein 9	252660	199460	234760	235780	364320	289890	555970	6.G2/M	+	+	+	+	NA	NA	NA	+
CDCA3	Q99618	Cell division cycle-associated protein 3	1905900	759140	1032300	1595000	2489900	2983500	2850100	5.S/G2	+	+	NA	+	NA	+	NA	NA
ZNF184	Q99676	Zinc finger protein 184	465140	367230	148570	156460	144770	153860	281430	7. G2/M/G1	+	NA	+	NA	NA	NA	NA	NA
MAP3K5	Q99683	Mitogen-activated protein kinase kinase kinase 5	1079900	1005400	698720	979270	728180	1107000	1467500	6.G2/M	+	NA	+	NA	NA	NA	NA	NA
ATP5S	Q99766	ATP synthase subunit s, mitochondrial	3927600	2714600	3058500	3879400	3751800	5017200	6126500	6.G2/M	NA	+	+	NA	NA	NA	NA	NA
PAIP2	Q9BPZ3	Polyadenylate-binding protein-interacting protein 2	6774000	6275800	4936400	3817000	3316300	4287800	5422600	7. G2/M/G1	NA	NA	+	NA	NA	NA	NA	NA
APOL2	Q9BQE5	Apolipoprotein L2	2118900	891430	1578600	3068400	1944200	1648900	1354700	3.S	+	NA	+	NA	NA	NA	NA	NA
CCDC77	Q9BR77	Coiled-coil domain-containing protein 77	589690	793720	625030	453120	639860	713980	965430	6.G2/M	+	NA	+	NA	NA	+	NA	NA
MNF1	Q9BRT2	Mitochondrial nucleoid factor 1	7989200	6505500	8821700	10694000	11725000	13360000	9940700	5.S/G2	+	NA	+	NA	NA	NA	NA	NA
WDR83	Q9BRX9	WD repeat domain-containing protein 83	1267600	697230	1086800	1486500	1811300	1255200	1322100	4.S/G2	+	NA	+	NA	NA	NA	NA	NA
THTPA	Q9BU02	Thiamine-triphosphatase	567090	540530	675720	537610	863010	878680	1209500	6.G2/M	+	NA	+	NA	NA	NA	NA	NA
RPP25	Q9BUL9	Ribonuclease P protein subunit p25	2119200	727640	535790	2659500	3261400	1621400	1901600	4.S/G2	NA	NA	+	NA	NA	NA	NA	NA
TUBB2B;TUBB2A	Q9BVA1	Tubulin beta-2B chain;Tubulin beta-2A chain	20051000	6341600	23892000	7763000	14835000	46646000	42047000	5.S/G2	+	NA	+	NA	NA	NA	NA	NA
KIFC1	Q9BW19	Kinesin-like protein KIFC1	30621000	9469500	22381000	40012000	80033000	85120000	80325000	5.S/G2	+	NA	+	NA	NA	NA	NA	NA
DDA1	Q9BW61	DET1- and DDB1-associated protein 1	5660700	3812200	4719800	5873900	8331800	6414500	4046900	4.S/G2	NA	NA	+	NA	NA	NA	NA	NA
HIGD2A	Q9BW72	HIG1 domain family member 2A	4705500	1679100	2433000	2308800	5044700	4103300	3640200	4.S/G2	+	NA	NA	NA	NA	NA	NA	NA
GTPBP2	Q9BX10	GTP-binding protein 2	664270	740390	707820	819960	1145600	960350	1404700	6.G2/M	+	NA	+	NA	NA	+	NA	+
NUSAP1	Q9BXS6	Nucleolar and spindle-associated protein 1	10482000	6256300	7122400	12110000	19619000	19582000	14550000	4.S/G2	+	+	+	+	NA	NA	NA	NA
RACGAP1	Q9H0H5	Rac GTPase-activating protein 1	7804100	3487700	5177100	8695000	11360000	13887000	13142000	5.S/G2	+	NA	+	+	NA	+	NA	NA
HDHD2	Q9H0R4	Haloacid dehalogenase-like hydrolase domain-containing protein 2	4465000	5059900	3538300	2533300	2371900	3783800	4108200	7. G2/M/G1	+	NA	+	NA	NA	NA	NA	NA
GZF1	Q9H116	GDNF-inducible zinc finger protein 1	214720	132930	194280	385640	421510	238940	163070	4.S/G2	+	NA	+	+	NA	NA	NA	NA
IRF2BPL	Q9H1B7	Interferon regulatory factor 2-binding protein-like	1295300	1671700	1250400	1158900	711410	969390	1271400	7. G2/M/G1	+	NA	+	NA	NA	+	NA	NA
UNC93B1	Q9H1C4	Protein unc-93 homolog B1	338190	401540	625360	258320	343880	396370	1094300	6.G2/M	+	NA	+	NA	NA	NA	NA	NA
NUCKS1	Q9H1E3	Nuclear ubiquitous casein and cyclin-dependent kinase substrate 1	5433300	4930800	6016600	8490500	10948000	7468100	3648200	4.S/G2	+	NA	NA	+	NA	NA	NA	+
CDT1	Q9H211	DNA replication factor Cdt1	789860	1296000	693050	366130	322890	565130	713220	7. G2/M/G1	+	NA	+	+	NA	+	NA	NA
TRABD	Q9H4I3	TraB domain-containing protein	740680	1404500	1120600	909350	346000	593690	396790	1.G1	+	NA	+	NA	NA	NA	NA	NA
ALG9	Q9H6U8	Alpha-1,2-mannosyltransferase ALG9	2297200	1628700	1286400	2314100	2603900	2156800	1657800	4.S/G2	+	NA	+	NA	NA	NA	NA	NA
PEAK1	Q9H792	Pseudopodium-enriched atypical kinase 1	1835000	1153800	1580300	2056800	2668500	2175700	2855500	6.G2/M	+	+	+	+	NA	+	NA	NA
C8orf33	Q9H7E9	UPF0488 protein C8orf33	3226200	2669800	2970000	3776700	5143700	4005300	5662500	6.G2/M	+	NA	+	NA	NA	+	NA	NA
ECT2	Q9H8V3	Protein ECT2	1466500	1615000	1480200	1536000	2558300	2973200	3344000	6.G2/M	+	+	+	+	NA	+	NA	NA
WDR76	Q9H967	WD repeat-containing protein 76	7456700	4478500	5499200	7724200	10348000	6698800	6145000	4.S/G2	+	+	+	NA	NA	NA	NA	NA
WDR54	Q9H977	WD repeat-containing protein 54	413380	516570	196320	186830	152000	172340	68411	1.G1	+	NA	+	NA	NA	NA	NA	+
CLSPN	Q9HAW4	Claspin	4471800	2458900	4288400	6101300	6989100	4841500	4570300	4.S/G2	+	+	+	+	NA	NA	NA	+
PLGRKT	Q9HBL7	Plasminogen receptor (KT)	6029000	5671500	6684700	9681600	9089600	5256600	3088300	3.S	+	NA	+	NA	NA	NA	NA	NA
EPB41L5	Q9HCM4	Band 4.1-like protein 5	725650	448460	313510	504760	593560	584610	1397400	6.G2/M	+	NA	+	NA	NA	+	NA	NA
SEPSECS	Q9HD40	O-phosphoseryl-tRNA(Sec) selenium transferase	320210	566080	460400	394540	409260	305900	230830	1.G1	+	NA	+	NA	NA	NA	NA	NA
NOP10	Q9NPE3	H/ACA ribonucleoprotein complex subunit 3	25488000	44225000	51114000	41311000	33663000	29735000	25341000	2.G1/S	+	NA	+	NA	NA	NA	NA	NA
CHST11	Q9NPF2	Carbohydrate sulfotransferase 11	2851100	2858000	2583000	1650400	1414500	2362800	2905200	7. G2/M/G1	+	NA	+	NA	NA	NA	NA	NA
IL1RAP	Q9NPH3	Interleukin-1 receptor accessory protein	367060	477210	518770	442200	340820	449630	234610	2.G1/S	+	NA	+	+	+	NA	NA	NA
RTN4	Q9NQC3	Reticulon-4	3570200	1235200	3852600	4167900	6209200	4289900	4711000	4.S/G2	+	NA	+	+	NA	NA	NA	NA
INCENP	Q9NQS7	Inner centromere protein	30387000	18030000	21077000	33219000	52589000	55045000	55488000	6.G2/M	+	NA	+	+	NA	NA	+	NA
ANLN	Q9NQW6	Actin-binding protein anillin	16462000	9440000	12854000	21203000	32184000	41299000	36304000	5.S/G2	+	NA	+	+	NA	+	NA	NA
SDR39U1	Q9NRG7	Epimerase family protein SDR39U1	4785100	4191500	6419500	4884100	5944900	7204100	8965400	6.G2/M	+	NA	NA	NA	NA	NA	NA	NA
YAE1D1	Q9NRH1	Yae1 domain-containing protein 1	473410	112590	242760	338980	422010	648790	716660	6.G2/M	+	NA	+	NA	NA	NA	NA	NA
METTL5	Q9NRN9	Methyltransferase-like protein 5	3196100	2372300	2558500	2727700	2629800	3833200	4844500	6.G2/M	+	NA	+	NA	NA	NA	NA	NA
GPATCH2	Q9NW75	G patch domain-containing protein 2	474140	348440	390800	536120	626530	350630	295180	4.S/G2	NA	NA	+	NA	NA	NA	NA	NA
RMND1	Q9NWS8	Required for meiotic nuclear division protein 1 homolog	2980800	7508200	6082900	4165700	3955300	3667100	4265700	1.G1	+	NA	+	NA	NA	NA	NA	NA
ASB6	Q9NWX5	Ankyrin repeat and SOCS box protein 6	537880	532330	389990	540550	763400	827840	596000	5.S/G2	+	NA	+	NA	NA	NA	NA	NA
TXNL4B	Q9NX01	Thioredoxin-like protein 4B	788050	825950	743650	637960	457750	764900	1647600	6.G2/M	+	NA	+	NA	NA	NA	NA	NA
SDHAF2	Q9NX18	Succinate dehydrogenase assembly factor 2, mitochondrial	1604100	858100	1045100	1114200	1454500	1588000	799850	5.S/G2	+	NA	+	NA	NA	NA	NA	NA
CHCHD8	Q9NYJ1	Coiled-coil-helix-coiled-coil-helix domain-containing protein 8	2063700	4312700	5285100	7072300	1950200	1969600	589380	3.S	NA	NA	NA	NA	NA	NA	NA	NA
GTSE1	Q9NYZ3	G2 and S phase-expressed protein 1	1676100	917860	1007500	1048900	1925300	2609000	2900600	6.G2/M	+	+	+	+	NA	NA	NA	NA
RAI14	Q9P0K7	Ankycorbin	11174000	6035500	6985400	6123200	7919200	15084000	25473000	6.G2/M	+	+	+	+	NA	NA	NA	NA
H2AFY2	Q9P0M6	Core histone macro-H2A.2	2516700	1193800	896640	1287500	930520	2713600	2595700	5.S/G2	+	NA	+	NA	NA	NA	NA	NA
HMG20B	Q9P0W2	SWI/SNF-related matrix-associated actin-dependent regulator of chromatin subfamily E member 1-related	682930	1018800	646470	484980	857580	915280	1021700	6.G2/M	+	NA	+	NA	NA	NA	NA	NA
METTL1	Q9UBP6	tRNA (guanine-N(7)-)-methyltransferase	2427500	1411700	2290800	1900700	2563700	3707200	2745600	5.S/G2	+	NA	+	NA	NA	NA	NA	NA
DNAJB4	Q9UDY4	DnaJ homolog subfamily B member 4	983740	1212300	1025400	710660	736940	807300	1446100	6.G2/M	+	NA	+	NA	NA	NA	NA	NA
C19orf25	Q9UFG5	UPF0449 protein C19orf25	2012800	2339100	1286700	1316300	1001000	1331800	2467600	7. G2/M/G1	+	NA	+	NA	NA	NA	NA	NA
MTRF1L	Q9UGC7	Peptide chain release factor 1-like, mitochondrial	370680	321050	400700	535840	488620	281430	252070	3.S	+	NA	+	NA	NA	NA	NA	NA
GPN3	Q9UHW5	GPN-loop GTPase 3	2883200	4335700	2899400	2768000	1464700	2544200	3041600	7. G2/M/G1	NA	NA	+	NA	+	NA	NA	NA
TPX2	Q9ULW0	Targeting protein for Xklp2	44083000	17432000	28245000	58715000	99149000	118160000	123050000	6.G2/M	+	+	+	+	NA	NA	NA	NA
ANGEL1	Q9UNK9	Protein angel homolog 1	554360	710110	878870	1321800	1377100	996920	929540	4.S/G2	+	NA	NA	NA	NA	NA	NA	NA
SETD1B	Q9UPS6	Histone-lysine N-methyltransferase SETD1B	2187800	2322700	1692600	1387500	1152400	1808100	1678000	7. G2/M/G1	+	NA	+	+	NA	+	NA	NA
ZBTB1	Q9Y2K1	Zinc finger and BTB domain-containing protein 1	1470600	1539500	1114100	919210	1171800	1047300	2000000	6.G2/M	+	NA	+	NA	NA	NA	NA	NA
MRPS18C	Q9Y3D5	28S ribosomal protein S18c, mitochondrial	1957800	1333800	2189600	1913000	2845800	3284700	2359900	5.S/G2	+	NA	NA	NA	NA	NA	NA	NA
POLR3H	Q9Y535	DNA-directed RNA polymerase III subunit RPC8	1617500	905270	1238600	1811300	1590600	1817200	1998900	6.G2/M	NA	NA	NA	NA	NA	NA	NA	NA
UBIAD1	Q9Y5Z9	UbiA prenyltransferase domain-containing protein 1	1327300	710130	1149700	1137100	1629700	1962300	2131900	6.G2/M	+	NA	+	+	NA	NA	NA	NA
GMEB1	Q9Y692	Glucocorticoid modulatory element-binding protein 1	500770	1269400	995610	853940	656740	634720	803260	1.G1	+	NA	NA	NA	NA	NA	NA	NA
TACC3	Q9Y6A5	Transforming acidic coiled-coil-containing protein 3	45176000	22004000	32629000	45778000	71396000	71377000	65956000	4.S/G2	+	+	+	+	NA	+	NA	NA
ITIH4	B7ZKJ8	Inter-alpha-trypsin inhibitor heavy chain H4;70 kDa inter-alpha-trypsin inhibitor heavy chain H4;35 kDa inter-alpha-trypsin inhibitor heavy chain H4	3594500	3409400	2710400	4258100	5633600	4664500	2938900	4.S/G2	+	NA	+	+	NA	+	NA	NA
RYR3	Q15413	Ryanodine receptor 3	1840100	1906200	1583900	1891700	3173000	3111900	3256900	6.G2/M	+	NA	+	+	NA	NA	NA	NA
NRG2	O14511	Pro-neuregulin-2, membrane-bound isoform;Neuregulin-2	859500	512450	887480	759700	1027000	1139800	1221300	6.G2/M	+	NA	+	+	+	NA	NA	NA
MYL3;MYL1	P08590	Myosin light chain 3	17769000	18476000	18356000	23428000	27107000	14500000	13020000	4.S/G2	+	NA	NA	NA	NA	NA	NA	NA
LAMA2	P24043	Laminin subunit alpha-2	4826600	3265300	7601300	6311900	4999300	6464700	10466000	6.G2/M	+	+	+	+	+	+	NA	NA
ZC3H6	P61129	Zinc finger CCCH domain-containing protein 6	2864200	2356500	6787100	4618400	5953200	8629500	10822000	6.G2/M	+	+	+	NA	NA	NA	NA	NA
ZFHX3	Q15911	Zinc finger homeobox protein 3	13117000	10649000	4518700	7992500	13411000	15512000	10761000	5.S/G2	+	NA	+	+	NA	+	NA	+
FAM75E1	Q6ZUB1	Protein FAM75E1	1467900	646120	567770	1243400	1319500	1685600	1248800	5.S/G2	+	NA	+	NA	NA	NA	NA	NA
HIST3H2A	Q7L7L0	Histone H2A type 3	66053000	60214000	53819000	69370000	97227000	58979000	154570000	6.G2/M	+	NA	+	NA	NA	NA	NA	NA
MICAL3	Q7RTP6	Protein-methionine sulfoxide oxidase MICAL3	1869100	999600	879880	2824400	3197300	5083700	1766800	5.S/G2	+	+	+	+	NA	+	NA	NA
ABCA12	Q86UK0	ATP-binding cassette sub-family A member 12	1046100	584420	404930	1103200	2148600	6818500	8724800	6.G2/M	+	NA	+	NA	NA	+	NA	NA
DYNC2H1	Q8NCM8	Cytoplasmic dynein 2 heavy chain 1	1721600	1088400	844730	1011000	453480	1226300	1876700	6.G2/M	+	NA	+	+	NA	+	NA	NA
CYTH2;CYTH3;CYTH1	Q99418	Cytohesin-2	508840	459690	322480	459210	190020	314720	763770	6.G2/M	+	NA	+	NA	NA	NA	NA	NA
KIAA1731	Q9C0D2	Centrosomal protein KIAA1731	407730	193210	276180	477310	739820	1228200	694720	5.S/G2	+	+	+	+	NA	+	NA	NA
