# Supplementary material for: A proteomic chronology of gene expression through the cell cycle in human myeloid leukemia cells
Source: eLife. 2014 Mar 4;3:e01630. doi: 10.7554/eLife.01630 (PMC3936288; doi:10.7554/eLife.01630)
Supplement: Supplementary file 4. — This file summarizes the ∼2700 phosphopeptides identified and quantified in asynchronous NB4 cells and in the fractions produced by elutriation, and includes the following data for each phosphopeptide identification: protein and gene identifiers, protein descriptions, the phosphopeptide sequence, localization scores and probabilities, posterior error probabilities (PEPs), the Andromeda search scores, the mass error, and the extracted ion chromatogram (XIC) intensity. DOI: http://dx.doi.org/10.7554/eLife.01630.024 [file elife01630s004.txt]

Proteins	Protein	Protein.names	Gene.names	Fasta.headers	PEP	Score	Score.for.localization	Score.F0	Score.F1	Score.F2	Score.F3	Score.F4	Score.F5	Score.F6	Amino.acid	Modified.sequence	Phospho..STY..Probabilities	Mass.error..ppm.	Intensity.F0	Intensity.F1	Intensity.F2	Intensity.F3	Intensity.F4	Intensity.F5	Intensity.F6
A0AVK6;B5MEH2;E9PP48;E9PMT9	A0AVK6	Transcription factor E2F8	E2F8;E2F8;E2F8;E2F8	>sp|A0AVK6|E2F8_HUMAN Transcription factor E2F8 OS=Homo sapiens GN=E2F8 PE=1 SV=1;>tr|B5MEH2|B5MEH2_HUMAN Transcription factor E2F8 OS=Homo sapiens GN=E2F8 PE=3 SV=1;>tr|E9PP48|E9PP48_HUMAN Transcription factor E2F8 OS=Homo sapiens GN=E2F8 PE=3 SV=1;>tr|E9	0.00500833	66.022	66.022	NA	NA	NA	66.022	NA	NA	NA	S	_DCIHEHLS(ph)GDEFEK_	DCIHEHLS(1)GDEFEK	-0.049907	6918700	2673300	7335700	13363000	12625000	7958700	7312000
A0FGR8-2;A0FGR8-5;F2Z3K9;A6NFV7;A0FGR8-6;H7BXI1	H7BXI1		ESYT2;ESYT2;ESYT2	>sp|A0FGR8-2|ESYT2_HUMAN Isoform 2 of Extended synaptotagmin-2 OS=Homo sapiens GN=ESYT2;>sp|A0FGR8-5|ESYT2_HUMAN Isoform 5 of Extended synaptotagmin-2 OS=Homo sapiens GN=ESYT2;>tr|F2Z3K9|F2Z3K9_HUMAN Extended synaptotagmin-2 OS=Homo sapiens GN=ESYT2 PE=4 S	0.00119481	141.6	101.92	NA	NA	NA	NA	101.92	100.45	141.6	S	_SSSSLLAS(ph)PGHISVK_	S(0.007)S(0.007)S(0.001)S(0.001)LLAS(0.984)PGHISVK	-0.63408	975470	0	549860	268290	447830	999780	598200
A0JLT2	A0JLT2	Mediator of RNA polymerase II transcription subunit 19	MED19	>sp|A0JLT2|MED19_HUMAN Mediator of RNA polymerase II transcription subunit 19 OS=Homo sapiens GN=MED19 PE=1 SV=2	0.000419649	68.361	68.361	NA	NA	68.361	NA	NA	NA	NA	S	_NRHS(ph)PDHPGMGSSQASSSSSLR_	NRHS(0.999)PDHPGMGS(0.001)SQASSSSSLR	0.13832	0	20061000	22585000	6301500	1406600	0	0
P35611-3;P35611;E7ENY0;A2A3N8;E7EV99;P35611-2;Q86XM2;Q96D30;D6RF25;D6RAH3;D6RJE2	P35611-3	Alpha-adducin	ADD1;ADD1;ADD1;ADD1;ADD1;ADD1;ADD1;ADD1;ADD1	>sp|P35611-3|ADDA_HUMAN Isoform 3 of Alpha-adducin OS=Homo sapiens GN=ADD1;>sp|P35611|ADDA_HUMAN Alpha-adducin OS=Homo sapiens GN=ADD1 PE=1 SV=2;>tr|E7ENY0|E7ENY0_HUMAN Alpha-adducin OS=Homo sapiens GN=ADD1 PE=4 SV=1;>tr|A2A3N8|A2A3N8_HUMAN Adducin 1 (Alph	0.000345463	152.94	111.78	144.97	152.94	109.04	116.96	131.82	124.46	123.08	S	_AAVVTS(ph)PPPTTAPHK_	AAVVT(0.007)S(0.991)PPPT(0.001)T(0.001)APHK	0.37349	1997800	2973000	2696800	2101600	1384200	1778400	1731000
P35611-3;P35611;E7ENY0;A2A3N8;E7EV99;P35611-2;Q86XM2;H0Y9H2	P35611-3	Alpha-adducin	ADD1;ADD1;ADD1;ADD1;ADD1;ADD1	>sp|P35611-3|ADDA_HUMAN Isoform 3 of Alpha-adducin OS=Homo sapiens GN=ADD1;>sp|P35611|ADDA_HUMAN Alpha-adducin OS=Homo sapiens GN=ADD1 PE=1 SV=2;>tr|E7ENY0|E7ENY0_HUMAN Alpha-adducin OS=Homo sapiens GN=ADD1 PE=4 SV=1;>tr|A2A3N8|A2A3N8_HUMAN Adducin 1 (Alph	0.000161309	187.97	135.02	NA	NA	135.02	187.97	136.39	39.288	41.912	S	_GDEASEEGQN(de)GS(ph)SPK_	GDEASEEGQNGS(0.553)S(0.447)PK	0.22375	1043400	673860	1260100	1105100	1192100	517710	0
P35611-3;P35611;E7ENY0;A2A3N8;E7EV99;P35611-2;Q86XM2;H0Y9H2	P35611-3	Alpha-adducin	ADD1;ADD1;ADD1;ADD1;ADD1;ADD1	>sp|P35611-3|ADDA_HUMAN Isoform 3 of Alpha-adducin OS=Homo sapiens GN=ADD1;>sp|P35611|ADDA_HUMAN Alpha-adducin OS=Homo sapiens GN=ADD1 PE=1 SV=2;>tr|E7ENY0|E7ENY0_HUMAN Alpha-adducin OS=Homo sapiens GN=ADD1 PE=4 SV=1;>tr|A2A3N8|A2A3N8_HUMAN Adducin 1 (Alph	0.000161309	187.97	163.64	167.32	163.64	113.25	187.97	136.39	169.04	112.74	S	_GDEASEEGQN(de)GSS(ph)PK_	GDEASEEGQNGS(0.006)S(0.994)PK	-1.5131	3825200	1970900	2601100	4003100	2215700	2280100	837490
P35611-3;P35611;E7ENY0;A2A3N8;E7EV99;P35611-2;Q86XM2;H0Y9H2;H0YG19	P35611-3	Alpha-adducin	ADD1;ADD1;ADD1;ADD1;ADD1;ADD1;ADD1	>sp|P35611-3|ADDA_HUMAN Isoform 3 of Alpha-adducin OS=Homo sapiens GN=ADD1;>sp|P35611|ADDA_HUMAN Alpha-adducin OS=Homo sapiens GN=ADD1 PE=1 SV=2;>tr|E7ENY0|E7ENY0_HUMAN Alpha-adducin OS=Homo sapiens GN=ADD1 PE=4 SV=1;>tr|A2A3N8|A2A3N8_HUMAN Adducin 1 (Alph	2.49845e-18	120.39	120.39	54.764	82.709	NA	NA	75.463	120.39	NA	S	_(gl)QKGS(ph)EENLDEAREQK_	QKGS(1)EENLDEAREQK	0.44942	44049000	17434000	16465000	14080000	24674000	106610000	2559400
P35611-3;P35611;E7ENY0;A2A3N8;E7EV99;P35611-2;Q86XM2;H0Y9H2;Q96D30	P35611-3	Alpha-adducin	ADD1;ADD1;ADD1;ADD1;ADD1;ADD1;ADD1	>sp|P35611-3|ADDA_HUMAN Isoform 3 of Alpha-adducin OS=Homo sapiens GN=ADD1;>sp|P35611|ADDA_HUMAN Alpha-adducin OS=Homo sapiens GN=ADD1 PE=1 SV=2;>tr|E7ENY0|E7ENY0_HUMAN Alpha-adducin OS=Homo sapiens GN=ADD1 PE=4 SV=1;>tr|A2A3N8|A2A3N8_HUMAN Adducin 1 (Alph	0.000316239	171.5	154.51	138.09	45.885	171.5	NA	NA	154.51	NA	S	_SPGS(ph)PVGEGTGSPPK_	SPGS(1)PVGEGTGSPPK	-0.23393	75043000	23190000	26058000	20987000	35810000	30254000	23483000
A2A3R5;P62753	P62753	40S ribosomal protein S6;40S ribosomal protein S6	RPS6;RPS6	>tr|A2A3R5|A2A3R5_HUMAN 40S ribosomal protein S6 OS=Homo sapiens GN=RPS6 PE=3 SV=1;>sp|P62753|RS6_HUMAN 40S ribosomal protein S6 OS=Homo sapiens GN=RPS6 PE=1 SV=1	0.00137694	92.8	92.8	92.8	NA	66.436	NA	NA	NA	85.473	S	_RRRLS(ph)SLRASTSK_	RRRLS(0.872)S(0.126)LRAS(0.001)T(0.001)SK	-0.27509	506240000	61581000	639200	810210	592720	599270	182210000
A2A3R5;P62753	P62753	40S ribosomal protein S6;40S ribosomal protein S6	RPS6;RPS6	>tr|A2A3R5|A2A3R5_HUMAN 40S ribosomal protein S6 OS=Homo sapiens GN=RPS6 PE=3 SV=1;>sp|P62753|RS6_HUMAN 40S ribosomal protein S6 OS=Homo sapiens GN=RPS6 PE=1 SV=1	0.00137694	127.32	127.32	NA	NA	66.436	NA	127.32	91.657	85.473	S	_LSS(ph)LRAS(ph)TSK_	LSS(1)LRAS(0.908)T(0.038)S(0.054)K	-0.58916	257240000	63495000	3191200	810210	3969000	138940000	185840000
A2RRP1;A2RRP1-2	A2RRP1	Neuroblastoma-amplified sequence	NBAS	>sp|A2RRP1|NBAS_HUMAN Neuroblastoma-amplified sequence OS=Homo sapiens GN=NBAS PE=1 SV=2;>sp|A2RRP1-2|NBAS_HUMAN Isoform 2 of Neuroblastoma-amplified sequence OS=Homo sapiens GN=NBAS	1.01088e-29	249.38	225.34	225.34	179.58	172.75	249.38	121.39	183.56	231.89	S	_AGEEDEGEEDS(ph)DSDYEISAK_	AGEEDEGEEDS(0.996)DS(0.004)DYEISAK	0.48501	290660	0	160110	141780	112810	170930	131610
G3V557;A6NC05	G3V557	Glutaredoxin-like protein C5orf63	C5orf63;C5orf63	>tr|G3V557|G3V557_HUMAN Glutaredoxin-like protein C5orf63 OS=Homo sapiens GN=C5orf63 PE=4 SV=1;>sp|A6NC05|YD286_HUMAN Glutaredoxin-like protein C5orf63 OS=Homo sapiens GN=C5orf63 PE=3 SV=2	0.00242404	96.113	90.913	NA	NA	96.113	NA	NA	90.913	NA	S	_(ac)LWFQGN(de)S(ph)M(ox)Q(de)LAR_	LWFQGNS(1)MQLAR	0.80254	0	0	59395	61111	0	63356	0
A6NDY9;P21333;P21333-2;Q5HY54	P21333	Filamin-A	FLNA;FLNA;FLNA	>tr|A6NDY9|A6NDY9_HUMAN Filamin A OS=Homo sapiens GN=FLNA PE=2 SV=4;>sp|P21333|FLNA_HUMAN Filamin-A OS=Homo sapiens GN=FLNA PE=1 SV=4;>sp|P21333-2|FLNA_HUMAN Isoform 2 of Filamin-A OS=Homo sapiens GN=FLNA;>tr|Q5HY54|Q5HY54_HUMAN Filamin-A OS=Homo sapiens G	0.00072396	142.43	142.43	NA	NA	NA	NA	NA	NA	142.43	S	_AFGPGLQGGSAGS(ph)PAR_	AFGPGLQGGS(0.005)AGS(0.995)PAR	-0.55992	724130	816300	347580	282330	189120	676210	485020
A6NEM2;P51610;P51610-2;P51610-3	A6NEM2	Host cell factor 1;HCF N-terminal chain 1;HCF N-terminal chain 2;HCF N-terminal chain 3;HCF N-terminal chain 4;HCF N-terminal chain 5;HCF N-terminal chain 6;HCF C-terminal chain 1;HCF C-terminal chain 2;HCF C-terminal chain 3;HCF C-terminal chain 4;HCF C-terminal chain 5;HCF C-terminal chain 6	HCFC1;HCFC1	>tr|A6NEM2|A6NEM2_HUMAN HCF C-terminal chain 6 OS=Homo sapiens GN=HCFC1 PE=4 SV=2;>sp|P51610|HCFC1_HUMAN Host cell factor 1 OS=Homo sapiens GN=HCFC1 PE=1 SV=2;>sp|P51610-2|HCFC1_HUMAN Isoform 2 of Host cell factor 1 OS=Homo sapiens GN=HCFC1;>sp|P51610-3|HC	0.000211309	131.96	131.96	131.96	NA	NA	NA	NA	100.4	NA	S	_(ac)ASAVS(ph)PANLPAVLLQPR_	AS(0.001)AVS(0.999)PANLPAVLLQPR	0.52076	323400	0	0	0	0	221110	0
A6NEM2;P51610;P51610-2	A6NEM2	Host cell factor 1;HCF N-terminal chain 1;HCF N-terminal chain 2;HCF N-terminal chain 3;HCF N-terminal chain 4;HCF N-terminal chain 5;HCF N-terminal chain 6;HCF C-terminal chain 1;HCF C-terminal chain 2;HCF C-terminal chain 3;HCF C-terminal chain 4;HCF C-terminal chain 5;HCF C-terminal chain 6	HCFC1;HCFC1	>tr|A6NEM2|A6NEM2_HUMAN HCF C-terminal chain 6 OS=Homo sapiens GN=HCFC1 PE=4 SV=2;>sp|P51610|HCFC1_HUMAN Host cell factor 1 OS=Homo sapiens GN=HCFC1 PE=1 SV=2;>sp|P51610-2|HCFC1_HUMAN Isoform 2 of Host cell factor 1 OS=Homo sapiens GN=HCFC1	1.8325e-07	156.52	156.52	NA	NA	NA	NA	NA	NA	156.52	S	_TITLVKS(ph)PISVPGGSALISNLGK_	TITLVKS(1)PISVPGGSALISNLGK	0.70234	89347	0	165030	101830	26357	85985	388790
A6NFI3	A6NFI3	Zinc finger protein 316	ZNF316	>sp|A6NFI3|ZN316_HUMAN Zinc finger protein 316 OS=Homo sapiens GN=ZNF316 PE=1 SV=1	0.00135354	188.39	188.39	NA	NA	188.39	NA	NA	NA	39.63	S	_GGDAKS(ph)PVLQEK_	GGDAKS(1)PVLQEK	-1.7529	0	0	701030	0	0	0	0
A6NG64;Q9H2I8	A6NG64	Leucine-rich repeat-containing protein C10orf11	C10orf11;C10orf11	>tr|A6NG64|A6NG64_HUMAN Leucine-rich repeat-containing protein C10orf11 OS=Homo sapiens GN=C10orf11 PE=4 SV=1;>sp|Q9H2I8|CJ011_HUMAN Leucine-rich repeat-containing protein C10orf11 OS=Homo sapiens GN=C10orf11 PE=1 SV=1	0.00282419	141.85	141.85	NA	138.55	107.74	135.14	99.927	141.85	NA	S	_ASSEDVASS(ph)PER_	ASSEDVAS(0.03)S(0.97)PER	-0.67346	895750	768520	1077000	976850	530510	1057900	0
Q92733;A6NG79;E9PGC6	Q92733	Proline-rich protein PRCC	PRCC;PRCC;PRCC	>sp|Q92733|PRCC_HUMAN Proline-rich protein PRCC OS=Homo sapiens GN=PRCC PE=1 SV=1;>tr|A6NG79|A6NG79_HUMAN Proline-rich protein PRCC OS=Homo sapiens GN=PRCC PE=4 SV=1;>tr|E9PGC6|E9PGC6_HUMAN Proline-rich protein PRCC OS=Homo sapiens GN=PRCC PE=4 SV=1	0.00371098	106.6	106.6	106.6	93.226	91.475	NA	NA	NA	NA	S	_IAAPELHKGDS(ph)DS(ph)EEDEPTK_	IAAPELHKGDS(1)DS(1)EEDEPTK	0.14669	1899700	747180	1367600	2187000	952590	1216100	218960
Q92733;A6NG79;E9PGC6	Q92733	Proline-rich protein PRCC	PRCC;PRCC;PRCC	>sp|Q92733|PRCC_HUMAN Proline-rich protein PRCC OS=Homo sapiens GN=PRCC PE=1 SV=1;>tr|A6NG79|A6NG79_HUMAN Proline-rich protein PRCC OS=Homo sapiens GN=PRCC PE=4 SV=1;>tr|E9PGC6|E9PGC6_HUMAN Proline-rich protein PRCC OS=Homo sapiens GN=PRCC PE=4 SV=1	0.00371098	106.93	106.6	106.93	93.226	91.475	NA	NA	NA	NA	S	_IAAPELHKGDS(ph)DS(ph)EEDEPTK_	IAAPELHKGDS(1)DS(1)EEDEPTK	0.14669	2332500	990810	1946200	2412700	1183200	1519000	347090
Q92733;A6NG79;E9PGC6	Q92733	Proline-rich protein PRCC	PRCC;PRCC;PRCC	>sp|Q92733|PRCC_HUMAN Proline-rich protein PRCC OS=Homo sapiens GN=PRCC PE=1 SV=1;>tr|A6NG79|A6NG79_HUMAN Proline-rich protein PRCC OS=Homo sapiens GN=PRCC PE=4 SV=1;>tr|E9PGC6|E9PGC6_HUMAN Proline-rich protein PRCC OS=Homo sapiens GN=PRCC PE=4 SV=1	5.73693e-15	216.26	216.26	NA	NA	NA	NA	NA	NA	216.26	S	_KPSDGS(ph)PDTKPSR_	KPSDGS(1)PDTKPSR	1.1342	0	0	0	59219	0	0	290290
A6NJT0	A6NJT0	Homeobox protein unc-4 homolog	UNCX	>sp|A6NJT0|UNC4_HUMAN Homeobox protein unc-4 homolog OS=Homo sapiens GN=UNCX PE=2 SV=1	0.00815351	64.723	64.723	64.723	NA	NA	NA	NA	NA	NA	S	_ASPFSVES(ph)LLSDSPPRRK_	ASPFSVES(0.359)LLS(0.359)DS(0.283)PPRRK	-0.60922	0	0	0	0	0	0	0
A6NJT0	A6NJT0	Homeobox protein unc-4 homolog	UNCX	>sp|A6NJT0|UNC4_HUMAN Homeobox protein unc-4 homolog OS=Homo sapiens GN=UNCX PE=2 SV=1	0.00815351	64.723	64.723	64.723	NA	NA	NA	NA	NA	NA	S	_ASPFSVES(ph)LLSDSPPRRK_	ASPFSVES(0.359)LLS(0.359)DS(0.283)PPRRK	-0.60922	0	0	0	0	0	0	0
A6NJT0	A6NJT0	Homeobox protein unc-4 homolog	UNCX	>sp|A6NJT0|UNC4_HUMAN Homeobox protein unc-4 homolog OS=Homo sapiens GN=UNCX PE=2 SV=1	1.36825e-13	214.59	206.21	206.21	181.34	214.59	150.23	186.15	145.52	174.02	S	_ASPFSVESLLSDS(ph)PPR_	ASPFSVESLLSDS(1)PPR	0.037923	22072000	22812000	24497000	28290000	47177000	30863000	49763000
A6NJT0	A6NJT0	Homeobox protein unc-4 homolog	UNCX	>sp|A6NJT0|UNC4_HUMAN Homeobox protein unc-4 homolog OS=Homo sapiens GN=UNCX PE=2 SV=1	1.81681e-05	189.62	189.62	189.62	159.16	169.8	143.36	NA	132.64	181.35	S	_RS(ph)PDAVASPGAPAPAPAPFR_	RS(1)PDAVASPGAPAPAPAPFR	0.39882	2229800	2804200	2937300	2531500	1119700	2420000	1281200
A6NKJ2;F8W8M4;O14639-2;A6NCD9;Q5T6N4;O14639;F8WAB0;Q5T6N2;F8WAB1;H0Y3K7;Q5JVV3;O14639-5;O14639-3;O14639-4;F6XFR5;H0Y7N6	A6NKJ2	Actin-binding LIM protein 1	ABLIM1;ABLIM1;ABLIM1;ABLIM1;ABLIM1;ABLIM1;ABLIM1;ABLIM1;ABLIM1;ABLIM1;ABLIM1;ABLIM1	>tr|A6NKJ2|A6NKJ2_HUMAN Actin-binding LIM protein 1 OS=Homo sapiens GN=ABLIM1 PE=4 SV=3;>tr|F8W8M4|F8W8M4_HUMAN Actin-binding LIM protein 1 OS=Homo sapiens GN=ABLIM1 PE=4 SV=1;>sp|O14639-2|ABLM1_HUMAN Isoform 2 of Actin-binding LIM protein 1 OS=Homo sapien	0.00128077	139.29	139.29	102.73	100.4	NA	NA	139.29	NA	NA	S	_STS(ph)QGSINSPVYSR_	S(0.018)T(0.164)S(0.818)QGSINSPVYSR	1.1895	503310	497420	276270	271920	302390	122740	0
A6NKT7;O14715;Q99666;P49792;E9PGT0;Q7Z3J3	P49792	RanBP2-like and GRIP domain-containing protein 3;RANBP2-like and GRIP domain-containing protein 8;RANBP2-like and GRIP domain-containing protein 5/6;E3 SUMO-protein ligase RanBP2;Putative peptidyl-prolyl cis-trans isomerase;RanBP2-like and GRIP domain-containing protein 4	RGPD3;RGPD8;RGPD5;RANBP2;RANBP2;RGPD4	>sp|A6NKT7|RGPD3_HUMAN RanBP2-like and GRIP domain-containing protein 3 OS=Homo sapiens GN=RGPD3 PE=2 SV=2;>sp|O14715|RGPD8_HUMAN RANBP2-like and GRIP domain-containing protein 8 OS=Homo sapiens GN=RGPD8 PE=1 SV=2;>sp|Q99666|RGPD5_HUMAN RANBP2-like and GRI	0.00236004	97.384	97.384	NA	NA	NA	NA	89.557	NA	97.384	S	_EDALDDSVSSSSVHASPLAS(ph)SPVRK_	EDALDDSVSSSSVHASPLAS(0.5)S(0.5)PVRK	-1.2463	0	0	2300200	0	0	0	818920
A6NKT7;O14715;Q99666;P49792;E9PGT0;Q7Z3J3	P49792	RanBP2-like and GRIP domain-containing protein 3;RANBP2-like and GRIP domain-containing protein 8;RANBP2-like and GRIP domain-containing protein 5/6;E3 SUMO-protein ligase RanBP2;Putative peptidyl-prolyl cis-trans isomerase;RanBP2-like and GRIP domain-containing protein 4	RGPD3;RGPD8;RGPD5;RANBP2;RANBP2;RGPD4	>sp|A6NKT7|RGPD3_HUMAN RanBP2-like and GRIP domain-containing protein 3 OS=Homo sapiens GN=RGPD3 PE=2 SV=2;>sp|O14715|RGPD8_HUMAN RANBP2-like and GRIP domain-containing protein 8 OS=Homo sapiens GN=RGPD8 PE=1 SV=2;>sp|Q99666|RGPD5_HUMAN RANBP2-like and GRI	0.00236004	97.384	90.062	NA	90.062	NA	NA	89.557	NA	97.384	S	_EDALDDSVSSSSVHASPLASS(ph)PVRK_	EDALDDSVS(0.001)S(0.001)SS(0.002)VHASPLAS(0.224)S(0.773)PVRK	0.547	2183100	634400	2300200	2301400	0	1996200	818920
A6NLC8	A6NLC8	Putative TAF11-like protein ENSP00000332601		>sp|A6NLC8|YE016_HUMAN Putative TAF11-like protein ENSP00000332601 OS=Homo sapiens PE=3 SV=2	0.00843195	81.92	62.924	46.069	81.92	NA	NA	80.69	51.875	62.924	S	_MT(ph)T(ph)LLSAM(ox)S(ph)EEQ(de)LSR_	MT(0.715)T(0.659)LLS(0.659)AMS(0.966)EEQLSR	-1.4529	501610	154360	0	0	242730	286690	179740
F5H7I1;O60879;C9J6U3;O60879-3;A6NML8;O60879-2	F5H7I1	Protein diaphanous homolog 2	DIAPH2;DIAPH2;DIAPH2;DIAPH2	>tr|F5H7I1|F5H7I1_HUMAN Protein diaphanous homolog 2 OS=Homo sapiens GN=DIAPH2 PE=4 SV=1;>sp|O60879|DIAP2_HUMAN Protein diaphanous homolog 2 OS=Homo sapiens GN=DIAPH2 PE=1 SV=1;>tr|C9J6U3|C9J6U3_HUMAN Protein diaphanous homolog 2 OS=Homo sapiens GN=DIAPH2	0.000660658	41.133	41.133	41.133	NA	NA	35.923	NA	NA	NA	S	_PLIQ(de)HPIDS(ph)Q(de)VAMSEFPAAQPLYDERSLNLSEK_	PLIQHPIDS(0.477)QVAMS(0.508)EFPAAQPLY(0.008)DERS(0.005)LNLS(0.002)EK	-0.41819	0	0	0	0	0	0	0
F5H7I1;O60879;C9J6U3;O60879-3;A6NML8;O60879-2	F5H7I1	Protein diaphanous homolog 2	DIAPH2;DIAPH2;DIAPH2;DIAPH2	>tr|F5H7I1|F5H7I1_HUMAN Protein diaphanous homolog 2 OS=Homo sapiens GN=DIAPH2 PE=4 SV=1;>sp|O60879|DIAP2_HUMAN Protein diaphanous homolog 2 OS=Homo sapiens GN=DIAPH2 PE=1 SV=1;>tr|C9J6U3|C9J6U3_HUMAN Protein diaphanous homolog 2 OS=Homo sapiens GN=DIAPH2	0.000660658	41.133	37.172	41.133	NA	NA	35.923	NA	NA	37.172	S	_PLIQHPIDSQVAMS(ph)EFPAAQ(de)PLYDERSLN(de)LSEK_	PLIQHPIDS(0.166)QVAMS(0.804)EFPAAQPLY(0.01)DERS(0.01)LNLS(0.01)EK	-0.75529	247600000	0	20578000	78349000	163800000	84526000	297630000
A6NNK5;Q12888-2;Q12888;F8VY86	Q12888-2	Tumor suppressor p53-binding protein 1	TP53BP1;TP53BP1;TP53BP1	>tr|A6NNK5|A6NNK5_HUMAN Tumor suppressor p53-binding protein 1 OS=Homo sapiens GN=TP53BP1 PE=4 SV=2;>sp|Q12888-2|TP53B_HUMAN Isoform 2 of Tumor suppressor p53-binding protein 1 OS=Homo sapiens GN=TP53BP1;>sp|Q12888|TP53B_HUMAN Tumor suppressor p53-binding	0.00392816	51.539	51.539	NA	NA	51.539	NA	NA	NA	NA	S	_ASSLHRT(ph)SSGTSLSAMHSSGSSGK_	AS(0.006)S(0.076)LHRT(0.254)S(0.254)S(0.254)GT(0.069)S(0.069)LS(0.017)AMHSSGSSGK	-0.084941	0	0	0	0	0	0	0
A6NNK5;Q12888-2;Q12888;F8VY86	Q12888-2	Tumor suppressor p53-binding protein 1	TP53BP1;TP53BP1;TP53BP1	>tr|A6NNK5|A6NNK5_HUMAN Tumor suppressor p53-binding protein 1 OS=Homo sapiens GN=TP53BP1 PE=4 SV=2;>sp|Q12888-2|TP53B_HUMAN Isoform 2 of Tumor suppressor p53-binding protein 1 OS=Homo sapiens GN=TP53BP1;>sp|Q12888|TP53B_HUMAN Tumor suppressor p53-binding	0.00392816	51.539	51.539	NA	NA	51.539	NA	NA	NA	NA	S	_ASSLHRT(ph)SSGTSLSAMHSSGSSGK_	AS(0.006)S(0.076)LHRT(0.254)S(0.254)S(0.254)GT(0.069)S(0.069)LS(0.017)AMHSSGSSGK	-0.084941	0	0	0	0	0	0	0
A6NNK5;Q12888-2;Q12888;F8VY86;C9JXV0	Q12888-2	Tumor suppressor p53-binding protein 1	TP53BP1;TP53BP1;TP53BP1;TP53BP1	>tr|A6NNK5|A6NNK5_HUMAN Tumor suppressor p53-binding protein 1 OS=Homo sapiens GN=TP53BP1 PE=4 SV=2;>sp|Q12888-2|TP53B_HUMAN Isoform 2 of Tumor suppressor p53-binding protein 1 OS=Homo sapiens GN=TP53BP1;>sp|Q12888|TP53B_HUMAN Tumor suppressor p53-binding	0.00485523	155.16	155.16	155.16	135.49	NA	NA	NA	128.67	NA	S	_KN(de)GSTAVAESVAS(ph)PQK_	KNGSTAVAESVAS(1)PQK	-0.44826	244580	116180	0	0	181690	300400	0
A6NNK5;Q12888-2;Q12888;F8VY86;H7BZY0	Q12888-2	Tumor suppressor p53-binding protein 1	TP53BP1;TP53BP1;TP53BP1;TP53BP1	>tr|A6NNK5|A6NNK5_HUMAN Tumor suppressor p53-binding protein 1 OS=Homo sapiens GN=TP53BP1 PE=4 SV=2;>sp|Q12888-2|TP53B_HUMAN Isoform 2 of Tumor suppressor p53-binding protein 1 OS=Homo sapiens GN=TP53BP1;>sp|Q12888|TP53B_HUMAN Tumor suppressor p53-binding	0.00384072	76.262	76.262	NA	NA	NA	NA	76.262	NA	NA	S	_LITS(ph)EEERSPAK_	LIT(0.001)S(0.633)EEERS(0.366)PAK	-0.094862	0	0	0	0	29472000	0	0
A6NNK5;Q12888-2;Q12888;F8VY86;H7BZY0	Q12888-2	Tumor suppressor p53-binding protein 1	TP53BP1;TP53BP1;TP53BP1;TP53BP1	>tr|A6NNK5|A6NNK5_HUMAN Tumor suppressor p53-binding protein 1 OS=Homo sapiens GN=TP53BP1 PE=4 SV=2;>sp|Q12888-2|TP53B_HUMAN Isoform 2 of Tumor suppressor p53-binding protein 1 OS=Homo sapiens GN=TP53BP1;>sp|Q12888|TP53B_HUMAN Tumor suppressor p53-binding	0.000134396	125.28	125.28	123.38	90.367	92.935	83.633	96.673	125.28	65.467	S	_LITSEEERS(ph)PAK_	LITSEEERS(1)PAK	0.40826	33955000	28713000	40195000	69270000	36411000	69213000	52931000
A6NNK5;Q12888-2;Q12888;F8VY86;C9JXV0	Q12888-2	Tumor suppressor p53-binding protein 1	TP53BP1;TP53BP1;TP53BP1;TP53BP1	>tr|A6NNK5|A6NNK5_HUMAN Tumor suppressor p53-binding protein 1 OS=Homo sapiens GN=TP53BP1 PE=4 SV=2;>sp|Q12888-2|TP53B_HUMAN Isoform 2 of Tumor suppressor p53-binding protein 1 OS=Homo sapiens GN=TP53BP1;>sp|Q12888|TP53B_HUMAN Tumor suppressor p53-binding	7.80227e-17	66.097	66.097	NA	33.813	66.097	NA	NA	NA	NA	S	_MESLSSHRIDEDGENTQIEDTEPMS(ph)PVLNSK_	MESLSSHRIDEDGENTQIEDT(0.021)EPMS(0.976)PVLNS(0.003)K	1.0952	0	46293000	39553000	0	0	0	0
A6NNK5;Q12888-2;Q12888;F8VY86	Q12888-2	Tumor suppressor p53-binding protein 1	TP53BP1;TP53BP1;TP53BP1	>tr|A6NNK5|A6NNK5_HUMAN Tumor suppressor p53-binding protein 1 OS=Homo sapiens GN=TP53BP1 PE=4 SV=2;>sp|Q12888-2|TP53B_HUMAN Isoform 2 of Tumor suppressor p53-binding protein 1 OS=Homo sapiens GN=TP53BP1;>sp|Q12888|TP53B_HUMAN Tumor suppressor p53-binding	0.000230239	66.045	66.045	NA	66.045	NA	NA	NA	NA	NA	S	_MVIQGPSS(ph)PQGEAMVTDVLEDQK_	MVIQGPS(0.179)S(0.813)PQGEAMVT(0.008)DVLEDQK	-0.81715	0	29782000	0	0	0	0	0
A6NNK5;Q12888-2;Q12888;F8VY86;H7BZY0	Q12888-2	Tumor suppressor p53-binding protein 1	TP53BP1;TP53BP1;TP53BP1;TP53BP1	>tr|A6NNK5|A6NNK5_HUMAN Tumor suppressor p53-binding protein 1 OS=Homo sapiens GN=TP53BP1 PE=4 SV=2;>sp|Q12888-2|TP53B_HUMAN Isoform 2 of Tumor suppressor p53-binding protein 1 OS=Homo sapiens GN=TP53BP1;>sp|Q12888|TP53B_HUMAN Tumor suppressor p53-binding	2.59738e-05	151.42	151.42	NA	NA	NA	NA	NA	151.42	NA	S	_SNVSSPATPTASSSSS(ph)TTPTR_	SNVSSPATPTASS(0.002)S(0.04)S(0.029)S(0.655)T(0.172)T(0.081)PT(0.022)R	0.72487	196160	179230	294970	315140	224480	300150	185210
A6NNK5;Q12888-2;Q12888;F8VY86;C9JXV0	Q12888-2	Tumor suppressor p53-binding protein 1	TP53BP1;TP53BP1;TP53BP1;TP53BP1	>tr|A6NNK5|A6NNK5_HUMAN Tumor suppressor p53-binding protein 1 OS=Homo sapiens GN=TP53BP1 PE=4 SV=2;>sp|Q12888-2|TP53B_HUMAN Isoform 2 of Tumor suppressor p53-binding protein 1 OS=Homo sapiens GN=TP53BP1;>sp|Q12888|TP53B_HUMAN Tumor suppressor p53-binding	0.0027171	126.25	126.25	126.25	NA	NA	NA	NA	NA	NA	S	_STPFIVPS(ph)SPTEQEGR_	STPFIVPS(0.461)S(0.461)PT(0.077)EQEGR	0.29658	0	0	0	0	0	0	0
A6NNK5;Q12888-2;Q12888;F8VY86;C9JXV0	Q12888-2	Tumor suppressor p53-binding protein 1	TP53BP1;TP53BP1;TP53BP1;TP53BP1	>tr|A6NNK5|A6NNK5_HUMAN Tumor suppressor p53-binding protein 1 OS=Homo sapiens GN=TP53BP1 PE=4 SV=2;>sp|Q12888-2|TP53B_HUMAN Isoform 2 of Tumor suppressor p53-binding protein 1 OS=Homo sapiens GN=TP53BP1;>sp|Q12888|TP53B_HUMAN Tumor suppressor p53-binding	0.000907483	164.2	123.63	126.25	123.63	NA	124.25	NA	164.2	129.43	S	_STPFIVPSS(ph)PTEQEGR_	STPFIVPS(0.026)S(0.79)PT(0.184)EQEGR	-0.37771	0	1352900	0	2650500	0	2746200	1134000
A6NNK5;Q12888-2;Q12888;F8VY86;C9JXV0	Q12888-2	Tumor suppressor p53-binding protein 1	TP53BP1;TP53BP1;TP53BP1;TP53BP1	>tr|A6NNK5|A6NNK5_HUMAN Tumor suppressor p53-binding protein 1 OS=Homo sapiens GN=TP53BP1 PE=4 SV=2;>sp|Q12888-2|TP53B_HUMAN Isoform 2 of Tumor suppressor p53-binding protein 1 OS=Homo sapiens GN=TP53BP1;>sp|Q12888|TP53B_HUMAN Tumor suppressor p53-binding	7.16921e-06	78.413	78.413	78.413	70.453	NA	53.779	62.19	NA	NA	S	_TSEIEPKNS(ph)PEDLGLSLTGDSCK_	TSEIEPKNS(0.996)PEDLGLS(0.004)LTGDSCK	0.27593	27695000	45776000	21646000	37625000	27454000	0	25137000
A8CG34;A8CG34-2;Q96HA1;A8MXF9;Q96HA1-3;Q96HA1-2	A8CG34	Nuclear envelope pore membrane protein POM 121C;Nuclear envelope pore membrane protein POM 121	POM121C;POM121;POM121	>sp|A8CG34|P121C_HUMAN Nuclear envelope pore membrane protein POM 121C OS=Homo sapiens GN=POM121C PE=1 SV=2;>sp|A8CG34-2|P121C_HUMAN Isoform 2 of Nuclear envelope pore membrane protein POM 121C OS=Homo sapiens GN=POM121C;>sp|Q96HA1|P121A_HUMAN Nuclear enve	0.000417557	119.62	119.62	NA	NA	NA	NA	NA	119.62	NA	S	_APPTLQAETATKPQATSAPS(ph)PAPK_	APPTLQAETATKPQATSAPS(1)PAPK	0.68738	0	0	0	0	193400	655190	638720
A8K5V8;Q9NWH9;H7C3F4	Q9NWH9	SAFB-like transcription modulator	SLTM;SLTM;SLTM	>tr|A8K5V8|A8K5V8_HUMAN SAFB-like transcription modulator OS=Homo sapiens GN=SLTM PE=2 SV=1;>sp|Q9NWH9|SLTM_HUMAN SAFB-like transcription modulator OS=Homo sapiens GN=SLTM PE=1 SV=2;>tr|H7C3F4|H7C3F4_HUMAN SAFB-like transcription modulator (Fragment) OS=Ho	0.000658652	103.39	103.39	NA	100.45	103.39	55.186	NA	NA	NA	S	_S(ph)PGHMVILDQTK_	S(1)PGHMVILDQTK	0.44909	4047100	13902000	34125000	5930400	0	0	0
Q06787-2;G3V0J0;A8MQB8;Q06787-7;Q06787-4;Q06787-6;G8JLE9;F8W871;G8JL90;Q06787-8;Q06787;Q06787-3;Q06787-5	Q06787-2	Fragile X mental retardation protein 1	FMR1;FMR1;FMR1;FMR1;FMR1;FMR1	>sp|Q06787-2|FMR1_HUMAN Isoform 1 of Fragile X mental retardation protein 1 OS=Homo sapiens GN=FMR1;>tr|G3V0J0|G3V0J0_HUMAN Fragile X mental retardation 1, isoform CRA_e OS=Homo sapiens GN=FMR1 PE=4 SV=1;>tr|A8MQB8|A8MQB8_HUMAN Fragile X mental retardation	0.0110276	89.624	89.624	NA	NA	77.42	NA	NA	89.624	NA	S	_(gl)EN(de)STHFSQ(de)PNS(ph)TKVQ(de)R_	ENSTHFS(0.001)QPNS(0.5)T(0.5)KVQR	0.84288	0	0	0	0	0	0	0
A8MWU4;Q9UMZ2-3;Q9UMZ2-4;Q9UMZ2-6;Q9UMZ2;Q9UMZ2-5	Q9UMZ2	Synergin gamma	SYNRG;SYNRG	>tr|A8MWU4|A8MWU4_HUMAN Synergin gamma OS=Homo sapiens GN=SYNRG PE=4 SV=2;>sp|Q9UMZ2-3|SYNRG_HUMAN Isoform 2 of Synergin gamma OS=Homo sapiens GN=SYNRG;>sp|Q9UMZ2-4|SYNRG_HUMAN Isoform 3 of Synergin gamma OS=Homo sapiens GN=SYNRG;>sp|Q9UMZ2-6|SYNRG_HUMAN I	0.000807363	63.122	63.122	63.122	NA	NA	NA	36.576	NA	NA	S	_YDVFRQLS(ph)LEGSGLGVEDLK_	Y(0.002)DVFRQLS(0.989)LEGS(0.009)GLGVEDLK	0.5332	15782000	143570	15300000	13806000	0	0	0
A8MXH2;F5HFY4;A8MZ22;Q99733;C9JZI7;C9J6D1;E9PNJ7;E9PS34;E9PKT8	F5HFY4	Nucleosome assembly protein 1-like 4	NAP1L4;NAP1L4b;NAP1L4;NAP1L4;NAP1L4;NAP1L4;NAP1L4;NAP1L4;NAP1L4	>tr|A8MXH2|A8MXH2_HUMAN Nucleosome assembly protein 1-like 4 (Fragment) OS=Homo sapiens GN=NAP1L4 PE=3 SV=2;>tr|F5HFY4|F5HFY4_HUMAN Nucleosome assembly protein 1-like 4 OS=Homo sapiens GN=NAP1L4b PE=2 SV=1;>tr|A8MZ22|A8MZ22_HUMAN Nucleosome assembly protei	1.68553e-06	127.17	86.539	36.9	36.677	86.539	NA	36.256	99.059	127.17	S	_EFITGDVEPTDAES(ph)EWHSENEEEEK_	EFITGDVEPT(0.124)DAES(0.752)EWHS(0.124)ENEEEEK	0.14453	0	0	2521500	0	0	0	12673000
A8MXH2;F5HFY4;A8MZ22;Q99733;C9JZI7;C9J6D1;E9PNJ7;E9PS34;E9PKT8	F5HFY4	Nucleosome assembly protein 1-like 4	NAP1L4;NAP1L4b;NAP1L4;NAP1L4;NAP1L4;NAP1L4;NAP1L4;NAP1L4;NAP1L4	>tr|A8MXH2|A8MXH2_HUMAN Nucleosome assembly protein 1-like 4 (Fragment) OS=Homo sapiens GN=NAP1L4 PE=3 SV=2;>tr|F5HFY4|F5HFY4_HUMAN Nucleosome assembly protein 1-like 4 OS=Homo sapiens GN=NAP1L4b PE=2 SV=1;>tr|A8MZ22|A8MZ22_HUMAN Nucleosome assembly protei	0	266.81	186.94	198.74	266.81	233.86	263.77	259.78	186.94	253.93	S	_RREFITGDVEPTDAESEWHS(ph)ENEEEEK_	RREFITGDVEPTDAESEWHS(1)ENEEEEK	0.22632	764250000	898170000	767940000	922830000	725020000	441180000	818780000
A8MXP9;D6R991;P43243;D6REM6	A8MXP9	Matrin-3	MATR3;MATR3;MATR3;MATR3	>tr|A8MXP9|A8MXP9_HUMAN Matrin-3 OS=Homo sapiens GN=MATR3 PE=4 SV=1;>tr|D6R991|D6R991_HUMAN Matrin-3 (Fragment) OS=Homo sapiens GN=MATR3 PE=4 SV=1;>sp|P43243|MATR3_HUMAN Matrin-3 OS=Homo sapiens GN=MATR3 PE=1 SV=2;>tr|D6REM6|D6REM6_HUMAN Matrin-3 OS=Homo s	2.32598e-58	124.51	124.51	103.53	NA	61.499	124.51	110.6	95.823	116.35	S	_RDS(ph)FDDRGPSLNPVLDYDHGSR_	RDS(0.999)FDDRGPS(0.001)LNPVLDYDHGSR	0.56898	39070000	1599700	79407000	6095100	74561000	109120000	74131000
A8MXP9;D6R991;P43243;D6REM6	A8MXP9	Matrin-3	MATR3;MATR3;MATR3;MATR3	>tr|A8MXP9|A8MXP9_HUMAN Matrin-3 OS=Homo sapiens GN=MATR3 PE=4 SV=1;>tr|D6R991|D6R991_HUMAN Matrin-3 (Fragment) OS=Homo sapiens GN=MATR3 PE=4 SV=1;>sp|P43243|MATR3_HUMAN Matrin-3 OS=Homo sapiens GN=MATR3 PE=1 SV=2;>tr|D6REM6|D6REM6_HUMAN Matrin-3 OS=Homo s	2.52391e-13	120.11	120.11	92.897	65.775	120.11	53.705	60.419	102.59	109.5	S	_RDSFDDRGPS(ph)LNPVLDYDHGSR_	RDSFDDRGPS(1)LNPVLDYDHGSR	1.3219	24816000	51439000	94667000	61591000	59705000	184090000	53857000
A8MXP9;B3KM87;P43243;D6REM6;P43243-2	A8MXP9	Matrin-3	MATR3;MATR3;MATR3;MATR3	>tr|A8MXP9|A8MXP9_HUMAN Matrin-3 OS=Homo sapiens GN=MATR3 PE=4 SV=1;>tr|B3KM87|B3KM87_HUMAN Matrin-3 OS=Homo sapiens GN=MATR3 PE=2 SV=1;>sp|P43243|MATR3_HUMAN Matrin-3 OS=Homo sapiens GN=MATR3 PE=1 SV=2;>tr|D6REM6|D6REM6_HUMAN Matrin-3 OS=Homo sapiens GN=M	4.01769e-22	194.94	95.662	156	194.94	182.57	186.58	173.87	150.91	168.05	S	_SYS(ph)PDGKESPSDKK_	SYS(1)PDGKESPSDKK	1.5695	171870000	103230000	303050000	140420000	156780000	7209100	65354000
A8MXP9;B3KM87;P43243;D6REM6;P43243-2	A8MXP9	Matrin-3	MATR3;MATR3;MATR3;MATR3	>tr|A8MXP9|A8MXP9_HUMAN Matrin-3 OS=Homo sapiens GN=MATR3 PE=4 SV=1;>tr|B3KM87|B3KM87_HUMAN Matrin-3 OS=Homo sapiens GN=MATR3 PE=2 SV=1;>sp|P43243|MATR3_HUMAN Matrin-3 OS=Homo sapiens GN=MATR3 PE=1 SV=2;>tr|D6REM6|D6REM6_HUMAN Matrin-3 OS=Homo sapiens GN=M	4.01769e-22	194.94	179.09	149.95	194.94	179.09	186.58	173.87	150.91	125.23	S	_SYS(ph)PDGKES(ph)PSDK_	S(0.009)Y(0.003)S(0.988)PDGKES(1)PSDK	-0.043616	52005000	97366000	3271800	3751400	26982000	3158700	15463000
A9IYQ1;Q9NTI5;Q9NTI5-2;Q9NTI5-5	Q9NTI5	Sister chromatid cohesion protein PDS5 homolog B	PDS5B;PDS5B	>tr|A9IYQ1|A9IYQ1_HUMAN PDS5, regulator of cohesion maintenance, homolog B (S. cerevisiae) (Fragment) OS=Homo sapiens GN=PDS5B PE=4 SV=1;>sp|Q9NTI5|PDS5B_HUMAN Sister chromatid cohesion protein PDS5 homolog B OS=Homo sapiens GN=PDS5B PE=1 SV=1;>sp|Q9NTI5-2	2.45781e-40	250.27	111.45	168.84	215.11	208.63	250.27	229.59	226.99	193.59	S	_RLKEDILENEDEQNS(ph)PPK_	RLKEDILENEDEQNS(1)PPK	-0.18558	50206000	72856000	94332000	48592000	47714000	42517000	48724000
A9IYQ1;Q9NTI5;Q9NTI5-2;B7Z5S1;Q9NTI5-5	Q9NTI5	Sister chromatid cohesion protein PDS5 homolog B	PDS5B;PDS5B;PDS5B	>tr|A9IYQ1|A9IYQ1_HUMAN PDS5, regulator of cohesion maintenance, homolog B (S. cerevisiae) (Fragment) OS=Homo sapiens GN=PDS5B PE=4 SV=1;>sp|Q9NTI5|PDS5B_HUMAN Sister chromatid cohesion protein PDS5 homolog B OS=Homo sapiens GN=PDS5B PE=1 SV=1;>sp|Q9NTI5-2	1.52227e-85	282.62	236.96	261.28	199.97	186.15	282.62	258.37	259.64	236.96	S	_GHTAS(ph)ESDEQQWPEEK_	GHTAS(1)ESDEQQWPEEK	0.14285	90064000	60906000	155150000	76348000	52966000	32956000	86257000
A9IYQ1;Q9NTI5;Q9NTI5-2;B7Z5S1	Q9NTI5	Sister chromatid cohesion protein PDS5 homolog B	PDS5B;PDS5B;PDS5B	>tr|A9IYQ1|A9IYQ1_HUMAN PDS5, regulator of cohesion maintenance, homolog B (S. cerevisiae) (Fragment) OS=Homo sapiens GN=PDS5B PE=4 SV=1;>sp|Q9NTI5|PDS5B_HUMAN Sister chromatid cohesion protein PDS5 homolog B OS=Homo sapiens GN=PDS5B PE=1 SV=1;>sp|Q9NTI5-2	0.00173919	53.585	53.585	NA	NA	53.585	NA	NA	NA	NA	S	_SSRMETVSNASSSSNPS(ph)SPGRIK_	SSRMETVSNAS(0.017)S(0.024)S(0.024)S(0.024)NPS(0.509)S(0.4)PGRIK	0.63598	3205400	12728000	98561000	24278000	9161200	0	0
E9PCT1;A9Z1X7;Q8IYB3;Q8IYB3-2	E9PCT1	Serine/arginine repetitive matrix protein 1	SRRM1;SRRM1;SRRM1	>tr|E9PCT1|E9PCT1_HUMAN Serine/arginine repetitive matrix protein 1 OS=Homo sapiens GN=SRRM1 PE=4 SV=2;>tr|A9Z1X7|A9Z1X7_HUMAN Serine/arginine repetitive matrix 1 OS=Homo sapiens GN=SRRM1 PE=4 SV=1;>sp|Q8IYB3|SRRM1_HUMAN Serine/arginine repetitive matrix p	0.00204733	158.93	158.93	NA	NA	NA	158.93	145.1	NA	50.102	S	_APQTSS(ph)SPPPVR_	APQTS(0.001)S(0.684)S(0.316)PPPVR	-0.74283	0	0	0	7848200	5801600	0	14153000
E9PCT1;A9Z1X7;Q8IYB3;Q8IYB3-2	E9PCT1	Serine/arginine repetitive matrix protein 1	SRRM1;SRRM1;SRRM1	>tr|E9PCT1|E9PCT1_HUMAN Serine/arginine repetitive matrix protein 1 OS=Homo sapiens GN=SRRM1 PE=4 SV=2;>tr|A9Z1X7|A9Z1X7_HUMAN Serine/arginine repetitive matrix 1 OS=Homo sapiens GN=SRRM1 PE=4 SV=1;>sp|Q8IYB3|SRRM1_HUMAN Serine/arginine repetitive matrix p	0.000827742	169.3	159.18	169.3	146.59	159.18	NA	NA	159.18	132.31	S	_APQTSSS(ph)PPPVR_	APQTSS(0.024)S(0.976)PPPVR	-0.26345	8628700	11771000	11596000	0	0	8773500	5549700
E9PCT1;A9Z1X7;Q8IYB3;Q8IYB3-2	E9PCT1	Serine/arginine repetitive matrix protein 1	SRRM1;SRRM1;SRRM1	>tr|E9PCT1|E9PCT1_HUMAN Serine/arginine repetitive matrix protein 1 OS=Homo sapiens GN=SRRM1 PE=4 SV=2;>tr|A9Z1X7|A9Z1X7_HUMAN Serine/arginine repetitive matrix 1 OS=Homo sapiens GN=SRRM1 PE=4 SV=1;>sp|Q8IYB3|SRRM1_HUMAN Serine/arginine repetitive matrix p	0.00799873	202.03	161.67	161.67	NA	154.24	NA	170.89	202.03	77.045	S	_EARS(ph)PQPNK_	EARS(1)PQPNK	1.2352	1735200	2433000	1687900	0	1817100	848510	24727000
E9PCT1;A9Z1X7;Q8IYB3;Q8IYB3-2	E9PCT1	Serine/arginine repetitive matrix protein 1	SRRM1;SRRM1;SRRM1	>tr|E9PCT1|E9PCT1_HUMAN Serine/arginine repetitive matrix protein 1 OS=Homo sapiens GN=SRRM1 PE=4 SV=2;>tr|A9Z1X7|A9Z1X7_HUMAN Serine/arginine repetitive matrix 1 OS=Homo sapiens GN=SRRM1 PE=4 SV=1;>sp|Q8IYB3|SRRM1_HUMAN Serine/arginine repetitive matrix p	7.14002e-83	291.78	108.45	166.69	172.75	236.64	291.78	156.36	188.98	199.6	S	_KET(ph)ES(ph)EAEDNLDDLEK_	KET(1)ES(1)EAEDNLDDLEK	-0.92806	138370000	32309000	122520000	180250000	236010000	152120000	210660000
E9PCT1;A9Z1X7;Q8IYB3;Q8IYB3-2	E9PCT1	Serine/arginine repetitive matrix protein 1	SRRM1;SRRM1;SRRM1	>tr|E9PCT1|E9PCT1_HUMAN Serine/arginine repetitive matrix protein 1 OS=Homo sapiens GN=SRRM1 PE=4 SV=2;>tr|A9Z1X7|A9Z1X7_HUMAN Serine/arginine repetitive matrix 1 OS=Homo sapiens GN=SRRM1 PE=4 SV=1;>sp|Q8IYB3|SRRM1_HUMAN Serine/arginine repetitive matrix p	4.91856e-10	140.73	140.73	94.384	140.73	76.889	98.002	NA	79.407	92.792	S	_KPPAPPS(ph)PVQSQSPSTNWSPAVPVK_	KPPAPPS(1)PVQSQSPSTNWSPAVPVK	-0.67957	6007500	4259600	5386000	3993600	1984500	4936300	2914600
E9PCT1;A9Z1X7;Q8IYB3;Q8IYB3-2	E9PCT1	Serine/arginine repetitive matrix protein 1	SRRM1;SRRM1;SRRM1	>tr|E9PCT1|E9PCT1_HUMAN Serine/arginine repetitive matrix protein 1 OS=Homo sapiens GN=SRRM1 PE=4 SV=2;>tr|A9Z1X7|A9Z1X7_HUMAN Serine/arginine repetitive matrix 1 OS=Homo sapiens GN=SRRM1 PE=4 SV=1;>sp|Q8IYB3|SRRM1_HUMAN Serine/arginine repetitive matrix p	5.38551e-05	119.41	92.034	NA	119.41	NA	NA	NA	92.034	92.792	S	_KPPAPPSPVQSQS(ph)PSTNWS(ph)PAVPVKK_	KPPAPPS(0.015)PVQS(0.014)QS(0.955)PS(0.292)T(0.292)NWS(0.431)PAVPVKK	-0.1653	3585200	3544700	1648200	2369100	1021600	4689700	1808900
E9PCT1;A9Z1X7;Q8IYB3;Q8IYB3-2	E9PCT1	Serine/arginine repetitive matrix protein 1	SRRM1;SRRM1;SRRM1	>tr|E9PCT1|E9PCT1_HUMAN Serine/arginine repetitive matrix protein 1 OS=Homo sapiens GN=SRRM1 PE=4 SV=2;>tr|A9Z1X7|A9Z1X7_HUMAN Serine/arginine repetitive matrix 1 OS=Homo sapiens GN=SRRM1 PE=4 SV=1;>sp|Q8IYB3|SRRM1_HUMAN Serine/arginine repetitive matrix p	0.00122063	98.002	94.384	94.384	NA	76.889	98.002	NA	NA	92.792	S	_KPPAPPS(ph)PVQSQSPS(ph)TNWSPAVPVK_	KPPAPPS(0.997)PVQS(0.003)QS(0.014)PS(0.978)T(0.007)NWSPAVPVK	-0.015817	2321500	0	1347200	894040	0	0	0
E9PCT1;A9Z1X7;Q8IYB3;Q8IYB3-2	E9PCT1	Serine/arginine repetitive matrix protein 1	SRRM1;SRRM1;SRRM1	>tr|E9PCT1|E9PCT1_HUMAN Serine/arginine repetitive matrix protein 1 OS=Homo sapiens GN=SRRM1 PE=4 SV=2;>tr|A9Z1X7|A9Z1X7_HUMAN Serine/arginine repetitive matrix 1 OS=Homo sapiens GN=SRRM1 PE=4 SV=1;>sp|Q8IYB3|SRRM1_HUMAN Serine/arginine repetitive matrix p	0.000219373	183.22	122.53	140.35	122.53	167.99	164.97	72.819	183.22	132.51	S	_KVELS(ph)ES(ph)EEDKGGK_	KVELS(1)ES(1)EEDKGGK	0.32906	12967000	6358600	18322000	12948000	23978000	44917000	968280
E9PCT1;A9Z1X7;Q8IYB3;Q8IYB3-2	E9PCT1	Serine/arginine repetitive matrix protein 1	SRRM1;SRRM1;SRRM1	>tr|E9PCT1|E9PCT1_HUMAN Serine/arginine repetitive matrix protein 1 OS=Homo sapiens GN=SRRM1 PE=4 SV=2;>tr|A9Z1X7|A9Z1X7_HUMAN Serine/arginine repetitive matrix 1 OS=Homo sapiens GN=SRRM1 PE=4 SV=1;>sp|Q8IYB3|SRRM1_HUMAN Serine/arginine repetitive matrix p	0.00729251	161.35	122.53	128.74	161.35	144.27	NA	NA	NA	NA	S	_KVELS(ph)ES(ph)EEDKGGK_	KVELS(1)ES(1)EEDKGGK	0.32906	1827700	3910100	1026600	0	0	50634	772720
E9PCT1;A9Z1X7;Q8IYB3;Q8IYB3-2	E9PCT1	Serine/arginine repetitive matrix protein 1	SRRM1;SRRM1;SRRM1	>tr|E9PCT1|E9PCT1_HUMAN Serine/arginine repetitive matrix protein 1 OS=Homo sapiens GN=SRRM1 PE=4 SV=2;>tr|A9Z1X7|A9Z1X7_HUMAN Serine/arginine repetitive matrix 1 OS=Homo sapiens GN=SRRM1 PE=4 SV=1;>sp|Q8IYB3|SRRM1_HUMAN Serine/arginine repetitive matrix p	0.00971258	133.15	122.39	122.39	133.15	NA	NA	113.25	NA	113.53	S	_RVS(ph)HS(ph)PPPK_	RVS(1)HS(1)PPPK	0.40154	3570900	1656200	0	862590	940330	0	825220
E9PCT1;A9Z1X7;Q8IYB3;Q8IYB3-2	E9PCT1	Serine/arginine repetitive matrix protein 1	SRRM1;SRRM1;SRRM1	>tr|E9PCT1|E9PCT1_HUMAN Serine/arginine repetitive matrix protein 1 OS=Homo sapiens GN=SRRM1 PE=4 SV=2;>tr|A9Z1X7|A9Z1X7_HUMAN Serine/arginine repetitive matrix 1 OS=Homo sapiens GN=SRRM1 PE=4 SV=1;>sp|Q8IYB3|SRRM1_HUMAN Serine/arginine repetitive matrix p	0.00971258	133.15	122.39	122.39	133.15	NA	NA	113.25	NA	113.53	S	_RVS(ph)HS(ph)PPPK_	RVS(1)HS(1)PPPK	0.40154	3570900	1656200	0	862590	940330	0	825220
E9PCT1;A9Z1X7;Q8IYB3;Q8IYB3-2	E9PCT1	Serine/arginine repetitive matrix protein 1	SRRM1;SRRM1;SRRM1	>tr|E9PCT1|E9PCT1_HUMAN Serine/arginine repetitive matrix protein 1 OS=Homo sapiens GN=SRRM1 PE=4 SV=2;>tr|A9Z1X7|A9Z1X7_HUMAN Serine/arginine repetitive matrix 1 OS=Homo sapiens GN=SRRM1 PE=4 SV=1;>sp|Q8IYB3|SRRM1_HUMAN Serine/arginine repetitive matrix p	0.000172371	124.16	95.094	92.307	95.094	79.652	75.97	124.16	83.253	86.479	S	_TRHS(ph)PTPQQSNRTRK_	TRHS(0.999)PT(0.001)PQQSNRTRK	-0.53016	57714000	56473000	67138000	69221000	110220000	100250000	99022000
E9PCT1;A9Z1X7;Q8IYB3;Q8IYB3-2;B4DED5	E9PCT1	Serine/arginine repetitive matrix protein 1	SRRM1;SRRM1;SRRM1;SRRM1	>tr|E9PCT1|E9PCT1_HUMAN Serine/arginine repetitive matrix protein 1 OS=Homo sapiens GN=SRRM1 PE=4 SV=2;>tr|A9Z1X7|A9Z1X7_HUMAN Serine/arginine repetitive matrix 1 OS=Homo sapiens GN=SRRM1 PE=4 SV=1;>sp|Q8IYB3|SRRM1_HUMAN Serine/arginine repetitive matrix p	4.56892e-31	161.66	120.56	149.85	161.66	146.99	136.14	151.42	143.05	135.68	S	_VPKPEPIPEPKEPS(ph)PEK_	VPKPEPIPEPKEPS(1)PEK	-0.23074	257090000	350560000	311030000	244380000	357920000	298120000	235440000
Q8WUA7;B0QYI3;Q8WUA7-3;F8WDP1	Q8WUA7	TBC1 domain family member 22A	TBC1D22A;TBC1D22A;TBC1D22A	>sp|Q8WUA7|TB22A_HUMAN TBC1 domain family member 22A OS=Homo sapiens GN=TBC1D22A PE=1 SV=2;>tr|B0QYI3|B0QYI3_HUMAN TBC1 domain family member 22A OS=Homo sapiens GN=TBC1D22A PE=2 SV=1;>sp|Q8WUA7-3|TB22A_HUMAN Isoform 3 of TBC1 domain family member 22A OS=Ho	0.00937329	71.297	71.297	NA	71.297	NA	NA	NA	NA	NA	S	_S(ph)QSLPHSATVTLGGTSDPSTLSSSALSER_	S(0.296)QS(0.296)LPHS(0.065)AT(0.23)VT(0.065)LGGT(0.024)S(0.024)DPSTLSSSALSER	-2.227	0	0	0	0	0	0	0
Q8WUA7;B0QYI3;Q8WUA7-3;F8WDP1	Q8WUA7	TBC1 domain family member 22A	TBC1D22A;TBC1D22A;TBC1D22A	>sp|Q8WUA7|TB22A_HUMAN TBC1 domain family member 22A OS=Homo sapiens GN=TBC1D22A PE=1 SV=2;>tr|B0QYI3|B0QYI3_HUMAN TBC1 domain family member 22A OS=Homo sapiens GN=TBC1D22A PE=2 SV=1;>sp|Q8WUA7-3|TB22A_HUMAN Isoform 3 of TBC1 domain family member 22A OS=Ho	0.00937329	71.297	71.297	NA	71.297	NA	NA	NA	NA	NA	S	_S(ph)QSLPHSATVTLGGTSDPSTLSSSALSER_	S(0.296)QS(0.296)LPHS(0.065)AT(0.23)VT(0.065)LGGT(0.024)S(0.024)DPSTLSSSALSER	-2.227	0	0	0	0	0	0	0
P41229;B0QZ44;P41229-2;P41229-3;P41229-4	P41229	Lysine-specific demethylase 5C	KDM5C;JARID1C	>sp|P41229|KDM5C_HUMAN Lysine-specific demethylase 5C OS=Homo sapiens GN=KDM5C PE=1 SV=2;>tr|B0QZ44|B0QZ44_HUMAN Jumonji, AT rich interactive domain 1C OS=Homo sapiens GN=JARID1C PE=4 SV=1;>sp|P41229-2|KDM5C_HUMAN Isoform 2 of Lysine-specific demethylase 5	0.000238559	99.747	99.747	NA	80.156	NA	NA	99.747	93.478	NA	S	_TFLESKEELSHS(ph)PEPCTK_	TFLESKEELSHS(0.999)PEPCT(0.001)K	0.37636	15534000	31676000	13249000	10317000	23015000	523150	27057000
G3V1Z5;P46379-3;P46379;B0UX83;P46379-2;F8VX53;F8VXY4;E7EMZ4;F6TH84;F6S6P2;F6U341;F6X9W3;F6VEM6;F6WML8;F6RG75;F6XTU0;F6U1F2;F6UR09;F6TC96	G3V1Z5	Large proline-rich protein BAG6	BAG6;BAG6;BAT3;BAG6;BAG6;BAG6;BAG6;BAG6;BAG6;BAG6;BAG6;BAG6;BAG6;BAG6;BAG6;BAG6;BAG6	>tr|G3V1Z5|G3V1Z5_HUMAN HLA-B associated transcript 3, isoform CRA_c OS=Homo sapiens GN=BAG6 PE=4 SV=1;>sp|P46379-3|BAG6_HUMAN Isoform 3 of Large proline-rich protein BAG6 OS=Homo sapiens GN=BAG6;>sp|P46379|BAG6_HUMAN Large proline-rich protein BAG6 OS=Hom	0.000461156	89.968	89.968	78.128	89.297	66.972	73.676	62.696	89.968	70.112	S	_APPQTHLPSGASSGTGSASATHGGGS(ph)PPGTR_	APPQTHLPSGASSGTGSAS(0.001)AT(0.01)HGGGS(0.982)PPGT(0.007)R	0.70187	4848900	8460800	7473100	4895000	3086900	4923400	4271100
G3V1Z5;P46379-3;P46379;B0UX83;P46379-2;F8VX53;F8VXY4;H0Y710	G3V1Z5	Large proline-rich protein BAG6	BAG6;BAG6;BAT3;BAG6;BAG6;BAG6	>tr|G3V1Z5|G3V1Z5_HUMAN HLA-B associated transcript 3, isoform CRA_c OS=Homo sapiens GN=BAG6 PE=4 SV=1;>sp|P46379-3|BAG6_HUMAN Isoform 3 of Large proline-rich protein BAG6 OS=Homo sapiens GN=BAG6;>sp|P46379|BAG6_HUMAN Large proline-rich protein BAG6 OS=Hom	0.000795362	150.68	150.68	107.41	NA	NA	150.68	136.68	146.97	NA	S	_ENAS(ph)PAPGTTAEEAM(ox)SR_	ENAS(1)PAPGTTAEEAMSR	1.1529	222440	198300	176920	281400	141440	194490	160080
B3KPG5;Q8TBZ3-2;Q8TBZ3;E7EUY8;G3V2F8;B5MBZ9;H0YJJ1;B3KR43;F5H8E6	Q8TBZ3-2	WD repeat-containing protein 20	WDR20;WDR20;WDR20;WDR20;WDR20;WDR20;WDR20;WDR20	>tr|B3KPG5|B3KPG5_HUMAN WD repeat-containing protein 20 OS=Homo sapiens GN=WDR20 PE=2 SV=1;>sp|Q8TBZ3-2|WDR20_HUMAN Isoform 2 of WD repeat-containing protein 20 OS=Homo sapiens GN=WDR20;>sp|Q8TBZ3|WDR20_HUMAN WD repeat-containing protein 20 OS=Homo sapiens	0.00853761	114.4	114.4	NA	NA	NA	NA	114.4	NA	NA	S	_S(ph)NSLPHSAVSNAGSK_	S(0.899)NS(0.101)LPHSAVSNAGSK	0.93483	881920	765790	794590	371210	322520	714150	0
B3KRG5;H3BUY5;P38159;P38159-2	P38159	RNA-binding motif protein, X chromosome;RNA-binding motif protein, X chromosome, N-terminally processed	RBMX;RBMX;RBMX	>tr|B3KRG5|B3KRG5_HUMAN RNA-binding motif protein, X chromosome, N-terminally processed OS=Homo sapiens GN=RBMX PE=2 SV=1;>tr|H3BUY5|H3BUY5_HUMAN RNA-binding motif protein, X chromosome, N-terminally processed OS=Homo sapiens GN=RBMX PE=4 SV=1;>sp|P38159|R	0.00176981	149.86	107.65	120.9	149.86	NA	NA	107.65	NA	NA	S	_DSYSSSRS(ph)DLYSSGR_	DSYS(0.002)S(0.018)S(0.018)RS(0.961)DLYSSGR	-0.81035	377750	518230	483160	318210	271770	729950	348860
B3KUM1	B3KUM1		C14orf45	>tr|B3KUM1|B3KUM1_HUMAN Uncharacterized protein C14orf45 OS=Homo sapiens GN=C14orf45 PE=2 SV=1	0.00271369	133.86	133.86	39.143	39.143	133.86	39.143	32.068	NA	NA	S	_M(ox)Q(de)LVQQ(de)RS(ph)QIQTLQ(de)K_	MQLVQQRS(1)QIQTLQK	4.6385	669470000	2541200000	3896300000	797520000	807690000	304430000	565760000
B3KXW9;Q92608;E7ERW7	Q92608	Dedicator of cytokinesis protein 2	DOCK2;DOCK2;DOCK2	>tr|B3KXW9|B3KXW9_HUMAN Dedicator of cytokinesis protein 2 OS=Homo sapiens GN=DOCK2 PE=2 SV=1;>sp|Q92608|DOCK2_HUMAN Dedicator of cytokinesis protein 2 OS=Homo sapiens GN=DOCK2 PE=1 SV=2;>tr|E7ERW7|E7ERW7_HUMAN Dedicator of cytokinesis protein 2 OS=Homo sa	2.22839e-13	194.08	194.08	153.36	156.15	159.67	194.08	152.06	180.16	159.67	S	_VEQEEPIS(ph)PGSTLPEVK_	VEQEEPIS(1)PGSTLPEVK	0.26592	56918000	5467800	14308000	63106000	52320000	60097000	83117000
B4DH52;P78347-4;P78347;P78347-3;P78347-2	P78347-4	General transcription factor II-I	GTF2I;GTF2I	>tr|B4DH52|B4DH52_HUMAN General transcription factor II-I OS=Homo sapiens GN=GTF2I PE=2 SV=1;>sp|P78347-4|GTF2I_HUMAN Isoform 4 of General transcription factor II-I OS=Homo sapiens GN=GTF2I;>sp|P78347|GTF2I_HUMAN General transcription factor II-I OS=Homo s	0.00564652	160.22	138.45	160.22	NA	NA	NA	NA	NA	120.57	S	_ESTSS(ph)KSPPR_	EST(0.022)S(0.133)S(0.816)KS(0.029)PPR	1.0839	266270	0	0	0	0	0	232090
B4DH52;P78347-4;P78347;P78347-3;P78347-2	P78347-4	General transcription factor II-I	GTF2I;GTF2I	>tr|B4DH52|B4DH52_HUMAN General transcription factor II-I OS=Homo sapiens GN=GTF2I PE=2 SV=1;>sp|P78347-4|GTF2I_HUMAN Isoform 4 of General transcription factor II-I OS=Homo sapiens GN=GTF2I;>sp|P78347|GTF2I_HUMAN General transcription factor II-I OS=Homo s	0.00564652	160.22	88.282	160.22	88.282	115.14	NA	91.812	81.703	NA	S	_ESTSSKS(ph)PPRK_	ESTSS(0.008)KS(0.992)PPRK	0.80745	29505000	172930000	101070000	0	27373000	79392000	0
B4DH52;P78347-4;P78347;P78347-3;P78347-2	P78347-4	General transcription factor II-I	GTF2I;GTF2I	>tr|B4DH52|B4DH52_HUMAN General transcription factor II-I OS=Homo sapiens GN=GTF2I PE=2 SV=1;>sp|P78347-4|GTF2I_HUMAN Isoform 4 of General transcription factor II-I OS=Homo sapiens GN=GTF2I;>sp|P78347|GTF2I_HUMAN General transcription factor II-I OS=Homo s	0.000176215	85.184	85.184	NA	NA	NA	85.184	NA	NA	NA	S	_KINS(ph)SPNVNTTASGVEDLNIIQVTIPDDDNER_	KINS(0.639)S(0.173)PNVNT(0.063)T(0.063)AS(0.063)GVEDLNIIQVTIPDDDNER	0.14293	2126300	1375000	2080600	1004800	989490	3362100	2326400
B4DH52;P78347-4;P78347;P78347-3;P78347-2	P78347-4	General transcription factor II-I	GTF2I;GTF2I	>tr|B4DH52|B4DH52_HUMAN General transcription factor II-I OS=Homo sapiens GN=GTF2I PE=2 SV=1;>sp|P78347-4|GTF2I_HUMAN Isoform 4 of General transcription factor II-I OS=Homo sapiens GN=GTF2I;>sp|P78347|GTF2I_HUMAN General transcription factor II-I OS=Homo s	1.85398e-23	149.62	83.204	149.62	116.55	93.446	118.85	103.12	103.33	112.8	S	_RPRS(ph)PGSNSK_	RPRS(1)PGSNSK	-0.34768	9322100	6223000	12690000	13352000	38359000	25115000	0
B4DH52;P78347-4;P78347;P78347-3;P78347-2	P78347-4	General transcription factor II-I	GTF2I;GTF2I	>tr|B4DH52|B4DH52_HUMAN General transcription factor II-I OS=Homo sapiens GN=GTF2I PE=2 SV=1;>sp|P78347-4|GTF2I_HUMAN Isoform 4 of General transcription factor II-I OS=Homo sapiens GN=GTF2I;>sp|P78347|GTF2I_HUMAN General transcription factor II-I OS=Homo s	1.85398e-23	149.62	134.26	149.62	116.55	93.446	124.17	134.26	NA	112.8	S	_SPGS(ph)N(de)SKVPEIEVTVEGPNNNNPQTSAVR_	S(0.125)PGS(0.751)NS(0.125)KVPEIEVTVEGPNNNNPQTSAVR	0.21464	2086100	290630	468670	0	324380	1058700	0
B4DH52;P78347-4;P78347;P78347-3;P78347-2	P78347-4	General transcription factor II-I	GTF2I;GTF2I	>tr|B4DH52|B4DH52_HUMAN General transcription factor II-I OS=Homo sapiens GN=GTF2I PE=2 SV=1;>sp|P78347-4|GTF2I_HUMAN Isoform 4 of General transcription factor II-I OS=Homo sapiens GN=GTF2I;>sp|P78347|GTF2I_HUMAN General transcription factor II-I OS=Homo s	1.19553e-06	124.17	124.17	NA	107.47	93.446	124.17	101.04	NA	112.8	S	_SPGS(ph)NSKVPEIEVTVEGPNNNNPQTSAVR_	S(0.087)PGS(0.456)NS(0.456)KVPEIEVTVEGPNNNNPQTSAVR	0.68359	0	0	0	0	0	0	0
Q12983;B4DHJ7	Q12983	BCL2/adenovirus E1B 19 kDa protein-interacting protein 3	BNIP3;BNIP3	>sp|Q12983|BNIP3_HUMAN BCL2/adenovirus E1B 19 kDa protein-interacting protein 3 OS=Homo sapiens GN=BNIP3 PE=1 SV=2;>tr|B4DHJ7|B4DHJ7_HUMAN BCL2/adenovirus E1B 19 kDa protein-interacting protein 3 OS=Homo sapiens GN=BNIP3 PE=2 SV=1	0.00503145	131.86	131.86	NA	91.076	NA	94.532	NA	131.86	94.532	S	_ASETDTHS(ph)IGEK_	ASETDTHS(1)IGEK	-0.29756	217490	170370	0	205960	126540	328720	141150
B4DHM5;B4E1H9;B7Z7A9;P00558	P00558	Phosphoglycerate kinase;Phosphoglycerate kinase;Phosphoglycerate kinase;Phosphoglycerate kinase 1	PGK1;PGK1;PGK1;PGK1	>tr|B4DHM5|B4DHM5_HUMAN Phosphoglycerate kinase OS=Homo sapiens GN=PGK1 PE=2 SV=1;>tr|B4E1H9|B4E1H9_HUMAN Phosphoglycerate kinase OS=Homo sapiens GN=PGK1 PE=2 SV=1;>tr|B7Z7A9|B7Z7A9_HUMAN Phosphoglycerate kinase OS=Homo sapiens GN=PGK1 PE=2 SV=1;>sp|P00558	0.00389545	129.77	104.55	104.55	129.77	NA	108.45	52.784	NA	44.382	S	_ALES(ph)PERPFLAILGGAK_	ALES(1)PERPFLAILGGAK	0.55321	11025000	10864000	10494000	4211600	12090000	14714000	11567000
B4DI41;Q9UIS9-9;Q9UIS9;Q9UIS9-5;Q9UIS9-7;Q9UIS9-4;Q9UIS9-6	B4DI41	Methyl-CpG-binding domain protein 1	MBD1;MBD1	>tr|B4DI41|B4DI41_HUMAN Methyl-CpG-binding domain protein 1 OS=Homo sapiens GN=MBD1 PE=2 SV=1;>sp|Q9UIS9-9|MBD1_HUMAN Isoform 9 of Methyl-CpG-binding domain protein 1 OS=Homo sapiens GN=MBD1;>sp|Q9UIS9|MBD1_HUMAN Methyl-CpG-binding domain protein 1 OS=Homo	0.00554953	108.18	95.319	NA	NA	NA	95.319	NA	NA	108.18	S	_RRPGAQPLPPPPPSQS(ph)PEPTEPHPR_	RRPGAQPLPPPPPS(0.044)QS(0.955)PEPT(0.001)EPHPR	0.023761	2219300	1674800	1738300	1360700	1043900	2221300	1050200
O15519;O15519-11;O15519-5;O15519-8;O15519-6;O15519-14;B4DJE0;O15519-3;O15519-7;C9JK38;O15519-10;O15519-12;O15519-9;F8WBH9;O15519-2;O15519-13	O15519	CASP8 and FADD-like apoptosis regulator;CASP8 and FADD-like apoptosis regulator subunit p43;CASP8 and FADD-like apoptosis regulator subunit p12	CFLAR;CFLAR;CFLAR;CFLAR	>sp|O15519|CFLAR_HUMAN CASP8 and FADD-like apoptosis regulator OS=Homo sapiens GN=CFLAR PE=1 SV=1;>sp|O15519-11|CFLAR_HUMAN Isoform 11 of CASP8 and FADD-like apoptosis regulator OS=Homo sapiens GN=CFLAR;>sp|O15519-5|CFLAR_HUMAN Isoform 5 of CASP8 and FADD-	0.00153864	61.181	61.181	NA	NA	61.181	NA	NA	46.578	NA	S	_QSVQ(de)GAGT(ph)SYRN(de)VLQ(de)AAIQKSLK_	QSVQGAGT(0.269)S(0.269)Y(0.235)RNVLQAAIQKS(0.227)LK	-0.98497	0	0	0	0	0	0	0
O15519;O15519-11;O15519-5;O15519-8;O15519-6;O15519-14;B4DJE0;O15519-3;O15519-7;C9JK38;O15519-10;O15519-12;O15519-9;F8WBH9;O15519-2;O15519-13	O15519	CASP8 and FADD-like apoptosis regulator;CASP8 and FADD-like apoptosis regulator subunit p43;CASP8 and FADD-like apoptosis regulator subunit p12	CFLAR;CFLAR;CFLAR;CFLAR	>sp|O15519|CFLAR_HUMAN CASP8 and FADD-like apoptosis regulator OS=Homo sapiens GN=CFLAR PE=1 SV=1;>sp|O15519-11|CFLAR_HUMAN Isoform 11 of CASP8 and FADD-like apoptosis regulator OS=Homo sapiens GN=CFLAR;>sp|O15519-5|CFLAR_HUMAN Isoform 5 of CASP8 and FADD-	0.00153864	61.181	46.578	NA	NA	61.181	NA	NA	46.578	NA	S	_QSVQ(de)GAGT(ph)SYRN(de)VLQ(de)AAIQKSLK_	QSVQGAGT(0.256)S(0.256)Y(0.233)RNVLQAAIQKS(0.256)LK	-0.72485	0	0	0	0	0	0	0
O15234;B4DKR6	O15234	Protein CASC3	CASC3;CASC3	>sp|O15234|CASC3_HUMAN Protein CASC3 OS=Homo sapiens GN=CASC3 PE=1 SV=2;>tr|B4DKR6|B4DKR6_HUMAN Protein CASC3 OS=Homo sapiens GN=CASC3 PE=2 SV=1	5.95615e-39	119.37	118.01	89.028	119.37	97.271	108.45	118.01	105.03	NA	S	_STVTGERQS(ph)GDGQESTEPVENK_	STVTGERQS(1)GDGQESTEPVENK	-0.066398	39607000	44353000	39566000	36451000	67343000	130750000	133350
Q86X53;B4DMI5;E5RHA3;H0YB25	Q86X53	Glutamate-rich protein 1	ERICH1;ERICH1;ERICH1;ERICH1	>sp|Q86X53|ERIC1_HUMAN Glutamate-rich protein 1 OS=Homo sapiens GN=ERICH1 PE=1 SV=1;>tr|B4DMI5|B4DMI5_HUMAN Glutamate-rich protein 1 OS=Homo sapiens GN=ERICH1 PE=2 SV=1;>tr|E5RHA3|E5RHA3_HUMAN Glutamate-rich protein 1 OS=Homo sapiens GN=ERICH1 PE=4 SV=1;>t	0.00110318	111.89	111.89	98.033	111.89	NA	NA	93.505	NA	NA	S	_ARQEEGADAS(ph)EEDPTPAGEEDVKDAR_	ARQEEGADAS(0.999)EEDPT(0.001)PAGEEDVKDAR	-0.24372	592470	285380	0	686010	442160	392370	175180
Q86X53;B4DMI5;E5RHA3	Q86X53	Glutamate-rich protein 1	ERICH1;ERICH1;ERICH1	>sp|Q86X53|ERIC1_HUMAN Glutamate-rich protein 1 OS=Homo sapiens GN=ERICH1 PE=1 SV=1;>tr|B4DMI5|B4DMI5_HUMAN Glutamate-rich protein 1 OS=Homo sapiens GN=ERICH1 PE=2 SV=1;>tr|E5RHA3|E5RHA3_HUMAN Glutamate-rich protein 1 OS=Homo sapiens GN=ERICH1 PE=4 SV=1	0.000307999	165.16	104.88	NA	165.16	NA	NA	104.88	NA	NA	S	_EEDGADAS(ph)EEDLTR_	EEDGADAS(0.881)EEDLT(0.119)R	0.15115	446890	212510	0	284250	201360	0	175360
Q8NBN3;B4DN92;Q8NBN3-3	Q8NBN3	Transmembrane protein 87A	TMEM87A;TMEM87A	>sp|Q8NBN3|TM87A_HUMAN Transmembrane protein 87A OS=Homo sapiens GN=TMEM87A PE=1 SV=3;>tr|B4DN92|B4DN92_HUMAN Transmembrane protein 87A OS=Homo sapiens GN=TMEM87A PE=2 SV=1;>sp|Q8NBN3-3|TM87A_HUMAN Isoform 3 of Transmembrane protein 87A OS=Homo sapiens GN=	0.000118556	114.63	114.63	114.63	85.399	109.44	112.39	67.864	112.62	105.16	S	_WVEENVPSSVTDVALPALLDS(ph)DEER_	WVEENVPSSVTDVALPALLDS(1)DEER	0.077799	2910000	1261500	2343100	1029000	758910	2191200	1449200
Q15185;B4DP11;B4DDC6;B4DHP2	Q15185	Prostaglandin E synthase 3	PTGES3;PTGES3;PTGES3;PTGES3	>sp|Q15185|TEBP_HUMAN Prostaglandin E synthase 3 OS=Homo sapiens GN=PTGES3 PE=1 SV=1;>tr|B4DP11|B4DP11_HUMAN Prostaglandin E synthase 3 OS=Homo sapiens GN=PTGES3 PE=2 SV=1;>tr|B4DDC6|B4DDC6_HUMAN Prostaglandin E synthase 3 OS=Homo sapiens GN=PTGES3 PE=2 SV	4.54349e-69	293.13	206.21	231.77	258.9	267.38	290.92	219.95	293.13	280.19	S	_DWEDDS(ph)DEDM(ox)SNFDR_	DWEDDS(1)DEDMSNFDR	-0.59854	184850000	143590000	235320000	166400000	243040000	328450000	232980000
Q15185;B4DP11;B4DDC6;B4DHP2	Q15185	Prostaglandin E synthase 3	PTGES3;PTGES3;PTGES3;PTGES3	>sp|Q15185|TEBP_HUMAN Prostaglandin E synthase 3 OS=Homo sapiens GN=PTGES3 PE=1 SV=1;>tr|B4DP11|B4DP11_HUMAN Prostaglandin E synthase 3 OS=Homo sapiens GN=PTGES3 PE=2 SV=1;>tr|B4DDC6|B4DDC6_HUMAN Prostaglandin E synthase 3 OS=Homo sapiens GN=PTGES3 PE=2 SV	0.0112468	89.297	89.297	NA	NA	NA	NA	89.297	NA	NA	S	_LNWLSVDFNNWKDWEDDSDEDMS(ph)NFDR_	LNWLSVDFNNWKDWEDDS(0.202)DEDMS(0.798)NFDR	-0.4239	0	0	0	0	1260400	0	0
B4DSS8	B4DSS8		PTBP2	>tr|B4DSS8|B4DSS8_HUMAN Polypyrimidine tract-binding protein 2 OS=Homo sapiens GN=PTBP2 PE=2 SV=1	0.00849202	80.979	80.979	NA	NA	80.979	NA	NA	NA	NA	S	_(ac)MWS(ph)NLT(ph)FS(ph)FFGLR_	MWS(1)NLT(1)FS(1)FFGLR	-0.086085	0	1686700	5253500	2352600	0	0	2423100
B4DSS8	B4DSS8		PTBP2	>tr|B4DSS8|B4DSS8_HUMAN Polypyrimidine tract-binding protein 2 OS=Homo sapiens GN=PTBP2 PE=2 SV=1	0.00849202	80.979	80.979	NA	NA	80.979	NA	NA	NA	NA	S	_(ac)MWS(ph)NLT(ph)FS(ph)FFGLR_	MWS(1)NLT(1)FS(1)FFGLR	-0.086085	0	1686700	5253500	2352600	0	0	2423100
B4DTU4;B4E135;H0YFI6;P18858;F5GZ28	P18858	DNA ligase;DNA ligase;DNA ligase 1;DNA ligase	LIG1;LIG1;LIG1;LIG1;LIG1	>tr|B4DTU4|B4DTU4_HUMAN DNA ligase OS=Homo sapiens GN=LIG1 PE=2 SV=1;>tr|B4E135|B4E135_HUMAN DNA ligase 1 OS=Homo sapiens GN=LIG1 PE=2 SV=1;>tr|H0YFI6|H0YFI6_HUMAN DNA ligase OS=Homo sapiens GN=LIG1 PE=3 SV=1;>sp|P18858|DNLI1_HUMAN DNA ligase 1 OS=Homo sap	8.09483e-29	224.4	182.22	182.22	122.77	224.4	146.15	140.32	147.91	102.67	S	_VLGS(ph)EGEEEDEALSPAK_	VLGS(1)EGEEEDEALSPAK	0.26115	1.36e+08	141260000	200670000	232690000	209100000	178490000	220510000
B4DTU4;B4E135;H0YFI6;P18858;F5GZ28	P18858	DNA ligase;DNA ligase;DNA ligase 1;DNA ligase	LIG1;LIG1;LIG1;LIG1;LIG1	>tr|B4DTU4|B4DTU4_HUMAN DNA ligase OS=Homo sapiens GN=LIG1 PE=2 SV=1;>tr|B4E135|B4E135_HUMAN DNA ligase 1 OS=Homo sapiens GN=LIG1 PE=2 SV=1;>tr|H0YFI6|H0YFI6_HUMAN DNA ligase OS=Homo sapiens GN=LIG1 PE=3 SV=1;>sp|P18858|DNLI1_HUMAN DNA ligase 1 OS=Homo sap	2.45122e-17	177.09	162.32	64.779	129.2	119.18	154.6	177.09	168.05	162.32	S	_VLGSEGEEEDEALS(ph)PAK_	VLGSEGEEEDEALS(1)PAK	-0.3012	149070000	114820000	199130000	252930000	250350000	222190000	271880000
B4DTU4;B4E135;H0YFI6;P18858;F5GZ28	P18858	DNA ligase;DNA ligase;DNA ligase 1;DNA ligase	LIG1;LIG1;LIG1;LIG1;LIG1	>tr|B4DTU4|B4DTU4_HUMAN DNA ligase OS=Homo sapiens GN=LIG1 PE=2 SV=1;>tr|B4E135|B4E135_HUMAN DNA ligase 1 OS=Homo sapiens GN=LIG1 PE=2 SV=1;>tr|H0YFI6|H0YFI6_HUMAN DNA ligase OS=Homo sapiens GN=LIG1 PE=3 SV=1;>sp|P18858|DNLI1_HUMAN DNA ligase 1 OS=Homo sap	0.000378578	77.39	77.39	51.348	NA	77.39	NA	65.47	67.995	NA	S	_AETPTESVS(ph)EPEVATK_	AET(0.001)PT(0.022)ES(0.022)VS(0.954)EPEVAT(0.001)K	0.52634	12806000	4699800	80035000	11585000	27896000	232370000	15214000
B4DTU4;B4E135;H0YFI6;P18858;F5GZ28	P18858	DNA ligase;DNA ligase;DNA ligase 1;DNA ligase	LIG1;LIG1;LIG1;LIG1;LIG1	>tr|B4DTU4|B4DTU4_HUMAN DNA ligase OS=Homo sapiens GN=LIG1 PE=2 SV=1;>tr|B4E135|B4E135_HUMAN DNA ligase 1 OS=Homo sapiens GN=LIG1 PE=2 SV=1;>tr|H0YFI6|H0YFI6_HUMAN DNA ligase OS=Homo sapiens GN=LIG1 PE=3 SV=1;>sp|P18858|DNLI1_HUMAN DNA ligase 1 OS=Homo sap	7.40743e-26	228.9	152.32	228.9	63.691	152.32	176.21	196.22	128.59	107.62	S	_EWNGVVSESDS(ph)PVK_	EWNGVVSES(0.002)DS(0.998)PVK	0.12788	56330000	32603000	68111000	108600000	90247000	49648000	80085000
B4DTU4;H0YFI6;P18858	P18858	DNA ligase;DNA ligase;DNA ligase 1	LIG1;LIG1;LIG1	>tr|B4DTU4|B4DTU4_HUMAN DNA ligase OS=Homo sapiens GN=LIG1 PE=2 SV=1;>tr|H0YFI6|H0YFI6_HUMAN DNA ligase OS=Homo sapiens GN=LIG1 PE=3 SV=1;>sp|P18858|DNLI1_HUMAN DNA ligase 1 OS=Homo sapiens GN=LIG1 PE=1 SV=1	1.55431e-92	294.08	285.46	285.46	266.35	281.66	224.89	276.96	294.08	233.56	S	_TIQEVLEEQS(ph)EDEDREAK_	TIQEVLEEQS(1)EDEDREAK	0.14827	550480000	841640000	663840000	771470000	1.266e+09	740480000	653540000
B4DY08;G3V4W0;G8JL89	B4DY08		HNRNPC;HNRNPC;HNRNPC	>tr|B4DY08|B4DY08_HUMAN Heterogeneous nuclear ribonucleoproteins C1/C2 OS=Homo sapiens GN=HNRNPC PE=2 SV=1;>tr|G3V4W0|G3V4W0_HUMAN Heterogeneous nuclear ribonucleoproteins C1/C2 (Fragment) OS=Homo sapiens GN=HNRNPC PE=4 SV=1;>tr|G8JL89|G8JL89_HUMAN Heterog	8.28644e-12	208.96	185.18	NA	92.545	80.984	185.18	NA	208.96	110.38	S	_M(ox)ESEGGADDS(ph)AEEGDLLDDDDNEDR_	MESEGGADDS(1)AEEGDLLDDDDNEDR	0.26475	11856000	36926000	52374000	26089000	15228000	6189600	17365000
B4DY08;G3V4W0;G8JL89;G3V2D6;P07910;B2R603;G3V2Q1;P07910-3;G3V5V7;P07910-2;G3V4C1;P07910-4	P07910-2	Heterogeneous nuclear ribonucleoproteins C1/C2	HNRNPC;HNRNPC;HNRNPC;HNRNPC;HNRNPC;HNRNPC;HNRNPC;HNRNPC;HNRNPC	>tr|B4DY08|B4DY08_HUMAN Heterogeneous nuclear ribonucleoproteins C1/C2 OS=Homo sapiens GN=HNRNPC PE=2 SV=1;>tr|G3V4W0|G3V4W0_HUMAN Heterogeneous nuclear ribonucleoproteins C1/C2 (Fragment) OS=Homo sapiens GN=HNRNPC PE=4 SV=1;>tr|G8JL89|G8JL89_HUMAN Heterog	2.81834e-55	289.32	142.94	282.85	267.62	289.32	260.96	267.39	198.85	223.06	S	_N(de)DKS(ph)EEEQSSSSVK_	NDKS(1)EEEQSSSSVK	0.083684	119240000	100390000	210670000	161210000	336520000	154400000	18922000
B4DY08;G3V4W0;G8JL89;G3V2D6;P07910;B2R603;G3V2Q1;P07910-3;G3V5V7;P07910-2;G3V4C1;P07910-4	P07910-2	Heterogeneous nuclear ribonucleoproteins C1/C2	HNRNPC;HNRNPC;HNRNPC;HNRNPC;HNRNPC;HNRNPC;HNRNPC;HNRNPC;HNRNPC	>tr|B4DY08|B4DY08_HUMAN Heterogeneous nuclear ribonucleoproteins C1/C2 OS=Homo sapiens GN=HNRNPC PE=2 SV=1;>tr|G3V4W0|G3V4W0_HUMAN Heterogeneous nuclear ribonucleoproteins C1/C2 (Fragment) OS=Homo sapiens GN=HNRNPC PE=4 SV=1;>tr|G8JL89|G8JL89_HUMAN Heterog	3.36346e-38	148.91	148.91	NA	NA	148.91	NA	NA	108.71	NA	S	_SEEEQSSS(ph)SVKKDETNVK_	SEEEQSS(0.074)S(0.463)S(0.463)VKKDETNVK	0.044699	0	0	0	0	0	0	0
B4DY08;G3V4W0;G8JL89;G3V2D6;P07910;B2R603;G3V2Q1;P07910-3;G3V5V7;P07910-2;G3V4C1;P07910-4	P07910-2	Heterogeneous nuclear ribonucleoproteins C1/C2	HNRNPC;HNRNPC;HNRNPC;HNRNPC;HNRNPC;HNRNPC;HNRNPC;HNRNPC;HNRNPC	>tr|B4DY08|B4DY08_HUMAN Heterogeneous nuclear ribonucleoproteins C1/C2 OS=Homo sapiens GN=HNRNPC PE=2 SV=1;>tr|G3V4W0|G3V4W0_HUMAN Heterogeneous nuclear ribonucleoproteins C1/C2 (Fragment) OS=Homo sapiens GN=HNRNPC PE=4 SV=1;>tr|G8JL89|G8JL89_HUMAN Heterog	3.36346e-38	148.91	148.91	NA	NA	148.91	NA	NA	108.71	NA	S	_SEEEQSSS(ph)SVKKDETNVK_	SEEEQSS(0.074)S(0.463)S(0.463)VKKDETNVK	0.044699	0	0	0	0	0	0	0
B4DYH1;F2Z3D7;Q92598;Q92598-3;B4DY72;Q92598-2;Q5TBM3	Q92598	Heat shock protein 105 kDa	HSPH1;HSPH1;HSPH1;HSPH1;HSPH1	>tr|B4DYH1|B4DYH1_HUMAN Heat shock 105kDa/110kDa protein 1, isoform CRA_b OS=Homo sapiens GN=HSPH1 PE=2 SV=1;>tr|F2Z3D7|F2Z3D7_HUMAN Heat shock protein 105 kDa OS=Homo sapiens GN=HSPH1 PE=4 SV=1;>sp|Q92598|HS105_HUMAN Heat shock protein 105 kDa OS=Homo sap	9.69474e-12	103.9	103.9	103.9	NA	74.048	61.276	63.69	NA	84.166	S	_IES(ph)PKLERTPNGPNIDK_	IES(1)PKLERTPNGPNIDK	-0.47341	130170000	16014000	132170000	54987000	113680000	50036000	85272000
P35606;B4DZI8;H0YAC7	P35606	Coatomer subunit beta'	COPB2;COPB2;COPB2	>sp|P35606|COPB2_HUMAN Coatomer subunit beta' OS=Homo sapiens GN=COPB2 PE=1 SV=2;>tr|B4DZI8|B4DZI8_HUMAN Coatomer protein complex, subunit beta 2 (Beta prime), isoform CRA_b OS=Homo sapiens GN=COPB2 PE=2 SV=1;>tr|H0YAC7|H0YAC7_HUMAN Coatomer subunit beta'	5.85886e-07	42.582	42.582	NA	NA	NA	NA	42.582	NA	32.373	S	_DFQPS(ph)RSTAQQELDGKPASPTPVIVASHTANKEEK_	DFQPS(0.235)RS(0.235)T(0.235)AQQELDGKPAS(0.235)PT(0.061)PVIVAS(0.001)HTANKEEK	0.67036	0	0	0	0	0	0	0
P35606;B4DZI8;H0YAC7	P35606	Coatomer subunit beta'	COPB2;COPB2;COPB2	>sp|P35606|COPB2_HUMAN Coatomer subunit beta' OS=Homo sapiens GN=COPB2 PE=1 SV=2;>tr|B4DZI8|B4DZI8_HUMAN Coatomer protein complex, subunit beta 2 (Beta prime), isoform CRA_b OS=Homo sapiens GN=COPB2 PE=2 SV=1;>tr|H0YAC7|H0YAC7_HUMAN Coatomer subunit beta'	5.85886e-07	42.582	42.582	NA	NA	NA	NA	42.582	NA	32.373	S	_DFQPS(ph)RSTAQQELDGKPASPTPVIVASHTANKEEK_	DFQPS(0.235)RS(0.235)T(0.235)AQQELDGKPAS(0.235)PT(0.061)PVIVAS(0.001)HTANKEEK	0.67036	0	0	0	0	0	0	0
P35606;B4DZI8;H0YAC7	P35606	Coatomer subunit beta'	COPB2;COPB2;COPB2	>sp|P35606|COPB2_HUMAN Coatomer subunit beta' OS=Homo sapiens GN=COPB2 PE=1 SV=2;>tr|B4DZI8|B4DZI8_HUMAN Coatomer protein complex, subunit beta 2 (Beta prime), isoform CRA_b OS=Homo sapiens GN=COPB2 PE=2 SV=1;>tr|H0YAC7|H0YAC7_HUMAN Coatomer subunit beta'	1.99828e-69	142.45	142.45	132.61	125.59	142.45	131.68	110.6	104.84	110.06	S	_STAQQELDGKPAS(ph)PTPVIVASHTANK_	STAQQELDGKPAS(0.998)PT(0.002)PVIVASHTANK	0.75717	216750000	506680000	369940000	289490000	2.97e+08	552310000	310060000
B4DZM7;E9PFK9;Q9UJ41;H7BYE7;Q9UJ41-3;E7ERJ8;Q9UJ41-2	B4DZM7	Rab5 GDP/GTP exchange factor	RABGEF1;RABGEF1;RABGEF1;KCTD7;KCTD7	>tr|B4DZM7|B4DZM7_HUMAN Rab5 GDP/GTP exchange factor OS=Homo sapiens GN=RABGEF1 PE=2 SV=1;>tr|E9PFK9|E9PFK9_HUMAN Rab5 GDP/GTP exchange factor OS=Homo sapiens GN=RABGEF1 PE=4 SV=1;>sp|Q9UJ41|RABX5_HUMAN Rab5 GDP/GTP exchange factor OS=Homo sapiens GN=RABGE	0.00592894	52.03	52.03	52.03	NA	NA	NA	NA	NA	47.808	S	_APSPSINRQTS(ph)IETDRVSK_	APSPS(0.025)INRQT(0.078)S(0.4)IET(0.4)DRVS(0.097)K	0.10053	0	0	0	0	0	0	0
B4DZP2;F5GY10;Q99081-2;Q99081-3;Q99081;F5H6Z6;E9PGY0;B4DGI9;B4E1W1	Q99081-3	Transcription factor 12	TCF12;TCF12;TCF12;TCF12;TCF12;TCF12;TCF12	>tr|B4DZP2|B4DZP2_HUMAN Transcription factor 12 OS=Homo sapiens GN=TCF12 PE=2 SV=1;>tr|F5GY10|F5GY10_HUMAN Transcription factor 12 OS=Homo sapiens GN=TCF12 PE=4 SV=1;>sp|Q99081-2|HTF4_HUMAN Isoform 2 of Transcription factor 12 OS=Homo sapiens GN=TCF12;>sp|	0.0115512	124.09	124.09	NA	NA	NA	124.09	NA	NA	NA	S	_T(ph)SSTNEDEDLNPEQK_	T(0.318)S(0.318)S(0.318)T(0.047)NEDEDLNPEQK	0.69521	0	0	0	0	0	0	0
B4DZP2;F5GY10;Q99081-2;Q99081-3;Q99081;F5H6Z6;E9PGY0;B4DGI9;B4E1W1	Q99081-3	Transcription factor 12	TCF12;TCF12;TCF12;TCF12;TCF12;TCF12;TCF12	>tr|B4DZP2|B4DZP2_HUMAN Transcription factor 12 OS=Homo sapiens GN=TCF12 PE=2 SV=1;>tr|F5GY10|F5GY10_HUMAN Transcription factor 12 OS=Homo sapiens GN=TCF12 PE=4 SV=1;>sp|Q99081-2|HTF4_HUMAN Isoform 2 of Transcription factor 12 OS=Homo sapiens GN=TCF12;>sp|	0.00127092	140.84	140.84	NA	140.84	NA	124.09	NA	NA	NA	S	_TSS(ph)TNEDEDLNPEQK_	T(0.1)S(0.1)S(0.692)T(0.108)NEDEDLNPEQK	0.13374	0	402050	0	0	0	0	0
B4E2B6;C9JW01;Q8TB72;Q8TB72-2;Q8TB72-3	Q8TB72-3	Pumilio homolog 2	PUM2;PUM2;PUM2	>tr|B4E2B6|B4E2B6_HUMAN Pumilio homolog 2 OS=Homo sapiens GN=PUM2 PE=2 SV=1;>tr|C9JW01|C9JW01_HUMAN Pumilio homolog 2 (Fragment) OS=Homo sapiens GN=PUM2 PE=4 SV=1;>sp|Q8TB72|PUM2_HUMAN Pumilio homolog 2 OS=Homo sapiens GN=PUM2 PE=1 SV=2;>sp|Q8TB72-2|PUM2_H	1.38377e-07	220.27	112.3	145.46	185.14	131.72	220.27	205.52	140.96	120.77	S	_GKAS(ph)PFEEDQNRDLK_	GKAS(1)PFEEDQNRDLK	-0.28259	21093000	1010000	23866000	1370800	28392000	26306000	691230
P05231;B5MCZ3;B5MC21	P05231	Interleukin-6	IL6;IL6;IL6	>sp|P05231|IL6_HUMAN Interleukin-6 OS=Homo sapiens GN=IL6 PE=1 SV=1;>tr|B5MCZ3|B5MCZ3_HUMAN Interleukin-6 OS=Homo sapiens GN=IL6 PE=4 SV=1;>tr|B5MC21|B5MC21_HUMAN Interleukin-6 OS=Homo sapiens GN=IL6 PE=4 SV=1	0.00884762	65.949	65.949	51.798	NA	NA	53.255	65.949	NA	NA	S	_NLDAIT(ph)TPDPT(ph)T(ph)N(de)AS(ph)LLT(ph)K_	NLDAIT(0.817)T(0.436)PDPT(0.787)T(0.959)NAS(1)LLT(1)K	-1.0277	725830	1217900	522750	613410	618500	404500	379610
B5MC40;Q86YP4;Q86YP4-2;B4DKZ7	B5MC40	Transcriptional repressor p66-alpha	GATAD2A;GATAD2A;GATAD2A	>tr|B5MC40|B5MC40_HUMAN Transcriptional repressor p66-alpha OS=Homo sapiens GN=GATAD2A PE=4 SV=1;>sp|Q86YP4|P66A_HUMAN Transcriptional repressor p66-alpha OS=Homo sapiens GN=GATAD2A PE=1 SV=1;>sp|Q86YP4-2|P66A_HUMAN Isoform 2 of Transcriptional repressor p	0.000788229	92.238	92.238	92.238	NA	68.589	NA	73.934	NA	NA	S	_GTTATSAQANSTPTSVASVVTSAES(ph)PASR_	GTTATSAQANSTPTSVASVVTSAES(0.994)PAS(0.005)R	1.6064	1553500	289440	626610	1065500	623130	1942100	1048100
B5MC40;Q86YP4;Q86YP4-2;C9JJK9;C9JHD7;C9JGN4;C9JMI3	B5MC40	Transcriptional repressor p66-alpha	GATAD2A;GATAD2A;GATAD2A;GATAD2A;GATAD2A;GATAD2A	>tr|B5MC40|B5MC40_HUMAN Transcriptional repressor p66-alpha OS=Homo sapiens GN=GATAD2A PE=4 SV=1;>sp|Q86YP4|P66A_HUMAN Transcriptional repressor p66-alpha OS=Homo sapiens GN=GATAD2A PE=1 SV=1;>sp|Q86YP4-2|P66A_HUMAN Isoform 2 of Transcriptional repressor p	0.00633188	94.594	94.594	NA	NA	NA	84.878	94.594	NA	NA	S	_RPPS(ph)PDVIVLS(ph)DNEQPSS(ph)PR_	RPPS(1)PDVIVLS(1)DNEQPS(0.176)S(0.824)PR	-0.095969	758590	538450	639690	483740	236530	806130	132670
B5MC40;Q86YP4;Q86YP4-2;C9JJK9;C9JHD7;C9JGN4;C9JMI3	B5MC40	Transcriptional repressor p66-alpha	GATAD2A;GATAD2A;GATAD2A;GATAD2A;GATAD2A;GATAD2A	>tr|B5MC40|B5MC40_HUMAN Transcriptional repressor p66-alpha OS=Homo sapiens GN=GATAD2A PE=4 SV=1;>sp|Q86YP4|P66A_HUMAN Transcriptional repressor p66-alpha OS=Homo sapiens GN=GATAD2A PE=1 SV=1;>sp|Q86YP4-2|P66A_HUMAN Isoform 2 of Transcriptional repressor p	0.00633188	94.594	94.594	NA	NA	NA	84.878	94.594	NA	NA	S	_RPPS(ph)PDVIVLS(ph)DNEQPSS(ph)PR_	RPPS(1)PDVIVLS(1)DNEQPS(0.176)S(0.824)PR	-0.095969	758590	538450	639690	483740	236530	806130	132670
B5MC40;Q86YP4;Q86YP4-2;C9JJK9;C9JHD7;C9JGN4;C9JMI3	B5MC40	Transcriptional repressor p66-alpha	GATAD2A;GATAD2A;GATAD2A;GATAD2A;GATAD2A;GATAD2A	>tr|B5MC40|B5MC40_HUMAN Transcriptional repressor p66-alpha OS=Homo sapiens GN=GATAD2A PE=4 SV=1;>sp|Q86YP4|P66A_HUMAN Transcriptional repressor p66-alpha OS=Homo sapiens GN=GATAD2A PE=1 SV=1;>sp|Q86YP4-2|P66A_HUMAN Isoform 2 of Transcriptional repressor p	0.00633188	94.594	94.594	NA	NA	NA	84.878	94.594	NA	NA	S	_RPPS(ph)PDVIVLS(ph)DNEQPSS(ph)PR_	RPPS(1)PDVIVLS(1)DNEQPS(0.176)S(0.824)PR	-0.095969	758590	538450	639690	483740	236530	806130	132670
Q15084-2;B5MCQ5;F8WA83;Q15084;B7Z254	Q15084-2	Protein disulfide-isomerase A6	PDIA6;PDIA6;PDIA6;PDIA6	>sp|Q15084-2|PDIA6_HUMAN Isoform 2 of Protein disulfide-isomerase A6 OS=Homo sapiens GN=PDIA6;>tr|B5MCQ5|B5MCQ5_HUMAN Protein disulfide-isomerase A6 OS=Homo sapiens GN=PDIA6 PE=3 SV=1;>tr|F8WA83|F8WA83_HUMAN Protein disulfide-isomerase A6 OS=Homo sapiens G	8.67096e-09	133.13	98.151	124.03	100.68	107.2	113.91	126.42	133.13	122.68	S	_DGELPVEDDIDLS(ph)DVELDDLGKDEL_	DGELPVEDDIDLS(1)DVELDDLGKDEL	0.42625	8254700	10896000	19714000	7251300	6238100	2411400	2266000
Q53EL6;B5ME91;Q5VZS7	Q53EL6	Programmed cell death protein 4	PDCD4;PDCD4;PDCD4	>sp|Q53EL6|PDCD4_HUMAN Programmed cell death protein 4 OS=Homo sapiens GN=PDCD4 PE=1 SV=2;>tr|B5ME91|B5ME91_HUMAN Programmed cell death protein 4 OS=Homo sapiens GN=PDCD4 PE=4 SV=2;>tr|Q5VZS7|Q5VZS7_HUMAN Programmed cell death 4 (Neoplastic transformation	0.00600407	70.563	61.423	NA	33.813	NA	NA	NA	70.563	61.532	S	_SGLTVPTS(ph)PK_	SGLTVPT(0.086)S(0.914)PK	0.081346	32952000	35492000	24772000	22104000	20689000	61092000	73200000
Q53EL6;B5ME91	Q53EL6	Programmed cell death protein 4	PDCD4;PDCD4	>sp|Q53EL6|PDCD4_HUMAN Programmed cell death protein 4 OS=Homo sapiens GN=PDCD4 PE=1 SV=2;>tr|B5ME91|B5ME91_HUMAN Programmed cell death protein 4 OS=Homo sapiens GN=PDCD4 PE=4 SV=2	3.02598e-07	93.371	84.035	90.654	67.995	NA	93.371	84.035	87.49	73.11	S	_RFVS(ph)EGDGGRLKPESY_	RFVS(1)EGDGGRLKPESY	0.046059	249280000	190430000	127710000	108990000	126930000	123930000	122800000
B7WP27;Q9HCG8	B7WP27	Pre-mRNA-splicing factor CWC22 homolog	CWC22;CWC22	>tr|B7WP27|B7WP27_HUMAN Pre-mRNA-splicing factor CWC22 homolog OS=Homo sapiens GN=CWC22 PE=4 SV=1;>sp|Q9HCG8|CWC22_HUMAN Pre-mRNA-splicing factor CWC22 homolog OS=Homo sapiens GN=CWC22 PE=1 SV=3	3.97822e-05	127.3	77.324	127.3	122.34	NA	NA	77.324	NA	84.41	S	_RGERRNS(ph)FSENEK_	RGERRNS(1)FSENEK	-0.37577	98002000	61620000	16689000	39273000	54169000	0	28276000
B7WPD9;Q2KJY2-2;H7C3D1;Q2KJY2	B7WPD9	Kinesin-like protein KIF26B	KIF26B;KIF26B;KIF26B	>tr|B7WPD9|B7WPD9_HUMAN Kinesin-like protein KIF26B OS=Homo sapiens GN=KIF26B PE=3 SV=1;>sp|Q2KJY2-2|KI26B_HUMAN Isoform 2 of Kinesin-like protein KIF26B OS=Homo sapiens GN=KIF26B;>tr|H7C3D1|H7C3D1_HUMAN Kinesin-like protein KIF26B OS=Homo sapiens GN=KIF26	0.00186936	67.866	67.866	NA	NA	67.866	NA	NA	NA	NA	S	_(gl)EGGSGLCLSLS(ph)ALGN(de)VILALVN(de)GS(ph)K_	EGGSGLCLS(0.007)LS(0.993)ALGNVILALVNGS(1)K	-0.24888	0	0	6487600	0	0	0	0
B7WPD9;Q2KJY2-2;H7C3D1;Q2KJY2	B7WPD9	Kinesin-like protein KIF26B	KIF26B;KIF26B;KIF26B	>tr|B7WPD9|B7WPD9_HUMAN Kinesin-like protein KIF26B OS=Homo sapiens GN=KIF26B PE=3 SV=1;>sp|Q2KJY2-2|KI26B_HUMAN Isoform 2 of Kinesin-like protein KIF26B OS=Homo sapiens GN=KIF26B;>tr|H7C3D1|H7C3D1_HUMAN Kinesin-like protein KIF26B OS=Homo sapiens GN=KIF26	0.00186936	67.866	67.866	NA	NA	67.866	NA	NA	NA	NA	S	_(gl)EGGSGLCLSLS(ph)ALGN(de)VILALVN(de)GS(ph)K_	EGGSGLCLS(0.007)LS(0.993)ALGNVILALVNGS(1)K	-0.24888	0	0	6487600	0	0	0	0
B7Z341;Q9UGV2;Q5TH30;Q9UGV2-2;Q9UGV2-3;F8WBF9	Q9UGV2	Protein NDRG3	NDRG3;NDRG3;NDRG3;NDRG3	>tr|B7Z341|B7Z341_HUMAN Protein NDRG3 OS=Homo sapiens GN=NDRG3 PE=2 SV=1;>sp|Q9UGV2|NDRG3_HUMAN Protein NDRG3 OS=Homo sapiens GN=NDRG3 PE=1 SV=2;>tr|Q5TH30|Q5TH30_HUMAN NDRG family member 3 OS=Homo sapiens GN=NDRG3 PE=2 SV=1;>sp|Q9UGV2-2|NDRG3_HUMAN Isofor	0.00183236	129.43	129.43	129.43	NA	98.062	NA	NA	NA	NA	S	_S(ph)RTHSTSSSLGSGESPFSR_	S(0.312)RT(0.17)HS(0.17)T(0.17)S(0.17)S(0.007)SLGSGESPFSR	-0.33685	0	0	0	0	0	0	0
B7Z341;Q9UGV2;Q5TH30;Q9UGV2-2;Q9UGV2-3;F8WBF9	Q9UGV2	Protein NDRG3	NDRG3;NDRG3;NDRG3;NDRG3	>tr|B7Z341|B7Z341_HUMAN Protein NDRG3 OS=Homo sapiens GN=NDRG3 PE=2 SV=1;>sp|Q9UGV2|NDRG3_HUMAN Protein NDRG3 OS=Homo sapiens GN=NDRG3 PE=1 SV=2;>tr|Q5TH30|Q5TH30_HUMAN NDRG family member 3 OS=Homo sapiens GN=NDRG3 PE=2 SV=1;>sp|Q9UGV2-2|NDRG3_HUMAN Isofor	0.00141747	144.68	100.28	NA	144.17	NA	NA	144.68	117.78	NA	S	_THS(ph)TSSSLGSGESPFSR_	T(0.008)HS(0.988)T(0.003)S(0.001)SSLGSGESPFSR	2.2401	603050	440770	502990	1151200	841260	247580	961430
Q8TE99;E9PDB7;Q8TE99-2;B7Z3R9;B7Z4T2;H0Y2U0	Q8TE99	Acid phosphatase-like protein 2	ACPL2;ACPL2;ACPL2;ACPL2;ACPL2	>sp|Q8TE99|ACPL2_HUMAN Acid phosphatase-like protein 2 OS=Homo sapiens GN=ACPL2 PE=2 SV=1;>tr|E9PDB7|E9PDB7_HUMAN Acid phosphatase-like protein 2 OS=Homo sapiens GN=ACPL2 PE=4 SV=1;>sp|Q8TE99-2|ACPL2_HUMAN Isoform 2 of Acid phosphatase-like protein 2 OS=Ho	0.00035742	41.087	41.087	41.087	NA	NA	NA	NA	NA	NA	S	_KEELFALYS(ph)AHDVT(ph)LS(ph)PVLS(ph)ALGLSEAR_	KEELFALY(0.535)S(0.568)AHDVT(0.724)LS(0.724)PVLS(0.724)ALGLS(0.724)EAR	-0.58151	113460000	0	0	0	0	0	0
Q8TE99;E9PDB7;Q8TE99-2;B7Z3R9;B7Z4T2;H0Y2U0	Q8TE99	Acid phosphatase-like protein 2	ACPL2;ACPL2;ACPL2;ACPL2;ACPL2	>sp|Q8TE99|ACPL2_HUMAN Acid phosphatase-like protein 2 OS=Homo sapiens GN=ACPL2 PE=2 SV=1;>tr|E9PDB7|E9PDB7_HUMAN Acid phosphatase-like protein 2 OS=Homo sapiens GN=ACPL2 PE=4 SV=1;>sp|Q8TE99-2|ACPL2_HUMAN Isoform 2 of Acid phosphatase-like protein 2 OS=Ho	0.00035742	41.087	41.087	41.087	NA	NA	NA	NA	NA	NA	S	_KEELFALYS(ph)AHDVT(ph)LS(ph)PVLS(ph)ALGLSEAR_	KEELFALY(0.535)S(0.568)AHDVT(0.724)LS(0.724)PVLS(0.724)ALGLS(0.724)EAR	-0.58151	113460000	0	0	0	0	0	0
Q8TE99;E9PDB7;Q8TE99-2;B7Z3R9;B7Z4T2;H0Y2U0	Q8TE99	Acid phosphatase-like protein 2	ACPL2;ACPL2;ACPL2;ACPL2;ACPL2	>sp|Q8TE99|ACPL2_HUMAN Acid phosphatase-like protein 2 OS=Homo sapiens GN=ACPL2 PE=2 SV=1;>tr|E9PDB7|E9PDB7_HUMAN Acid phosphatase-like protein 2 OS=Homo sapiens GN=ACPL2 PE=4 SV=1;>sp|Q8TE99-2|ACPL2_HUMAN Isoform 2 of Acid phosphatase-like protein 2 OS=Ho	0.00035742	41.087	41.087	41.087	NA	NA	NA	NA	NA	NA	S	_KEELFALYS(ph)AHDVT(ph)LS(ph)PVLS(ph)ALGLSEAR_	KEELFALY(0.535)S(0.568)AHDVT(0.724)LS(0.724)PVLS(0.724)ALGLS(0.724)EAR	-0.58151	113460000	0	0	0	0	0	0
Q8TE99;E9PDB7;Q8TE99-2;B7Z3R9;B7Z4T2;H0Y2U0	Q8TE99	Acid phosphatase-like protein 2	ACPL2;ACPL2;ACPL2;ACPL2;ACPL2	>sp|Q8TE99|ACPL2_HUMAN Acid phosphatase-like protein 2 OS=Homo sapiens GN=ACPL2 PE=2 SV=1;>tr|E9PDB7|E9PDB7_HUMAN Acid phosphatase-like protein 2 OS=Homo sapiens GN=ACPL2 PE=4 SV=1;>sp|Q8TE99-2|ACPL2_HUMAN Isoform 2 of Acid phosphatase-like protein 2 OS=Ho	0.00035742	41.087	41.087	41.087	NA	NA	NA	NA	NA	NA	S	_KEELFALYS(ph)AHDVT(ph)LS(ph)PVLS(ph)ALGLSEAR_	KEELFALY(0.535)S(0.568)AHDVT(0.724)LS(0.724)PVLS(0.724)ALGLS(0.724)EAR	-0.58151	113460000	0	0	0	0	0	0
P50548;B7Z4R0	P50548	ETS domain-containing transcription factor ERF	ERF;ERF	>sp|P50548|ERF_HUMAN ETS domain-containing transcription factor ERF OS=Homo sapiens GN=ERF PE=1 SV=2;>tr|B7Z4R0|B7Z4R0_HUMAN ETS domain-containing transcription factor ERF OS=Homo sapiens GN=ERF PE=2 SV=1	0.00493051	122.39	122.39	122.39	NA	NA	NA	NA	NA	NA	S	_RVSSDLQHATAQLS(ph)LEHRDS_	RVSSDLQHATAQLS(1)LEHRDS	0.11875	1631500	130120	0	0	0	0	0
B7ZLX3;Q7Z460;F8WA11;Q7Z460-3;F5GWS0;E7EUA5;Q7Z460-2;F5GWM7;F5H2E2;H0Y5T1	Q7Z460	CLIP-associating protein 1	CLASP1;CLASP1;CLASP1;CLASP1;CLASP1;CLASP1;CLASP1;CLASP1	>tr|B7ZLX3|B7ZLX3_HUMAN CLASP1 protein OS=Homo sapiens GN=CLASP1 PE=2 SV=1;>sp|Q7Z460|CLAP1_HUMAN CLIP-associating protein 1 OS=Homo sapiens GN=CLASP1 PE=1 SV=1;>tr|F8WA11|F8WA11_HUMAN CLIP-associating protein 1 OS=Homo sapiens GN=CLASP1 PE=4 SV=1;>sp|Q7Z4	3.11973e-05	186.35	163.68	NA	NA	186.35	183.07	181.61	163.68	157.01	S	_RQS(ph)SGSATNVASTPDNR_	RQS(1)SGSATNVASTPDNR	1.5071	1300000	1306600	1171800	787510	545090	796860	472360
B7ZLX3;Q7Z460;F8WA11;Q7Z460-3;F5GWS0;E7EUA5;Q7Z460-2;F5GWM7;F5H2E2;H0Y5T1	Q7Z460	CLIP-associating protein 1	CLASP1;CLASP1;CLASP1;CLASP1;CLASP1;CLASP1;CLASP1;CLASP1	>tr|B7ZLX3|B7ZLX3_HUMAN CLASP1 protein OS=Homo sapiens GN=CLASP1 PE=2 SV=1;>sp|Q7Z460|CLAP1_HUMAN CLIP-associating protein 1 OS=Homo sapiens GN=CLASP1 PE=1 SV=1;>tr|F8WA11|F8WA11_HUMAN CLIP-associating protein 1 OS=Homo sapiens GN=CLASP1 PE=4 SV=1;>sp|Q7Z4	8.39318e-12	204.47	203.71	135.81	204.47	203.71	166.61	197	188.19	NA	S	_SRS(ph)DIDVNAAASAK_	S(0.001)RS(0.999)DIDVNAAASAK	0.94974	3550200	2095800	2052400	1385400	1659700	1412900	1698500
B7ZLX3	B7ZLX3		CLASP1	>tr|B7ZLX3|B7ZLX3_HUMAN CLASP1 protein OS=Homo sapiens GN=CLASP1 PE=2 SV=1	0.00452103	133.15	117.03	NA	NA	115.57	113.69	93.348	133.15	NA	S	_VVSQSQPGS(ph)R_	VVSQSQPGS(1)R	-0.30103	389640	0	361760	278300	90386	541890	131950
B7ZM82;B3KVH1;O95785	B7ZM82	Protein Wiz	WIZ;WIZ;WIZ	>tr|B7ZM82|B7ZM82_HUMAN Protein Wiz OS=Homo sapiens GN=WIZ PE=2 SV=1;>tr|B3KVH1|B3KVH1_HUMAN Protein Wiz OS=Homo sapiens GN=WIZ PE=2 SV=1;>sp|O95785|WIZ_HUMAN Protein Wiz OS=Homo sapiens GN=WIZ PE=1 SV=2	0.00467199	146.97	121.35	NA	146.97	121.35	NA	121.35	NA	119.16	S	_NPEDKSPQLSLSPRPAS(ph)PK_	NPEDKSPQLSLSPRPAS(1)PK	-0.40954	1447200	1752200	2069000	1698100	837190	1267700	687750
Q6F5E8;B8X2Z3;E7EW12	Q6F5E8	Leucine-rich repeat-containing protein 16C	RLTPR;RLTPR;RLTPR	>sp|Q6F5E8|LR16C_HUMAN Leucine-rich repeat-containing protein 16C OS=Homo sapiens GN=RLTPR PE=1 SV=2;>tr|B8X2Z3|B8X2Z3_HUMAN CARMIL2b OS=Homo sapiens GN=RLTPR PE=2 SV=1;>tr|E7EW12|E7EW12_HUMAN Leucine-rich repeat-containing protein 16C OS=Homo sapiens GN=R	0.00142995	126.07	109.87	NA	126.07	NA	NA	109.87	119.68	106.94	S	_GS(ph)PSPAAPGPPAGPLPR_	GS(0.993)PS(0.007)PAAPGPPAGPLPR	0.18749	494290	695550	675680	425150	334360	417660	349070
B8ZZN6;P63165;B9A032;B8ZZJ0	B8ZZN6	Small ubiquitin-related modifier 1	SUMO1;SUMO1;SUMO1;SUMO1	>tr|B8ZZN6|B8ZZN6_HUMAN Small ubiquitin-related modifier 1 OS=Homo sapiens GN=SUMO1 PE=4 SV=1;>sp|P63165|SUMO1_HUMAN Small ubiquitin-related modifier 1 OS=Homo sapiens GN=SUMO1 PE=1 SV=1;>tr|B9A032|B9A032_HUMAN Small ubiquitin-related modifier 1 OS=Homo sa	3.8739e-101	211.43	140.06	211.43	203.26	116.65	136.68	168.05	204.94	140.06	S	_(ac)S(ph)DQEAKPSTEDLGDKK_	S(1)DQEAKPSTEDLGDKK	-0.16491	357780000	210820000	226480000	297550000	235950000	233120000	321330000
P06454;P06454-2;B8ZZQ6	P06454	Prothymosin alpha;Thymosin alpha-1	PTMA;PTMA	>sp|P06454|PTMA_HUMAN Prothymosin alpha OS=Homo sapiens GN=PTMA PE=1 SV=2;>sp|P06454-2|PTMA_HUMAN Isoform 2 of Prothymosin alpha OS=Homo sapiens GN=PTMA;>tr|B8ZZQ6|B8ZZQ6_HUMAN Prothymosin alpha OS=Homo sapiens GN=PTMA PE=4 SV=1	5.89717e-56	122.31	111.33	61.815	72.184	82.007	105.39	112.3	122.31	111.33	S	_(ac)S(ph)DAAVDTSSEITTK_	S(1)DAAVDTSSEITTK	-0.24321	28776000	16897000	31555000	31919000	75112000	20009000	154380000
P06454;P06454-2;B8ZZQ6	P06454	Prothymosin alpha;Thymosin alpha-1	PTMA;PTMA	>sp|P06454|PTMA_HUMAN Prothymosin alpha OS=Homo sapiens GN=PTMA PE=1 SV=2;>sp|P06454-2|PTMA_HUMAN Isoform 2 of Prothymosin alpha OS=Homo sapiens GN=PTMA;>tr|B8ZZQ6|B8ZZQ6_HUMAN Prothymosin alpha OS=Homo sapiens GN=PTMA PE=4 SV=1	0.000792948	132.31	101.78	121.45	104.26	NA	84.753	101.78	132.31	104.41	S	_(ac)SDAAVDTS(ph)SEITTK_	SDAAVDT(0.011)S(0.494)S(0.494)EITTK	-0.34896	0	0	0	0	0	0	0
P06454;P06454-2;B8ZZQ6	P06454	Prothymosin alpha;Thymosin alpha-1	PTMA;PTMA	>sp|P06454|PTMA_HUMAN Prothymosin alpha OS=Homo sapiens GN=PTMA PE=1 SV=2;>sp|P06454-2|PTMA_HUMAN Isoform 2 of Prothymosin alpha OS=Homo sapiens GN=PTMA;>tr|B8ZZQ6|B8ZZQ6_HUMAN Prothymosin alpha OS=Homo sapiens GN=PTMA PE=4 SV=1	0.000792948	132.31	101.78	121.45	104.26	NA	84.753	101.78	132.31	104.41	S	_(ac)SDAAVDTS(ph)SEITTK_	SDAAVDT(0.011)S(0.494)S(0.494)EITTK	-0.34896	0	0	0	0	0	0	0
B8ZZS0;Q9NYM9;H7BXT7;E9PHY4	B8ZZS0	BET1-like protein	BET1L;BET1L;BET1L;BET1L	>tr|B8ZZS0|B8ZZS0_HUMAN BET1-like protein OS=Homo sapiens GN=BET1L PE=4 SV=1;>sp|Q9NYM9|BET1L_HUMAN BET1-like protein OS=Homo sapiens GN=BET1L PE=1 SV=1;>tr|H7BXT7|H7BXT7_HUMAN BET1-like protein OS=Homo sapiens GN=BET1L PE=4 SV=1;>tr|E9PHY4|E9PHY4_HUMAN BE	2.71419e-43	125.82	49.186	42.791	45.237	125.82	107.17	57.922	35.016	49.186	S	_(ac)ADWARAQS(ph)PGAVEEILDRENK_	ADWARAQS(1)PGAVEEILDRENK	-0.59249	25950000	30250000	55975000	26971000	32986000	43841000	24127000
C9J0A7;Q9UQN3;B4DJG8	Q9UQN3	Charged multivesicular body protein 2b	CHMP2B;CHMP2B;CHMP2B	>tr|C9J0A7|C9J0A7_HUMAN Charged multivesicular body protein 2b OS=Homo sapiens GN=CHMP2B PE=4 SV=1;>sp|Q9UQN3|CHM2B_HUMAN Charged multivesicular body protein 2b OS=Homo sapiens GN=CHMP2B PE=1 SV=1;>tr|B4DJG8|B4DJG8_HUMAN Charged multivesicular body protein	0.00167623	77.222	77.222	NA	NA	NA	NA	77.222	61.097	46.926	S	_ATIS(ph)DEEIERQLK_	AT(0.005)IS(0.995)DEEIERQLK	0.60994	16414000	18141000	11392000	19156000	28604000	0	54023000
Q86WB0;C9J0I9;Q86WB0-2	Q86WB0	Nuclear-interacting partner of ALK	ZC3HC1;ZC3HC1	>sp|Q86WB0|NIPA_HUMAN Nuclear-interacting partner of ALK OS=Homo sapiens GN=ZC3HC1 PE=1 SV=1;>tr|C9J0I9|C9J0I9_HUMAN Nuclear-interacting partner of ALK OS=Homo sapiens GN=ZC3HC1 PE=4 SV=1;>sp|Q86WB0-2|NIPA_HUMAN Isoform 2 of Nuclear-interacting partner of	0.00540531	130.61	130.61	112.02	130.61	118.51	124.62	115.68	NA	NA	S	_LCS(ph)SSSSDTSSR_	LCS(0.998)S(0.002)SSSDTSSR	0.15916	271070	266090	254490	145790	173090	95322	0
Q86WB0;C9J0I9;Q86WB0-3;C9J672;F8WAU5;F8WF13;F8WDK5;F8WBD7	Q86WB0	Nuclear-interacting partner of ALK	ZC3HC1;ZC3HC1;ZC3HC1;ZC3HC1;ZC3HC1;ZC3HC1;ZC3HC1	>sp|Q86WB0|NIPA_HUMAN Nuclear-interacting partner of ALK OS=Homo sapiens GN=ZC3HC1 PE=1 SV=1;>tr|C9J0I9|C9J0I9_HUMAN Nuclear-interacting partner of ALK OS=Homo sapiens GN=ZC3HC1 PE=4 SV=1;>sp|Q86WB0-3|NIPA_HUMAN Isoform 3 of Nuclear-interacting partner of	1.65672e-22	231.06	231.06	231.06	NA	NA	NA	NA	NA	NA	S	_NWGAVVRS(ph)PEGTPQK_	NWGAVVRS(1)PEGTPQK	1.3917	745040	214320	0	0	0	0	281000
Q86WB0;C9J0I9;Q86WB0-2	Q86WB0	Nuclear-interacting partner of ALK	ZC3HC1;ZC3HC1	>sp|Q86WB0|NIPA_HUMAN Nuclear-interacting partner of ALK OS=Homo sapiens GN=ZC3HC1 PE=1 SV=1;>tr|C9J0I9|C9J0I9_HUMAN Nuclear-interacting partner of ALK OS=Homo sapiens GN=ZC3HC1 PE=4 SV=1;>sp|Q86WB0-2|NIPA_HUMAN Isoform 2 of Nuclear-interacting partner of	0.00571363	121.82	121.82	NA	NA	NA	NA	NA	NA	121.82	S	_SQDATFS(ph)PGSEQAEK_	SQDAT(0.103)FS(0.641)PGS(0.256)EQAEK	0.89654	196740	110540	178890	0	191190	0	150950
Q86WB0;C9J0I9;Q86WB0-2	Q86WB0	Nuclear-interacting partner of ALK	ZC3HC1;ZC3HC1	>sp|Q86WB0|NIPA_HUMAN Nuclear-interacting partner of ALK OS=Homo sapiens GN=ZC3HC1 PE=1 SV=1;>tr|C9J0I9|C9J0I9_HUMAN Nuclear-interacting partner of ALK OS=Homo sapiens GN=ZC3HC1 PE=4 SV=1;>sp|Q86WB0-2|NIPA_HUMAN Isoform 2 of Nuclear-interacting partner of	0.00354823	110.41	92.492	NA	103.17	92.492	NA	110.41	NA	NA	S	_SQDATFSPGSEQAEKS(ph)PGPIVSR_	SQDATFS(0.002)PGS(0.005)EQAEKS(0.958)PGPIVS(0.035)R	-0.25276	3819100	0	2522500	2246400	1657900	2742700	1187600
Q86WB0;C9J0I9;Q86WB0-2	Q86WB0	Nuclear-interacting partner of ALK	ZC3HC1;ZC3HC1	>sp|Q86WB0|NIPA_HUMAN Nuclear-interacting partner of ALK OS=Homo sapiens GN=ZC3HC1 PE=1 SV=1;>tr|C9J0I9|C9J0I9_HUMAN Nuclear-interacting partner of ALK OS=Homo sapiens GN=ZC3HC1 PE=4 SV=1;>sp|Q86WB0-2|NIPA_HUMAN Isoform 2 of Nuclear-interacting partner of	0.00390366	105.39	105.39	NA	NA	105.39	NA	NA	102.58	NA	S	_SWDSSSPVDRPEPEAAS(ph)PTTR_	SWDSSSPVDRPEPEAAS(0.751)PT(0.124)T(0.124)R	0.12073	1904800	712570	2067900	1640500	936490	2009800	998970
C9J2L1	C9J2L1		C2orf80	>tr|C9J2L1|C9J2L1_HUMAN Uncharacterized protein C2orf80 OS=Homo sapiens GN=C2orf80 PE=4 SV=1	0.00279539	59.198	59.198	NA	NA	NA	NA	59.198	NA	NA	S	_(ac)RGCFS(ph)MPPEAEK_	RGCFS(1)MPPEAEK	3.0143	0	0	42843000	85197000	32237000	8869400	13168000
C9J3F9;Q9NQ55;C9JW41;Q9NQ55-2;A8MV53;H7C446	C9J3F9	Suppressor of SWI4 1 homolog	PPAN-P2RY11;PPAN;PPAN;PPAN;PPAN	>tr|C9J3F9|C9J3F9_HUMAN Protein PPAN-P2RY11 OS=Homo sapiens GN=PPAN-P2RY11 PE=4 SV=1;>sp|Q9NQ55|SSF1_HUMAN Suppressor of SWI4 1 homolog OS=Homo sapiens GN=PPAN PE=1 SV=1;>tr|C9JW41|C9JW41_HUMAN Suppressor of SWI4 1 homolog OS=Homo sapiens GN=PPAN PE=4 SV=1	2.92108e-11	160.64	147.7	147.7	132.01	160.64	145.33	139.29	129.05	125.45	S	_VGGS(ph)DEEASGIPSR_	VGGS(1)DEEASGIPSR	-0.4105	69523000	25602000	99501000	96532000	110480000	121310000	67234000
C9J3F9;Q9NQ55;C9JW41;Q9NQ55-2;A8MV53;C9J3W3	C9J3F9	Suppressor of SWI4 1 homolog	PPAN-P2RY11;PPAN;PPAN;PPAN;PPAN	>tr|C9J3F9|C9J3F9_HUMAN Protein PPAN-P2RY11 OS=Homo sapiens GN=PPAN-P2RY11 PE=4 SV=1;>sp|Q9NQ55|SSF1_HUMAN Suppressor of SWI4 1 homolog OS=Homo sapiens GN=PPAN PE=1 SV=1;>tr|C9JW41|C9JW41_HUMAN Suppressor of SWI4 1 homolog OS=Homo sapiens GN=PPAN PE=4 SV=1	0.0103469	61.241	61.241	NA	NA	NA	NA	NA	61.241	NA	S	_LQDISELLATGAGLS(ph)ESEAEPDGDHNITELPQAVAGR_	LQDISELLAT(0.082)GAGLS(0.457)ES(0.457)EAEPDGDHNIT(0.004)ELPQAVAGR	0.82194	0	0	0	0	0	0	0
C9J3F9;Q9NQ55;C9JW41;Q9NQ55-2;A8MV53;C9J3W3	C9J3F9	Suppressor of SWI4 1 homolog	PPAN-P2RY11;PPAN;PPAN;PPAN;PPAN	>tr|C9J3F9|C9J3F9_HUMAN Protein PPAN-P2RY11 OS=Homo sapiens GN=PPAN-P2RY11 PE=4 SV=1;>sp|Q9NQ55|SSF1_HUMAN Suppressor of SWI4 1 homolog OS=Homo sapiens GN=PPAN PE=1 SV=1;>tr|C9JW41|C9JW41_HUMAN Suppressor of SWI4 1 homolog OS=Homo sapiens GN=PPAN PE=4 SV=1	0.0103469	61.241	61.241	NA	NA	NA	NA	NA	61.241	NA	S	_LQDISELLATGAGLS(ph)ESEAEPDGDHNITELPQAVAGR_	LQDISELLAT(0.082)GAGLS(0.457)ES(0.457)EAEPDGDHNIT(0.004)ELPQAVAGR	0.82194	0	0	0	0	0	0	0
C9J4G0;Q8IXM2;H0YIS7;F8W038;F8W1H0;Q8IXM2-2	C9J4G0	Chromatin complexes subunit BAP18	C17orf49;BAP18;C17orf49;C17orf49;C17orf49	>tr|C9J4G0|C9J4G0_HUMAN HCG32827, isoform CRA_d OS=Homo sapiens GN=C17orf49 PE=4 SV=1;>sp|Q8IXM2|BAP18_HUMAN Chromatin complexes subunit BAP18 OS=Homo sapiens GN=BAP18 PE=1 SV=1;>tr|H0YIS7|H0YIS7_HUMAN Protein C17orf49 (Fragment) OS=Homo sapiens GN=C17orf4	0.00100125	98.636	82.946	NA	NA	NA	NA	NA	82.946	98.636	S	_KVAS(ph)GVLSPPPAAPPPSSSSVPEAGGPPIK_	KVAS(0.655)GVLS(0.345)PPPAAPPPSSSSVPEAGGPPIK	0.276	290760	0	0	0	183050	796800	411640
C9J4G0;Q8IXM2;H0YIS7;F8W038;F8W1H0;Q8IXM2-2	C9J4G0	Chromatin complexes subunit BAP18	C17orf49;BAP18;C17orf49;C17orf49;C17orf49	>tr|C9J4G0|C9J4G0_HUMAN HCG32827, isoform CRA_d OS=Homo sapiens GN=C17orf49 PE=4 SV=1;>sp|Q8IXM2|BAP18_HUMAN Chromatin complexes subunit BAP18 OS=Homo sapiens GN=BAP18 PE=1 SV=1;>tr|H0YIS7|H0YIS7_HUMAN Protein C17orf49 (Fragment) OS=Homo sapiens GN=C17orf4	0.00100125	98.636	84.285	NA	NA	NA	NA	NA	84.285	98.636	S	_VASGVLS(ph)PPPAAPPPSSSSVPEAGGPPIKK_	VAS(0.063)GVLS(0.937)PPPAAPPPSSSSVPEAGGPPIKK	0.58649	627360	0	0	0	354670	916090	971240
C9J4G0;Q8IXM2;H0YIS7;F8W038;F8W1H0;Q8IXM2-2	C9J4G0	Chromatin complexes subunit BAP18	C17orf49;BAP18;C17orf49;C17orf49;C17orf49	>tr|C9J4G0|C9J4G0_HUMAN HCG32827, isoform CRA_d OS=Homo sapiens GN=C17orf49 PE=4 SV=1;>sp|Q8IXM2|BAP18_HUMAN Chromatin complexes subunit BAP18 OS=Homo sapiens GN=BAP18 PE=1 SV=1;>tr|H0YIS7|H0YIS7_HUMAN Protein C17orf49 (Fragment) OS=Homo sapiens GN=C17orf4	2.56664e-10	204.65	107.35	204.65	127.92	181.82	169.05	171.5	156.41	180.66	S	_VYEDSGIPLPAES(ph)PK_	VYEDSGIPLPAES(1)PK	1.0481	192970000	146580000	109140000	194330000	164810000	177580000	175140000
C9J5P2;P11388-4;P11388-3;P11388-2;P11388;H7BXX8;H7BXH5	P11388-4	DNA topoisomerase 2;DNA topoisomerase 2-alpha;DNA topoisomerase 2;DNA topoisomerase 2	TOP2A;TOP2A;TOP2A;TOP2A	>tr|C9J5P2|C9J5P2_HUMAN DNA topoisomerase 2 OS=Homo sapiens GN=TOP2A PE=3 SV=1;>sp|P11388-4|TOP2A_HUMAN Isoform 4 of DNA topoisomerase 2-alpha OS=Homo sapiens GN=TOP2A;>sp|P11388-3|TOP2A_HUMAN Isoform 3 of DNA topoisomerase 2-alpha OS=Homo sapiens GN=TOP2A	5.27114e-39	207.13	207.13	162.79	114.56	111.01	118.48	134.32	119.37	207.13	S	_VPDEEENEES(ph)DNEKETEK_	VPDEEENEES(1)DNEKETEK	0.74988	127760000	274150000	108890000	162890000	67958000	4152700	156080000
C9J5P2;P11388-4;P11388-3;P11388-2;P11388;H7BXX8;H7BXH5	P11388-4	DNA topoisomerase 2;DNA topoisomerase 2-alpha;DNA topoisomerase 2;DNA topoisomerase 2	TOP2A;TOP2A;TOP2A;TOP2A	>tr|C9J5P2|C9J5P2_HUMAN DNA topoisomerase 2 OS=Homo sapiens GN=TOP2A PE=3 SV=1;>sp|P11388-4|TOP2A_HUMAN Isoform 4 of DNA topoisomerase 2-alpha OS=Homo sapiens GN=TOP2A;>sp|P11388-3|TOP2A_HUMAN Isoform 3 of DNA topoisomerase 2-alpha OS=Homo sapiens GN=TOP2A	0.00223547	36.576	36.576	NA	NA	NA	NA	NA	NA	36.576	S	_GSVPLS(ph)SSPPATHFPDETEITNPVPK_	GS(0.019)VPLS(0.3)S(0.3)S(0.3)PPAT(0.062)HFPDET(0.015)EIT(0.004)NPVPK	0.70778	0	0	0	0	0	0	0
C9J5P2;P11388-4;P11388-3;P11388-2;P11388;H7BXX8;H7BXH5	P11388-4	DNA topoisomerase 2;DNA topoisomerase 2-alpha;DNA topoisomerase 2;DNA topoisomerase 2	TOP2A;TOP2A;TOP2A;TOP2A	>tr|C9J5P2|C9J5P2_HUMAN DNA topoisomerase 2 OS=Homo sapiens GN=TOP2A PE=3 SV=1;>sp|P11388-4|TOP2A_HUMAN Isoform 4 of DNA topoisomerase 2-alpha OS=Homo sapiens GN=TOP2A;>sp|P11388-3|TOP2A_HUMAN Isoform 3 of DNA topoisomerase 2-alpha OS=Homo sapiens GN=TOP2A	0.00223547	36.576	36.576	NA	NA	NA	NA	NA	NA	36.576	S	_GSVPLS(ph)SSPPATHFPDETEITNPVPK_	GS(0.019)VPLS(0.3)S(0.3)S(0.3)PPAT(0.062)HFPDET(0.015)EIT(0.004)NPVPK	0.70778	0	0	0	0	0	0	0
C9J5P2;P11388-4;P11388-3;P11388-2;P11388;H7BXX8;H7BXH5	P11388-4	DNA topoisomerase 2;DNA topoisomerase 2-alpha;DNA topoisomerase 2;DNA topoisomerase 2	TOP2A;TOP2A;TOP2A;TOP2A	>tr|C9J5P2|C9J5P2_HUMAN DNA topoisomerase 2 OS=Homo sapiens GN=TOP2A PE=3 SV=1;>sp|P11388-4|TOP2A_HUMAN Isoform 4 of DNA topoisomerase 2-alpha OS=Homo sapiens GN=TOP2A;>sp|P11388-3|TOP2A_HUMAN Isoform 3 of DNA topoisomerase 2-alpha OS=Homo sapiens GN=TOP2A	0.00223547	83.395	83.395	76.015	70.917	75.868	NA	NA	NA	83.395	S	_GSVPLSSS(ph)PPATHFPDETEITNPVPK_	GSVPLS(0.005)S(0.127)S(0.862)PPAT(0.005)HFPDETEITNPVPK	-0.17032	24391000	9611800	22157000	17768000	6564800	28081000	3817400
C9J5P2;P11388-4;P11388-3;P11388-2;P11388;H7BXX8;H7BXH5	P11388-4	DNA topoisomerase 2;DNA topoisomerase 2-alpha;DNA topoisomerase 2;DNA topoisomerase 2	TOP2A;TOP2A;TOP2A;TOP2A	>tr|C9J5P2|C9J5P2_HUMAN DNA topoisomerase 2 OS=Homo sapiens GN=TOP2A PE=3 SV=1;>sp|P11388-4|TOP2A_HUMAN Isoform 4 of DNA topoisomerase 2-alpha OS=Homo sapiens GN=TOP2A;>sp|P11388-3|TOP2A_HUMAN Isoform 3 of DNA topoisomerase 2-alpha OS=Homo sapiens GN=TOP2A	4.56253e-44	184.47	179.64	88.036	179.64	184.47	68.231	151.05	124.51	102.69	S	_NENTEGS(ph)PQEDGVELEGLK_	NENTEGS(1)PQEDGVELEGLK	0.6041	62870000	134980000	119510000	56939000	41728000	52281000	73008000
C9J5P2;P11388-4;P11388-3;P11388-2;P11388;H7BXX8;H7BXH5	P11388-4	DNA topoisomerase 2;DNA topoisomerase 2-alpha;DNA topoisomerase 2;DNA topoisomerase 2	TOP2A;TOP2A;TOP2A;TOP2A	>tr|C9J5P2|C9J5P2_HUMAN DNA topoisomerase 2 OS=Homo sapiens GN=TOP2A PE=3 SV=1;>sp|P11388-4|TOP2A_HUMAN Isoform 4 of DNA topoisomerase 2-alpha OS=Homo sapiens GN=TOP2A;>sp|P11388-3|TOP2A_HUMAN Isoform 3 of DNA topoisomerase 2-alpha OS=Homo sapiens GN=TOP2A	0.000487484	130.27	122.93	130.27	122.93	87.148	107.82	102.64	109.48	103.88	S	_SVVS(ph)DLEADDVK_	SVVS(1)DLEADDVK	0.61981	28178000	42287000	47296000	31787000	27616000	22671000	31995000
C9J5V9;P67809;H0Y449	P67809	Nuclease-sensitive element-binding protein 1	YBX1;YBX1;YBX1	>tr|C9J5V9|C9J5V9_HUMAN Nuclease-sensitive element-binding protein 1 (Fragment) OS=Homo sapiens GN=YBX1 PE=4 SV=1;>sp|P67809|YBOX1_HUMAN Nuclease-sensitive element-binding protein 1 OS=Homo sapiens GN=YBX1 PE=1 SV=3;>tr|H0Y449|H0Y449_HUMAN Nuclease-sensiti	1.33714e-11	205.88	204.94	180.31	183.22	205.88	204.94	155.88	174.19	180.31	S	_NEGSES(ph)APEGQAQQR_	NEGSES(1)APEGQAQQR	0.60294	684560	166040	6763000	10301000	609580	184300	2786300
C9J5V9;P67809;E7ETA0;H0Y449	P67809	Nuclease-sensitive element-binding protein 1	YBX1;YBX1;YBX1;YBX1	>tr|C9J5V9|C9J5V9_HUMAN Nuclease-sensitive element-binding protein 1 (Fragment) OS=Homo sapiens GN=YBX1 PE=4 SV=1;>sp|P67809|YBOX1_HUMAN Nuclease-sensitive element-binding protein 1 OS=Homo sapiens GN=YBX1 PE=1 SV=3;>tr|E7ETA0|E7ETA0_HUMAN Nuclease-sensiti	0.000547689	147.09	147.09	NA	147.09	101.15	NA	NA	72.227	NA	S	_NYQQNYQNS(ph)ESGEK_	NYQQNYQNS(0.99)ES(0.01)GEK	1.2332	36421	163430	95407	41835	77621	542310	100660
C9J5V9;P67809;E7ETA0;H0Y449	P67809	Nuclease-sensitive element-binding protein 1	YBX1;YBX1;YBX1;YBX1	>tr|C9J5V9|C9J5V9_HUMAN Nuclease-sensitive element-binding protein 1 (Fragment) OS=Homo sapiens GN=YBX1 PE=4 SV=1;>sp|P67809|YBOX1_HUMAN Nuclease-sensitive element-binding protein 1 OS=Homo sapiens GN=YBX1 PE=1 SV=3;>tr|E7ETA0|E7ETA0_HUMAN Nuclease-sensiti	0.00572812	106.28	72.227	NA	NA	NA	106.28	80.082	72.227	NA	S	_NYQQNYQNS(ph)ES(ph)GEKNEGSESAPEGQAQQR_	NYQQNY(0.516)QNS(0.539)ES(0.814)GEKNEGS(0.047)ES(0.082)APEGQAQQR	0.075282	545860	0	0	889760	489820	507870	265170
C9J808;Q9BYG3;H7BZL0	Q9BYG3	MKI67 FHA domain-interacting nucleolar phosphoprotein	MKI67IP;MKI67IP;MKI67IP	>tr|C9J808|C9J808_HUMAN MKI67 FHA domain-interacting nucleolar phosphoprotein (Fragment) OS=Homo sapiens GN=MKI67IP PE=4 SV=1;>sp|Q9BYG3|MK67I_HUMAN MKI67 FHA domain-interacting nucleolar phosphoprotein OS=Homo sapiens GN=MKI67IP PE=1 SV=1;>tr|H7BZL0|H7BZL	0.00191818	76.186	76.186	69.398	NA	NA	61.703	NA	NA	76.186	S	_S(ph)QVAELNDDDKDDEIVFK_	S(1)QVAELNDDDKDDEIVFK	-0.79206	20597000	0	0	22390000	19763000	16954000	20616000
C9JCA5	C9JCA5		TNNT3	>tr|C9JCA5|C9JCA5_HUMAN Troponin T, fast skeletal muscle (Fragment) OS=Homo sapiens GN=TNNT3 PE=4 SV=1	0.00469403	47.568	47.568	NA	NA	NA	NA	NA	NA	47.568	S	_M(ox)S(ph)DEEVEQ(de)VEEQY(ph)EEEEEK_	MS(1)DEEVEQVEEQY(1)EEEEEK	-2.7782	0	0	0	0	0	0	0
H0Y8W3;O43566-5;C9JCX7;O43566-6;O43566-4;O43566	O43566	Regulator of G-protein signaling 14	RGS14;RGS14;RGS14	>tr|H0Y8W3|H0Y8W3_HUMAN Regulator of G-protein-signaling 14 (Fragment) OS=Homo sapiens GN=RGS14 PE=4 SV=1;>sp|O43566-5|RGS14_HUMAN Isoform 3 of Regulator of G-protein signaling 14 OS=Homo sapiens GN=RGS14;>tr|C9JCX7|C9JCX7_HUMAN Regulator of G-protein-sign	0.00112808	157.74	123.4	47.568	106.93	155.92	157.74	NA	147.09	123.4	S	_S(ph)LGSTEGESESRPGK_	S(1)LGSTEGESESRPGK	-0.59531	15644000	16226000	8540400	8976000	9424800	10462000	3614700
C9JD87;C9JI26;C9JI93;C9JTL3;C9J1F6;C9JB33;C9J9U2;C9J6L0;P48634;P48634-3;C9JXZ3;P48634-2;C9JTM3;P48634-4;E7EMA1;F8WFD4	P48634	Protein PRRC2A	PRRC2A;PRRC2A;PRRC2A;PRRC2A;PRRC2A;PRRC2A;PRRC2A;PRRC2A;PRRC2A;PRRC2A;PRRC2A;PRRC2A;PRRC2A	>tr|C9JD87|C9JD87_HUMAN Protein PRRC2A OS=Homo sapiens GN=PRRC2A PE=4 SV=1;>tr|C9JI26|C9JI26_HUMAN Protein PRRC2A OS=Homo sapiens GN=PRRC2A PE=4 SV=1;>tr|C9JI93|C9JI93_HUMAN Protein PRRC2A OS=Homo sapiens GN=PRRC2A PE=4 SV=1;>tr|C9JTL3|C9JTL3_HUMAN Protein	0.000104048	184.99	184.99	172.82	184.99	157.35	NA	169.37	154.69	172.82	S	_KGNS(ph)PNSEPPTPK_	KGNS(1)PNSEPPTPK	0.68923	1104300	1071300	1032100	558050	333990	764140	509180
C9JD87;C9JI26;C9JI93;C9JTL3;C9J1F6;C9JB33;C9J9U2;C9J6L0;P48634;P48634-3;C9JXZ3;P48634-2;C9JTM3;P48634-4;A6NG23	P48634	Protein PRRC2A	PRRC2A;PRRC2A;PRRC2A;PRRC2A;PRRC2A;PRRC2A;PRRC2A;PRRC2A;PRRC2A;PRRC2A;PRRC2A;PRRC2A	>tr|C9JD87|C9JD87_HUMAN Protein PRRC2A OS=Homo sapiens GN=PRRC2A PE=4 SV=1;>tr|C9JI26|C9JI26_HUMAN Protein PRRC2A OS=Homo sapiens GN=PRRC2A PE=4 SV=1;>tr|C9JI93|C9JI93_HUMAN Protein PRRC2A OS=Homo sapiens GN=PRRC2A PE=4 SV=1;>tr|C9JTL3|C9JTL3_HUMAN Protein	0.0125665	33.132	33.132	NA	33.132	32.675	NA	NA	NA	NA	S	_LAWVGDVFTATPAEPRPLT(ph)SPLRQAADEDDK_	LAWVGDVFT(0.003)AT(0.016)PAEPRPLT(0.491)S(0.491)PLRQAADEDDK	0.50201	0	0	0	0	0	0	0
C9JDD6;P10636-9;C9JSN6;P10636;P10636-8;P10636-5;F8WAB2;I3L170;P10636-3;H0Y435;P10636-6;P10636-2;P10636-7;P10636-4	P10636-7	Microtubule-associated protein;Microtubule-associated protein;Microtubule-associated protein tau;Microtubule-associated protein;Microtubule-associated protein	MAPT;MAPT;MAPT;MAPT;MAPT	>tr|C9JDD6|C9JDD6_HUMAN Microtubule-associated protein OS=Homo sapiens GN=MAPT PE=4 SV=1;>sp|P10636-9|TAU_HUMAN Isoform Tau-G of Microtubule-associated protein tau OS=Homo sapiens GN=MAPT;>tr|C9JSN6|C9JSN6_HUMAN Microtubule-associated protein OS=Homo sapie	0.000113534	181.72	181.72	NA	181.72	133.28	NA	NA	NA	NA	S	_SGYSSPGS(ph)PGTPGSR_	SGYSSPGS(1)PGTPGSR	-0.11354	216340	204010	227310	0	92806	111740	59363
C9JFF8	C9JFF8		ZNF772	>tr|C9JFF8|C9JFF8_HUMAN Zinc finger protein 772 OS=Homo sapiens GN=ZNF772 PE=4 SV=2	0.0066676	68.207	68.207	NA	NA	NA	NA	68.207	62.377	NA	S	_(ac)AAAEPMGPAQVPMNS(ph)EVIVDPIQVVGMEWRMK_	AAAEPMGPAQVPMNS(1)EVIVDPIQVVGMEWRMK	-0.40027	0	0	0	0	7941900	12310000	0
C9JIF9;P13798;H7C1U0;H7C393;C9JLK2	C9JIF9	Acylamino-acid-releasing enzyme	APEH;APEH;APEH;APEH;APEH	>tr|C9JIF9|C9JIF9_HUMAN Acylamino-acid-releasing enzyme OS=Homo sapiens GN=APEH PE=4 SV=1;>sp|P13798|ACPH_HUMAN Acylamino-acid-releasing enzyme OS=Homo sapiens GN=APEH PE=1 SV=4;>tr|H7C1U0|H7C1U0_HUMAN Acylamino-acid-releasing enzyme (Fragment) OS=Homo sap	0.00130045	147.7	106.6	106.6	110.56	NA	144.73	147.7	NA	NA	S	_ALDVSAS(ph)DDEIAR_	ALDVSAS(1)DDEIAR	0.34959	566580	223930	0	323610	135700	242250	0
C9JIG9;O95747	O95747	Serine/threonine-protein kinase OSR1	OXSR1;OXSR1	>tr|C9JIG9|C9JIG9_HUMAN Serine/threonine-protein kinase OSR1 OS=Homo sapiens GN=OXSR1 PE=4 SV=1;>sp|O95747|OXSR1_HUMAN Serine/threonine-protein kinase OSR1 OS=Homo sapiens GN=OXSR1 PE=1 SV=1	0.00288756	107.75	98.632	106.35	NA	103.58	NA	98.632	107.75	NA	S	_LHKTEDGGWEWS(ph)DDEFDEESEEGK_	LHKTEDGGWEWS(1)DDEFDEESEEGK	0.25645	2630200	1356500	2567000	1238400	695780	2367200	1396100
Q6ZUS6-4;Q6ZUS6-5;Q6ZUS6;C9JIN5;Q6ZUS6-2;D6RDA1;Q6ZUS6-3	Q6ZUS6-4	Coiled-coil domain-containing protein 149	CCDC149;CCDC149;CCDC149	>sp|Q6ZUS6-4|CC149_HUMAN Isoform 4 of Coiled-coil domain-containing protein 149 OS=Homo sapiens GN=CCDC149;>sp|Q6ZUS6-5|CC149_HUMAN Isoform 5 of Coiled-coil domain-containing protein 149 OS=Homo sapiens GN=CCDC149;>sp|Q6ZUS6|CC149_HUMAN Coiled-coil domain-	0.0104933	30.909	30.909	NA	NA	NA	NA	NA	NA	30.909	S	_(gl)Q(de)AN(de)LAQ(de)LLRDS(ph)QDRNKHLGEEIKELQ(de)QRLGEVQGDNK_	QANLAQLLRDS(1)QDRNKHLGEEIKELQQRLGEVQGDNK	1.5874	0	0	0	0	0	0	11303000
C9JJ64;Q9NTJ3;E9PD53;C9JR83;E7ET04;C9IYK2;C9JWF0;F8WCB7;Q9NTJ3-2	Q9NTJ3	Structural maintenance of chromosomes protein 4;Structural maintenance of chromosomes protein	SMC4;SMC4;SMC4;SMC4;SMC4;SMC4;SMC4;SMC4	>tr|C9JJ64|C9JJ64_HUMAN Structural maintenance of chromosomes protein 4 (Fragment) OS=Homo sapiens GN=SMC4 PE=4 SV=1;>sp|Q9NTJ3|SMC4_HUMAN Structural maintenance of chromosomes protein 4 OS=Homo sapiens GN=SMC4 PE=1 SV=2;>tr|E9PD53|E9PD53_HUMAN Structural	0.00464381	100.85	100.85	NA	NA	NA	100.85	84.509	NA	NA	S	_RREEGPPPPS(ph)PDGASS(ph)DAEPEPPSGR_	RREEGPPPPS(1)PDGAS(0.234)S(0.764)DAEPEPPS(0.001)GR	-0.14944	0	301760	473540	741120	336290	560610	137880
C9JJ64;Q9NTJ3;E9PD53;C9JR83;E7ET04;C9IYK2;C9JWF0;F8WCB7;Q9NTJ3-2	Q9NTJ3	Structural maintenance of chromosomes protein 4;Structural maintenance of chromosomes protein	SMC4;SMC4;SMC4;SMC4;SMC4;SMC4;SMC4;SMC4	>tr|C9JJ64|C9JJ64_HUMAN Structural maintenance of chromosomes protein 4 (Fragment) OS=Homo sapiens GN=SMC4 PE=4 SV=1;>sp|Q9NTJ3|SMC4_HUMAN Structural maintenance of chromosomes protein 4 OS=Homo sapiens GN=SMC4 PE=1 SV=2;>tr|E9PD53|E9PD53_HUMAN Structural	1.96704e-09	137.64	85.745	111.11	137.64	95.996	106.81	84.509	91.086	85.745	S	_RREEGPPPPSPDGAS(ph)SDAEPEPPSGR_	RREEGPPPPSPDGAS(0.846)S(0.153)DAEPEPPS(0.001)GR	0.080845	342090	204540	0	2064700	336290	592130	930320
C9JJ64;Q9NTJ3;E9PD53;C9JR83;E7ET04;C9IYK2;C9JWF0;F8WCB7;Q9NTJ3-2	Q9NTJ3	Structural maintenance of chromosomes protein 4;Structural maintenance of chromosomes protein	SMC4;SMC4;SMC4;SMC4;SMC4;SMC4;SMC4;SMC4	>tr|C9JJ64|C9JJ64_HUMAN Structural maintenance of chromosomes protein 4 (Fragment) OS=Homo sapiens GN=SMC4 PE=4 SV=1;>sp|Q9NTJ3|SMC4_HUMAN Structural maintenance of chromosomes protein 4 OS=Homo sapiens GN=SMC4 PE=1 SV=2;>tr|E9PD53|E9PD53_HUMAN Structural	5.00351e-12	157.63	96.128	111.11	137.64	96.128	106.81	157.63	NA	100.79	S	_RREEGPPPPSPDGASS(ph)DAEPEPPSGR_	RREEGPPPPS(0.002)PDGAS(0.06)S(0.938)DAEPEPPSGR	0.068967	1650100	1211100	2159100	3363600	1376500	560610	373670
C9JJ64;Q9NTJ3;C9JR83;E7ET04;C9IYK2;C9JWF0;Q9NTJ3-2	Q9NTJ3	Structural maintenance of chromosomes protein 4	SMC4;SMC4;SMC4;SMC4;SMC4;SMC4	>tr|C9JJ64|C9JJ64_HUMAN Structural maintenance of chromosomes protein 4 (Fragment) OS=Homo sapiens GN=SMC4 PE=4 SV=1;>sp|Q9NTJ3|SMC4_HUMAN Structural maintenance of chromosomes protein 4 OS=Homo sapiens GN=SMC4 PE=1 SV=2;>tr|C9JR83|C9JR83_HUMAN Structural	3.87438e-29	241.8	241.8	197.1	215.98	241.8	187.73	196.76	202.22	183.06	S	_TES(ph)PATAAETASEELDNR_	T(0.077)ES(0.923)PATAAETASEELDNR	0.73197	1884600	1649000	1676200	721260	0	1311500	0
C9JLW8;I3L317;I3L3A7;I3L4Q0;I3L2L5	C9JLW8	Protein FAM195B	FAM195B	>sp|C9JLW8|F195B_HUMAN Protein FAM195B OS=Homo sapiens GN=FAM195B PE=3 SV=1;>tr|I3L317|I3L317_HUMAN Protein FAM195B OS=Homo sapiens GN=FAM195B PE=4 SV=1;>tr|I3L3A7|I3L3A7_HUMAN Protein FAM195B OS=Homo sapiens GN=FAM195B PE=4 SV=1;>tr|I3L4Q0|I3L4Q0_HUMAN HC	1.11475e-06	131.54	105.32	84.365	NA	100.93	115.58	NA	105.32	131.54	S	_TSSPRS(ph)PPSSSEIFTPAHEENVR_	T(0.012)S(0.012)S(0.012)PRS(0.932)PPS(0.014)S(0.014)S(0.002)EIFTPAHEENVR	0.58479	3001300	890680	1453100	1173500	0	1617300	835350
C9JNP9;C9JS35;Q92890-1;Q92890;A6NJ11;A8MW31	C9JS35	Ubiquitin fusion degradation protein 1 homolog	UFD1L;UFD1L;UFD1L;UFD1L;UFD1L	>tr|C9JNP9|C9JNP9_HUMAN Ubiquitin fusion degradation protein 1 homolog (Fragment) OS=Homo sapiens GN=UFD1L PE=4 SV=1;>tr|C9JS35|C9JS35_HUMAN Ubiquitin fusion degradation protein 1 homolog OS=Homo sapiens GN=UFD1L PE=4 SV=2;>sp|Q92890-1|UFD1_HUMAN Isoform L	0.00556668	140.89	129.11	129.11	122.44	NA	NA	130.77	NA	140.89	S	_GVEPSPS(ph)PIKPGDIK_	GVEPSPS(1)PIKPGDIK	0.19243	1360300	1005500	502770	343540	486760	860820	505240
C9JP52;Q92609;C9JDR8;C9JWX0;C9J397;C9K0P2;F2Z3C3;C9JED7;C9JNM0;C9JW04	C9JP52	TBC1 domain family member 5	TBC1D5;TBC1D5;TBC1D5;TBC1D5;TBC1D5;TBC1D5;TBC1D5;TBC1D5;TBC1D5;TBC1D5	>tr|C9JP52|C9JP52_HUMAN TBC1 domain family member 5 OS=Homo sapiens GN=TBC1D5 PE=4 SV=1;>sp|Q92609|TBCD5_HUMAN TBC1 domain family member 5 OS=Homo sapiens GN=TBC1D5 PE=1 SV=1;>tr|C9JDR8|C9JDR8_HUMAN TBC1 domain family member 5 (Fragment) OS=Homo sapiens GN	0.00226519	171.47	137.73	NA	NA	137.73	171.47	NA	NA	NA	S	_RTS(ph)STLDSEGTFNSYR_	RT(0.027)S(0.657)S(0.313)T(0.003)LDSEGTFNSYR	0.20655	0	0	542650	652490	0	0	0
C9JP52;Q92609;C9JDR8;C9JWX0;C9J397;C9K0P2;F2Z3C3;C9JED7;C9JNM0;C9JW04	C9JP52	TBC1 domain family member 5	TBC1D5;TBC1D5;TBC1D5;TBC1D5;TBC1D5;TBC1D5;TBC1D5;TBC1D5;TBC1D5;TBC1D5	>tr|C9JP52|C9JP52_HUMAN TBC1 domain family member 5 OS=Homo sapiens GN=TBC1D5 PE=4 SV=1;>sp|Q92609|TBCD5_HUMAN TBC1 domain family member 5 OS=Homo sapiens GN=TBC1D5 PE=1 SV=1;>tr|C9JDR8|C9JDR8_HUMAN TBC1 domain family member 5 (Fragment) OS=Homo sapiens GN	0.00120171	164.94	145.71	NA	128.05	NA	NA	NA	164.94	145.71	S	_RTSS(ph)TLDSEGTFNSYR_	RT(0.002)S(0.218)S(0.753)T(0.027)LDSEGTFNSYR	-0.97962	0	285340	0	0	370490	851360	307150
C9JPC9;Q9H9J4;Q9H9J4-2	Q9H9J4	Ubiquitin carboxyl-terminal hydrolase 42	USP42;USP42	>tr|C9JPC9|C9JPC9_HUMAN Ubiquitin carboxyl-terminal hydrolase 42 (Fragment) OS=Homo sapiens GN=USP42 PE=4 SV=2;>sp|Q9H9J4|UBP42_HUMAN Ubiquitin carboxyl-terminal hydrolase 42 OS=Homo sapiens GN=USP42 PE=1 SV=3;>sp|Q9H9J4-2|UBP42_HUMAN Isoform 2 of Ubiquiti	0.00263126	114.46	114.46	NA	114.46	NA	NA	NA	NA	NA	S	_DSALAEAPEGLS(ph)PAPPAR_	DSALAEAPEGLS(1)PAPPAR	-3.7455	0	247480	0	244740	0	0	184660
Q9UK58;C9JPL0	Q9UK58	Cyclin-L1	CCNL1;CCNL1	>sp|Q9UK58|CCNL1_HUMAN Cyclin-L1 OS=Homo sapiens GN=CCNL1 PE=1 SV=1;>tr|C9JPL0|C9JPL0_HUMAN Cyclin-L1 OS=Homo sapiens GN=CCNL1 PE=3 SV=1	6.69195e-08	221.59	221.59	221.59	NA	186.42	188.59	150.76	163.8	186.42	S	_AEEKS(ph)PISINVK_	AEEKS(1)PISINVK	0.48932	3635900	1547500	2331000	1503000	2171300	1605700	2361200
C9JQ25	C9JQ25		C2orf77	>tr|C9JQ25|C9JQ25_HUMAN Uncharacterized protein C2orf77 (Fragment) OS=Homo sapiens GN=C2orf77 PE=4 SV=1	0.00919211	51.013	45.915	NA	35.204	51.013	45.915	NA	NA	NA	S	_(ac)PIS(ph)ELLRRISLK_	PIS(0.995)ELLRRIS(0.005)LK	0.51498	0	28683000	16611000	9753000	3787100	4605400	0
Q8N1F8;C9JQV3;Q8N1F8-2;H0Y469	Q8N1F8	Serine/threonine-protein kinase 11-interacting protein	STK11IP;STK11IP;STK11IP	>sp|Q8N1F8|S11IP_HUMAN Serine/threonine-protein kinase 11-interacting protein OS=Homo sapiens GN=STK11IP PE=1 SV=3;>tr|C9JQV3|C9JQV3_HUMAN Serine/threonine-protein kinase 11-interacting protein OS=Homo sapiens GN=STK11IP PE=4 SV=1;>sp|Q8N1F8-2|S11IP_HUMAN	0.000591165	168.99	135.21	145.48	168.99	151.63	135.21	143.52	157.57	129.2	S	_RAS(ph)ISEPSDTDPEPR_	RAS(0.998)IS(0.002)EPSDTDPEPR	1.2337	316190	271950	392740	414840	260280	278760	171310
Q9UPW6;C9JR56;Q3ZB87	Q9UPW6	DNA-binding protein SATB2	SATB2;SATB2;SATB2	>sp|Q9UPW6|SATB2_HUMAN DNA-binding protein SATB2 OS=Homo sapiens GN=SATB2 PE=1 SV=2;>tr|C9JR56|C9JR56_HUMAN DNA-binding protein SATB2 OS=Homo sapiens GN=SATB2 PE=3 SV=1;>tr|Q3ZB87|Q3ZB87_HUMAN DNA-binding protein SATB2 OS=Homo sapiens GN=SATB2 PE=2 SV=1	4.74643e-05	132.74	132.74	NA	36.111	NA	NA	34.689	132.74	49.973	S	_ES(ph)SPPREEAPPPPPPTEDSCAK_	ES(0.849)S(0.151)PPREEAPPPPPPTEDSCAK	-0.44786	5424600	307970	9271700	6343200	228120	32789000	21572000
Q9UPW6;C9JR56;Q3ZB87	Q9UPW6	DNA-binding protein SATB2	SATB2;SATB2;SATB2	>sp|Q9UPW6|SATB2_HUMAN DNA-binding protein SATB2 OS=Homo sapiens GN=SATB2 PE=1 SV=2;>tr|C9JR56|C9JR56_HUMAN DNA-binding protein SATB2 OS=Homo sapiens GN=SATB2 PE=3 SV=1;>tr|Q3ZB87|Q3ZB87_HUMAN DNA-binding protein SATB2 OS=Homo sapiens GN=SATB2 PE=2 SV=1	0.00583507	49.973	49.973	NA	36.111	NA	NA	34.689	NA	49.973	S	_ES(ph)SPPREEAPPPPPPTEDSCAK_	ES(0.5)S(0.5)PPREEAPPPPPPTEDSCAK	0.45242	5128600	0	8543100	5804400	0	32176000	21389000
Q5T5P2;E9PHU3;Q5T5P2-3;C9JRK3	Q5T5P2	Sickle tail protein homolog	SKT;KIAA1217;KIAA1217	>sp|Q5T5P2|SKT_HUMAN Sickle tail protein homolog OS=Homo sapiens GN=SKT PE=1 SV=2;>tr|E9PHU3|E9PHU3_HUMAN Protein KIAA1217 OS=Homo sapiens GN=KIAA1217 PE=4 SV=2;>sp|Q5T5P2-3|SKT_HUMAN Isoform 3 of Sickle tail protein homolog OS=Homo sapiens GN=SKT;>tr|C9JR	0.00797176	85.554	85.554	NA	NA	NA	NA	85.554	NA	NA	S	_(gl)EN(de)SIS(ph)N(de)MSLLR_	ENSIS(0.5)NMS(0.5)LLR	1.7227	342910	0	270020	253410	191810	184050	200200
Q5T5P2;E9PHU3;Q5T5P2-3;C9JRK3	Q5T5P2	Sickle tail protein homolog	SKT;KIAA1217;KIAA1217	>sp|Q5T5P2|SKT_HUMAN Sickle tail protein homolog OS=Homo sapiens GN=SKT PE=1 SV=2;>tr|E9PHU3|E9PHU3_HUMAN Protein KIAA1217 OS=Homo sapiens GN=KIAA1217 PE=4 SV=2;>sp|Q5T5P2-3|SKT_HUMAN Isoform 3 of Sickle tail protein homolog OS=Homo sapiens GN=SKT;>tr|C9JR	0.00797176	85.554	69.03	NA	69.03	NA	NA	85.554	NA	NA	S	_(gl)EN(de)SISN(de)MS(ph)LLR_	ENS(0.007)IS(0.227)NMS(0.765)LLR	1.2687	342910	257000	270020	253410	191810	184050	200200
C9JTM0;P35612	P35612	Beta-adducin	ADD2;ADD2	>tr|C9JTM0|C9JTM0_HUMAN Beta-adducin OS=Homo sapiens GN=ADD2 PE=4 SV=2;>sp|P35612|ADDB_HUMAN Beta-adducin OS=Homo sapiens GN=ADD2 PE=1 SV=3	0.000612906	101.62	101.62	NA	NA	83.499	64.394	101.62	87.566	NA	S	_ETAPEEPGS(ph)PAK_	ETAPEEPGS(1)PAK	0.56964	5447800	4159900	6195000	6314900	11459000	18166000	0
C9JUF4;O43768-3;O43768;Q5T5H1;A6NMQ3;O43768-4;E9PB69;O43768-2;D6RE62;O43768-8	C9JUF4	Alpha-endosulfine	ENSA;ENSA;ENSA;ENSA;ENSA;ENSA	>tr|C9JUF4|C9JUF4_HUMAN Alpha-endosulfine OS=Homo sapiens GN=ENSA PE=4 SV=1;>sp|O43768-3|ENSA_HUMAN Isoform 3 of Alpha-endosulfine OS=Homo sapiens GN=ENSA;>sp|O43768|ENSA_HUMAN Alpha-endosulfine OS=Homo sapiens GN=ENSA PE=1 SV=1;>tr|Q5T5H1|Q5T5H1_HUMAN Alp	0.000936731	131.56	131.56	NA	NA	131.56	NA	NA	NA	NA	S	_(ac)S(ph)QKQEEENPAEETGEEK_	S(1)QKQEEENPAEETGEEK	0.26666	79878	161200	513260	0	0	0	0
C9JUF4;O43768-3;O43768;Q5T5H1;A6NMQ3;O43768-4;E9PB69;O43768-2;O43768-7;O43768-5;D6RE62;O43768-6;P56211;H3BMD8;P56211-2;H3BQ52;H3BTD3	P56211	Alpha-endosulfine;cAMP-regulated phosphoprotein 19	ENSA;ENSA;ENSA;ENSA;ENSA;ENSA;ARPP19;ARPP19;ARPP19;ARPP19	>tr|C9JUF4|C9JUF4_HUMAN Alpha-endosulfine OS=Homo sapiens GN=ENSA PE=4 SV=1;>sp|O43768-3|ENSA_HUMAN Isoform 3 of Alpha-endosulfine OS=Homo sapiens GN=ENSA;>sp|O43768|ENSA_HUMAN Alpha-endosulfine OS=Homo sapiens GN=ENSA PE=1 SV=1;>tr|Q5T5H1|Q5T5H1_HUMAN Alp	0.00291363	165.64	147.56	118.08	151.56	165.64	135.02	151.07	126.71	147.56	S	_YFDS(ph)GDYNM(ox)AK_	YFDS(1)GDYNMAK	-0.032805	498580	29725000	34527000	11777000	125120	670160	624590
C9JVR0	C9JVR0		SEC16A	>tr|C9JVR0|C9JVR0_HUMAN Protein transport protein Sec16A OS=Homo sapiens GN=SEC16A PE=4 SV=1	0.0118386	30.017	30.017	NA	NA	NA	30.017	NA	NA	NA	S	_(ac)M(ox)FSELSNPES(ph)LPAQ(de)GQAQ(de)NSAQ(de)SPASLVLVDAGQQLPPR_	MFS(0.276)ELS(0.276)NPES(0.395)LPAQGQAQNS(0.024)AQS(0.016)PAS(0.013)LVLVDAGQQLPPR	-1.2341	0	0	0	0	0	0	0
C9JVY5;Q9Y2D5-6;Q9Y2D5-4;Q9Y2D5-5;Q9Y2D5;Q9Y2D5-7	Q9Y2D5-6	A-kinase anchor protein 2	AKAP2;AKAP2	>tr|C9JVY5|C9JVY5_HUMAN A-kinase anchor protein 2 (Fragment) OS=Homo sapiens GN=AKAP2 PE=4 SV=1;>sp|Q9Y2D5-6|AKAP2_HUMAN Isoform 4 of A-kinase anchor protein 2 OS=Homo sapiens GN=AKAP2;>sp|Q9Y2D5-4|AKAP2_HUMAN Isoform 2 of A-kinase anchor protein 2 OS=Homo	0.000623085	112.48	85.467	97.623	NA	85.467	NA	112.48	NA	96.128	S	_DALGDSLQVPVS(ph)PSSTTSSR_	DALGDSLQVPVS(0.885)PS(0.032)S(0.032)T(0.042)T(0.006)S(0.001)S(0.001)R	0.4114	0	0	878570	0	0	0	0
C9JVY5;Q9Y2D5-6;Q9Y2D5-4;Q9Y2D5-5;Q9Y2D5;Q9Y2D5-7	Q9Y2D5-6	A-kinase anchor protein 2	AKAP2;AKAP2	>tr|C9JVY5|C9JVY5_HUMAN A-kinase anchor protein 2 (Fragment) OS=Homo sapiens GN=AKAP2 PE=4 SV=1;>sp|Q9Y2D5-6|AKAP2_HUMAN Isoform 4 of A-kinase anchor protein 2 OS=Homo sapiens GN=AKAP2;>sp|Q9Y2D5-4|AKAP2_HUMAN Isoform 2 of A-kinase anchor protein 2 OS=Homo	9.04144e-14	163.4	126.97	110.17	98.978	126.97	134.51	163.4	147	121.41	S	_GQKS(ph)PGALETPSAAGSQGNTASQGK_	GQKS(1)PGALETPSAAGSQGNTASQGK	0.53313	1260200	1653300	1603600	865940	756980	1247300	833040
C9JVY5	C9JVY5		AKAP2	>tr|C9JVY5|C9JVY5_HUMAN A-kinase anchor protein 2 (Fragment) OS=Homo sapiens GN=AKAP2 PE=4 SV=1	0.0115407	81.625	81.625	NA	NA	81.625	NA	NA	NA	NA	S	_(ac)M(ox)IAT(ph)WMLFS(ph)LFT(ph)K_	MIAT(1)WMLFS(1)LFT(1)K	5.6161	0	0	0	0	0	0	0
C9JXV8;Q8WWM7-7;H3BSK9;H3BUF6;Q8WWM7;Q8WWM7-3;Q63ZY4;Q8WWM7-2;A8K1R6;Q8WWM7-4;Q8WWM7-5;Q8WWM7-6	Q8WWM7	Ataxin-2-like protein	ATXN2L;ATXN2L;ATXN2L;ATXN2L;ATXN2L;ATXN2L	>tr|C9JXV8|C9JXV8_HUMAN Ataxin-2-like protein OS=Homo sapiens GN=ATXN2L PE=4 SV=1;>sp|Q8WWM7-7|ATX2L_HUMAN Isoform 7 of Ataxin-2-like protein OS=Homo sapiens GN=ATXN2L;>tr|H3BSK9|H3BSK9_HUMAN Ataxin-2-like protein (Fragment) OS=Homo sapiens GN=ATXN2L PE=4	0.00335994	155.11	152.54	152.54	NA	NA	NA	99.283	155.11	102.52	S	_EIESS(ph)PQYR_	EIES(0.012)S(0.988)PQYR	1.285	370890	0	0	0	285710	550560	288530
C9JXV8;Q8WWM7-7;H3BSK9;H3BUF6;Q8WWM7;Q8WWM7-3;Q63ZY4;Q8WWM7-2;A8K1R6;Q8WWM7-4;Q8WWM7-5;Q8WWM7-6	Q8WWM7	Ataxin-2-like protein	ATXN2L;ATXN2L;ATXN2L;ATXN2L;ATXN2L;ATXN2L	>tr|C9JXV8|C9JXV8_HUMAN Ataxin-2-like protein OS=Homo sapiens GN=ATXN2L PE=4 SV=1;>sp|Q8WWM7-7|ATX2L_HUMAN Isoform 7 of Ataxin-2-like protein OS=Homo sapiens GN=ATXN2L;>tr|H3BSK9|H3BSK9_HUMAN Ataxin-2-like protein (Fragment) OS=Homo sapiens GN=ATXN2L PE=4	0.00547393	48.489	48.489	NA	48.489	NA	NA	NA	NA	NA	S	_HSAVQRQGSGRES(ph)PSLASREGK_	HS(0.001)AVQRQGS(0.154)GRES(0.844)PS(0.001)LAS(0.001)REGK	0.20758	25317000	47443000	42154000	0	0	0	0
Q7Z422;C9K0U0;B4DNI1;Q7Z422-3;Q7Z422-4;Q7Z422-2;F8WEE8	Q7Z422	UPF0485 protein C1orf144	C1orf144;C1orf144;C1orf144;C1orf144	>sp|Q7Z422|CA144_HUMAN UPF0485 protein C1orf144 OS=Homo sapiens GN=C1orf144 PE=1 SV=1;>tr|C9K0U0|C9K0U0_HUMAN UPF0485 protein C1orf144 OS=Homo sapiens GN=C1orf144 PE=4 SV=1;>tr|B4DNI1|B4DNI1_HUMAN UPF0485 protein C1orf144 OS=Homo sapiens GN=C1orf144 PE=2 S	3.83032e-08	132.83	116.94	116.94	132.83	NA	101.45	108.28	121.91	129.77	S	_S(ph)KSPPKVPIVIQDDSLPAGPPPQIR_	S(0.853)KS(0.147)PPKVPIVIQDDSLPAGPPPQIR	-0.59869	2657000	3196900	0	2982500	619000	3152300	2142800
Q7Z422;C9K0U0;B4DNI1;Q7Z422-3;Q7Z422-4;Q7Z422-2;F8WEE8	Q7Z422	UPF0485 protein C1orf144	C1orf144;C1orf144;C1orf144;C1orf144	>sp|Q7Z422|CA144_HUMAN UPF0485 protein C1orf144 OS=Homo sapiens GN=C1orf144 PE=1 SV=1;>tr|C9K0U0|C9K0U0_HUMAN UPF0485 protein C1orf144 OS=Homo sapiens GN=C1orf144 PE=4 SV=1;>tr|B4DNI1|B4DNI1_HUMAN UPF0485 protein C1orf144 OS=Homo sapiens GN=C1orf144 PE=2 S	3.83032e-08	132.83	107.39	40.428	132.83	107.39	33.835	108.28	NA	129.77	S	_SKS(ph)PPKVPIVIQDDSLPAGPPPQIR_	S(0.142)KS(0.856)PPKVPIVIQDDS(0.001)LPAGPPPQIR	-0.62404	69274000	71604000	77085000	71545000	48385000	38113000	65618000
D6R9B6;D6RAT0;P61247;H0Y9Y4	P61247	40S ribosomal protein S3a	RPS3A;RPS3A;RPS3A;RPS3A	>tr|D6R9B6|D6R9B6_HUMAN 40S ribosomal protein S3a OS=Homo sapiens GN=RPS3A PE=4 SV=1;>tr|D6RAT0|D6RAT0_HUMAN 40S ribosomal protein S3a OS=Homo sapiens GN=RPS3A PE=3 SV=1;>sp|P61247|RS3A_HUMAN 40S ribosomal protein S3a OS=Homo sapiens GN=RPS3A PE=1 SV=2;>tr	0.00232197	69.979	69.979	69.979	NA	NA	55.864	63.145	NA	46.621	S	_VERADGYEPPVQES(ph)V_	VERADGYEPPVQES(1)V	0.16225	19042000	8422400	12278000	13411000	10914000	7703700	9935100
D6RDA4	D6RDA4		PPWD1	>tr|D6RDA4|D6RDA4_HUMAN Peptidylprolyl isomerase domain and WD repeat-containing protein 1 OS=Homo sapiens GN=PPWD1 PE=4 SV=1	0.0118961	39.657	39.657	NA	NA	NA	NA	39.657	NA	NA	S	_EQ(de)ILLLLPVM(ox)MDM(ox)S(ph)SSGKK_	EQILLLLPVMMDMS(0.333)S(0.333)S(0.333)GKK	0.69661	0	0	0	0	0	0	0
D6RDA4	D6RDA4		PPWD1	>tr|D6RDA4|D6RDA4_HUMAN Peptidylprolyl isomerase domain and WD repeat-containing protein 1 OS=Homo sapiens GN=PPWD1 PE=4 SV=1	0.0118961	39.657	39.657	NA	NA	NA	NA	39.657	NA	NA	S	_EQ(de)ILLLLPVM(ox)MDM(ox)S(ph)SSGKK_	EQILLLLPVMMDMS(0.333)S(0.333)S(0.333)GKK	0.69661	0	0	0	0	0	0	0
D6RDA4	D6RDA4		PPWD1	>tr|D6RDA4|D6RDA4_HUMAN Peptidylprolyl isomerase domain and WD repeat-containing protein 1 OS=Homo sapiens GN=PPWD1 PE=4 SV=1	0.0118961	39.657	39.657	NA	NA	NA	NA	39.657	NA	NA	S	_EQ(de)ILLLLPVM(ox)MDM(ox)S(ph)SSGKK_	EQILLLLPVMMDMS(0.333)S(0.333)S(0.333)GKK	0.69661	0	0	0	0	0	0	0
D6REX3;O94979;O94979-2;H7C2W3;O94979-8;O94979-3;O94979-4;B7ZL00;O94979-6;D6RHZ5;H7BXG7;O94979-7;H0YAB3	D6REX3	Protein transport protein Sec31A	SEC31A;SEC31A;SEC31A;SEC31A;SEC31A;SEC31A;SEC31A	>tr|D6REX3|D6REX3_HUMAN Protein transport protein Sec31A OS=Homo sapiens GN=SEC31A PE=4 SV=1;>sp|O94979|SC31A_HUMAN Protein transport protein Sec31A OS=Homo sapiens GN=SEC31A PE=1 SV=3;>sp|O94979-2|SC31A_HUMAN Isoform 2 of Protein transport protein Sec31A	9.54313e-15	94.837	77.287	58.09	71.535	NA	94.837	77.287	85.35	62.684	S	_AQGEPVAGHES(ph)PKIPYEK_	AQGEPVAGHES(1)PKIPYEK	0.67496	12212000	33348000	0	39080000	80585000	79232000	57946000
D6RIY6;Q06265-4;Q06265-3;Q06265-2;Q06265	Q06265-2	Exosome complex component RRP45	EXOSC9;EXOSC9	>tr|D6RIY6|D6RIY6_HUMAN Exosome complex component RRP45 OS=Homo sapiens GN=EXOSC9 PE=4 SV=1;>sp|Q06265-4|EXOS9_HUMAN Isoform 4 of Exosome complex component RRP45 OS=Homo sapiens GN=EXOSC9;>sp|Q06265-3|EXOS9_HUMAN Isoform 3 of Exosome complex component RRP4	0.00161744	111.39	111.39	107.37	NA	NA	NA	94.122	111.39	99.531	S	_APIDTS(ph)DVEEK_	APIDT(0.095)S(0.905)DVEEK	-0.10573	25707000	0	56555000	35189000	56280000	55328000	43047000
D6RJF3	D6RJF3		PANK4	>tr|D6RJF3|D6RJF3_HUMAN Pantothenate kinase 4 OS=Homo sapiens GN=PANK4 PE=4 SV=1	0.00272408	141.58	141.58	NA	109	NA	141.58	NA	NA	NA	S	_RFAIDIGFLSSS(ph)SPK_	RFAIDIGFLS(0.004)S(0.042)S(0.477)S(0.477)PK	-1.4186	0	0	0	0	0	0	0
D6RJF3	D6RJF3		PANK4	>tr|D6RJF3|D6RJF3_HUMAN Pantothenate kinase 4 OS=Homo sapiens GN=PANK4 PE=4 SV=1	0.00272408	141.58	141.58	NA	109	NA	141.58	NA	NA	NA	S	_RFAIDIGFLSSS(ph)SPK_	RFAIDIGFLS(0.004)S(0.042)S(0.477)S(0.477)PK	-1.4186	0	0	0	0	0	0	0
E5RGH4;G8JLB6;P31943;E9PCY7;D6RBM0;D6RIU0;D6RFM3;D6RIT2;E5RGV0;D6RIH9;D6RJ04;D6RDU3;D6R9T0;D6RAM1;H0YAQ2;P55795	G8JLB6	Heterogeneous nuclear ribonucleoprotein H;Heterogeneous nuclear ribonucleoprotein H, N-terminally processed;Heterogeneous nuclear ribonucleoprotein H2	HNRNPH1;HNRNPH1;HNRNPH1;HNRNPH1;HNRNPH1;HNRNPH1;HNRNPH1;HNRNPH1;HNRNPH1;HNRNPH1;HNRNPH1;HNRNPH1;HNRNPH1;HNRNPH1;HNRNPH1;HNRNPH2	>tr|E5RGH4|E5RGH4_HUMAN Heterogeneous nuclear ribonucleoprotein H, N-terminally processed (Fragment) OS=Homo sapiens GN=HNRNPH1 PE=4 SV=1;>tr|G8JLB6|G8JLB6_HUMAN Heterogeneous nuclear ribonucleoprotein H, N-terminally processed OS=Homo sapiens GN=HNRNPH1 P	3.06233e-40	214.59	206.64	174.02	168.05	189.34	150.68	214.59	198.77	206.64	S	_HTGPNS(ph)PDTANDGFVR_	HTGPNS(1)PDTANDGFVR	0.67824	323370000	116350000	271250000	192270000	166380000	174090000	208880000
E5RI98;P06748;P06748-3;P06748-2	P06748	Nucleophosmin	NPM1;NPM1	>tr|E5RI98|E5RI98_HUMAN Nucleophosmin (Fragment) OS=Homo sapiens GN=NPM1 PE=4 SV=1;>sp|P06748|NPM_HUMAN Nucleophosmin OS=Homo sapiens GN=NPM1 PE=1 SV=2;>sp|P06748-3|NPM_HUMAN Isoform 3 of Nucleophosmin OS=Homo sapiens GN=NPM1;>sp|P06748-2|NPM_HUMAN Isoform	2.20665e-08	51.544	51.544	NA	NA	51.544	NA	32.909	NA	50.942	S	_CGSGPVHIS(ph)GQ(de)HLVAVEEDAESEDEEEEDVK_	CGS(0.188)GPVHIS(0.812)GQHLVAVEEDAES(0.001)EDEEEEDVK	-1.0709	0	0	7499700	0	15860000	0	12148000
E5RI98;P06748;P06748-3;P06748-2	P06748	Nucleophosmin	NPM1;NPM1	>tr|E5RI98|E5RI98_HUMAN Nucleophosmin (Fragment) OS=Homo sapiens GN=NPM1 PE=4 SV=1;>sp|P06748|NPM_HUMAN Nucleophosmin OS=Homo sapiens GN=NPM1 PE=1 SV=2;>sp|P06748-3|NPM_HUMAN Isoform 3 of Nucleophosmin OS=Homo sapiens GN=NPM1;>sp|P06748-2|NPM_HUMAN Isoform	1.67693e-58	197.31	126.91	156.28	159.59	146.83	156.9	167.98	166.61	197.31	S	_CGSGPVHISGQ(de)HLVAVEEDAES(ph)EDEEEEDVK_	CGSGPVHISGQHLVAVEEDAES(1)EDEEEEDVK	0.54102	1197100000	1244800000	951020000	1631300000	1454900000	1.102e+09	1682100000
O00203;E5RJ68;F5GXG9;F5H093	O00203	AP-3 complex subunit beta-1	AP3B1;AP3B1;AP3B1;AP3B1	>sp|O00203|AP3B1_HUMAN AP-3 complex subunit beta-1 OS=Homo sapiens GN=AP3B1 PE=1 SV=3;>tr|E5RJ68|E5RJ68_HUMAN AP-3 complex subunit beta-1 OS=Homo sapiens GN=AP3B1 PE=4 SV=1;>tr|F5GXG9|F5GXG9_HUMAN AP-3 complex subunit beta-1 OS=Homo sapiens GN=AP3B1 PE=4 S	1.49617e-10	231.58	226.65	226.65	124.16	158.93	231.58	183.81	225.09	NA	S	_NFYES(ph)DDDQKEK_	NFYES(1)DDDQKEK	-1.4462	36482000	387620	248530	424470	361770	546540	280410
Q9Y577;Q9Y577-2;E5RJW6	Q9Y577	E3 ubiquitin-protein ligase TRIM17	TRIM17;TRIM17	>sp|Q9Y577|TRI17_HUMAN E3 ubiquitin-protein ligase TRIM17 OS=Homo sapiens GN=TRIM17 PE=1 SV=1;>sp|Q9Y577-2|TRI17_HUMAN Isoform 2 of E3 ubiquitin-protein ligase TRIM17 OS=Homo sapiens GN=TRIM17;>tr|E5RJW6|E5RJW6_HUMAN E3 ubiquitin-protein ligase TRIM17 (Fra	6.36386e-05	130.27	130.27	NA	NA	NA	NA	NA	NA	130.27	S	_EPLS(ph)RKN(de)N(de)VS(ph)VQCPEVAPPT(ph)R_	EPLS(1)RKNNVS(1)VQCPEVAPPT(1)R	5.7561	0	0	0	0	0	0	0
Q9Y577;Q9Y577-2;E5RJW6	Q9Y577	E3 ubiquitin-protein ligase TRIM17	TRIM17;TRIM17	>sp|Q9Y577|TRI17_HUMAN E3 ubiquitin-protein ligase TRIM17 OS=Homo sapiens GN=TRIM17 PE=1 SV=1;>sp|Q9Y577-2|TRI17_HUMAN Isoform 2 of E3 ubiquitin-protein ligase TRIM17 OS=Homo sapiens GN=TRIM17;>tr|E5RJW6|E5RJW6_HUMAN E3 ubiquitin-protein ligase TRIM17 (Fra	6.36386e-05	130.27	130.27	NA	NA	NA	NA	NA	NA	130.27	S	_EPLS(ph)RKN(de)N(de)VS(ph)VQCPEVAPPT(ph)R_	EPLS(1)RKNNVS(1)VQCPEVAPPT(1)R	5.7561	0	0	0	0	0	0	0
E7EM71;Q00341;H0Y394	Q00341	Vigilin	HDLBP;HDLBP;HDLBP	>tr|E7EM71|E7EM71_HUMAN Vigilin OS=Homo sapiens GN=HDLBP PE=4 SV=1;>sp|Q00341|VIGLN_HUMAN Vigilin OS=Homo sapiens GN=HDLBP PE=1 SV=2;>tr|H0Y394|H0Y394_HUMAN Vigilin (Fragment) OS=Homo sapiens GN=HDLBP PE=4 SV=1	0.000164047	66.383	66.383	66.383	NA	NA	52.909	38.933	NA	NA	S	_DCDPGS(ph)PRRCDIIIISGRK_	DCDPGS(1)PRRCDIIIISGRK	0.25956	90524000	87619000	80041000	34841000	29445000	11936000	17668000
E7EM71;Q00341;C9JIZ1;C9J5E5;C9JZI8;C9JES8;C9JHZ8;C9JHS7;C9JK79;C9JT62;C9JHN6;C9JKQ5;C9JEJ8;C9JBS3;C9JQ82;C9JMQ6	Q00341	Vigilin	HDLBP;HDLBP;HDLBP;HDLBP;HDLBP;HDLBP;HDLBP;HDLBP;HDLBP;HDLBP;HDLBP;HDLBP;HDLBP;HDLBP;HDLBP;HDLBP	>tr|E7EM71|E7EM71_HUMAN Vigilin OS=Homo sapiens GN=HDLBP PE=4 SV=1;>sp|Q00341|VIGLN_HUMAN Vigilin OS=Homo sapiens GN=HDLBP PE=1 SV=2;>tr|C9JIZ1|C9JIZ1_HUMAN Vigilin (Fragment) OS=Homo sapiens GN=HDLBP PE=4 SV=1;>tr|C9J5E5|C9J5E5_HUMAN Vigilin (Fragment) OS	0.000315692	150.23	114.75	139.02	136.46	NA	114.75	150.23	112.53	110.6	S	_VATLNS(ph)EEESDPPTYK_	VATLNS(1)EEESDPPTYK	-0.71869	546460	245490	587050	714410	327280	496200	214990
F5H7W8;Q96C57;E7ENF1;F6TFQ5;H0YGK4;F5H3K2;F5H8B7	F6TFQ5	Uncharacterized protein C12orf43	C12orf43;C12orf43;C12orf43;C12orf43;C12orf43;C12orf43;C12orf43	>tr|F5H7W8|F5H7W8_HUMAN Uncharacterized protein C12orf43 OS=Homo sapiens GN=C12orf43 PE=4 SV=1;>sp|Q96C57|CL043_HUMAN Uncharacterized protein C12orf43 OS=Homo sapiens GN=C12orf43 PE=1 SV=2;>tr|E7ENF1|E7ENF1_HUMAN Uncharacterized protein C12orf43 OS=Homo sa	8.41495e-07	163.12	132.17	NA	54.05	NA	163.12	123.67	132.17	NA	S	_EKEES(ph)PQPR_	EKEES(1)PQPR	0.20657	0	43714000	10934000	331780	226230	497010	296940
E7EP39	E7EP39		CNTRL	>tr|E7EP39|E7EP39_HUMAN Centriolin OS=Homo sapiens GN=CNTRL PE=4 SV=1	0.0105607	45.126	45.126	NA	NA	NA	45.126	NA	NA	NA	S	_(ac)MY(ph)T(ph)VLPDGS(ph)PVPQ(de)GM(ox)ALYAPPPPLPNNSR_	MY(0.997)T(0.981)VLPDGS(0.981)PVPQGMALY(0.039)APPPPLPNNS(0.002)R	1.9596	1266900	939770	662510	666740	369710	736650	406220
Q9NYB9;Q9NYB9-4;E7EP65;E7EW77;Q9NYB9-2;Q9NYB9-3;H0Y6B5	Q9NYB9	Abl interactor 2	ABI2;ABI2;ABI2;ABI2	>sp|Q9NYB9|ABI2_HUMAN Abl interactor 2 OS=Homo sapiens GN=ABI2 PE=1 SV=1;>sp|Q9NYB9-4|ABI2_HUMAN Isoform 4 of Abl interactor 2 OS=Homo sapiens GN=ABI2;>tr|E7EP65|E7EP65_HUMAN Abl interactor 2 (Fragment) OS=Homo sapiens GN=ABI2 PE=4 SV=1;>tr|E7EW77|E7EW77_H	0.00867345	110.74	110.74	109.04	110.74	NA	NA	NA	NA	NA	S	_TYS(ph)SSGSSGGSHPSSR_	T(0.008)YS(0.991)S(0.001)SGSSGGSHPSSR	-1.1283	127200	106630	0	0	55089	0	0
Q9Y520-7;E7EPN9;Q9Y520;Q9Y520-5;Q9Y520-4;E9PF21;Q9Y520-6;Q9Y520-3;Q9Y520-2	Q9Y520-7	Protein PRRC2C	PRRC2C;PRRC2C;PRRC2C	>sp|Q9Y520-7|PRC2C_HUMAN Isoform 7 of Protein PRRC2C OS=Homo sapiens GN=PRRC2C;>tr|E7EPN9|E7EPN9_HUMAN Protein PRRC2C OS=Homo sapiens GN=PRRC2C PE=4 SV=1;>sp|Q9Y520|PRC2C_HUMAN Protein PRRC2C OS=Homo sapiens GN=PRRC2C PE=1 SV=4;>sp|Q9Y520-5|PRC2C_HUMAN Iso	1.2236e-06	92.307	92.307	69.782	48.422	55.046	NA	NA	92.307	42.894	S	_EEEPVFTRQDS(ph)NRSEK_	EEEPVFT(0.016)RQDS(0.492)NRS(0.492)EK	-0.3689	0	0	0	0	0	0	0
Q9Y520-7;E7EPN9;Q9Y520;Q9Y520-5;Q9Y520-4;E9PF21;Q9Y520-6;Q9Y520-3;Q9Y520-2	Q9Y520-7	Protein PRRC2C	PRRC2C;PRRC2C;PRRC2C	>sp|Q9Y520-7|PRC2C_HUMAN Isoform 7 of Protein PRRC2C OS=Homo sapiens GN=PRRC2C;>tr|E7EPN9|E7EPN9_HUMAN Protein PRRC2C OS=Homo sapiens GN=PRRC2C PE=4 SV=1;>sp|Q9Y520|PRC2C_HUMAN Protein PRRC2C OS=Homo sapiens GN=PRRC2C PE=1 SV=4;>sp|Q9Y520-5|PRC2C_HUMAN Iso	1.2236e-06	92.307	92.307	76.713	48.422	55.046	NA	53.278	92.307	42.894	S	_EEEPVFTRQDS(ph)NRSEK_	EEEPVFT(0.016)RQDS(0.492)NRS(0.492)EK	-0.3689	0	0	0	0	0	0	0
Q9Y520-7;E7EPN9;H0Y877;Q9Y520;Q9Y520-5;Q9Y520-4;E9PF21;Q9Y520-6;Q9Y520-3;Q9Y520-2	Q9Y520-7	Protein PRRC2C	PRRC2C;PRRC2C;PRRC2C;PRRC2C	>sp|Q9Y520-7|PRC2C_HUMAN Isoform 7 of Protein PRRC2C OS=Homo sapiens GN=PRRC2C;>tr|E7EPN9|E7EPN9_HUMAN Protein PRRC2C OS=Homo sapiens GN=PRRC2C PE=4 SV=1;>tr|H0Y877|H0Y877_HUMAN Protein PRRC2C OS=Homo sapiens GN=PRRC2C PE=4 SV=1;>sp|Q9Y520|PRC2C_HUMAN Prot	9.35134e-31	89.793	86.936	46.32	50.857	60.876	31.896	86.936	NA	89.793	S	_FLS(ph)RSVEDVRPHHTDANNQSACFEAPDQK_	FLS(0.5)RS(0.5)VEDVRPHHTDANNQSACFEAPDQK	0.26468	0	0	0	0	0	0	0
Q9Y520-7;E7EPN9;H0Y877;Q9Y520;Q9Y520-5;Q9Y520-4;E9PF21;Q9Y520-6;Q9Y520-3;Q9Y520-2	Q9Y520-7	Protein PRRC2C	PRRC2C;PRRC2C;PRRC2C;PRRC2C	>sp|Q9Y520-7|PRC2C_HUMAN Isoform 7 of Protein PRRC2C OS=Homo sapiens GN=PRRC2C;>tr|E7EPN9|E7EPN9_HUMAN Protein PRRC2C OS=Homo sapiens GN=PRRC2C PE=4 SV=1;>tr|H0Y877|H0Y877_HUMAN Protein PRRC2C OS=Homo sapiens GN=PRRC2C PE=4 SV=1;>sp|Q9Y520|PRC2C_HUMAN Prot	9.35134e-31	92.01	83.467	46.32	50.857	83.467	92.01	86.936	NA	89.793	S	_S(ph)VEDVRPHHTDANNQSACFEAPDQK_	S(0.931)VEDVRPHHT(0.069)DANNQSACFEAPDQK	0.73232	247580	65348	347740	209500	176390	238170	0
E7EPZ3;O60784;E7EPD0;O60784-2;O60784-4;O60784-3;F8WA65	E7EPZ3	Target of Myb protein 1	TOM1;TOM1;TOM1;TOM1	>tr|E7EPZ3|E7EPZ3_HUMAN Target of Myb protein 1 OS=Homo sapiens GN=TOM1 PE=4 SV=2;>sp|O60784|TOM1_HUMAN Target of Myb protein 1 OS=Homo sapiens GN=TOM1 PE=1 SV=2;>tr|E7EPD0|E7EPD0_HUMAN Target of Myb protein 1 OS=Homo sapiens GN=TOM1 PE=4 SV=1;>sp|O60784-2	1.1358e-06	123.22	123.22	NA	NA	NA	NA	NA	NA	123.22	S	_AADRLPNLSS(ph)PSAEGPPGPPSGPAPR_	AADRLPNLS(0.281)S(0.705)PS(0.014)AEGPPGPPSGPAPR	-0.30313	0	0	0	0	0	0	241120
E7EQJ0	E7EQJ0		HNRNPH1	>tr|E7EQJ0|E7EQJ0_HUMAN Heterogeneous nuclear ribonucleoprotein H, N-terminally processed (Fragment) OS=Homo sapiens GN=HNRNPH1 PE=4 SV=1	1.36825e-13	214.59	206.64	174.02	168.05	189.34	150.68	214.59	198.77	206.64	S	_HTGPNS(ph)PDTANDGFVR_	HTGPNS(1)PDTANDGFVR	0.67824	25814000	18606000	13270000	24776000	7564900	56292000	16182000
E7EQT4;Q9UKV3;Q9UKV3-5	E7EQT4	Apoptotic chromatin condensation inducer in the nucleus	ACIN1;ACIN1	>tr|E7EQT4|E7EQT4_HUMAN Apoptotic chromatin condensation inducer in the nucleus OS=Homo sapiens GN=ACIN1 PE=4 SV=2;>sp|Q9UKV3|ACINU_HUMAN Apoptotic chromatin condensation inducer in the nucleus OS=Homo sapiens GN=ACIN1 PE=1 SV=2;>sp|Q9UKV3-5|ACINU_HUMAN Is	0.0010862	118.85	118.85	NA	118.85	NA	100.59	97.49	91.64	NA	S	_AAKLS(ph)EGSQPAEEEEDQETPSR_	AAKLS(0.933)EGS(0.067)QPAEEEEDQETPSR	0.77337	285260	250110	549850	621380	414200	487220	169680
E7EQT4;Q9UKV3;Q9UKV3-5	E7EQT4	Apoptotic chromatin condensation inducer in the nucleus	ACIN1;ACIN1	>tr|E7EQT4|E7EQT4_HUMAN Apoptotic chromatin condensation inducer in the nucleus OS=Homo sapiens GN=ACIN1 PE=4 SV=2;>sp|Q9UKV3|ACINU_HUMAN Apoptotic chromatin condensation inducer in the nucleus OS=Homo sapiens GN=ACIN1 PE=1 SV=2;>sp|Q9UKV3-5|ACINU_HUMAN Is	0.00833736	100.59	91.64	NA	NA	NA	100.59	97.49	91.64	NA	S	_AAKLS(ph)EGSQPAEEEEDQETPSR_	AAKLS(0.5)EGS(0.5)QPAEEEEDQETPSR	0.58258	285260	0	0	621380	414200	487220	169680
E7EQT4;Q9UKV3;Q9UKV3-5	E7EQT4	Apoptotic chromatin condensation inducer in the nucleus	ACIN1;ACIN1	>tr|E7EQT4|E7EQT4_HUMAN Apoptotic chromatin condensation inducer in the nucleus OS=Homo sapiens GN=ACIN1 PE=4 SV=2;>sp|Q9UKV3|ACINU_HUMAN Apoptotic chromatin condensation inducer in the nucleus OS=Homo sapiens GN=ACIN1 PE=1 SV=2;>sp|Q9UKV3-5|ACINU_HUMAN Is	0.0111553	47.392	47.392	NA	40.622	NA	NA	NA	NA	47.392	S	_ASLVALPEQT(ph)ASEEETPPPLLTK_	ASLVALPEQT(0.452)AS(0.452)EEET(0.09)PPPLLT(0.006)K	-1.4067	0	0	0	0	0	0	0
E7EQT4;Q9UKV3;Q9UKV3-5	E7EQT4	Apoptotic chromatin condensation inducer in the nucleus	ACIN1;ACIN1	>tr|E7EQT4|E7EQT4_HUMAN Apoptotic chromatin condensation inducer in the nucleus OS=Homo sapiens GN=ACIN1 PE=4 SV=2;>sp|Q9UKV3|ACINU_HUMAN Apoptotic chromatin condensation inducer in the nucleus OS=Homo sapiens GN=ACIN1 PE=1 SV=2;>sp|Q9UKV3-5|ACINU_HUMAN Is	0.0113016	61.96	61.96	NA	NA	61.96	NA	56.049	NA	NA	S	_ELLVSQHTVQLVGGLS(ph)PLS(ph)SPSDTKAESPAEKVPEESVLPLVQK_	ELLVSQHTVQLVGGLS(0.975)PLS(0.395)S(0.395)PS(0.112)DT(0.112)KAES(0.009)PAEKVPEES(0.001)VLPLVQK	0.76833	3353500	3202600	4553900	2054500	1483000	3275400	3132500
E7EQT4;Q9UKV3;Q9UKV3-5	E7EQT4	Apoptotic chromatin condensation inducer in the nucleus	ACIN1;ACIN1	>tr|E7EQT4|E7EQT4_HUMAN Apoptotic chromatin condensation inducer in the nucleus OS=Homo sapiens GN=ACIN1 PE=4 SV=2;>sp|Q9UKV3|ACINU_HUMAN Apoptotic chromatin condensation inducer in the nucleus OS=Homo sapiens GN=ACIN1 PE=1 SV=2;>sp|Q9UKV3-5|ACINU_HUMAN Is	0.000303379	68.219	61.96	NA	NA	61.96	56.773	68.219	NA	NA	S	_ELLVSQHTVQLVGGLS(ph)PLS(ph)SPSDTKAESPAEKVPEESVLPLVQK_	ELLVSQHTVQLVGGLS(0.975)PLS(0.395)S(0.395)PS(0.112)DT(0.112)KAES(0.009)PAEKVPEES(0.001)VLPLVQK	0.76833	0	0	0	0	0	0	0
E7EQT4;Q9UKV3;Q9UKV3-5	E7EQT4	Apoptotic chromatin condensation inducer in the nucleus	ACIN1;ACIN1	>tr|E7EQT4|E7EQT4_HUMAN Apoptotic chromatin condensation inducer in the nucleus OS=Homo sapiens GN=ACIN1 PE=4 SV=2;>sp|Q9UKV3|ACINU_HUMAN Apoptotic chromatin condensation inducer in the nucleus OS=Homo sapiens GN=ACIN1 PE=1 SV=2;>sp|Q9UKV3-5|ACINU_HUMAN Is	0.000303379	68.219	61.96	NA	NA	61.96	56.773	68.219	NA	NA	S	_ELLVSQHTVQLVGGLS(ph)PLS(ph)SPSDTKAESPAEKVPEESVLPLVQK_	ELLVSQHTVQLVGGLS(0.975)PLS(0.395)S(0.395)PS(0.112)DT(0.112)KAES(0.009)PAEKVPEES(0.001)VLPLVQK	0.76833	0	0	0	0	0	0	0
E7EQT4;Q9UKV3;Q9UKV3-5	E7EQT4	Apoptotic chromatin condensation inducer in the nucleus	ACIN1;ACIN1	>tr|E7EQT4|E7EQT4_HUMAN Apoptotic chromatin condensation inducer in the nucleus OS=Homo sapiens GN=ACIN1 PE=4 SV=2;>sp|Q9UKV3|ACINU_HUMAN Apoptotic chromatin condensation inducer in the nucleus OS=Homo sapiens GN=ACIN1 PE=1 SV=2;>sp|Q9UKV3-5|ACINU_HUMAN Is	0.000303379	68.219	56.591	NA	56.591	NA	56.773	68.219	NA	NA	S	_ELLVSQHTVQLVGGLSPLSSPS(ph)DTKAESPAEKVPEESVLPLVQK_	ELLVSQHTVQLVGGLS(0.001)PLS(0.142)S(0.142)PS(0.42)DT(0.142)KAES(0.142)PAEKVPEES(0.009)VLPLVQK	-0.2107	0	0	0	0	0	0	0
E7EQT4;Q9UKV3;Q9UKV3-5	E7EQT4	Apoptotic chromatin condensation inducer in the nucleus	ACIN1;ACIN1	>tr|E7EQT4|E7EQT4_HUMAN Apoptotic chromatin condensation inducer in the nucleus OS=Homo sapiens GN=ACIN1 PE=4 SV=2;>sp|Q9UKV3|ACINU_HUMAN Apoptotic chromatin condensation inducer in the nucleus OS=Homo sapiens GN=ACIN1 PE=1 SV=2;>sp|Q9UKV3-5|ACINU_HUMAN Is	1.85365e-49	175.29	128.95	116.63	125.73	128.95	113.25	175.29	136.6	127.71	S	_RLS(ph)QPESAEK_	RLS(1)QPESAEK	-0.4774	164180000	46185000	61027000	67133000	275100000	97057000	73186000
E7EQT4;Q9UKV3;Q9UKV3-2;Q9UKV3-3;G3V3T3;Q9UKV3-5	E7EQT4	Apoptotic chromatin condensation inducer in the nucleus	ACIN1;ACIN1;ACIN1	>tr|E7EQT4|E7EQT4_HUMAN Apoptotic chromatin condensation inducer in the nucleus OS=Homo sapiens GN=ACIN1 PE=4 SV=2;>sp|Q9UKV3|ACINU_HUMAN Apoptotic chromatin condensation inducer in the nucleus OS=Homo sapiens GN=ACIN1 PE=1 SV=2;>sp|Q9UKV3-2|ACINU_HUMAN Is	0.000656008	143.57	111.49	109.65	143.57	129.51	111.49	112.53	111.45	128.05	S	_GVPAGNS(ph)DTEGGQPGR_	GVPAGNS(0.968)DT(0.032)EGGQPGR	0.24281	59784000	28177000	25538000	32419000	56540000	30243000	28447000
E7EQT4;Q9UKV3;Q9UKV3-2;Q9UKV3-3	E7EQT4	Apoptotic chromatin condensation inducer in the nucleus	ACIN1;ACIN1	>tr|E7EQT4|E7EQT4_HUMAN Apoptotic chromatin condensation inducer in the nucleus OS=Homo sapiens GN=ACIN1 PE=4 SV=2;>sp|Q9UKV3|ACINU_HUMAN Apoptotic chromatin condensation inducer in the nucleus OS=Homo sapiens GN=ACIN1 PE=1 SV=2;>sp|Q9UKV3-2|ACINU_HUMAN Is	0.000483637	72.231	72.231	NA	NA	44.615	72.231	NA	NA	NA	S	_SLIPDIKPLAGQEAVVDLHADDS(ph)RISEDETER_	SLIPDIKPLAGQEAVVDLHADDS(0.783)RIS(0.206)EDET(0.011)ER	-0.41018	14336000	11450000	12364000	5311100	3738000	13727000	5777200
E7EQT4;Q9UKV3;Q9UKV3-2;Q9UKV3-3	E7EQT4	Apoptotic chromatin condensation inducer in the nucleus	ACIN1;ACIN1	>tr|E7EQT4|E7EQT4_HUMAN Apoptotic chromatin condensation inducer in the nucleus OS=Homo sapiens GN=ACIN1 PE=4 SV=2;>sp|Q9UKV3|ACINU_HUMAN Apoptotic chromatin condensation inducer in the nucleus OS=Homo sapiens GN=ACIN1 PE=1 SV=2;>sp|Q9UKV3-2|ACINU_HUMAN Is	0.000483637	44.916	44.916	NA	NA	44.615	44.916	NA	NA	NA	S	_PLAGQEAVVDLHADDS(ph)RISEDETERN(de)GDDGTHDK_	PLAGQEAVVDLHADDS(0.325)RIS(0.325)EDET(0.325)ERNGDDGT(0.024)HDK	0.15893	0	0	0	0	0	0	0
E7EQT4;Q9UKV3;Q9UKV3-2;Q9UKV3-3;Q9UKV3-5	E7EQT4	Apoptotic chromatin condensation inducer in the nucleus	ACIN1;ACIN1	>tr|E7EQT4|E7EQT4_HUMAN Apoptotic chromatin condensation inducer in the nucleus OS=Homo sapiens GN=ACIN1 PE=4 SV=2;>sp|Q9UKV3|ACINU_HUMAN Apoptotic chromatin condensation inducer in the nucleus OS=Homo sapiens GN=ACIN1 PE=1 SV=2;>sp|Q9UKV3-2|ACINU_HUMAN Is	1.99547e-53	124.45	99.135	114.83	112.99	115.45	124.45	97.441	99.135	107.19	S	_SGVSITIDDPVRTAQVPS(ph)PPRGK_	SGVSITIDDPVRT(0.001)AQVPS(0.999)PPRGK	-0.12242	142660000	114640000	154900000	101100000	129360000	66892000	172640000
E7EQT4;Q9UKV3;Q9UKV3-5	E7EQT4	Apoptotic chromatin condensation inducer in the nucleus	ACIN1;ACIN1	>tr|E7EQT4|E7EQT4_HUMAN Apoptotic chromatin condensation inducer in the nucleus OS=Homo sapiens GN=ACIN1 PE=4 SV=2;>sp|Q9UKV3|ACINU_HUMAN Apoptotic chromatin condensation inducer in the nucleus OS=Homo sapiens GN=ACIN1 PE=1 SV=2;>sp|Q9UKV3-5|ACINU_HUMAN Is	1.98509e-189	208.86	208.86	183.05	180.32	170.53	197.86	208.86	182.34	148.52	S	_SSSISEEKGDS(ph)DDEKPR_	SSSISEEKGDS(1)DDEKPR	0.63845	207990000	170220000	167090000	169860000	158830000	191390000	113550000
P51991-2;E7ERJ4;E7EWI9;H7C1J8;P51991	P51991	Heterogeneous nuclear ribonucleoprotein A3	HNRNPA3;HNRNPA3;HNRNPA3;HNRNPA3	>sp|P51991-2|ROA3_HUMAN Isoform 2 of Heterogeneous nuclear ribonucleoprotein A3 OS=Homo sapiens GN=HNRNPA3;>tr|E7ERJ4|E7ERJ4_HUMAN Heterogeneous nuclear ribonucleoprotein A3 OS=Homo sapiens GN=HNRNPA3 PE=4 SV=2;>tr|E7EWI9|E7EWI9_HUMAN Heterogeneous nuclear	4.71478e-16	208.88	208.88	167.51	NA	37.889	208.88	NA	171.05	42.782	S	_S(ph)SGSPYGGGYGSGGGSGGYGSR_	S(0.439)S(0.439)GS(0.122)PYGGGYGSGGGSGGYGSR	0.75134	0	0	0	0	0	0	0
P51991-2;E7ERJ4;E7EWI9;H7C1J8;P51991	P51991	Heterogeneous nuclear ribonucleoprotein A3	HNRNPA3;HNRNPA3;HNRNPA3;HNRNPA3	>sp|P51991-2|ROA3_HUMAN Isoform 2 of Heterogeneous nuclear ribonucleoprotein A3 OS=Homo sapiens GN=HNRNPA3;>tr|E7ERJ4|E7ERJ4_HUMAN Heterogeneous nuclear ribonucleoprotein A3 OS=Homo sapiens GN=HNRNPA3 PE=4 SV=2;>tr|E7EWI9|E7EWI9_HUMAN Heterogeneous nuclear	4.71478e-16	208.88	208.88	167.51	NA	37.889	208.88	NA	171.05	42.782	S	_S(ph)SGSPYGGGYGSGGGSGGYGSR_	S(0.439)S(0.439)GS(0.122)PYGGGYGSGGGSGGYGSR	0.75134	0	0	0	0	0	0	0
P51991-2;E7ERJ4;E7EWI9;H7C1J8;P51991	P51991	Heterogeneous nuclear ribonucleoprotein A3	HNRNPA3;HNRNPA3;HNRNPA3;HNRNPA3	>sp|P51991-2|ROA3_HUMAN Isoform 2 of Heterogeneous nuclear ribonucleoprotein A3 OS=Homo sapiens GN=HNRNPA3;>tr|E7ERJ4|E7ERJ4_HUMAN Heterogeneous nuclear ribonucleoprotein A3 OS=Homo sapiens GN=HNRNPA3 PE=4 SV=2;>tr|E7EWI9|E7EWI9_HUMAN Heterogeneous nuclear	7.03172e-48	216.25	94.832	64.936	148.84	171.05	NA	94.832	88.573	216.25	S	_GGSFGGRSSGS(ph)PYGGGYGSGGGSGGYGSRRF_	GGSFGGRS(0.032)S(0.04)GS(0.928)PYGGGYGSGGGSGGYGSRRF	-0.094557	0	164810000	2665400	0	168660000	135450000	5778200
E7ERS3;Q86VM9;H7BXJ7;Q86VM9-2;F5H7R0;H3BPD0	E7ERS3	Zinc finger CCCH domain-containing protein 18	ZC3H18;ZC3H18;ZC3H18;ZC3H18;ZC3H18	>tr|E7ERS3|E7ERS3_HUMAN Zinc finger CCCH domain-containing protein 18 OS=Homo sapiens GN=ZC3H18 PE=4 SV=1;>sp|Q86VM9|ZCH18_HUMAN Zinc finger CCCH domain-containing protein 18 OS=Homo sapiens GN=ZC3H18 PE=1 SV=2;>tr|H7BXJ7|H7BXJ7_HUMAN Zinc finger CCCH doma	0.000505019	179.41	135.49	135.49	179.41	NA	NA	NA	106.42	NA	S	_GPSQEEEDNHS(ph)DEEDR_	GPSQEEEDNHS(1)DEEDR	0.79735	791450	112000	74722	607130	383340	445220	269800
E7ERS3;Q86VM9;H3BRH3	E7ERS3	Zinc finger CCCH domain-containing protein 18	ZC3H18;ZC3H18;ZC3H18	>tr|E7ERS3|E7ERS3_HUMAN Zinc finger CCCH domain-containing protein 18 OS=Homo sapiens GN=ZC3H18 PE=4 SV=1;>sp|Q86VM9|ZCH18_HUMAN Zinc finger CCCH domain-containing protein 18 OS=Homo sapiens GN=ZC3H18 PE=1 SV=2;>tr|H3BRH3|H3BRH3_HUMAN Zinc finger CCCH doma	4.68383e-05	119.18	119.18	NA	NA	NA	NA	NA	NA	119.18	S	_SSQQPS(ph)TPQQAPPGQPQQGTFVAHK_	S(0.004)S(0.001)QQPS(0.497)T(0.497)PQQAPPGQPQQGTFVAHK	0.38918	0	0	0	0	0	0	0
E7ETA6;E7EV93;E9PGW9;C9JBL6;Q15154;Q15154-2	E7ETA6	Pericentriolar material 1 protein	PCM1;PCM1;PCM1;PCM1;PCM1	>tr|E7ETA6|E7ETA6_HUMAN Pericentriolar material 1 protein OS=Homo sapiens GN=PCM1 PE=4 SV=1;>tr|E7EV93|E7EV93_HUMAN Pericentriolar material 1 protein (Fragment) OS=Homo sapiens GN=PCM1 PE=4 SV=1;>tr|E9PGW9|E9PGW9_HUMAN Pericentriolar material 1 protein OS=	0.00105212	151.8	151.8	NA	NA	NA	151.8	NA	97.45	88.311	S	_DQHLNNSS(ph)SSPQR_	DQHLNNS(0.015)S(0.86)S(0.081)S(0.044)PQR	1.1487	0	0	0	225390	0	0	0
E7ETA6;E7EV93;E9PGW9;C9JBL6;Q15154;Q15154-2	E7ETA6	Pericentriolar material 1 protein	PCM1;PCM1;PCM1;PCM1;PCM1	>tr|E7ETA6|E7ETA6_HUMAN Pericentriolar material 1 protein OS=Homo sapiens GN=PCM1 PE=4 SV=1;>tr|E7EV93|E7EV93_HUMAN Pericentriolar material 1 protein (Fragment) OS=Homo sapiens GN=PCM1 PE=4 SV=1;>tr|E9PGW9|E9PGW9_HUMAN Pericentriolar material 1 protein OS=	3.35801e-11	209.6	193.32	205.68	193.32	NA	NA	170.78	NA	209.6	S	_DQHLNNSSSS(ph)PQR_	DQHLNNS(0.012)S(0.05)S(0.022)S(0.917)PQR	-0.26943	841980	290180	354020	0	304690	373050	562710
E7ETA6;Q15154;H0YBA1;A6NNN6;Q15154-2	E7ETA6	Pericentriolar material 1 protein	PCM1;PCM1;PCM1;PCM1	>tr|E7ETA6|E7ETA6_HUMAN Pericentriolar material 1 protein OS=Homo sapiens GN=PCM1 PE=4 SV=1;>sp|Q15154|PCM1_HUMAN Pericentriolar material 1 protein OS=Homo sapiens GN=PCM1 PE=1 SV=4;>tr|H0YBA1|H0YBA1_HUMAN Pericentriolar material 1 protein (Fragment) OS=Ho	2.71698e-81	122.63	86.785	60.255	46.415	122.63	61.583	86.785	72.292	44.916	S	_RILEDHGS(ph)PAGEIDDEDKDKDETETVK_	RILEDHGS(1)PAGEIDDEDKDKDETETVK	-0.57877	145380000	97335000	123210000	175760000	130250000	82435000	193460000
E7ETA6;E5RGQ4;E7EV93;E9PGW9;C9JBL6;Q15154;Q15154-2	E7ETA6	Pericentriolar material 1 protein	PCM1;PCM1;PCM1;PCM1;PCM1;PCM1	>tr|E7ETA6|E7ETA6_HUMAN Pericentriolar material 1 protein OS=Homo sapiens GN=PCM1 PE=4 SV=1;>tr|E5RGQ4|E5RGQ4_HUMAN Pericentriolar material 1 protein (Fragment) OS=Homo sapiens GN=PCM1 PE=4 SV=1;>tr|E7EV93|E7EV93_HUMAN Pericentriolar material 1 protein (Fr	1.20227e-28	238.19	238.19	238.19	161.95	178.54	180.08	168.99	164.02	177	S	_VTNDIS(ph)PESSPGVGR_	VTNDIS(1)PESSPGVGR	-0.03765	25964000	62445000	29190000	18336000	19042000	24873000	19393000
E7ETA6;E5RGQ4;E7EV93;E9PGW9;C9JBL6;Q15154;Q15154-2	E7ETA6	Pericentriolar material 1 protein	PCM1;PCM1;PCM1;PCM1;PCM1;PCM1	>tr|E7ETA6|E7ETA6_HUMAN Pericentriolar material 1 protein OS=Homo sapiens GN=PCM1 PE=4 SV=1;>tr|E5RGQ4|E5RGQ4_HUMAN Pericentriolar material 1 protein (Fragment) OS=Homo sapiens GN=PCM1 PE=4 SV=1;>tr|E7EV93|E7EV93_HUMAN Pericentriolar material 1 protein (Fr	0.00770356	104.89	104.89	NA	37.373	32.081	NA	104.89	NA	NA	S	_YM(ox)SQM(ox)S(ph)VPEQAELEK_	YMS(0.044)QMS(0.956)VPEQAELEK	-0.14008	0	146250000	120580000	19191000	131720	0	49863
E7ETY2;Q13428-7;E9PHK9;Q13428-4;Q13428;Q13428-2;Q13428-5;H0YAB7;Q13428-3;Q13428-8	Q13428-3	Treacle protein	TCOF1;TCOF1;TCOF1;TCOF1	>tr|E7ETY2|E7ETY2_HUMAN Treacle protein OS=Homo sapiens GN=TCOF1 PE=4 SV=1;>sp|Q13428-7|TCOF_HUMAN Isoform 7 of Treacle protein OS=Homo sapiens GN=TCOF1;>tr|E9PHK9|E9PHK9_HUMAN Treacle protein OS=Homo sapiens GN=TCOF1 PE=4 SV=1;>sp|Q13428-4|TCOF_HUMAN Isof	0.00597184	127.42	119.88	119.88	74.698	59.607	66.059	71.935	123.64	127.42	S	_AALAPAKES(ph)PR_	AALAPAKES(1)PR	-0.51589	66676000	72699000	66214000	44377000	93775000	123020000	14731000
E7ETY2;Q13428-7;E9PHK9;Q13428-4;Q13428;Q13428-2;Q13428-5;Q13428-3;Q13428-8	Q13428-3	Treacle protein	TCOF1;TCOF1;TCOF1	>tr|E7ETY2|E7ETY2_HUMAN Treacle protein OS=Homo sapiens GN=TCOF1 PE=4 SV=1;>sp|Q13428-7|TCOF_HUMAN Isoform 7 of Treacle protein OS=Homo sapiens GN=TCOF1;>tr|E9PHK9|E9PHK9_HUMAN Treacle protein OS=Homo sapiens GN=TCOF1 PE=4 SV=1;>sp|Q13428-4|TCOF_HUMAN Isof	0.00153993	153.36	153.36	NA	153.36	NA	NA	NA	NA	NA	S	_TSQVGAAS(ph)APAKESPR_	TSQVGAAS(0.747)APAKES(0.253)PR	0.32159	0	10265000	184540	0	78626	0	0
E7ETY2;Q13428-7;E9PHK9;Q13428-4;Q13428;Q13428-2;Q13428-5;Q13428-3;Q13428-8	Q13428-3	Treacle protein	TCOF1;TCOF1;TCOF1	>tr|E7ETY2|E7ETY2_HUMAN Treacle protein OS=Homo sapiens GN=TCOF1 PE=4 SV=1;>sp|Q13428-7|TCOF_HUMAN Isoform 7 of Treacle protein OS=Homo sapiens GN=TCOF1;>tr|E9PHK9|E9PHK9_HUMAN Treacle protein OS=Homo sapiens GN=TCOF1 PE=4 SV=1;>sp|Q13428-4|TCOF_HUMAN Isof	1.3787e-29	174.22	121.56	146.17	114.7	150.83	146.19	153.83	145.44	174.22	S	_AASAPAKES(ph)PR_	AASAPAKES(1)PR	-0.11521	164670000	165700000	291410000	97767000	183760000	105040000	109770000
E7ETY2;Q13428-7;E9PHK9;Q13428-4;Q13428;Q13428-2;Q13428-5;Q13428-3;Q13428-8	Q13428-3	Treacle protein	TCOF1;TCOF1;TCOF1	>tr|E7ETY2|E7ETY2_HUMAN Treacle protein OS=Homo sapiens GN=TCOF1 PE=4 SV=1;>sp|Q13428-7|TCOF_HUMAN Isoform 7 of Treacle protein OS=Homo sapiens GN=TCOF1;>tr|E9PHK9|E9PHK9_HUMAN Treacle protein OS=Homo sapiens GN=TCOF1 PE=4 SV=1;>sp|Q13428-4|TCOF_HUMAN Isof	9.39359e-05	89.831	89.831	83.395	71.073	NA	NA	NA	62.684	89.831	S	_APQVRAASAPAKES(ph)PRK_	APQVRAASAPAKES(1)PRK	0.34571	115860000	44205000	0	0	164900	33860000	235010000
E7ETY2;Q13428-7;E9PHK9;Q13428-4;Q13428;Q13428-5;Q13428-3	Q13428-3	Treacle protein	TCOF1;TCOF1;TCOF1	>tr|E7ETY2|E7ETY2_HUMAN Treacle protein OS=Homo sapiens GN=TCOF1 PE=4 SV=1;>sp|Q13428-7|TCOF_HUMAN Isoform 7 of Treacle protein OS=Homo sapiens GN=TCOF1;>tr|E9PHK9|E9PHK9_HUMAN Treacle protein OS=Homo sapiens GN=TCOF1 PE=4 SV=1;>sp|Q13428-4|TCOF_HUMAN Isof	0.00542363	159.4	106.35	124.68	128.59	NA	119.47	159.4	149.22	124.46	S	_ASSVSTKES(ph)PARK_	ASSVSTKES(1)PARK	-0.58362	30880000	1834700	36573000	33225000	58676000	10155000	2757200
E7ETY2;Q13428-7;E9PHK9;Q13428-4;Q13428;Q13428-2;Q13428-3;Q13428-8	Q13428-3	Treacle protein	TCOF1;TCOF1;TCOF1	>tr|E7ETY2|E7ETY2_HUMAN Treacle protein OS=Homo sapiens GN=TCOF1 PE=4 SV=1;>sp|Q13428-7|TCOF_HUMAN Isoform 7 of Treacle protein OS=Homo sapiens GN=TCOF1;>tr|E9PHK9|E9PHK9_HUMAN Treacle protein OS=Homo sapiens GN=TCOF1 PE=4 SV=1;>sp|Q13428-4|TCOF_HUMAN Isof	3.08916e-05	184.32	183.6	154.6	184.32	130.01	183.6	177.6	143.99	172.37	S	_LGAGEGGEASVS(ph)PEK_	LGAGEGGEASVS(1)PEK	-0.50103	49255000	38818000	49619000	80953000	111840000	251800000	42753000
E7ETY2;Q13428-7;E9PHK9;Q13428-4;Q13428;Q13428-2;Q13428-3;Q13428-8	Q13428-3	Treacle protein	TCOF1;TCOF1;TCOF1	>tr|E7ETY2|E7ETY2_HUMAN Treacle protein OS=Homo sapiens GN=TCOF1 PE=4 SV=1;>sp|Q13428-7|TCOF_HUMAN Isoform 7 of Treacle protein OS=Homo sapiens GN=TCOF1;>tr|E9PHK9|E9PHK9_HUMAN Treacle protein OS=Homo sapiens GN=TCOF1 PE=4 SV=1;>sp|Q13428-4|TCOF_HUMAN Isof	0.00375577	118.24	105.99	105.99	NA	89.013	118.24	98.942	105.19	83.314	S	_KLS(ph)GDQPAAR_	KLS(1)GDQPAAR	0.94956	35279000	14023000	48635000	19582000	80799000	35571000	32587000
E7ETY2;Q13428-7	E7ETY2		TCOF1	>tr|E7ETY2|E7ETY2_HUMAN Treacle protein OS=Homo sapiens GN=TCOF1 PE=4 SV=1;>sp|Q13428-7|TCOF_HUMAN Isoform 7 of Treacle protein OS=Homo sapiens GN=TCOF1	3.42055e-05	120.23	120.23	NA	120.23	83.435	101.04	NA	NA	NA	S	_KQEGPATQVDSAVGTLPATS(ph)PQSTSVQAK_	KQEGPATQVDSAVGTLPAT(0.007)S(0.955)PQS(0.016)T(0.016)S(0.006)VQAK	0.24298	0	1351100	982320	830420	605550	1731300	1248700
E7ETY2;Q13428-7;E9PHK9;Q13428-4;Q13428;Q13428-2;Q13428-3;Q13428-8	Q13428-3	Treacle protein	TCOF1;TCOF1;TCOF1	>tr|E7ETY2|E7ETY2_HUMAN Treacle protein OS=Homo sapiens GN=TCOF1 PE=4 SV=1;>sp|Q13428-7|TCOF_HUMAN Isoform 7 of Treacle protein OS=Homo sapiens GN=TCOF1;>tr|E9PHK9|E9PHK9_HUMAN Treacle protein OS=Homo sapiens GN=TCOF1 PE=4 SV=1;>sp|Q13428-4|TCOF_HUMAN Isof	0.000585202	96.163	83.966	96.163	NA	68.919	NA	78.285	NA	83.966	S	_LDSS(ph)PSVSSTLAAK_	LDS(0.026)S(0.97)PS(0.003)VSSTLAAK	0.53449	11399000	0	14990000	11699000	18338000	16233000	17623000
E7ETY2;Q13428-7;E9PHK9;Q13428-4;Q13428;Q13428-2;Q13428-5;Q13428-3;Q13428-8	Q13428-3	Treacle protein	TCOF1;TCOF1;TCOF1	>tr|E7ETY2|E7ETY2_HUMAN Treacle protein OS=Homo sapiens GN=TCOF1 PE=4 SV=1;>sp|Q13428-7|TCOF_HUMAN Isoform 7 of Treacle protein OS=Homo sapiens GN=TCOF1;>tr|E9PHK9|E9PHK9_HUMAN Treacle protein OS=Homo sapiens GN=TCOF1 PE=4 SV=1;>sp|Q13428-4|TCOF_HUMAN Isof	1.6071e-05	53.998	53.998	NA	NA	42.791	NA	NA	NA	53.998	S	_SAEPSANTTLVS(ph)ETEEEGSVPAFGAAAK_	SAEPS(0.003)ANT(0.111)T(0.111)LVS(0.37)ET(0.37)EEEGS(0.035)VPAFGAAAK	-0.13749	0	0	0	0	0	0	0
E7ETY2;Q13428-7;E9PHK9;Q13428-4;Q13428;Q13428-2;Q13428-5;Q13428-3;Q13428-8	Q13428-3	Treacle protein	TCOF1;TCOF1;TCOF1	>tr|E7ETY2|E7ETY2_HUMAN Treacle protein OS=Homo sapiens GN=TCOF1 PE=4 SV=1;>sp|Q13428-7|TCOF_HUMAN Isoform 7 of Treacle protein OS=Homo sapiens GN=TCOF1;>tr|E9PHK9|E9PHK9_HUMAN Treacle protein OS=Homo sapiens GN=TCOF1 PE=4 SV=1;>sp|Q13428-4|TCOF_HUMAN Isof	2.36961e-06	200.45	200.45	NA	NA	73.11	151.3	121.72	NA	200.45	S	_SLGNILQAKPT(ph)SSPAK_	SLGNILQAKPT(0.446)S(0.446)S(0.108)PAK	0.2054	0	0	0	0	0	0	0
E7ETY2;Q13428-7;E9PHK9;Q13428-4;Q13428;Q13428-2;Q13428-5;Q13428-3;Q13428-8	Q13428-3	Treacle protein	TCOF1;TCOF1;TCOF1	>tr|E7ETY2|E7ETY2_HUMAN Treacle protein OS=Homo sapiens GN=TCOF1 PE=4 SV=1;>sp|Q13428-7|TCOF_HUMAN Isoform 7 of Treacle protein OS=Homo sapiens GN=TCOF1;>tr|E9PHK9|E9PHK9_HUMAN Treacle protein OS=Homo sapiens GN=TCOF1 PE=4 SV=1;>sp|Q13428-4|TCOF_HUMAN Isof	1.00231e-06	198.77	198.77	77.899	NA	91.622	198.77	121.72	196.3	81.157	S	_SLGNILQAKPTSS(ph)PAK_	SLGNILQAKPT(0.045)S(0.186)S(0.769)PAK	0.13134	46281000	42715000	77864000	44429000	58189000	64568000	0
E7ETY2;Q13428-7;E9PHK9;Q13428-4;Q13428;Q13428-2;Q13428-5;Q13428-3;Q13428-8	Q13428-3	Treacle protein	TCOF1;TCOF1;TCOF1	>tr|E7ETY2|E7ETY2_HUMAN Treacle protein OS=Homo sapiens GN=TCOF1 PE=4 SV=1;>sp|Q13428-7|TCOF_HUMAN Isoform 7 of Treacle protein OS=Homo sapiens GN=TCOF1;>tr|E9PHK9|E9PHK9_HUMAN Treacle protein OS=Homo sapiens GN=TCOF1 PE=4 SV=1;>sp|Q13428-4|TCOF_HUMAN Isof	7.83689e-06	185.14	151.44	171.78	185.14	139.08	NA	151.44	139.08	140.89	S	_TVANLLSGKS(ph)PR_	TVANLLSGKS(1)PR	-0.46384	1931700	2866900	11501000	8122700	30289000	8217200	14113000
E7EUI9;D6RAQ3;P02545;Q6UYC3;P02545-3;Q5TCJ4;P02545-2;Q3BDU5;Q5TCI8	P02545	Prelamin-A/C;Lamin-A/C	LMNA;LMNA;LMNA;LMNA;LMNA;LMNA;LMNA	>tr|E7EUI9|E7EUI9_HUMAN Prelamin-A/C OS=Homo sapiens GN=LMNA PE=3 SV=1;>tr|D6RAQ3|D6RAQ3_HUMAN Prelamin-A/C OS=Homo sapiens GN=LMNA PE=3 SV=1;>sp|P02545|LMNA_HUMAN Prelamin-A/C OS=Homo sapiens GN=LMNA PE=1 SV=1;>tr|Q6UYC3|Q6UYC3_HUMAN Lamin A/C OS=Homo sap	1.61974e-14	221.79	144.73	221.79	NA	NA	NA	143.28	NA	NA	S	_AS(ph)SHSSQTQGGGSVTK_	AS(0.5)S(0.5)HSSQTQGGGSVTK	1.4036	0	0	0	0	0	0	0
E7EUI9;D6RAQ3;P02545;Q6UYC3;P02545-3;Q5TCJ4;P02545-2;Q3BDU5;Q5TCI8	P02545	Prelamin-A/C;Lamin-A/C	LMNA;LMNA;LMNA;LMNA;LMNA;LMNA;LMNA	>tr|E7EUI9|E7EUI9_HUMAN Prelamin-A/C OS=Homo sapiens GN=LMNA PE=3 SV=1;>tr|D6RAQ3|D6RAQ3_HUMAN Prelamin-A/C OS=Homo sapiens GN=LMNA PE=3 SV=1;>sp|P02545|LMNA_HUMAN Prelamin-A/C OS=Homo sapiens GN=LMNA PE=1 SV=1;>tr|Q6UYC3|Q6UYC3_HUMAN Lamin A/C OS=Homo sap	1.61974e-14	221.79	149.44	221.79	NA	NA	NA	149.44	NA	91.889	S	_ASS(ph)HSSQTQGGGSVTK_	AS(0.181)S(0.787)HS(0.01)S(0.022)QTQGGGSVTK	1.4393	146030	121710	131500	144350	148700	85680	58477
E7EUI9;D6RAQ3;P02545;Q6UYC3;P02545-3;Q5TCJ4;P02545-2;Q3BDU5;Q5TCI8	P02545	Prelamin-A/C;Lamin-A/C	LMNA;LMNA;LMNA;LMNA;LMNA;LMNA;LMNA	>tr|E7EUI9|E7EUI9_HUMAN Prelamin-A/C OS=Homo sapiens GN=LMNA PE=3 SV=1;>tr|D6RAQ3|D6RAQ3_HUMAN Prelamin-A/C OS=Homo sapiens GN=LMNA PE=3 SV=1;>sp|P02545|LMNA_HUMAN Prelamin-A/C OS=Homo sapiens GN=LMNA PE=1 SV=1;>tr|Q6UYC3|Q6UYC3_HUMAN Lamin A/C OS=Homo sap	0.000840432	163.45	163.45	NA	NA	163.45	NA	NA	NA	NA	S	_ASSHS(ph)SQTQGGGSVTK_	AS(0.014)S(0.014)HS(0.862)S(0.109)QTQGGGSVTK	-0.91368	0	0	757830	0	0	0	0
E7EUI9;D6RAQ3;P02545;Q6UYC3;P02545-3;Q5TCJ4;P02545-2;Q3BDU5;Q5TCI8	P02545	Prelamin-A/C;Lamin-A/C	LMNA;LMNA;LMNA;LMNA;LMNA;LMNA;LMNA	>tr|E7EUI9|E7EUI9_HUMAN Prelamin-A/C OS=Homo sapiens GN=LMNA PE=3 SV=1;>tr|D6RAQ3|D6RAQ3_HUMAN Prelamin-A/C OS=Homo sapiens GN=LMNA PE=3 SV=1;>sp|P02545|LMNA_HUMAN Prelamin-A/C OS=Homo sapiens GN=LMNA PE=1 SV=1;>tr|Q6UYC3|Q6UYC3_HUMAN Lamin A/C OS=Homo sap	0.000687431	143.04	139.44	NA	NA	NA	NA	NA	143.04	139.44	S	_ASSHSSQTQGGGS(ph)VTK_	ASSHSSQT(0.005)QGGGS(0.993)VT(0.002)K	1.2352	93095	1110300	0	0	0	139280	257490
E7EUT4;E7EUT5;P04406	P04406	Glyceraldehyde-3-phosphate dehydrogenase;Glyceraldehyde-3-phosphate dehydrogenase;Glyceraldehyde-3-phosphate dehydrogenase	GAPDH;GAPDH;GAPDH	>tr|E7EUT4|E7EUT4_HUMAN Glyceraldehyde-3-phosphate dehydrogenase OS=Homo sapiens GN=GAPDH PE=3 SV=1;>tr|E7EUT5|E7EUT5_HUMAN Glyceraldehyde-3-phosphate dehydrogenase OS=Homo sapiens GN=GAPDH PE=3 SV=1;>sp|P04406|G3P_HUMAN Glyceraldehyde-3-phosphate dehydrog	0.000716308	31.609	31.609	NA	NA	NA	31.609	NA	NA	NA	S	_IIS(ph)N(de)AS(ph)CTTNCLAPLAKVIHDNFGIVEGLMTTVHAITATQK_	IIS(0.476)NAS(0.476)CT(0.476)T(0.476)NCLAPLAKVIHDNFGIVEGLMT(0.065)T(0.028)VHAIT(0.001)AT(0.001)QK	-0.48263	0	0	0	0	0	0	0
E7EUT4;E7EUT5;P04406	P04406	Glyceraldehyde-3-phosphate dehydrogenase;Glyceraldehyde-3-phosphate dehydrogenase;Glyceraldehyde-3-phosphate dehydrogenase	GAPDH;GAPDH;GAPDH	>tr|E7EUT4|E7EUT4_HUMAN Glyceraldehyde-3-phosphate dehydrogenase OS=Homo sapiens GN=GAPDH PE=3 SV=1;>tr|E7EUT5|E7EUT5_HUMAN Glyceraldehyde-3-phosphate dehydrogenase OS=Homo sapiens GN=GAPDH PE=3 SV=1;>sp|P04406|G3P_HUMAN Glyceraldehyde-3-phosphate dehydrog	0.000716308	31.609	31.609	NA	NA	NA	31.609	NA	NA	NA	S	_IIS(ph)N(de)AS(ph)CTTNCLAPLAKVIHDNFGIVEGLMTTVHAITATQK_	IIS(0.476)NAS(0.476)CT(0.476)T(0.476)NCLAPLAKVIHDNFGIVEGLMT(0.065)T(0.028)VHAIT(0.001)AT(0.001)QK	-0.48263	0	0	0	0	0	0	0
E7EUU4;E9PFM1;Q04637;Q04637-3;Q04637-5;Q04637-6;E9PGM1;E7EX73;G5E9S1	E7EUU4	Eukaryotic translation initiation factor 4 gamma 1	EIF4G1;EIF4G1;EIF4G1;EIF4G1;EIF4G1;EIF4G1	>tr|E7EUU4|E7EUU4_HUMAN Eukaryotic translation initiation factor 4 gamma 1 OS=Homo sapiens GN=EIF4G1 PE=4 SV=1;>tr|E9PFM1|E9PFM1_HUMAN Eukaryotic translation initiation factor 4 gamma 1 OS=Homo sapiens GN=EIF4G1 PE=4 SV=1;>sp|Q04637|IF4G1_HUMAN Eukaryotic	1.96792e-08	107.57	107.57	53.453	107.57	53.453	83.253	103.88	NA	57.171	S	_AAS(ph)LTEDRDRGRDAVK_	AAS(1)LTEDRDRGRDAVK	0.7164	489880000	282960000	358650000	259970000	263970000	4142700	250470000
E7EUU4;E9PFM1;Q04637;Q04637-3;Q04637-5;Q04637-6;E9PGM1;E7EX73;G5E9S1	E7EUU4	Eukaryotic translation initiation factor 4 gamma 1	EIF4G1;EIF4G1;EIF4G1;EIF4G1;EIF4G1;EIF4G1	>tr|E7EUU4|E7EUU4_HUMAN Eukaryotic translation initiation factor 4 gamma 1 OS=Homo sapiens GN=EIF4G1 PE=4 SV=1;>tr|E9PFM1|E9PFM1_HUMAN Eukaryotic translation initiation factor 4 gamma 1 OS=Homo sapiens GN=EIF4G1 PE=4 SV=1;>sp|Q04637|IF4G1_HUMAN Eukaryotic	0.00639887	116.73	63.894	63.037	75.669	NA	74.769	96.247	116.73	NA	S	_WLREAEEES(ph)DHN_	WLREAEEES(1)DHN	0.17764	277540000	451790000	90551000	315550000	3.88e+08	68891000	178030000
E7EUU4;E9PFM1;Q04637;Q04637-3;Q04637-5;Q04637-6;E9PGM1;E7EX73;G5E9S1	E7EUU4	Eukaryotic translation initiation factor 4 gamma 1	EIF4G1;EIF4G1;EIF4G1;EIF4G1;EIF4G1;EIF4G1	>tr|E7EUU4|E7EUU4_HUMAN Eukaryotic translation initiation factor 4 gamma 1 OS=Homo sapiens GN=EIF4G1 PE=4 SV=1;>tr|E9PFM1|E9PFM1_HUMAN Eukaryotic translation initiation factor 4 gamma 1 OS=Homo sapiens GN=EIF4G1 PE=4 SV=1;>sp|Q04637|IF4G1_HUMAN Eukaryotic	0.000284036	71.853	71.853	71.853	NA	NA	NA	NA	NA	NA	S	_EVEERS(ph)RERPSQPEGLRK_	EVEERS(0.5)RERPS(0.5)QPEGLRK	-0.11228	157230000	93627000	18682000	17378000	58640000	23558000	56712000
E7EUU4;E9PFM1;Q04637;Q04637-3;Q04637-5;Q04637-6;E9PGM1;E7EX73;G5E9S1	E7EUU4	Eukaryotic translation initiation factor 4 gamma 1	EIF4G1;EIF4G1;EIF4G1;EIF4G1;EIF4G1;EIF4G1	>tr|E7EUU4|E7EUU4_HUMAN Eukaryotic translation initiation factor 4 gamma 1 OS=Homo sapiens GN=EIF4G1 PE=4 SV=1;>tr|E9PFM1|E9PFM1_HUMAN Eukaryotic translation initiation factor 4 gamma 1 OS=Homo sapiens GN=EIF4G1 PE=4 SV=1;>sp|Q04637|IF4G1_HUMAN Eukaryotic	0.000284036	71.853	71.853	71.853	NA	NA	NA	NA	NA	NA	S	_EVEERS(ph)RERPSQPEGLRK_	EVEERS(0.5)RERPS(0.5)QPEGLRK	-0.11228	157230000	93627000	18682000	17378000	58640000	23558000	56712000
E7EVA0;P27816;P27816-6;P27816-2;P27816-5;H7C456	E7EVA0	Microtubule-associated protein;Microtubule-associated protein 4	MAP4;MAP4;MAP4	>tr|E7EVA0|E7EVA0_HUMAN Microtubule-associated protein OS=Homo sapiens GN=MAP4 PE=4 SV=1;>sp|P27816|MAP4_HUMAN Microtubule-associated protein 4 OS=Homo sapiens GN=MAP4 PE=1 SV=3;>sp|P27816-6|MAP4_HUMAN Isoform 6 of Microtubule-associated protein 4 OS=Homo	1.30211e-06	145.69	145.69	129.88	145.69	NA	NA	71.697	105.31	NA	S	_DM(ox)ES(ph)PTKLDVTLAK_	DMES(0.993)PT(0.007)KLDVTLAK	0.31957	15471000	57048000	6337500	2422600	39534000	80526000	1451400
E7EVA0;P27816;P27816-6;P27816-2	E7EVA0	Microtubule-associated protein;Microtubule-associated protein 4	MAP4;MAP4	>tr|E7EVA0|E7EVA0_HUMAN Microtubule-associated protein OS=Homo sapiens GN=MAP4 PE=4 SV=1;>sp|P27816|MAP4_HUMAN Microtubule-associated protein 4 OS=Homo sapiens GN=MAP4 PE=1 SV=3;>sp|P27816-6|MAP4_HUMAN Isoform 6 of Microtubule-associated protein 4 OS=Homo	0.000561945	140.63	140.63	NA	NA	121.68	97.734	128.85	129.82	140.63	S	_ETERAS(ph)PIK_	ETERAS(1)PIK	0.011669	78366000	1500300	29336000	33927000	58512000	113200000	109990000
E7EVA0;P27816;P27816-6	E7EVA0	Microtubule-associated protein;Microtubule-associated protein 4	MAP4;MAP4	>tr|E7EVA0|E7EVA0_HUMAN Microtubule-associated protein OS=Homo sapiens GN=MAP4 PE=4 SV=1;>sp|P27816|MAP4_HUMAN Microtubule-associated protein 4 OS=Homo sapiens GN=MAP4 PE=1 SV=3;>sp|P27816-6|MAP4_HUMAN Isoform 6 of Microtubule-associated protein 4 OS=Homo	0.00221566	94.882	94.882	NA	NA	NA	NA	NA	NA	94.882	S	_KCS(ph)LPAEEDSVLEK_	KCS(1)LPAEEDSVLEK	0.34434	2879500	2255900	2684900	0	8009600	0	14999000
E7EVA0;E9PGM5;P27816-4;H0Y2V1;F8W9U4;B4DSQ1;P27816;P27816-6;P27816-2;P27816-5;H7C4C5	E7EVA0	Microtubule-associated protein;Microtubule-associated protein;Microtubule-associated protein;Microtubule-associated protein;Microtubule-associated protein;Microtubule-associated protein 4;Microtubule-associated protein	MAP4;MAP4;MAP4;MAP4;MAP4;MAP4;MAP4	>tr|E7EVA0|E7EVA0_HUMAN Microtubule-associated protein OS=Homo sapiens GN=MAP4 PE=4 SV=1;>tr|E9PGM5|E9PGM5_HUMAN Microtubule-associated protein OS=Homo sapiens GN=MAP4 PE=4 SV=1;>sp|P27816-4|MAP4_HUMAN Isoform 4 of Microtubule-associated protein 4 OS=Homo	0.000442983	143.57	93.5	93.5	102.67	143.57	137.13	NA	136.68	NA	S	_VGS(ph)LDNVGHLPAGGAVK_	VGS(1)LDNVGHLPAGGAVK	-0.45259	2501100	11100000	17681000	11118000	7961100	6746200	10305000
E9PD31;I3L313;O00555;O00555-4;E7EVF2;O00555-6;O00555-2;O00555-3;O00555-5;O00555-7	E9PD31	Voltage-dependent P/Q-type calcium channel subunit alpha-1A	CACNA1A;CACNA1A;CACNA1A	>tr|E9PD31|E9PD31_HUMAN Voltage-dependent P/Q-type calcium channel subunit alpha-1A OS=Homo sapiens GN=CACNA1A PE=3 SV=2;>tr|I3L313|I3L313_HUMAN Voltage-dependent P/Q-type calcium channel subunit alpha-1A OS=Homo sapiens GN=CACNA1A PE=4 SV=1;>sp|O00555|CAC	0.00402971	30.683	30.683	NA	NA	NA	30.683	NA	NA	NA	S	_(gl)ECGNEFAY(ph)FYFVS(ph)FIFLCSFLM(ox)LNLFVAVIMDN(de)FEYLTR_	ECGNEFAY(0.507)FY(0.481)FVS(0.632)FIFLCS(0.331)FLMLNLFVAVIMDNFEY(0.024)LT(0.024)R	1.2747	1022200	860200	1678500	531330	447880	1745500	763100
O15123;O15123-3;E7EVQ3	O15123	Angiopoietin-2	ANGPT2;ANGPT2	>sp|O15123|ANGP2_HUMAN Angiopoietin-2 OS=Homo sapiens GN=ANGPT2 PE=1 SV=1;>sp|O15123-3|ANGP2_HUMAN Isoform 3 of Angiopoietin-2 OS=Homo sapiens GN=ANGPT2;>tr|E7EVQ3|E7EVQ3_HUMAN Angiopoietin-2 OS=Homo sapiens GN=ANGPT2 PE=4 SV=1	0.0110206	30.602	30.602	NA	NA	NA	NA	NA	NA	30.602	S	_LT(ph)DVEAQ(de)VLNQTTRLELQ(de)LLEHS(ph)LSTNKLEK_	LT(0.346)DVEAQVLNQT(0.327)T(0.327)RLELQLLEHS(0.333)LS(0.333)T(0.333)NKLEK	3.221	0	0	0	0	0	0	0
O15123;O15123-3;E7EVQ3	O15123	Angiopoietin-2	ANGPT2;ANGPT2	>sp|O15123|ANGP2_HUMAN Angiopoietin-2 OS=Homo sapiens GN=ANGPT2 PE=1 SV=1;>sp|O15123-3|ANGP2_HUMAN Isoform 3 of Angiopoietin-2 OS=Homo sapiens GN=ANGPT2;>tr|E7EVQ3|E7EVQ3_HUMAN Angiopoietin-2 OS=Homo sapiens GN=ANGPT2 PE=4 SV=1	0.0110206	30.602	30.602	NA	NA	NA	NA	NA	NA	30.602	S	_LT(ph)DVEAQ(de)VLNQTTRLELQ(de)LLEHS(ph)LSTNKLEK_	LT(0.346)DVEAQVLNQT(0.327)T(0.327)RLELQLLEHS(0.333)LS(0.333)T(0.333)NKLEK	3.221	0	0	0	0	0	0	0
E7EVT2;Q8NC56;H0Y9B7	Q8NC56	LEM domain-containing protein 2	LEMD2;LEMD2;LEMD2	>tr|E7EVT2|E7EVT2_HUMAN LEM domain-containing protein 2 OS=Homo sapiens GN=LEMD2 PE=4 SV=1;>sp|Q8NC56|LEMD2_HUMAN LEM domain-containing protein 2 OS=Homo sapiens GN=LEMD2 PE=1 SV=1;>tr|H0Y9B7|H0Y9B7_HUMAN LEM domain-containing protein 2 (Fragment) OS=Homo	0.0072837	140.27	112.15	85.288	140.27	112.15	131.72	77.64	NA	NA	S	_PSSFS(ph)DSER_	PSSFS(0.993)DS(0.007)ER	-0.047619	10566000	2104800	12067000	12096000	8988400	15070000	0
E7EVW7;P14317	P14317	Hematopoietic lineage cell-specific protein	HCLS1;HCLS1	>tr|E7EVW7|E7EVW7_HUMAN Hematopoietic lineage cell-specific protein OS=Homo sapiens GN=HCLS1 PE=4 SV=1;>sp|P14317|HCLS1_HUMAN Hematopoietic lineage cell-specific protein OS=Homo sapiens GN=HCLS1 PE=1 SV=3	2.70924e-09	69.619	48.489	NA	69.619	48.489	NA	NA	NA	NA	S	_AVT(ph)KRSPEAPQPVIAMEEPAVPAPLPK_	AVT(0.5)KRS(0.5)PEAPQPVIAMEEPAVPAPLPK	-0.11747	0	186570000	62996000	7729500	0	0	0
E7EX17;P23588;E7EPC9;B4DS13	E7EX17	Eukaryotic translation initiation factor 4B	EIF4B;EIF4B;EIF4B;EIF4B	>tr|E7EX17|E7EX17_HUMAN Uncharacterized protein OS=Homo sapiens GN=EIF4B PE=4 SV=1;>sp|P23588|IF4B_HUMAN Eukaryotic translation initiation factor 4B OS=Homo sapiens GN=EIF4B PE=1 SV=2;>tr|E7EPC9|E7EPC9_HUMAN Eukaryotic translation initiation factor 4B OS=H	1.76104e-05	85.35	85.35	76.733	NA	85.35	NA	76.186	70.315	64.454	S	_EEDCHS(ph)PTSKPPKPDQPLK_	EEDCHS(0.974)PT(0.022)S(0.004)KPPKPDQPLK	-0.31667	49320000	10581000	58346000	44002000	81319000	88660000	75261000
E7EX17;P23588;E7EPC9;B4DS13	E7EX17	Eukaryotic translation initiation factor 4B	EIF4B;EIF4B;EIF4B;EIF4B	>tr|E7EX17|E7EX17_HUMAN Uncharacterized protein OS=Homo sapiens GN=EIF4B PE=4 SV=1;>sp|P23588|IF4B_HUMAN Eukaryotic translation initiation factor 4B OS=Homo sapiens GN=EIF4B PE=1 SV=2;>tr|E7EPC9|E7EPC9_HUMAN Eukaryotic translation initiation factor 4B OS=H	0.00765393	130.56	130.56	83.314	NA	81.525	93.839	78.903	103.91	130.56	S	_S(ph)LENETLNK_	S(1)LENETLNK	-0.33651	15226000	0	9443000	22131000	17188000	12195000	16099000
E7EX17;P23588;E7EPC9;B4DS13	E7EX17	Eukaryotic translation initiation factor 4B	EIF4B;EIF4B;EIF4B;EIF4B	>tr|E7EX17|E7EX17_HUMAN Uncharacterized protein OS=Homo sapiens GN=EIF4B PE=4 SV=1;>sp|P23588|IF4B_HUMAN Eukaryotic translation initiation factor 4B OS=Homo sapiens GN=EIF4B PE=1 SV=2;>tr|E7EPC9|E7EPC9_HUMAN Eukaryotic translation initiation factor 4B OS=H	9.83956e-16	184.56	184.56	87.468	125.92	110.22	184.56	NA	NA	NA	S	_SQS(ph)SDTEQQSPTSGGGK_	S(0.059)QS(0.937)S(0.004)DTEQQSPTSGGGK	1.1294	0	691580	350100	0	0	0	0
E7EX17;P23588;E7EPC9;B4DS13	E7EX17	Eukaryotic translation initiation factor 4B	EIF4B;EIF4B;EIF4B;EIF4B	>tr|E7EX17|E7EX17_HUMAN Uncharacterized protein OS=Homo sapiens GN=EIF4B PE=4 SV=1;>sp|P23588|IF4B_HUMAN Eukaryotic translation initiation factor 4B OS=Homo sapiens GN=EIF4B PE=1 SV=2;>tr|E7EPC9|E7EPC9_HUMAN Eukaryotic translation initiation factor 4B OS=H	0.000255929	172.81	122.6	87.468	95.835	172.81	130.83	NA	NA	137.23	S	_SQSS(ph)DTEQQS(ph)PTSGGGK_	S(0.001)QS(0.016)S(0.971)DT(0.014)EQQS(0.992)PT(0.007)SGGGK	0.50312	1533900	701940	1403300	1377100	1054800	1767600	1084900
E7EX17;P23588;E7EPC9;B4DS13	E7EX17	Eukaryotic translation initiation factor 4B	EIF4B;EIF4B;EIF4B;EIF4B	>tr|E7EX17|E7EX17_HUMAN Uncharacterized protein OS=Homo sapiens GN=EIF4B PE=4 SV=1;>sp|P23588|IF4B_HUMAN Eukaryotic translation initiation factor 4B OS=Homo sapiens GN=EIF4B PE=1 SV=2;>tr|E7EPC9|E7EPC9_HUMAN Eukaryotic translation initiation factor 4B OS=H	0.000158108	158.52	130.83	87.468	95.835	122.6	158.52	NA	NA	80.002	S	_SQSS(ph)DTEQQS(ph)PTSGGGK_	SQS(0.034)S(0.944)DT(0.022)EQQS(0.999)PT(0.001)SGGGK	1.0642	632810	724240	570570	640020	166510	109000	397550
E7EX17;P23588;E7EPC9;B4DS13	E7EX17	Eukaryotic translation initiation factor 4B	EIF4B;EIF4B;EIF4B;EIF4B	>tr|E7EX17|E7EX17_HUMAN Uncharacterized protein OS=Homo sapiens GN=EIF4B PE=4 SV=1;>sp|P23588|IF4B_HUMAN Eukaryotic translation initiation factor 4B OS=Homo sapiens GN=EIF4B PE=1 SV=2;>tr|E7EPC9|E7EPC9_HUMAN Eukaryotic translation initiation factor 4B OS=H	0.000362714	181.64	181.64	NA	NA	NA	181.64	170.89	NA	NA	S	_TGS(ph)ESSQTGTSTTSSR_	T(0.189)GS(0.765)ES(0.047)SQTGTSTTSSR	0.28696	0	0	0	106390	0	0	0
Q96ST2;E7EX51;Q96ST2-3;Q96ST2-2;B4DJ84	Q96ST2	Protein IWS1 homolog	IWS1;IWS1;IWS1	>sp|Q96ST2|IWS1_HUMAN Protein IWS1 homolog OS=Homo sapiens GN=IWS1 PE=1 SV=2;>tr|E7EX51|E7EX51_HUMAN Protein IWS1 homolog OS=Homo sapiens GN=IWS1 PE=4 SV=2;>sp|Q96ST2-3|IWS1_HUMAN Isoform 3 of Protein IWS1 homolog OS=Homo sapiens GN=IWS1;>sp|Q96ST2-2|IWS1_	3.14824e-15	132.13	78.661	NA	88.551	132.13	78.661	NA	NA	NA	S	_(gl)QKMDS(ph)DEDEKEGEEEK_	QKMDS(1)DEDEKEGEEEK	-0.18531	0	23196000	31177000	16488000	2917500	0	895310
E7EPM2;Q8WX94-3;Q8WX94-2;Q8WX94;E7EX89;Q9NX02;Q9NX02-2;I3L0G4;Q9NX02-4;Q9NX02-3	E7EPM2	NACHT, LRR and PYD domains-containing protein 7;NACHT, LRR and PYD domains-containing protein 2	NLRP7;NLRP7;NLRP7;NLRP2	>tr|E7EPM2|E7EPM2_HUMAN NACHT, LRR and PYD domains-containing protein 7 OS=Homo sapiens GN=NLRP7 PE=4 SV=1;>sp|Q8WX94-3|NALP7_HUMAN Isoform 3 of NACHT, LRR and PYD domains-containing protein 7 OS=Homo sapiens GN=NLRP7;>sp|Q8WX94-2|NALP7_HUMAN Isoform 2 of	0.00650028	137.14	137.14	NA	NA	NA	NA	NA	NA	137.14	S	_LGVQES(ph)DLR_	LGVQES(1)DLR	1.152	1825700	362540	308830	534910	419890	0	940710
E9PAJ6;Q5HYM0	E9PAJ6	Probable ribonuclease ZC3H12B	ZC3H12B;ZC3H12B	>tr|E9PAJ6|E9PAJ6_HUMAN Probable ribonuclease ZC3H12B OS=Homo sapiens GN=ZC3H12B PE=4 SV=1;>sp|Q5HYM0|ZC12B_HUMAN Probable ribonuclease ZC3H12B OS=Homo sapiens GN=ZC3H12B PE=2 SV=2	0.00258743	126.97	126.97	126.97	NA	NA	NA	NA	NA	NA	S	_GDSEGQ(de)INLSLLVPRGPS(ph)S(ph)R_	GDSEGQINLS(0.001)LLVPRGPS(0.999)S(0.999)R	-1.0538	251660	140180	234240	67185	99770	174880	184330
E9PAJ6;Q5HYM0	E9PAJ6	Probable ribonuclease ZC3H12B	ZC3H12B;ZC3H12B	>tr|E9PAJ6|E9PAJ6_HUMAN Probable ribonuclease ZC3H12B OS=Homo sapiens GN=ZC3H12B PE=4 SV=1;>sp|Q5HYM0|ZC12B_HUMAN Probable ribonuclease ZC3H12B OS=Homo sapiens GN=ZC3H12B PE=2 SV=2	0.00258743	126.97	126.97	126.97	NA	NA	NA	NA	NA	NA	S	_GDSEGQ(de)INLSLLVPRGPS(ph)S(ph)R_	GDSEGQINLS(0.001)LLVPRGPS(0.999)S(0.999)R	-1.0538	251660	140180	234240	67185	99770	174880	184330
E9PAM4;Q9BTU6	Q9BTU6	Phosphatidylinositol 4-kinase type 2-alpha	PI4K2A;PI4K2A	>tr|E9PAM4|E9PAM4_HUMAN Phosphatidylinositol 4-kinase type 2-alpha OS=Homo sapiens GN=PI4K2A PE=4 SV=1;>sp|Q9BTU6|P4K2A_HUMAN Phosphatidylinositol 4-kinase type 2-alpha OS=Homo sapiens GN=PI4K2A PE=1 SV=1	0.00163848	140.93	140.93	NA	NA	NA	NA	NA	NA	140.93	S	_S(ph)SSESYTQSFQSR_	S(0.402)S(0.402)S(0.195)ESYTQSFQSR	-0.83253	0	0	0	0	0	0	0
E9PAM4;Q9BTU6	Q9BTU6	Phosphatidylinositol 4-kinase type 2-alpha	PI4K2A;PI4K2A	>tr|E9PAM4|E9PAM4_HUMAN Phosphatidylinositol 4-kinase type 2-alpha OS=Homo sapiens GN=PI4K2A PE=4 SV=1;>sp|Q9BTU6|P4K2A_HUMAN Phosphatidylinositol 4-kinase type 2-alpha OS=Homo sapiens GN=PI4K2A PE=1 SV=1	0.00163848	140.93	140.93	NA	NA	NA	NA	NA	NA	140.93	S	_S(ph)SSESYTQSFQSR_	S(0.402)S(0.402)S(0.195)ESYTQSFQSR	-0.83253	0	0	0	0	0	0	0
E9PAU2;Q8IY67;Q8IY67-2	E9PAU2	Ribonucleoprotein PTB-binding 1	RAVER1;RAVER1	>tr|E9PAU2|E9PAU2_HUMAN Ribonucleoprotein PTB-binding 1 OS=Homo sapiens GN=RAVER1 PE=4 SV=1;>sp|Q8IY67|RAVR1_HUMAN Ribonucleoprotein PTB-binding 1 OS=Homo sapiens GN=RAVER1 PE=1 SV=1;>sp|Q8IY67-2|RAVR1_HUMAN Isoform 2 of Ribonucleoprotein PTB-binding 1 OS=	9.75018e-05	75.122	75.122	NA	NA	NA	NA	NA	NA	75.122	S	_KPGILGDS(ph)PLGALQPGAQPANPLLGELPAGGGLPPELPPR_	KPGILGDS(1)PLGALQPGAQPANPLLGELPAGGGLPPELPPR	-0.50215	0	0	0	0	56676	133950	231990
E9PAU2;Q8IY67-2	E9PAU2		RAVER1	>tr|E9PAU2|E9PAU2_HUMAN Ribonucleoprotein PTB-binding 1 OS=Homo sapiens GN=RAVER1 PE=4 SV=1;>sp|Q8IY67-2|RAVR1_HUMAN Isoform 2 of Ribonucleoprotein PTB-binding 1 OS=Homo sapiens GN=RAVER1	0.00458703	70.465	70.465	NA	NA	NA	NA	NA	70.465	NA	S	_SSGGSGGGPLSHFYSGS(ph)PTSYFTSGLQAGLK_	SSGGSGGGPLS(0.003)HFY(0.009)S(0.173)GS(0.802)PT(0.01)S(0.002)YFTSGLQAGLK	0.28372	0	0	0	85735	177330	3837200	3019600
E9PAV3;F8VU71;Q13765;H0YHX9;F8VZJ2;F8W0W4	E9PAV3	Nascent polypeptide-associated complex subunit alpha	NACA;NACA;NACA;NACA;NACA;NACA	>tr|E9PAV3|E9PAV3_HUMAN Nascent polypeptide-associated complex subunit alpha OS=Homo sapiens GN=NACA PE=4 SV=1;>tr|F8VU71|F8VU71_HUMAN Nascent polypeptide-associated complex subunit alpha OS=Homo sapiens GN=NACA PE=4 SV=1;>sp|Q13765|NACA_HUMAN Nascent poly	0.000307661	38.57	38.57	NA	NA	NA	NA	38.57	NA	32.312	S	_VQGEAVS(ph)NIQENTQTPTVQEESEEEEVDETGVEVK_	VQGEAVS(0.197)NIQENT(0.197)QT(0.197)PT(0.197)VQEES(0.197)EEEEVDET(0.015)GVEVK	0.44273	0	0	0	0	0	0	0
E9PAV3;F8VU71;Q13765;H0YHX9;F8VZJ2;F8W0W4	E9PAV3	Nascent polypeptide-associated complex subunit alpha	NACA;NACA;NACA;NACA;NACA;NACA	>tr|E9PAV3|E9PAV3_HUMAN Nascent polypeptide-associated complex subunit alpha OS=Homo sapiens GN=NACA PE=4 SV=1;>tr|F8VU71|F8VU71_HUMAN Nascent polypeptide-associated complex subunit alpha OS=Homo sapiens GN=NACA PE=4 SV=1;>sp|Q13765|NACA_HUMAN Nascent poly	1.0149e-31	71.068	71.068	50.261	NA	NA	49.312	38.57	NA	71.068	S	_VQGEAVSNIQENTQT(ph)PTVQEESEEEEVDETGVEVK_	VQGEAVS(0.011)NIQENT(0.053)QT(0.311)PT(0.311)VQEES(0.311)EEEEVDET(0.001)GVEVK	-0.23825	0	0	0	0	0	0	0
E9PB02;P78346;C9JJX7;Q5VU10	E9PB02	Ribonuclease P protein subunit p30	RPP30;RPP30;RPP30;RP11-320F15.1	>tr|E9PB02|E9PB02_HUMAN Ribonuclease P protein subunit p30 OS=Homo sapiens GN=RPP30 PE=4 SV=1;>sp|P78346|RPP30_HUMAN Ribonuclease P protein subunit p30 OS=Homo sapiens GN=RPP30 PE=1 SV=1;>tr|C9JJX7|C9JJX7_HUMAN Ribonuclease P protein subunit p30 OS=Homo sa	0.00105988	169.94	169.94	NA	NA	130.47	159.22	144.68	169.94	NA	S	_KPRPS(ph)EGDEDCLPASK_	KPRPS(1)EGDEDCLPASK	-0.38322	15981000	12851000	18522000	13384000	28117000	22553000	2065700
E9PB70;O00139-4;O00139;O00139-1;O00139-2;H0Y8H2	O00139-4	Kinesin-like protein KIF2A	KIF2A;KIF2A;KIF2A	>tr|E9PB70|E9PB70_HUMAN Kinesin-like protein KIF2A OS=Homo sapiens GN=KIF2A PE=3 SV=1;>sp|O00139-4|KIF2A_HUMAN Isoform 4 of Kinesin-like protein KIF2A OS=Homo sapiens GN=KIF2A;>sp|O00139|KIF2A_HUMAN Kinesin-like protein KIF2A OS=Homo sapiens GN=KIF2A PE=1	4.55326e-05	31.996	31.996	NA	NA	31.996	NA	NA	NA	NA	S	_ELTVDPTAAGDVRPIMHHPPNQIDDLETQWGVGS(ph)SPQRDDLK_	ELT(0.002)VDPT(0.023)AAGDVRPIMHHPPNQIDDLET(0.055)QWGVGS(0.46)S(0.46)PQRDDLK	0.72116	0	0	0	0	0	0	0
E9PB70;O00139-4;O00139;O00139-1;O00139-2;H0Y8H2	O00139-4	Kinesin-like protein KIF2A	KIF2A;KIF2A;KIF2A	>tr|E9PB70|E9PB70_HUMAN Kinesin-like protein KIF2A OS=Homo sapiens GN=KIF2A PE=3 SV=1;>sp|O00139-4|KIF2A_HUMAN Isoform 4 of Kinesin-like protein KIF2A OS=Homo sapiens GN=KIF2A;>sp|O00139|KIF2A_HUMAN Kinesin-like protein KIF2A OS=Homo sapiens GN=KIF2A PE=1	4.55326e-05	31.996	31.996	NA	NA	31.996	NA	NA	NA	NA	S	_ELTVDPTAAGDVRPIMHHPPNQIDDLETQWGVGS(ph)SPQRDDLK_	ELT(0.002)VDPT(0.023)AAGDVRPIMHHPPNQIDDLET(0.055)QWGVGS(0.46)S(0.46)PQRDDLK	0.72116	0	0	0	0	0	0	0
Q6Y7W6;E9PBB0;I1E4Y6;Q6Y7W6-3;E7ESB6;F5H3C2;C9JHW1;C9JRZ2;C9JHT0;C9J0V6;C9JXQ0;C9JPV7;F8WCD5;C9JW88	Q6Y7W6	PERQ amino acid-rich with GYF domain-containing protein 2	GIGYF2;GIGYF2;GIGYF2;GIGYF2;GIGYF2;GIGYF2;GIGYF2;GIGYF2;GIGYF2;GIGYF2;GIGYF2;GIGYF2;GIGYF2	>sp|Q6Y7W6|PERQ2_HUMAN PERQ amino acid-rich with GYF domain-containing protein 2 OS=Homo sapiens GN=GIGYF2 PE=1 SV=1;>tr|E9PBB0|E9PBB0_HUMAN PERQ amino acid-rich with GYF domain-containing protein 2 OS=Homo sapiens GN=GIGYF2 PE=4 SV=1;>tr|I1E4Y6|I1E4Y6_HUM	0.000323536	140.95	140.95	108.13	136.96	112.36	138.28	120.32	130.89	140.95	S	_ALSSGGSITS(ph)PPLSPALPK_	ALSSGGSIT(0.015)S(0.985)PPLSPALPK	0.10578	1859700	2088700	2478700	1972100	658390	2057500	1572700
Q6Y7W6;E9PBB0;I1E4Y6;E7ESB6;F5H3C2;E9PC50;C9JHW1	Q6Y7W6	PERQ amino acid-rich with GYF domain-containing protein 2	GIGYF2;GIGYF2;GIGYF2;GIGYF2;GIGYF2;GIGYF2;GIGYF2	>sp|Q6Y7W6|PERQ2_HUMAN PERQ amino acid-rich with GYF domain-containing protein 2 OS=Homo sapiens GN=GIGYF2 PE=1 SV=1;>tr|E9PBB0|E9PBB0_HUMAN PERQ amino acid-rich with GYF domain-containing protein 2 OS=Homo sapiens GN=GIGYF2 PE=4 SV=1;>tr|I1E4Y6|I1E4Y6_HUM	7.52086e-08	37.826	37.826	NA	NA	NA	NA	NA	NA	37.826	S	_TDRVGVEASEETPQT(ph)SSSSARPGTPSDHQSQEASQFERKDEPK_	TDRVGVEAS(0.001)EET(0.051)PQT(0.143)S(0.143)S(0.143)S(0.143)S(0.143)ARPGT(0.143)PS(0.051)DHQS(0.019)QEAS(0.019)QFERKDEPK	-1.0605	0	0	0	0	0	0	0
Q6Y7W6;E9PBB0;I1E4Y6;E7ESB6;F5H3C2;E9PC50;C9JHW1	Q6Y7W6	PERQ amino acid-rich with GYF domain-containing protein 2	GIGYF2;GIGYF2;GIGYF2;GIGYF2;GIGYF2;GIGYF2;GIGYF2	>sp|Q6Y7W6|PERQ2_HUMAN PERQ amino acid-rich with GYF domain-containing protein 2 OS=Homo sapiens GN=GIGYF2 PE=1 SV=1;>tr|E9PBB0|E9PBB0_HUMAN PERQ amino acid-rich with GYF domain-containing protein 2 OS=Homo sapiens GN=GIGYF2 PE=4 SV=1;>tr|I1E4Y6|I1E4Y6_HUM	7.52086e-08	37.826	37.826	NA	NA	NA	NA	NA	NA	37.826	S	_TDRVGVEASEETPQT(ph)SSSSARPGTPSDHQSQEASQFERKDEPK_	TDRVGVEAS(0.001)EET(0.051)PQT(0.143)S(0.143)S(0.143)S(0.143)S(0.143)ARPGT(0.143)PS(0.051)DHQS(0.019)QEAS(0.019)QFERKDEPK	-1.0605	0	0	0	0	0	0	0
Q6Y7W6;E9PBB0;I1E4Y6;E7ESB6;F5H3C2;E9PC50;C9JHW1	Q6Y7W6	PERQ amino acid-rich with GYF domain-containing protein 2	GIGYF2;GIGYF2;GIGYF2;GIGYF2;GIGYF2;GIGYF2;GIGYF2	>sp|Q6Y7W6|PERQ2_HUMAN PERQ amino acid-rich with GYF domain-containing protein 2 OS=Homo sapiens GN=GIGYF2 PE=1 SV=1;>tr|E9PBB0|E9PBB0_HUMAN PERQ amino acid-rich with GYF domain-containing protein 2 OS=Homo sapiens GN=GIGYF2 PE=4 SV=1;>tr|I1E4Y6|I1E4Y6_HUM	7.52086e-08	37.826	37.826	NA	NA	NA	NA	NA	NA	37.826	S	_TDRVGVEASEETPQT(ph)SSSSARPGTPSDHQSQEASQFERKDEPK_	TDRVGVEAS(0.001)EET(0.051)PQT(0.143)S(0.143)S(0.143)S(0.143)S(0.143)ARPGT(0.143)PS(0.051)DHQS(0.019)QEAS(0.019)QFERKDEPK	-1.0605	0	0	0	0	0	0	0
Q6Y7W6;E9PBB0;I1E4Y6;E7ESB6;F5H3C2;E9PC50;C9JHW1	Q6Y7W6	PERQ amino acid-rich with GYF domain-containing protein 2	GIGYF2;GIGYF2;GIGYF2;GIGYF2;GIGYF2;GIGYF2;GIGYF2	>sp|Q6Y7W6|PERQ2_HUMAN PERQ amino acid-rich with GYF domain-containing protein 2 OS=Homo sapiens GN=GIGYF2 PE=1 SV=1;>tr|E9PBB0|E9PBB0_HUMAN PERQ amino acid-rich with GYF domain-containing protein 2 OS=Homo sapiens GN=GIGYF2 PE=4 SV=1;>tr|I1E4Y6|I1E4Y6_HUM	7.52086e-08	37.826	37.826	NA	NA	NA	NA	NA	NA	37.826	S	_TDRVGVEASEETPQT(ph)SSSSARPGTPSDHQSQEASQFERKDEPK_	TDRVGVEAS(0.001)EET(0.051)PQT(0.143)S(0.143)S(0.143)S(0.143)S(0.143)ARPGT(0.143)PS(0.051)DHQS(0.019)QEAS(0.019)QFERKDEPK	-1.0605	0	0	0	0	0	0	0
E9PBD4;H0Y368;Q5QPK2;O60762;E9PHH5;Q5QPJ9	E9PBD4	Dolichol-phosphate mannosyltransferase	DPM1;DPM1;DPM1;DPM1;DPM1;DPM1	>tr|E9PBD4|E9PBD4_HUMAN Dolichol-phosphate mannosyltransferase OS=Homo sapiens GN=DPM1 PE=4 SV=1;>tr|H0Y368|H0Y368_HUMAN Dolichol-phosphate mannosyltransferase (Fragment) OS=Homo sapiens GN=DPM1 PE=4 SV=1;>tr|Q5QPK2|Q5QPK2_HUMAN Dolichol-phosphate mannosyl	0.0012893	111.12	111.12	NA	NA	97.86	NA	111.12	NA	NA	S	_(ac)ASLEVSRS(ph)PR_	ASLEVS(0.096)RS(0.904)PR	-0.032626	0	0	28544000	0	35386000	0	0
E9PBQ9;E9PK06;E9PRY8;P29692-2;F8W934;P29692;E9PK01;E9PI39;E9PQ49;E9PL12;E9PPR1	E9PRY8	Elongation factor 1-delta	EEF1D;EEF1D;EEF1D;EEF1D;EEF1D;EEF1D;EEF1D;EEF1D;EEF1D;EEF1D	>tr|E9PBQ9|E9PBQ9_HUMAN Elongation factor 1-delta OS=Homo sapiens GN=EEF1D PE=3 SV=1;>tr|E9PK06|E9PK06_HUMAN Elongation factor 1-delta (Fragment) OS=Homo sapiens GN=EEF1D PE=4 SV=1;>tr|E9PRY8|E9PRY8_HUMAN Elongation factor 1-delta OS=Homo sapiens GN=EEF1D	2.1839e-10	173.51	164.93	173.03	173.51	162.59	159.4	160.8	164.93	173.51	S	_ATAPQTQHVS(ph)PMR_	ATAPQTQHVS(1)PMR	-0.64992	81770000	120520000	252030000	139720000	134240000	204420000	96354000
E9PBQ9;E9PRY8;P29692-2;F8W934;P29692;E9PK01;E9PI39;E9PQ49	E9PRY8	Elongation factor 1-delta	EEF1D;EEF1D;EEF1D;EEF1D;EEF1D;EEF1D;EEF1D	>tr|E9PBQ9|E9PBQ9_HUMAN Elongation factor 1-delta OS=Homo sapiens GN=EEF1D PE=3 SV=1;>tr|E9PRY8|E9PRY8_HUMAN Elongation factor 1-delta OS=Homo sapiens GN=EEF1D PE=3 SV=1;>sp|P29692-2|EF1D_HUMAN Isoform 2 of Elongation factor 1-delta OS=Homo sapiens GN=EEF1	4.87692e-172	158.41	86.32	158.41	99.396	128.91	153.27	111.04	107.29	146.03	S	_KPAT(ph)PAEDDEDDDIDLFGS(ph)DNEEEDKEAAQLR_	KPAT(1)PAEDDEDDDIDLFGS(1)DNEEEDKEAAQLR	0.44587	1330700000	1585200000	762240000	718720000	861120000	538580000	950340000
E9PC67;Q5STZ8;Q8NE71;F8VQZ0	Q8NE71	ATP-binding cassette sub-family F member 1	ABCF1;ABCF1;ABCF1;ABCF1	>tr|E9PC67|E9PC67_HUMAN ATP-binding cassette sub-family F member 1 OS=Homo sapiens GN=ABCF1 PE=3 SV=1;>tr|Q5STZ8|Q5STZ8_HUMAN ATP-binding cassette sub-family F (GCN20) member 1 (Fragment) OS=Homo sapiens GN=ABCF1 PE=2 SV=2;>sp|Q8NE71|ABCF1_HUMAN ATP-bindin	1.66895e-267	198.06	198.06	97.57	198.06	183.07	139.41	125.45	148.01	150.91	S	_KAEQGS(ph)EEEGEGEEEEEEGGESKADDPYAHLSK_	KAEQGS(1)EEEGEGEEEEEEGGESKADDPYAHLSK	0.08816	155850000	477320000	123070000	240590000	120210000	41247000	146880000
E9PC67;Q5STZ8;Q8NE71;Q8NE71-2;F8VQZ0;F5GYK6	Q8NE71	ATP-binding cassette sub-family F member 1	ABCF1;ABCF1;ABCF1;ABCF1;ABCF1	>tr|E9PC67|E9PC67_HUMAN ATP-binding cassette sub-family F member 1 OS=Homo sapiens GN=ABCF1 PE=3 SV=1;>tr|Q5STZ8|Q5STZ8_HUMAN ATP-binding cassette sub-family F (GCN20) member 1 (Fragment) OS=Homo sapiens GN=ABCF1 PE=2 SV=2;>sp|Q8NE71|ABCF1_HUMAN ATP-bindin	4.82513e-14	226.23	122.39	183.65	166.47	208.37	111.53	226.23	NA	183.22	S	_KLSVPT(ph)S(ph)DEEDEVPAPKPR_	KLS(0.002)VPT(0.999)S(0.999)DEEDEVPAPKPR	0.14242	6974000	3856100	10003000	10390000	5305600	6785000	4069500
P14324;E9PCI9	P14324	Farnesyl pyrophosphate synthase	FDPS;FDPS	>sp|P14324|FPPS_HUMAN Farnesyl pyrophosphate synthase OS=Homo sapiens GN=FDPS PE=1 SV=4;>tr|E9PCI9|E9PCI9_HUMAN Farnesyl pyrophosphate synthase OS=Homo sapiens GN=FDPS PE=3 SV=1	0.00328147	89.507	89.507	NA	89.507	NA	NA	NA	NA	NA	S	_(ac)MNGDQNS(ph)DVY(ph)AQ(de)EK_	MNGDQNS(1)DVY(1)AQEK	1.6747	5429000	6025200	6328100	14581000	12080000	7576300	18989000
E9PCR4;Q9UJX5	E9PCR4	Anaphase-promoting complex subunit 4	ANAPC4;ANAPC4	>tr|E9PCR4|E9PCR4_HUMAN Anaphase-promoting complex subunit 4 OS=Homo sapiens GN=ANAPC4 PE=4 SV=1;>sp|Q9UJX5|APC4_HUMAN Anaphase-promoting complex subunit 4 OS=Homo sapiens GN=ANAPC4 PE=1 SV=2	0.000943288	80.117	77.63	NA	NA	77.63	NA	80.117	NA	77.63	S	_IKEEVLS(ph)ESEAENQQAGAAALAPEIVIK_	IKEEVLS(0.5)ES(0.5)EAENQQAGAAALAPEIVIK	-0.066468	30178000	33769000	49946000	27723000	32433000	29405000	26011000
E9PCR4;Q9UJX5	E9PCR4	Anaphase-promoting complex subunit 4	ANAPC4;ANAPC4	>tr|E9PCR4|E9PCR4_HUMAN Anaphase-promoting complex subunit 4 OS=Homo sapiens GN=ANAPC4 PE=4 SV=1;>sp|Q9UJX5|APC4_HUMAN Anaphase-promoting complex subunit 4 OS=Homo sapiens GN=ANAPC4 PE=1 SV=2	0.000943288	80.117	77.63	NA	NA	77.63	NA	80.117	NA	77.63	S	_IKEEVLS(ph)ESEAENQQAGAAALAPEIVIK_	IKEEVLS(0.5)ES(0.5)EAENQQAGAAALAPEIVIK	-0.066468	30178000	33769000	49946000	27723000	32433000	29405000	26011000
E9PCW1;B4DQA8	E9PCW1	Golgi SNAP receptor complex member 1	GOSR1;GOSR1	>tr|E9PCW1|E9PCW1_HUMAN Golgi SNAP receptor complex member 1 OS=Homo sapiens GN=GOSR1 PE=3 SV=1;>tr|B4DQA8|B4DQA8_HUMAN Golgi SNAP receptor complex member 1 OS=Homo sapiens GN=GOSR1 PE=2 SV=1	0.00765791	115.85	115.85	115.85	115.85	99.93	NA	NA	NA	107.06	S	_RDS(ph)SDTTPLLNGSSQDR_	RDS(0.999)S(0.001)DTTPLLNGSSQDR	2.1197	207940	147840	205780	225910	102880	0	93270
H0YL70;H0YKN8;H0YKT5;Q04726;Q04726-4;E9PD64;Q6PI57;Q04726-3;F8W964;Q04726-2;F8W8S3;F5H7D6;H0YLI3;H0YLW9;H0YKH0;H0YNT2	H0YL70	Transducin-like enhancer protein 3	TLE3;TLE3;TLE3;TLE3;TLE3;TLE3;TLE3;TLE3;TLE3;TLE3;TLE3;TLE3;TLE3	>tr|H0YL70|H0YL70_HUMAN Transducin-like enhancer protein 3 OS=Homo sapiens GN=TLE3 PE=4 SV=1;>tr|H0YKN8|H0YKN8_HUMAN Transducin-like enhancer protein 3 OS=Homo sapiens GN=TLE3 PE=4 SV=1;>tr|H0YKT5|H0YKT5_HUMAN Transducin-like enhancer protein 3 OS=Homo sap	0.00031513	134.87	131.25	130.27	NA	118.52	134.87	131.25	97.776	NA	S	_DAPTS(ph)PASVASSSSTPSSK_	DAPT(0.053)S(0.946)PAS(0.002)VASSSSTPSSK	0.25465	1108200	0	706100	412560	408490	508690	272810
H0YL70;H0YKN8;H0YKT5;Q04726;Q04726-4;E9PD64;Q6PI57;Q04726-3;F8W964;Q04726-2;F5H7D6;H0YLI3;H0YLW9;H0YKH0;H0YNT2	H0YL70	Transducin-like enhancer protein 3	TLE3;TLE3;TLE3;TLE3;TLE3;TLE3;TLE3;TLE3;TLE3;TLE3;TLE3;TLE3	>tr|H0YL70|H0YL70_HUMAN Transducin-like enhancer protein 3 OS=Homo sapiens GN=TLE3 PE=4 SV=1;>tr|H0YKN8|H0YKN8_HUMAN Transducin-like enhancer protein 3 OS=Homo sapiens GN=TLE3 PE=4 SV=1;>tr|H0YKT5|H0YKT5_HUMAN Transducin-like enhancer protein 3 OS=Homo sap	0.000654815	146.97	116.73	37.763	117.84	107.41	116.73	113.49	144.82	146.97	S	_ESSANNSVS(ph)PSESLR_	ESSANNS(0.009)VS(0.974)PS(0.014)ES(0.003)LR	1.504	1561000	494460	1155000	1133100	579210	1292500	437600
E9PDP5;Q8TEF1;Q8IWZ3-2;Q8IWZ3-3;Q8IWZ3-5;D6RHC4;Q8IWZ3;Q8IWZ2;Q8IWZ3-4;E9PF56	Q8IWZ3	Ankyrin repeat and KH domain-containing protein 1	ANKHD1;FLJ00246;ANKHD1;ANKHD1;ANKHD1;ANKHD1	>tr|E9PDP5|E9PDP5_HUMAN Ankyrin repeat and KH domain-containing protein 1 (Fragment) OS=Homo sapiens GN=ANKHD1 PE=4 SV=1;>tr|Q8TEF1|Q8TEF1_HUMAN Ankyrin repeat and KH domain-containing protein 1 (Fragment) OS=Homo sapiens GN=FLJ00246 PE=2 SV=1;>sp|Q8IWZ3-2	0.00726995	66.479	66.479	NA	NA	66.479	NA	NA	NA	NA	S	_TGGGGGASGS(ph)DEDEVSEVESFILDQEDLDNPVLK_	T(0.134)GGGGGAS(0.134)GS(0.71)DEDEVS(0.023)EVESFILDQEDLDNPVLK	-1.3023	0	0	377460	0	0	0	0
E9PDP5;Q8TEF1;Q8IWZ3-2;Q8IWZ3-3;Q8IWZ3-5;D6RHC4;Q8IWZ3;Q8IWZ2;Q8IWZ3-4;E9PF56	Q8IWZ3	Ankyrin repeat and KH domain-containing protein 1	ANKHD1;FLJ00246;ANKHD1;ANKHD1;ANKHD1;ANKHD1	>tr|E9PDP5|E9PDP5_HUMAN Ankyrin repeat and KH domain-containing protein 1 (Fragment) OS=Homo sapiens GN=ANKHD1 PE=4 SV=1;>tr|Q8TEF1|Q8TEF1_HUMAN Ankyrin repeat and KH domain-containing protein 1 (Fragment) OS=Homo sapiens GN=FLJ00246 PE=2 SV=1;>sp|Q8IWZ3-2	0.000407279	76.294	76.294	NA	NA	NA	NA	76.294	NA	NA	S	_TGGGGGASGSDEDEVS(ph)EVESFILDQEDLDNPVLK_	T(0.273)GGGGGAS(0.273)GS(0.075)DEDEVS(0.378)EVES(0.001)FILDQEDLDNPVLK	-0.87569	0	0	0	0	0	0	0
O15530;E9PER6;O15530-2;O15530-4;H0Y4Z0;Q6A1A2	O15530	3-phosphoinositide-dependent protein kinase 1;Putative 3-phosphoinositide-dependent protein kinase 2	PDPK1;PDPK1;PDPK1;PDPK2	>sp|O15530|PDPK1_HUMAN 3-phosphoinositide-dependent protein kinase 1 OS=Homo sapiens GN=PDPK1 PE=1 SV=1;>tr|E9PER6|E9PER6_HUMAN 3-phosphoinositide-dependent protein kinase 1 OS=Homo sapiens GN=PDPK1 PE=4 SV=1;>sp|O15530-2|PDPK1_HUMAN Isoform 2 of 3-phospho	5.715e-37	205.43	169.19	NA	133.48	135.54	NA	205.43	169.19	171.29	S	_ANS(ph)FVGTAQYVSPELLTEK_	ANS(1)FVGTAQYVSPELLTEK	-1.6366	0	355190	0	0	0	0	0
E9PFP3;E9PBV6;E7EMG9;E9PBD8;P33241	E9PFP3	Lymphocyte-specific protein 1	LSP1;LSP1;LSP1;LSP1;LSP1	>tr|E9PFP3|E9PFP3_HUMAN Lymphocyte-specific protein 1 OS=Homo sapiens GN=LSP1 PE=4 SV=1;>tr|E9PBV6|E9PBV6_HUMAN Lymphocyte-specific protein 1 OS=Homo sapiens GN=LSP1 PE=4 SV=1;>tr|E7EMG9|E7EMG9_HUMAN Lymphocyte-specific protein 1 (Fragment) OS=Homo sapiens	0.000305727	69.72	69.72	NA	69.72	68.552	44.258	NA	NA	NA	S	_LARQAS(ph)IELPSMAVASTK_	LARQAS(1)IELPSMAVASTK	-0.57264	4462100	34820000	26252000	13209000	7110400	0	0
E9PGM8;O43314;O43314-2;D6RFZ8;D6RFG4	E9PGM8	Inositol hexakisphosphate and diphosphoinositol-pentakisphosphate kinase 2	PPIP5K2;PPIP5K2;PPIP5K2;PPIP5K2	>tr|E9PGM8|E9PGM8_HUMAN Inositol hexakisphosphate and diphosphoinositol-pentakisphosphate kinase 2 OS=Homo sapiens GN=PPIP5K2 PE=4 SV=1;>sp|O43314|VIP2_HUMAN Inositol hexakisphosphate and diphosphoinositol-pentakisphosphate kinase 2 OS=Homo sapiens GN=PPIP	8.12326e-06	195.09	134.86	134.86	NA	195.09	169.64	NA	83.37	NA	S	_HFFHHADEDDEEEDDS(ph)PPER_	HFFHHADEDDEEEDDS(1)PPER	1.3946	643520	205430	509830	377490	193080	265490	289200
Q96RU3;Q96RU3-2;E9PGQ4;Q96RU3-3;Q96RU3-4;H7BY87;H0Y7W6	Q96RU3	Formin-binding protein 1	FNBP1;FNBP1;FNBP1;FNBP1	>sp|Q96RU3|FNBP1_HUMAN Formin-binding protein 1 OS=Homo sapiens GN=FNBP1 PE=1 SV=2;>sp|Q96RU3-2|FNBP1_HUMAN Isoform 2 of Formin-binding protein 1 OS=Homo sapiens GN=FNBP1;>tr|E9PGQ4|E9PGQ4_HUMAN Formin-binding protein 1 OS=Homo sapiens GN=FNBP1 PE=4 SV=1;>	0.00644911	128.95	128.95	NA	128.95	NA	113.65	NA	NA	NA	S	_TVS(ph)DNSLSNSR_	TVS(1)DNSLSNSR	-0.4954	3175100	1551000	2338400	1598400	1243100	1613200	979820
E9PHK9;Q13428-4;Q13428;Q13428-2;Q13428-3;Q13428-8	Q13428-3	Treacle protein	TCOF1;TCOF1	>tr|E9PHK9|E9PHK9_HUMAN Treacle protein OS=Homo sapiens GN=TCOF1 PE=4 SV=1;>sp|Q13428-4|TCOF_HUMAN Isoform 4 of Treacle protein OS=Homo sapiens GN=TCOF1;>sp|Q13428|TCOF_HUMAN Treacle protein OS=Homo sapiens GN=TCOF1 PE=1 SV=3;>sp|Q13428-2|TCOF_HUMAN Isofor	2.99837e-05	119.76	119.76	NA	90.912	89.201	119.76	NA	74.561	96.708	S	_TQPSSGVDSAVGTLPATS(ph)PQSTSVQAK_	TQPSSGVDSAVGTLPAT(0.049)S(0.949)PQS(0.001)TSVQAK	-1.5678	0	0	730800	761860	524870	1761800	861780
E9PHK9;Q13428-4;Q13428;Q13428-2;Q13428-3;Q13428-8	Q13428-3	Treacle protein	TCOF1;TCOF1	>tr|E9PHK9|E9PHK9_HUMAN Treacle protein OS=Homo sapiens GN=TCOF1 PE=4 SV=1;>sp|Q13428-4|TCOF_HUMAN Isoform 4 of Treacle protein OS=Homo sapiens GN=TCOF1;>sp|Q13428|TCOF_HUMAN Treacle protein OS=Homo sapiens GN=TCOF1 PE=1 SV=3;>sp|Q13428-2|TCOF_HUMAN Isofor	0.00230614	90.1	90.1	90.1	NA	NA	NA	NA	NA	NA	S	_TQPSSGVDSAVGTLPATSPQS(ph)TSVQAK_	TQPSSGVDSAVGTLPAT(0.064)S(0.2)PQS(0.54)T(0.152)S(0.044)VQAK	-0.63558	1494500	0	0	0	0	0	0
E9PHV5;P28290;P28290-3	E9PHV5	Sperm-specific antigen 2	SSFA2;SSFA2	>tr|E9PHV5|E9PHV5_HUMAN Sperm-specific antigen 2 OS=Homo sapiens GN=SSFA2 PE=4 SV=1;>sp|P28290|SSFA2_HUMAN Sperm-specific antigen 2 OS=Homo sapiens GN=SSFA2 PE=1 SV=3;>sp|P28290-3|SSFA2_HUMAN Isoform 3 of Sperm-specific antigen 2 OS=Homo sapiens GN=SSFA2	0.00112636	136.68	136.68	NA	NA	136.68	NA	NA	NA	NA	S	_TPLGAS(ph)LDEQSSSTLK_	TPLGAS(1)LDEQSSSTLK	-0.99424	518180	211900	417080	395020	117930	0	97515
E9PII7;Q96NY9;E9PRI1;H0YDU2;H0YDE3;E9PL60	Q96NY9	Crossover junction endonuclease MUS81	MUS81;MUS81;MUS81;MUS81;MUS81;MUS81	>tr|E9PII7|E9PII7_HUMAN Crossover junction endonuclease MUS81 (Fragment) OS=Homo sapiens GN=MUS81 PE=4 SV=1;>sp|Q96NY9|MUS81_HUMAN Crossover junction endonuclease MUS81 OS=Homo sapiens GN=MUS81 PE=1 SV=3;>tr|E9PRI1|E9PRI1_HUMAN Crossover junction endonucle	2.12451e-05	135.18	79.935	92.565	91.416	79.511	95.666	79.935	135.18	NA	S	_TSGGDHAPDS(ph)PSGENSPAPQGR_	T(0.016)S(0.016)GGDHAPDS(0.932)PS(0.036)GENSPAPQGR	-0.66841	0	157980	0	310340	115370	273750	121920
Q63ZE4;E9PMM0;E9PJB1;E9PIT2	Q63ZE4	Solute carrier family 22 member 10	SLC22A10;SLC22A10;SLC22A10;SLC22A10	>sp|Q63ZE4|S22AA_HUMAN Solute carrier family 22 member 10 OS=Homo sapiens GN=SLC22A10 PE=2 SV=2;>tr|E9PMM0|E9PMM0_HUMAN Solute carrier family 22 member 10 OS=Homo sapiens GN=SLC22A10 PE=4 SV=1;>tr|E9PJB1|E9PJB1_HUMAN Solute carrier family 22 member 10 OS=H	0.0017246	48.968	48.968	NA	NA	NA	NA	NA	48.968	NA	S	_(ac)M(ox)LDN(de)N(de)TGSGN(de)ETGILS(ph)EDALLR_	MLDNNT(0.001)GSGNET(0.003)GILS(0.996)EDALLR	-1.3058	0	464350	974470	1116100	650710	829560	291290
E9PK91;Q9NYF8-3;Q9NYF8;Q9NYF8-2;E9PKI6;E9PQN2;E9PK09;Q9NYF8-4;E9PJA7	Q9NYF8	Bcl-2-associated transcription factor 1	BCLAF1;BCLAF1;BCLAF1;BCLAF1;BCLAF1;BCLAF1	>tr|E9PK91|E9PK91_HUMAN Bcl-2-associated transcription factor 1 OS=Homo sapiens GN=BCLAF1 PE=4 SV=1;>sp|Q9NYF8-3|BCLF1_HUMAN Isoform 3 of Bcl-2-associated transcription factor 1 OS=Homo sapiens GN=BCLAF1;>sp|Q9NYF8|BCLF1_HUMAN Bcl-2-associated transcriptio	1.20018e-23	235.95	76.391	174.78	173.37	208.49	235.95	183.36	168.42	183.31	S	_KAEGEPQ(de)EES(ph)PLK_	KAEGEPQEES(1)PLK	1.1473	502700000	547390000	547250000	560060000	1092400000	1912700000	133560000
E9PK91;Q9NYF8-3;Q9NYF8;Q9NYF8-2;E9PKI6;E9PQN2;E9PK09	Q9NYF8	Bcl-2-associated transcription factor 1	BCLAF1;BCLAF1;BCLAF1;BCLAF1;BCLAF1	>tr|E9PK91|E9PK91_HUMAN Bcl-2-associated transcription factor 1 OS=Homo sapiens GN=BCLAF1 PE=4 SV=1;>sp|Q9NYF8-3|BCLF1_HUMAN Isoform 3 of Bcl-2-associated transcription factor 1 OS=Homo sapiens GN=BCLAF1;>sp|Q9NYF8|BCLF1_HUMAN Bcl-2-associated transcriptio	7.39706e-07	181.24	181.24	148.9	97.839	168.55	109.42	132.53	181.24	150.03	S	_AEGEWEDQEALDYFS(ph)DKESGK_	AEGEWEDQEALDYFS(1)DKESGK	0.11647	59243000	110220000	55604000	53539000	29735000	53795000	69005000
E9PK91;Q9NYF8-3;Q9NYF8;Q9NYF8-2;E9PKI6;E9PQN2;Q9NYF8-4	Q9NYF8	Bcl-2-associated transcription factor 1	BCLAF1;BCLAF1;BCLAF1;BCLAF1	>tr|E9PK91|E9PK91_HUMAN Bcl-2-associated transcription factor 1 OS=Homo sapiens GN=BCLAF1 PE=4 SV=1;>sp|Q9NYF8-3|BCLF1_HUMAN Isoform 3 of Bcl-2-associated transcription factor 1 OS=Homo sapiens GN=BCLAF1;>sp|Q9NYF8|BCLF1_HUMAN Bcl-2-associated transcriptio	1.8419e-09	97.253	97.253	63.69	39.375	71.696	97.253	88.168	84.181	86.856	S	_S(ph)PEIHRRIDIS(ph)PSTLRK_	S(1)PEIHRRIDIS(0.871)PS(0.125)T(0.004)LRK	0.33053	323420000	84801000	237290000	167880000	181880000	252940000	175190000
E9PK91;Q9NYF8-3;Q9NYF8;Q9NYF8-2;E9PKI6;E9PQN2;E9PK09;Q9NYF8-4	Q9NYF8	Bcl-2-associated transcription factor 1	BCLAF1;BCLAF1;BCLAF1;BCLAF1;BCLAF1	>tr|E9PK91|E9PK91_HUMAN Bcl-2-associated transcription factor 1 OS=Homo sapiens GN=BCLAF1 PE=4 SV=1;>sp|Q9NYF8-3|BCLF1_HUMAN Isoform 3 of Bcl-2-associated transcription factor 1 OS=Homo sapiens GN=BCLAF1;>sp|Q9NYF8|BCLF1_HUMAN Bcl-2-associated transcriptio	1.8419e-09	109.72	76.326	NA	105.03	80.69	109.72	88.168	84.181	86.856	S	_IDIS(ph)PSTLR_	IDIS(0.998)PS(0.001)TLR	-0.65089	316760000	290850000	284710000	262570000	206740000	270650000	215910000
E9PK91;Q9NYF8-3;Q9NYF8;Q9NYF8-2;E9PKI6;E9PQN2;E9PK09	Q9NYF8	Bcl-2-associated transcription factor 1	BCLAF1;BCLAF1;BCLAF1;BCLAF1;BCLAF1	>tr|E9PK91|E9PK91_HUMAN Bcl-2-associated transcription factor 1 OS=Homo sapiens GN=BCLAF1 PE=4 SV=1;>sp|Q9NYF8-3|BCLF1_HUMAN Isoform 3 of Bcl-2-associated transcription factor 1 OS=Homo sapiens GN=BCLAF1;>sp|Q9NYF8|BCLF1_HUMAN Bcl-2-associated transcriptio	1.15949e-08	151.99	93.51	127.76	151.99	127.71	106.13	132.86	142.57	124.07	S	_LKDLFDYS(ph)PPLHK_	LKDLFDYS(1)PPLHK	1.5414	121550000	183130000	232420000	253010000	253980000	225370000	112720000
E9PK91;Q9NYF8-3;Q9NYF8;Q9NYF8-2;E9PKI6;E9PQN2;E9PK09;Q9NYF8-4;E9PJA7	Q9NYF8	Bcl-2-associated transcription factor 1	BCLAF1;BCLAF1;BCLAF1;BCLAF1;BCLAF1;BCLAF1	>tr|E9PK91|E9PK91_HUMAN Bcl-2-associated transcription factor 1 OS=Homo sapiens GN=BCLAF1 PE=4 SV=1;>sp|Q9NYF8-3|BCLF1_HUMAN Isoform 3 of Bcl-2-associated transcription factor 1 OS=Homo sapiens GN=BCLAF1;>sp|Q9NYF8|BCLF1_HUMAN Bcl-2-associated transcriptio	2.26029e-14	180.56	151.8	105.46	180.56	151.8	87.566	66.285	142.38	80.534	S	_STFREES(ph)PLRIK_	STFREES(1)PLRIK	-0.017609	846450000	809570000	789520000	591410000	508630000	548460000	603210000
E9PK91;Q9NYF8-3;Q9NYF8;Q9NYF8-2;E9PKI6;E9PQN2;E9PK09	Q9NYF8	Bcl-2-associated transcription factor 1	BCLAF1;BCLAF1;BCLAF1;BCLAF1;BCLAF1	>tr|E9PK91|E9PK91_HUMAN Bcl-2-associated transcription factor 1 OS=Homo sapiens GN=BCLAF1 PE=4 SV=1;>sp|Q9NYF8-3|BCLF1_HUMAN Isoform 3 of Bcl-2-associated transcription factor 1 OS=Homo sapiens GN=BCLAF1;>sp|Q9NYF8|BCLF1_HUMAN Bcl-2-associated transcriptio	5.7443e-16	208.15	208.15	156.6	164.53	184.76	143.05	208.15	162.72	190.24	S	_KETQS(ph)PEQVK_	KETQS(1)PEQVK	0.26159	3568300	117290000	127250000	49506000	126110000	11016000	12616000
E9PK91;Q9NYF8-3;Q9NYF8;Q9NYF8-2;E9PKI6;E9PQN2;E9PK09	Q9NYF8	Bcl-2-associated transcription factor 1	BCLAF1;BCLAF1;BCLAF1;BCLAF1;BCLAF1	>tr|E9PK91|E9PK91_HUMAN Bcl-2-associated transcription factor 1 OS=Homo sapiens GN=BCLAF1 PE=4 SV=1;>sp|Q9NYF8-3|BCLF1_HUMAN Isoform 3 of Bcl-2-associated transcription factor 1 OS=Homo sapiens GN=BCLAF1;>sp|Q9NYF8|BCLF1_HUMAN Bcl-2-associated transcriptio	4.53678e-105	297.68	118.35	252.1	254.71	288.98	297.68	210.14	248.46	242.22	S	_FNDS(ph)EGDDTEETEDYRQFRK_	FNDS(1)EGDDTEETEDYRQFRK	0.0015483	608980000	595140000	661110000	872290000	669460000	442630000	742180000
E9PK91;Q9NYF8-3;Q9NYF8;Q9NYF8-2;E9PKI6;E9PQN2;E9PK09;Q9NYF8-4;E9PJA7	Q9NYF8	Bcl-2-associated transcription factor 1	BCLAF1;BCLAF1;BCLAF1;BCLAF1;BCLAF1;BCLAF1	>tr|E9PK91|E9PK91_HUMAN Bcl-2-associated transcription factor 1 OS=Homo sapiens GN=BCLAF1 PE=4 SV=1;>sp|Q9NYF8-3|BCLF1_HUMAN Isoform 3 of Bcl-2-associated transcription factor 1 OS=Homo sapiens GN=BCLAF1;>sp|Q9NYF8|BCLF1_HUMAN Bcl-2-associated transcriptio	0.000928181	172.57	99.069	94.09	103.83	NA	94.717	94.717	99.069	172.57	S	_NTPSQHSHSIQHS(ph)PER_	NTPSQHSHSIQHS(1)PER	0.59509	562360	12472000	0	711640	650220	11031000	1097300
E9PK91;Q9NYF8-3;H0YF63;Q9NYF8;Q9NYF8-2;Q9NYF8-4	Q9NYF8	Bcl-2-associated transcription factor 1	BCLAF1;BCLAF1;BCLAF1	>tr|E9PK91|E9PK91_HUMAN Bcl-2-associated transcription factor 1 OS=Homo sapiens GN=BCLAF1 PE=4 SV=1;>sp|Q9NYF8-3|BCLF1_HUMAN Isoform 3 of Bcl-2-associated transcription factor 1 OS=Homo sapiens GN=BCLAF1;>tr|H0YF63|H0YF63_HUMAN Bcl-2-associated transcripti	0.00638829	125.92	125.92	NA	NA	39.647	NA	NA	NA	125.92	S	_SSSSSASPS(ph)SPSSREEK_	SSSSSASPS(0.847)S(0.138)PS(0.011)S(0.003)REEK	-1.1554	0	0	0	0	0	0	384940
E9PK91;Q9NYF8-3;H0YF63;Q9NYF8;Q9NYF8-2;Q9NYF8-4	Q9NYF8	Bcl-2-associated transcription factor 1	BCLAF1;BCLAF1;BCLAF1	>tr|E9PK91|E9PK91_HUMAN Bcl-2-associated transcription factor 1 OS=Homo sapiens GN=BCLAF1 PE=4 SV=1;>sp|Q9NYF8-3|BCLF1_HUMAN Isoform 3 of Bcl-2-associated transcription factor 1 OS=Homo sapiens GN=BCLAF1;>tr|H0YF63|H0YF63_HUMAN Bcl-2-associated transcripti	9.24554e-05	57.688	44.264	NA	NA	39.647	NA	57.688	NA	NA	S	_REQDHSRSSSSSASPSS(ph)PSSREEK_	REQDHS(0.003)RS(0.003)S(0.003)S(0.003)S(0.003)S(0.003)AS(0.01)PS(0.2)S(0.684)PS(0.044)S(0.044)REEK	0.25039	24649000	6302200	23826000	34008000	44325000	0	26016000
E9PK91;Q9NYF8-3;Q9NYF8;Q9NYF8-2;E9PKI6;E9PQN2;E9PK09;Q9NYF8-4;E9PJA7;H0YF00	Q9NYF8	Bcl-2-associated transcription factor 1	BCLAF1;BCLAF1;BCLAF1;BCLAF1;BCLAF1;BCLAF1;BCLAF1	>tr|E9PK91|E9PK91_HUMAN Bcl-2-associated transcription factor 1 OS=Homo sapiens GN=BCLAF1 PE=4 SV=1;>sp|Q9NYF8-3|BCLF1_HUMAN Isoform 3 of Bcl-2-associated transcription factor 1 OS=Homo sapiens GN=BCLAF1;>sp|Q9NYF8|BCLF1_HUMAN Bcl-2-associated transcriptio	4.40697e-10	135.49	135.49	NA	NA	135.49	NA	NA	NA	NA	S	_SGSGS(ph)VGN(de)GSSRYSPSQNS(ph)PIHHIPSR_	S(0.05)GS(0.377)GS(0.557)VGNGS(0.007)S(0.002)RY(0.001)S(0.004)PS(0.002)QNS(1)PIHHIPSR	1.0416	1484600	0	1188900	0	0	1160600	280540
E9PK91;Q9NYF8-3;Q9NYF8;Q9NYF8-2;E9PKI6;E9PQN2;E9PK09;Q9NYF8-4;E9PJA7;H0YF00	Q9NYF8	Bcl-2-associated transcription factor 1	BCLAF1;BCLAF1;BCLAF1;BCLAF1;BCLAF1;BCLAF1;BCLAF1	>tr|E9PK91|E9PK91_HUMAN Bcl-2-associated transcription factor 1 OS=Homo sapiens GN=BCLAF1 PE=4 SV=1;>sp|Q9NYF8-3|BCLF1_HUMAN Isoform 3 of Bcl-2-associated transcription factor 1 OS=Homo sapiens GN=BCLAF1;>sp|Q9NYF8|BCLF1_HUMAN Bcl-2-associated transcriptio	0.0001038	117.37	74.776	68.639	99.343	117.37	91.889	97.32	98.175	88.574	S	_YS(ph)PSQNS(ph)PIHHIPSR_	Y(0.156)S(0.844)PS(0.006)QNS(0.994)PIHHIPSR	0.18334	79163000	124050000	10206000	96202000	175860000	178740000	188520000
E9PK91;Q9NYF8-3;Q9NYF8;Q9NYF8-2;E9PKI6;E9PQN2;E9PK09;Q9NYF8-4;E9PJA7;H0YF00	Q9NYF8	Bcl-2-associated transcription factor 1	BCLAF1;BCLAF1;BCLAF1;BCLAF1;BCLAF1;BCLAF1;BCLAF1	>tr|E9PK91|E9PK91_HUMAN Bcl-2-associated transcription factor 1 OS=Homo sapiens GN=BCLAF1 PE=4 SV=1;>sp|Q9NYF8-3|BCLF1_HUMAN Isoform 3 of Bcl-2-associated transcription factor 1 OS=Homo sapiens GN=BCLAF1;>sp|Q9NYF8|BCLF1_HUMAN Bcl-2-associated transcriptio	4.40697e-10	135.49	135.49	68.639	99.343	135.49	91.889	97.32	98.175	88.574	S	_SGSGS(ph)VGN(de)GSSRYSPSQNS(ph)PIHHIPSR_	S(0.05)GS(0.377)GS(0.557)VGNGS(0.007)S(0.002)RY(0.001)S(0.004)PS(0.002)QNS(1)PIHHIPSR	1.0416	54354000	91973000	188570000	105730000	216870000	256200000	140260000
E9PK91;Q9NYF8-3;Q9NYF8;Q9NYF8-2;E9PKI6;E9PQN2;E9PK09;Q9NYF8-4;E9PJA7;H0YF00	Q9NYF8	Bcl-2-associated transcription factor 1	BCLAF1;BCLAF1;BCLAF1;BCLAF1;BCLAF1;BCLAF1;BCLAF1	>tr|E9PK91|E9PK91_HUMAN Bcl-2-associated transcription factor 1 OS=Homo sapiens GN=BCLAF1 PE=4 SV=1;>sp|Q9NYF8-3|BCLF1_HUMAN Isoform 3 of Bcl-2-associated transcription factor 1 OS=Homo sapiens GN=BCLAF1;>sp|Q9NYF8|BCLF1_HUMAN Bcl-2-associated transcriptio	0.00406212	117.37	117.37	NA	NA	117.37	NA	NA	NA	NA	S	_YS(ph)PSQNSPIHHIPS(ph)R_	Y(0.071)S(0.741)PS(0.188)QNS(0.263)PIHHIPS(0.737)R	0.34628	0	0	825910	0	0	0	0
E9PK91;Q9NYF8-3;H0YF63;Q9NYF8;Q9NYF8-2;Q9NYF8-4;H0YF14	Q9NYF8	Bcl-2-associated transcription factor 1	BCLAF1;BCLAF1;BCLAF1;BCLAF1	>tr|E9PK91|E9PK91_HUMAN Bcl-2-associated transcription factor 1 OS=Homo sapiens GN=BCLAF1 PE=4 SV=1;>sp|Q9NYF8-3|BCLF1_HUMAN Isoform 3 of Bcl-2-associated transcription factor 1 OS=Homo sapiens GN=BCLAF1;>tr|H0YF63|H0YF63_HUMAN Bcl-2-associated transcripti	5.56947e-06	131.06	131.06	NA	131.06	NA	NA	NA	NA	NA	S	_SGS(ph)SPKWTHDK_	SGS(0.684)S(0.316)PKWTHDK	0.13087	0	106220000	0	0	0	0	0
E9PK91;Q9NYF8-3;Q9NYF8;Q9NYF8-2;E9PKI6;E9PQN2;E9PK09;Q9NYF8-4;E9PJA7	Q9NYF8	Bcl-2-associated transcription factor 1	BCLAF1;BCLAF1;BCLAF1;BCLAF1;BCLAF1;BCLAF1	>tr|E9PK91|E9PK91_HUMAN Bcl-2-associated transcription factor 1 OS=Homo sapiens GN=BCLAF1 PE=4 SV=1;>sp|Q9NYF8-3|BCLF1_HUMAN Isoform 3 of Bcl-2-associated transcription factor 1 OS=Homo sapiens GN=BCLAF1;>sp|Q9NYF8|BCLF1_HUMAN Bcl-2-associated transcriptio	8.58058e-05	181.81	181.81	NA	NA	181.81	NA	NA	NA	NA	S	_SSATSGDIWPGLSAYDNS(ph)PR_	SSATSGDIWPGLSAYDNS(1)PR	0.30376	610830	262090	1028900	179900	163910	566770	0
E9PKD1;Q5JTV8;C9J3B0;Q5JTV8-2;H0YD16;H0YDU3	Q5JTV8	Torsin-1A-interacting protein 1	TOR1AIP1;TOR1AIP1;TOR1AIP1;TOR1AIP1;TOR1AIP1	>tr|E9PKD1|E9PKD1_HUMAN Torsin-1A-interacting protein 1 (Fragment) OS=Homo sapiens GN=TOR1AIP1 PE=4 SV=1;>sp|Q5JTV8|TOIP1_HUMAN Torsin-1A-interacting protein 1 OS=Homo sapiens GN=TOR1AIP1 PE=1 SV=2;>tr|C9J3B0|C9J3B0_HUMAN Torsin-1A-interacting protein 1 OS	0.00220409	120.63	110.04	46.982	110.04	NA	120.63	NA	NA	NA	S	_LQQQHSEQPPLQPS(ph)PVM(ox)TR_	LQQQHSEQPPLQPS(0.791)PVMT(0.209)R	0.21112	11219000	2502500	2167700	1020300	0	1346400	1785500
E9PKD1;Q5JTV8;H0YD16	Q5JTV8	Torsin-1A-interacting protein 1	TOR1AIP1;TOR1AIP1;TOR1AIP1	>tr|E9PKD1|E9PKD1_HUMAN Torsin-1A-interacting protein 1 (Fragment) OS=Homo sapiens GN=TOR1AIP1 PE=4 SV=1;>sp|Q5JTV8|TOIP1_HUMAN Torsin-1A-interacting protein 1 OS=Homo sapiens GN=TOR1AIP1 PE=1 SV=2;>tr|H0YD16|H0YD16_HUMAN Torsin-1A-interacting protein 1 (F	0.0104585	118.55	118.55	NA	NA	NA	105.53	99.747	118.55	NA	S	_SELGNQS(ph)PSTSSR_	SELGNQS(0.93)PS(0.054)T(0.014)S(0.002)SR	-0.39877	779740	146780	191380	232610	0	802980	1023100
G8JLI3;Q5H9R7-5;Q5H9R7;Q5H9R7-2;Q5H9R7-6;E9PKF6;H7BXH2;Q5H9R7-4;Q5H9R7-3;E9PQP7;H0YEN2	G8JLI3	Serine/threonine-protein phosphatase 6 regulatory subunit 3	PPP6R3;PPP6R3;PPP6R3;PPP6R3;PPP6R3;PPP6R3	>tr|G8JLI3|G8JLI3_HUMAN Serine/threonine-protein phosphatase 6 regulatory subunit 3 OS=Homo sapiens GN=PPP6R3 PE=4 SV=1;>sp|Q5H9R7-5|PP6R3_HUMAN Isoform 5 of Serine/threonine-protein phosphatase 6 regulatory subunit 3 OS=Homo sapiens GN=PPP6R3;>sp|Q5H9R7|P	1.55763e-05	182.67	160.36	160.36	182.67	136.24	110.36	169.41	167.1	167.85	S	_IQQFDDGGS(ph)DEEDIWEEK_	IQQFDDGGS(1)DEEDIWEEK	0.052844	74936000	85097000	62046000	72991000	72179000	40901000	63912000
G8JLI3;Q5H9R7-5;Q5H9R7;Q5H9R7-2;Q5H9R7-6;E9PKF6;H7BXH2;Q5H9R7-4;Q5H9R7-3	G8JLI3	Serine/threonine-protein phosphatase 6 regulatory subunit 3	PPP6R3;PPP6R3;PPP6R3;PPP6R3	>tr|G8JLI3|G8JLI3_HUMAN Serine/threonine-protein phosphatase 6 regulatory subunit 3 OS=Homo sapiens GN=PPP6R3 PE=4 SV=1;>sp|Q5H9R7-5|PP6R3_HUMAN Isoform 5 of Serine/threonine-protein phosphatase 6 regulatory subunit 3 OS=Homo sapiens GN=PPP6R3;>sp|Q5H9R7|P	0.00350278	132.97	132.97	NA	126.09	116.63	113.76	114.7	106.58	132.97	S	_QEIIEQ(de)LLS(ph)N(de)IFHK_	QEIIEQLLS(1)NIFHK	0.091239	0	751580	1090500	300810	484460	748700	871340
E9PKU4	E9PKU4		RPL8	>tr|E9PKU4|E9PKU4_HUMAN 60S ribosomal protein L8 (Fragment) OS=Homo sapiens GN=RPL8 PE=4 SV=1	3.57029e-34	54.389	54.389	NA	NA	NA	31.398	NA	NA	54.389	S	_PGDRGKLARAS(ph)GN(de)Y(ph)AT(ph)VISSANRAVVGVVAGGGRIDKPILK_	PGDRGKLARAS(0.983)GNY(0.984)AT(0.984)VIS(0.03)S(0.019)ANRAVVGVVAGGGRIDKPILK	-3.6282	96220000	0	0	54391000	0	0	82316000
E9PKU4	E9PKU4		RPL8	>tr|E9PKU4|E9PKU4_HUMAN 60S ribosomal protein L8 (Fragment) OS=Homo sapiens GN=RPL8 PE=4 SV=1	0.000860948	31.398	31.398	NA	NA	NA	31.398	NA	NA	NA	S	_PGDRGKLARAS(ph)GN(de)YAT(ph)VIS(ph)SAN(de)RAVVGVVAGGGRIDKPILK_	PGDRGKLARAS(0.603)GNY(0.588)AT(0.603)VIS(0.603)S(0.603)ANRAVVGVVAGGGRIDKPILK	0.3837	96220000	0	0	54391000	0	0	0
E9PKU4	E9PKU4		RPL8	>tr|E9PKU4|E9PKU4_HUMAN 60S ribosomal protein L8 (Fragment) OS=Homo sapiens GN=RPL8 PE=4 SV=1	0.000860948	31.398	31.398	NA	NA	NA	31.398	NA	NA	NA	S	_PGDRGKLARAS(ph)GN(de)YAT(ph)VIS(ph)SAN(de)RAVVGVVAGGGRIDKPILK_	PGDRGKLARAS(0.603)GNY(0.588)AT(0.603)VIS(0.603)S(0.603)ANRAVVGVVAGGGRIDKPILK	0.3837	96220000	0	0	54391000	0	0	0
E9PM17	E9PM17		PAK1	>tr|E9PM17|E9PM17_HUMAN Serine/threonine-protein kinase PAK 1 OS=Homo sapiens GN=PAK1 PE=4 SV=1	0.00573911	46.663	35.625	NA	NA	NA	NA	46.663	NA	35.625	S	_M(ox)PEQ(de)WARLLQT(ph)S(ph)NIT(ph)KSEQ(de)K_	MPEQWARLLQT(0.926)S(0.926)NIT(0.571)KS(0.577)EQK	-0.55135	0	0	0	0	3.726e+09	979650	5224900000
E9PM17	E9PM17		PAK1	>tr|E9PM17|E9PM17_HUMAN Serine/threonine-protein kinase PAK 1 OS=Homo sapiens GN=PAK1 PE=4 SV=1	0.00573911	46.663	34.274	NA	NA	NA	NA	46.663	NA	35.625	S	_M(ox)PEQ(de)WARLLQT(ph)S(ph)NIT(ph)KSEQ(de)K_	MPEQWARLLQT(0.898)S(0.898)NIT(0.597)KS(0.607)EQK	-1.217	0	0	0	0	3.726e+09	979650	5224900000
O00193;E9PM92;E9PQA1	O00193	Small acidic protein	SMAP;C11orf58;C11orf58	>sp|O00193|SMAP_HUMAN Small acidic protein OS=Homo sapiens GN=SMAP PE=1 SV=1;>tr|E9PM92|E9PM92_HUMAN Protein C11orf58 (Fragment) OS=Homo sapiens GN=C11orf58 PE=4 SV=1;>tr|E9PQA1|E9PQA1_HUMAN Protein C11orf58 OS=Homo sapiens GN=C11orf58 PE=4 SV=1	3.33576e-10	184.6	115.36	171.47	128.49	184.6	114.74	177.8	180.21	141.38	S	_RS(ph)ASPDDDLGSSNWEAADLGNEER_	RS(0.79)AS(0.202)PDDDLGS(0.004)S(0.004)NWEAADLGNEER	0.20763	96799000	5736600	9359200	1833000	129980000	13372000	8579900
O00193;E9PM92;E9PQA1	O00193	Small acidic protein	SMAP;C11orf58;C11orf58	>sp|O00193|SMAP_HUMAN Small acidic protein OS=Homo sapiens GN=SMAP PE=1 SV=1;>tr|E9PM92|E9PM92_HUMAN Protein C11orf58 (Fragment) OS=Homo sapiens GN=C11orf58 PE=4 SV=1;>tr|E9PQA1|E9PQA1_HUMAN Protein C11orf58 OS=Homo sapiens GN=C11orf58 PE=4 SV=1	0	254.75	155.92	171.47	128.49	184.6	254.75	177.8	180.21	141.38	S	_RSAS(ph)PDDDLGSSNWEAADLGNEERK_	RS(0.036)AS(0.964)PDDDLGSSNWEAADLGNEERK	0.27104	20668000	861800000	1646300000	1150500000	949190000	857330000	186140000
E9PMC2;O94854;O94854-2	E9PMC2	Uncharacterized protein KIAA0754	KIAA0754;KIAA0754	>tr|E9PMC2|E9PMC2_HUMAN Uncharacterized protein KIAA0754 OS=Homo sapiens GN=KIAA0754 PE=4 SV=1;>sp|O94854|K0754_HUMAN Uncharacterized protein KIAA0754 OS=Homo sapiens GN=KIAA0754 PE=1 SV=3;>sp|O94854-2|K0754_HUMAN Isoform 2 of Uncharacterized protein KIAA0	0.00422272	85.958	74.944	NA	85.958	85.958	NA	74.944	NA	74.944	S	_S(ph)IGIPEVQ(de)DFK_	S(1)IGIPEVQDFK	2.6482	0	36877000	33414000	0	234670000	0	168320000
E9PMP0	E9PMP0		RIC8A	>tr|E9PMP0|E9PMP0_HUMAN Synembryn-A (Fragment) OS=Homo sapiens GN=RIC8A PE=4 SV=1	0.00708567	43.696	43.696	NA	43.696	NA	NA	NA	NA	NA	S	_(ac)M(ox)DVVLES(ph)LKCLCNLVLS(ph)S(ph)PVAQM(ox)LAAEAR_	MDVVLES(1)LKCLCNLVLS(1)S(1)PVAQMLAAEAR	-0.78689	2414100	967340	2497000	751940	650180	3782800	2605400
E9PMP0	E9PMP0		RIC8A	>tr|E9PMP0|E9PMP0_HUMAN Synembryn-A (Fragment) OS=Homo sapiens GN=RIC8A PE=4 SV=1	0.00708567	43.696	43.696	NA	43.696	NA	NA	NA	NA	NA	S	_(ac)M(ox)DVVLES(ph)LKCLCNLVLS(ph)S(ph)PVAQM(ox)LAAEAR_	MDVVLES(1)LKCLCNLVLS(1)S(1)PVAQMLAAEAR	-0.78689	2414100	967340	2497000	751940	650180	3782800	2605400
E9PMP0	E9PMP0		RIC8A	>tr|E9PMP0|E9PMP0_HUMAN Synembryn-A (Fragment) OS=Homo sapiens GN=RIC8A PE=4 SV=1	0.00708567	43.696	43.696	NA	43.696	NA	NA	NA	NA	NA	S	_(ac)M(ox)DVVLES(ph)LKCLCNLVLS(ph)S(ph)PVAQM(ox)LAAEAR_	MDVVLES(1)LKCLCNLVLS(1)S(1)PVAQMLAAEAR	-0.78689	2414100	967340	2497000	751940	650180	3782800	2605400
P10242-4;E9PNL6;E9PNA4;F8W8G5;P10242;P10242-2;E9PRS2;E9PI07;P10242-6;Q708E1;E9PLN0	P10242-4	Transcriptional activator Myb	MYB;MYB;MYB;MYB;MYB;MYB;MYB;MYB	>sp|P10242-4|MYB_HUMAN Isoform 4 of Transcriptional activator Myb OS=Homo sapiens GN=MYB;>tr|E9PNL6|E9PNL6_HUMAN Transcriptional activator Myb OS=Homo sapiens GN=MYB PE=4 SV=1;>tr|E9PNA4|E9PNA4_HUMAN Transcriptional activator Myb OS=Homo sapiens GN=MYB PE=	0.00539032	161.04	158.52	98.694	NA	161.04	158.52	NA	NA	NA	S	_IKQEVES(ph)PTDK_	IKQEVES(1)PTDK	-1.0773	21074000	23062000	9352800	807330	12041000	15524000	303860
Q9NPC1;Q5KU28;E9PNJ6	Q9NPC1	Leukotriene B4 receptor 2	LTB4R2;KPG_004;LTB4R2	>sp|Q9NPC1|LT4R2_HUMAN Leukotriene B4 receptor 2 OS=Homo sapiens GN=LTB4R2 PE=1 SV=1;>tr|Q5KU28|Q5KU28_HUMAN G-protein coupled receptor OS=Homo sapiens GN=KPG_004 PE=2 SV=1;>tr|E9PNJ6|E9PNJ6_HUMAN Leukotriene B4 receptor 2 (Fragment) OS=Homo sapiens GN=LTB	0.00355694	36.256	36.256	36.256	NA	NA	NA	NA	NA	NA	S	_AGTTALAFFS(ph)S(ph)SVNPVLYVFTAGDLLPR_	AGT(0.001)T(0.002)ALAFFS(0.404)S(0.404)S(0.404)VNPVLY(0.382)VFT(0.404)AGDLLPR	-1.4106	0	0	0	0	0	0	0
Q9NPC1;Q5KU28;E9PNJ6	Q9NPC1	Leukotriene B4 receptor 2	LTB4R2;KPG_004;LTB4R2	>sp|Q9NPC1|LT4R2_HUMAN Leukotriene B4 receptor 2 OS=Homo sapiens GN=LTB4R2 PE=1 SV=1;>tr|Q5KU28|Q5KU28_HUMAN G-protein coupled receptor OS=Homo sapiens GN=KPG_004 PE=2 SV=1;>tr|E9PNJ6|E9PNJ6_HUMAN Leukotriene B4 receptor 2 (Fragment) OS=Homo sapiens GN=LTB	0.00355694	36.256	36.256	36.256	NA	NA	NA	NA	NA	NA	S	_AGTTALAFFS(ph)S(ph)SVNPVLYVFTAGDLLPR_	AGT(0.001)T(0.002)ALAFFS(0.404)S(0.404)S(0.404)VNPVLY(0.382)VFT(0.404)AGDLLPR	-1.4106	0	0	0	0	0	0	0
Q9NPC1;Q5KU28;E9PNJ6	Q9NPC1	Leukotriene B4 receptor 2	LTB4R2;KPG_004;LTB4R2	>sp|Q9NPC1|LT4R2_HUMAN Leukotriene B4 receptor 2 OS=Homo sapiens GN=LTB4R2 PE=1 SV=1;>tr|Q5KU28|Q5KU28_HUMAN G-protein coupled receptor OS=Homo sapiens GN=KPG_004 PE=2 SV=1;>tr|E9PNJ6|E9PNJ6_HUMAN Leukotriene B4 receptor 2 (Fragment) OS=Homo sapiens GN=LTB	0.00355694	36.256	36.256	36.256	NA	NA	NA	NA	NA	NA	S	_AGTTALAFFS(ph)S(ph)SVNPVLYVFTAGDLLPR_	AGT(0.001)T(0.002)ALAFFS(0.404)S(0.404)S(0.404)VNPVLY(0.382)VFT(0.404)AGDLLPR	-1.4106	0	0	0	0	0	0	0
E9PPM1;O14683;E9PKZ4;E9PIK4;E9PIN5;E9PQ46;E9PMW4;E9PS55;E9PKN9;E9PN66;E9PMY0;E9PNB3	E9PPM1	Tumor protein p53-inducible protein 11	TP53I11;TP53I11;TP53I11;TP53I11;TP53I11;TP53I11;TP53I11;TP53I11;TP53I11;TP53I11;TP53I11;TP53I11	>tr|E9PPM1|E9PPM1_HUMAN Tumor protein p53-inducible protein 11 OS=Homo sapiens GN=TP53I11 PE=4 SV=1;>sp|O14683|P5I11_HUMAN Tumor protein p53-inducible protein 11 OS=Homo sapiens GN=TP53I11 PE=2 SV=2;>tr|E9PKZ4|E9PKZ4_HUMAN Tumor protein p53-inducible prote	0.0027531	160.84	160.84	126.09	145.81	NA	160.84	136.83	70.98	124.42	S	_KHS(ph)QTDLVSR_	KHS(1)QTDLVSR	-0.78419	31931000	67568000	53733000	28269000	24545000	49434000	363010
E9PQD6;P0DJI8	E9PQD6	Serum amyloid A protein	SAA1	>tr|E9PQD6|E9PQD6_HUMAN Serum amyloid A protein OS=Homo sapiens GN=SAA1 PE=3 SV=1;>sp|P0DJI8|SAA1_HUMAN Serum amyloid A-1 protein OS=Homo sapiens GN=SAA1 PE=1 SV=1	0.00234356	120.53	99.481	99.927	NA	120.53	114.31	NA	99.481	NA	S	_LLTGLVFCSLVLGVSS(ph)R_	LLTGLVFCSLVLGVS(0.002)S(0.998)R	1.3738	5222800	627910	2901600	1011500	1464600	1701900	587630
E9PQG7;Q03164;Q03164-2	E9PQG7	Histone-lysine N-methyltransferase MLL;MLL cleavage product N320;MLL cleavage product C180	MLL;MLL	>tr|E9PQG7|E9PQG7_HUMAN MLL cleavage product N320 OS=Homo sapiens GN=MLL PE=4 SV=1;>sp|Q03164|MLL1_HUMAN Histone-lysine N-methyltransferase MLL OS=Homo sapiens GN=MLL PE=1 SV=5;>sp|Q03164-2|MLL1_HUMAN Isoform 14P-18B of Histone-lysine N-methyltransferase M	0.000253845	158.98	137.44	NA	123.59	137.44	99.392	95.954	NA	158.98	S	_TIAHS(ph)PTSFTESSSK_	TIAHS(1)PTSFTESSSK	-0.35889	876700	327720	283210	161090	465570	350990	443680
E9PRQ7;Q04323;Q04323-2;E9PJ81;B4E0P8;E9PS08	Q04323	UBX domain-containing protein 1	UBXN1;UBXN1;UBXN1;UBXN1;UBXN1	>tr|E9PRQ7|E9PRQ7_HUMAN UBX domain-containing protein 1 OS=Homo sapiens GN=UBXN1 PE=4 SV=1;>sp|Q04323|UBXN1_HUMAN UBX domain-containing protein 1 OS=Homo sapiens GN=UBXN1 PE=1 SV=2;>sp|Q04323-2|UBXN1_HUMAN Isoform 2 of UBX domain-containing protein 1 OS=Ho	0.0010863	82.336	78.752	NA	82.336	NA	78.752	76.55	78.752	79.67	S	_KYGGSVGSQPPPVAPEPGPVPS(ph)SPSQEPPTKR_	KYGGSVGSQPPPVAPEPGPVPS(0.484)S(0.484)PS(0.028)QEPPT(0.005)KR	0.039787	0	0	0	0	0	0	0
E9PRQ7;Q04323;Q04323-2;E9PJ81;B4E0P8;E9PS08	Q04323	UBX domain-containing protein 1	UBXN1;UBXN1;UBXN1;UBXN1;UBXN1	>tr|E9PRQ7|E9PRQ7_HUMAN UBX domain-containing protein 1 OS=Homo sapiens GN=UBXN1 PE=4 SV=1;>sp|Q04323|UBXN1_HUMAN UBX domain-containing protein 1 OS=Homo sapiens GN=UBXN1 PE=1 SV=2;>sp|Q04323-2|UBXN1_HUMAN Isoform 2 of UBX domain-containing protein 1 OS=Ho	0.0010863	82.336	78.752	NA	82.336	NA	78.752	76.55	78.752	79.67	S	_KYGGSVGSQPPPVAPEPGPVPS(ph)SPSQEPPTKR_	KYGGSVGSQPPPVAPEPGPVPS(0.484)S(0.484)PS(0.028)QEPPT(0.005)KR	0.039787	0	0	0	0	0	0	0
E9PRQ7;Q04323;Q04323-2;E9PJ81;B4E0P8;E9PS08	Q04323	UBX domain-containing protein 1	UBXN1;UBXN1;UBXN1;UBXN1;UBXN1	>tr|E9PRQ7|E9PRQ7_HUMAN UBX domain-containing protein 1 OS=Homo sapiens GN=UBXN1 PE=4 SV=1;>sp|Q04323|UBXN1_HUMAN UBX domain-containing protein 1 OS=Homo sapiens GN=UBXN1 PE=1 SV=2;>sp|Q04323-2|UBXN1_HUMAN Isoform 2 of UBX domain-containing protein 1 OS=Ho	0.000453386	103.36	103.36	103.36	NA	NA	NA	NA	NA	86.701	S	_YGGSVGSQPPPVAPEPGPVPSSPS(ph)QEPPTKR_	YGGSVGSQPPPVAPEPGPVPS(0.109)S(0.14)PS(0.622)QEPPT(0.129)KR	1.3038	1676000	0	751310	837710	1045600	2277000	1370800
E9PS23;E9PK25;P23528;E9PP50	E9PK25	Cofilin-1	CFL1;CFL1;CFL1;CFL1	>tr|E9PS23|E9PS23_HUMAN Cofilin-1 (Fragment) OS=Homo sapiens GN=CFL1 PE=4 SV=1;>tr|E9PK25|E9PK25_HUMAN Cofilin-1 OS=Homo sapiens GN=CFL1 PE=4 SV=1;>sp|P23528|COF1_HUMAN Cofilin-1 OS=Homo sapiens GN=CFL1 PE=1 SV=3;>tr|E9PP50|E9PP50_HUMAN Cofilin-1 (Fragment	0.000103085	150.34	150.34	113.59	100.4	105.17	94.461	92.265	125.22	150.34	S	_(ac)AS(ph)GVAVSDGVIK_	AS(1)GVAVSDGVIK	0.75949	753820000	213290000	505330000	508130000	570970000	909880000	660820000
F2Z3C0;P46781;C9JM19;B5MCT8;A8MXK4	P46781	40S ribosomal protein S9	RPS9;RPS9;RPS9;RPS9;RPS9	>tr|F2Z3C0|F2Z3C0_HUMAN 40S ribosomal protein S9 OS=Homo sapiens GN=RPS9 PE=4 SV=1;>sp|P46781|RS9_HUMAN 40S ribosomal protein S9 OS=Homo sapiens GN=RPS9 PE=1 SV=3;>tr|C9JM19|C9JM19_HUMAN 40S ribosomal protein S9 OS=Homo sapiens GN=RPS9 PE=3 SV=1;>tr|B5MCT8	0.0100558	47.058	47.058	NA	47.058	NA	NA	NA	NA	NA	S	_S(ph)RLDQELKLIGEYGLRNKREVWRVK_	S(1)RLDQELKLIGEYGLRNKREVWRVK	-0.71419	0	35153000	0	0	0	0	0
Q8WVC0;F5GWD7;Q8WVC0-2	Q8WVC0	RNA polymerase-associated protein LEO1	LEO1;LEO1	>sp|Q8WVC0|LEO1_HUMAN RNA polymerase-associated protein LEO1 OS=Homo sapiens GN=LEO1 PE=1 SV=1;>tr|F5GWD7|F5GWD7_HUMAN RNA polymerase-associated protein LEO1 OS=Homo sapiens GN=LEO1 PE=4 SV=1;>sp|Q8WVC0-2|LEO1_HUMAN Isoform 2 of RNA polymerase-associated p	4.94023e-06	192.24	127.59	114.31	149.99	192.24	185.99	182.15	174.59	169.67	S	_KLT(ph)S(ph)DEEGEPSGK_	KLT(1)S(1)DEEGEPSGK	1.4114	68918000	81496000	84536000	71993000	140320000	271150000	1713000
Q8WVC0;F5GWD7;Q8WVC0-2	Q8WVC0	RNA polymerase-associated protein LEO1	LEO1;LEO1	>sp|Q8WVC0|LEO1_HUMAN RNA polymerase-associated protein LEO1 OS=Homo sapiens GN=LEO1 PE=1 SV=1;>tr|F5GWD7|F5GWD7_HUMAN RNA polymerase-associated protein LEO1 OS=Homo sapiens GN=LEO1 PE=4 SV=1;>sp|Q8WVC0-2|LEO1_HUMAN Isoform 2 of RNA polymerase-associated p	0.00191784	154.88	143.88	143.88	154.88	147.7	150.39	131.56	140.93	138.05	S	_KYVIS(ph)DEEEEDDD_	KYVIS(1)DEEEEDDD	0.81767	2678300	1325400	2137900	1875400	933500	1990400	1253500
F5GWF1;Q8TDJ6	F5GWF1	DmX-like protein 2	DMXL2;DMXL2	>tr|F5GWF1|F5GWF1_HUMAN DmX-like protein 2 OS=Homo sapiens GN=DMXL2 PE=4 SV=1;>sp|Q8TDJ6|DMXL2_HUMAN DmX-like protein 2 OS=Homo sapiens GN=DMXL2 PE=1 SV=2	0.0092555	88	88	NA	NA	NA	NA	88	NA	NA	S	_EN(de)KS(ph)KVINLSQ(de)Y(ph)GPAYFGQ(de)EHAR_	ENKS(0.999)KVINLS(0.097)QY(0.904)GPAYFGQEHAR	0.022942	0	0	0	0	2113000	0	0
Q14839-2;Q14839;F5GWX5;F5H2G1	Q14839-2	Chromodomain-helicase-DNA-binding protein 4	CHD4;CHD4;CHD4	>sp|Q14839-2|CHD4_HUMAN Isoform 2 of Chromodomain-helicase-DNA-binding protein 4 OS=Homo sapiens GN=CHD4;>sp|Q14839|CHD4_HUMAN Chromodomain-helicase-DNA-binding protein 4 OS=Homo sapiens GN=CHD4 PE=1 SV=2;>tr|F5GWX5|F5GWX5_HUMAN Chromodomain-helicase-DNA-b	1.00231e-06	198.77	127.59	127.59	144.27	NA	198.77	121.82	165.17	NA	S	_EIIKQEES(ph)VDPDYWEK_	EIIKQEES(1)VDPDYWEK	-0.12865	504580	240400	321980	172490	102730	229380	285570
Q9UI08-2;F5GX15;Q9UI08;B7Z3I5;H0YJN0	Q9UI08-2	Ena/VASP-like protein	EVL;EVL;EVL;EVL	>sp|Q9UI08-2|EVL_HUMAN Isoform 1 of Ena/VASP-like protein OS=Homo sapiens GN=EVL;>tr|F5GX15|F5GX15_HUMAN Ena/VASP-like protein OS=Homo sapiens GN=EVL PE=4 SV=1;>sp|Q9UI08|EVL_HUMAN Ena/VASP-like protein OS=Homo sapiens GN=EVL PE=1 SV=2;>tr|B7Z3I5|B7Z3I5_HU	0.00202694	148.15	126.63	118.55	139.29	126.63	NA	148.15	NA	136.63	S	_S(ph)NSVEKPVSSILSR_	S(0.898)NS(0.102)VEKPVSSILSR	-0.73452	5587400	5923600	4894300	0	2287200	0	2387000
Q9UI08-2;F5GX15;Q9UI08;B7Z3I5;H0YJN0	Q9UI08-2	Ena/VASP-like protein	EVL;EVL;EVL;EVL	>sp|Q9UI08-2|EVL_HUMAN Isoform 1 of Ena/VASP-like protein OS=Homo sapiens GN=EVL;>tr|F5GX15|F5GX15_HUMAN Ena/VASP-like protein OS=Homo sapiens GN=EVL PE=4 SV=1;>sp|Q9UI08|EVL_HUMAN Ena/VASP-like protein OS=Homo sapiens GN=EVL PE=1 SV=2;>tr|B7Z3I5|B7Z3I5_HU	0.0104924	133.28	114.56	NA	NA	NA	130.4	NA	133.28	NA	S	_SNS(ph)VEKPVSSILSR_	S(0.004)NS(0.996)VEKPVSSILSR	0.19277	2864600	2044500	2281000	5776100	1454900	6183700	850560
Q9UI08-2;F5GX15;Q9UI08;B7Z3I5	Q9UI08-2	Ena/VASP-like protein	EVL;EVL;EVL	>sp|Q9UI08-2|EVL_HUMAN Isoform 1 of Ena/VASP-like protein OS=Homo sapiens GN=EVL;>tr|F5GX15|F5GX15_HUMAN Ena/VASP-like protein OS=Homo sapiens GN=EVL PE=4 SV=1;>sp|Q9UI08|EVL_HUMAN Ena/VASP-like protein OS=Homo sapiens GN=EVL PE=1 SV=2;>tr|B7Z3I5|B7Z3I5_HU	0.0112893	152	152	115.06	144.8	128.95	128.95	125.22	152	NA	S	_TPSVAKS(ph)PEAK_	TPSVAKS(1)PEAK	-1.9925	1151600	1240200	905120	414740	360220	982850	0
F5GX68;P26358;P26358-2;H0YFC7;P26358-3	P26358	Cytosine-specific methyltransferase;DNA (cytosine-5)-methyltransferase 1;Cytosine-specific methyltransferase	DNMT1;DNMT1;DNMT1	>tr|F5GX68|F5GX68_HUMAN Cytosine-specific methyltransferase OS=Homo sapiens GN=DNMT1 PE=3 SV=1;>sp|P26358|DNMT1_HUMAN DNA (cytosine-5)-methyltransferase 1 OS=Homo sapiens GN=DNMT1 PE=1 SV=2;>sp|P26358-2|DNMT1_HUMAN Isoform 2 of DNA (cytosine-5)-methyltrans	0.000625599	150.14	47.728	122.47	42.322	150.14	145.69	138.09	125.77	132.48	S	_EADDDEEVDDNIPEMPS(ph)PKK_	EADDDEEVDDNIPEMPS(1)PKK	-0.16487	8445300	125860000	229780000	47115000	26208000	4933900	6117600
F5GX68;P26358	P26358	Cytosine-specific methyltransferase;DNA (cytosine-5)-methyltransferase 1	DNMT1;DNMT1	>tr|F5GX68|F5GX68_HUMAN Cytosine-specific methyltransferase OS=Homo sapiens GN=DNMT1 PE=3 SV=1;>sp|P26358|DNMT1_HUMAN DNA (cytosine-5)-methyltransferase 1 OS=Homo sapiens GN=DNMT1 PE=1 SV=2	3.63548e-05	184.22	157.47	171.29	180.78	184.22	165.16	130.27	157.47	NA	S	_SDGEAKPEPSPS(ph)PR_	SDGEAKPEPS(0.001)PS(0.999)PR	0.091421	622680	356880	306810	250900	241490	321740	0
F5GX68;P26358;P26358-2;H0YFC7;P26358-3	P26358	Cytosine-specific methyltransferase;DNA (cytosine-5)-methyltransferase 1;Cytosine-specific methyltransferase	DNMT1;DNMT1;DNMT1	>tr|F5GX68|F5GX68_HUMAN Cytosine-specific methyltransferase OS=Homo sapiens GN=DNMT1 PE=3 SV=1;>sp|P26358|DNMT1_HUMAN DNA (cytosine-5)-methyltransferase 1 OS=Homo sapiens GN=DNMT1 PE=1 SV=2;>sp|P26358-2|DNMT1_HUMAN Isoform 2 of DNA (cytosine-5)-methyltrans	1.76089e-05	103.5	89.982	103.5	89.982	64.52	66.965	50.079	56.407	NA	S	_SFEDPPNHARS(ph)PGNK_	SFEDPPNHARS(1)PGNK	1.425	50987000	60800000	37292000	19789000	19074000	24064000	27085000
Q96T88;F5GXG0	Q96T88	E3 ubiquitin-protein ligase UHRF1	UHRF1;UHRF1	>sp|Q96T88|UHRF1_HUMAN E3 ubiquitin-protein ligase UHRF1 OS=Homo sapiens GN=UHRF1 PE=1 SV=1;>tr|F5GXG0|F5GXG0_HUMAN E3 ubiquitin-protein ligase UHRF1 OS=Homo sapiens GN=UHRF1 PE=4 SV=1	0.00699593	47.392	38.537	47.392	NA	33.676	38.537	NA	NA	NA	S	_ERDSELS(ph)DTDSGCCLGQSESDK_	ERDS(0.15)ELS(0.54)DT(0.153)DS(0.153)GCCLGQS(0.003)ESDK	-0.53001	0	0	0	22571000	0	0	0
Q96T88;F5GXG0	Q96T88	E3 ubiquitin-protein ligase UHRF1	UHRF1;UHRF1	>sp|Q96T88|UHRF1_HUMAN E3 ubiquitin-protein ligase UHRF1 OS=Homo sapiens GN=UHRF1 PE=1 SV=1;>tr|F5GXG0|F5GXG0_HUMAN E3 ubiquitin-protein ligase UHRF1 OS=Homo sapiens GN=UHRF1 PE=4 SV=1	0.00699593	47.392	47.392	47.392	NA	33.676	NA	NA	NA	NA	S	_ERDSELS(ph)DTDSGCCLGQSESDK_	ERDS(0.073)ELS(0.309)DT(0.309)DS(0.309)GCCLGQSESDK	-0.28297	0	0	0	0	0	0	0
Q6ZNL0;Q6ZNL0-2;F5GXP2	Q6ZNL0	GPS, PLAT and transmembrane domain-containing protein FLJ00285	NPIPP1	>sp|Q6ZNL0|YP009_HUMAN GPS, PLAT and transmembrane domain-containing protein FLJ00285 OS=Homo sapiens PE=2 SV=2;>sp|Q6ZNL0-2|YP009_HUMAN Isoform 2 of GPS, PLAT and transmembrane domain-containing protein FLJ00285 OS=Homo sapiens;>tr|F5GXP2|F5GXP2_HUMAN Pro	0.00467004	33.348	33.348	NA	NA	NA	NA	33.348	NA	NA	S	_(ac)AFQTQAGAQIPIERLAS(ph)ERAITVK_	AFQT(0.001)QAGAQIPIERLAS(0.5)ERAIT(0.5)VK	2.2511	0	0	0	0	0	0	0
F5GYZ8	F5GYZ8		DEPDC5	>tr|F5GYZ8|F5GYZ8_HUMAN DEP domain-containing protein 5 OS=Homo sapiens GN=DEPDC5 PE=4 SV=1	0.00844454	36.292	36.292	NA	NA	NA	NA	NA	NA	36.292	S	_DS(ph)LEDS(ph)VS(ph)T(ph)S(ph)PDPSK_	DS(0.999)LEDS(0.999)VS(0.999)T(0.999)S(0.999)PDPS(0.006)K	0.17314	0	0	0	0	0	0	0
F5GYZ8	F5GYZ8		DEPDC5	>tr|F5GYZ8|F5GYZ8_HUMAN DEP domain-containing protein 5 OS=Homo sapiens GN=DEPDC5 PE=4 SV=1	0.00844454	36.292	36.292	NA	NA	NA	NA	NA	NA	36.292	S	_DS(ph)LEDS(ph)VS(ph)T(ph)S(ph)PDPSK_	DS(0.999)LEDS(0.999)VS(0.999)T(0.999)S(0.999)PDPS(0.006)K	0.17314	0	0	0	0	0	0	0
F5GYZ8	F5GYZ8		DEPDC5	>tr|F5GYZ8|F5GYZ8_HUMAN DEP domain-containing protein 5 OS=Homo sapiens GN=DEPDC5 PE=4 SV=1	0.00844454	36.292	36.292	NA	NA	NA	NA	NA	NA	36.292	S	_DS(ph)LEDS(ph)VS(ph)T(ph)S(ph)PDPSK_	DS(0.999)LEDS(0.999)VS(0.999)T(0.999)S(0.999)PDPS(0.006)K	0.17314	0	0	0	0	0	0	0
F5GYZ8	F5GYZ8		DEPDC5	>tr|F5GYZ8|F5GYZ8_HUMAN DEP domain-containing protein 5 OS=Homo sapiens GN=DEPDC5 PE=4 SV=1	0.00844454	36.292	36.292	NA	NA	NA	NA	NA	NA	36.292	S	_DS(ph)LEDS(ph)VS(ph)T(ph)S(ph)PDPSK_	DS(0.999)LEDS(0.999)VS(0.999)T(0.999)S(0.999)PDPS(0.006)K	0.17314	0	0	0	0	0	0	0
Q12912;Q12912-2;F5H006;F8W9L6;G3V513;F8VRE4	Q12912	Lymphoid-restricted membrane protein;Processed lymphoid-restricted membrane protein	LRMP;LRMP;LRMP;LRMP;LRMP	>sp|Q12912|LRMP_HUMAN Lymphoid-restricted membrane protein OS=Homo sapiens GN=LRMP PE=1 SV=3;>sp|Q12912-2|LRMP_HUMAN Isoform 2 of Lymphoid-restricted membrane protein OS=Homo sapiens GN=LRMP;>tr|F5H006|F5H006_HUMAN Processed lymphoid-restricted membrane pr	1.00736e-110	117.09	85	117.09	NA	NA	NA	85	83.939	34.575	S	_S(ph)ASPTIEAQGTSPAHDNIAFQDSTSK_	S(0.494)AS(0.494)PT(0.012)IEAQGTSPAHDNIAFQDSTSK	0.19793	0	0	0	0	0	0	0
Q12912;Q12912-2;F5H006;F8W9L6;G3V513;F8VRE4	Q12912	Lymphoid-restricted membrane protein;Processed lymphoid-restricted membrane protein	LRMP;LRMP;LRMP;LRMP;LRMP	>sp|Q12912|LRMP_HUMAN Lymphoid-restricted membrane protein OS=Homo sapiens GN=LRMP PE=1 SV=3;>sp|Q12912-2|LRMP_HUMAN Isoform 2 of Lymphoid-restricted membrane protein OS=Homo sapiens GN=LRMP;>tr|F5H006|F5H006_HUMAN Processed lymphoid-restricted membrane pr	1.45126e-178	147.43	147.43	117.09	147.43	76.31	NA	85	83.939	93.411	S	_KEEDTRSAS(ph)PTIEAQGTSPAHDNIAFQDSTSK_	KEEDT(0.118)RS(0.118)AS(0.763)PT(0.001)IEAQGTSPAHDNIAFQDSTSK	-0.034138	543220	104070000	63961000	87820000	0	56577000	0
F5H035	F5H035		PTPRN	>tr|F5H035|F5H035_HUMAN Receptor-type tyrosine-protein phosphatase-like N OS=Homo sapiens GN=PTPRN PE=4 SV=1	0.00532805	61.612	61.612	NA	61.612	NA	NA	NA	NA	NA	S	_RPGPAGELLLQ(de)DIPT(ph)GS(ph)APAAQLLS(ph)VPS(ph)AG_	RPGPAGELLLQDIPT(1)GS(1)APAAQLLS(1)VPS(1)AG	-0.62122	1769700	801010	786920	771590	605250	1045000	1169900
F5H035	F5H035		PTPRN	>tr|F5H035|F5H035_HUMAN Receptor-type tyrosine-protein phosphatase-like N OS=Homo sapiens GN=PTPRN PE=4 SV=1	0.00532805	61.612	61.612	NA	61.612	NA	NA	NA	NA	NA	S	_RPGPAGELLLQ(de)DIPT(ph)GS(ph)APAAQLLS(ph)VPS(ph)AG_	RPGPAGELLLQDIPT(1)GS(1)APAAQLLS(1)VPS(1)AG	-0.62122	1769700	801010	786920	771590	605250	1045000	1169900
F5H035	F5H035		PTPRN	>tr|F5H035|F5H035_HUMAN Receptor-type tyrosine-protein phosphatase-like N OS=Homo sapiens GN=PTPRN PE=4 SV=1	0.00532805	61.612	61.612	NA	61.612	NA	NA	NA	NA	NA	S	_RPGPAGELLLQ(de)DIPT(ph)GS(ph)APAAQLLS(ph)VPS(ph)AG_	RPGPAGELLLQDIPT(1)GS(1)APAAQLLS(1)VPS(1)AG	-0.62122	1769700	801010	786920	771590	605250	1045000	1169900
Q8WU90;F5H0F5	Q8WU90	Zinc finger CCCH domain-containing protein 15	ZC3H15;ZC3H15	>sp|Q8WU90|ZC3HF_HUMAN Zinc finger CCCH domain-containing protein 15 OS=Homo sapiens GN=ZC3H15 PE=1 SV=1;>tr|F5H0F5|F5H0F5_HUMAN Zinc finger CCCH domain-containing protein 15 OS=Homo sapiens GN=ZC3H15 PE=4 SV=1	0.00148455	153.36	138.46	138.46	130.02	NA	NA	153.36	141.6	107.74	S	_AENGERS(ph)DLEEDNER_	AENGERS(1)DLEEDNER	-0.83442	3889600	1347100	66645	2520800	1107400	3704100	1102500
F5H0G6;Q12996;H0YE74	Q12996	Cleavage stimulation factor subunit 3	CSTF3;CSTF3;CSTF3	>tr|F5H0G6|F5H0G6_HUMAN Cleavage stimulation factor subunit 3 OS=Homo sapiens GN=CSTF3 PE=4 SV=1;>sp|Q12996|CSTF3_HUMAN Cleavage stimulation factor subunit 3 OS=Homo sapiens GN=CSTF3 PE=1 SV=1;>tr|H0YE74|H0YE74_HUMAN Cleavage stimulation factor subunit 3 (	1.17196e-05	162.79	130.48	150.76	NA	135.23	47.281	144.73	162.79	140.96	S	_RPNEDS(ph)DEDEEKGAVVPPVHDIYR_	RPNEDS(1)DEDEEKGAVVPPVHDIYR	1.61	1702000	0	35672000	53398000	55709000	1295700	18163000
F5H0X5;P51532-4;P51532-2;Q9HBD4;P51532;H0YGM3;P51532-3;P51532-5	P51532-4	Transcription activator BRG1	SMARCA4;SMARCA4;SMARCA4;SMARCA4	>tr|F5H0X5|F5H0X5_HUMAN Transcription activator BRG1 OS=Homo sapiens GN=SMARCA4 PE=4 SV=1;>sp|P51532-4|SMCA4_HUMAN Isoform 4 of Transcription activator BRG1 OS=Homo sapiens GN=SMARCA4;>sp|P51532-2|SMCA4_HUMAN Isoform 2 of Transcription activator BRG1 OS=Ho	0.00142383	152.16	152.16	109.84	NA	60.196	146.77	152.16	107.99	105.99	S	_EVDYSDS(ph)LTEK_	EVDYS(0.005)DS(0.991)LT(0.004)EK	0.42479	13291000	6283100	10436000	18368000	20742000	13448000	21880000
F5H0Z5;Q9BUT9	F5H0Z5	Protein FAM195A	FAM195A;FAM195A	>tr|F5H0Z5|F5H0Z5_HUMAN Protein FAM195A OS=Homo sapiens GN=FAM195A PE=4 SV=1;>sp|Q9BUT9|F195A_HUMAN Protein FAM195A OS=Homo sapiens GN=FAM195A PE=1 SV=2	4.30289e-09	133.46	133.46	119.8	116.35	117.57	80.83	133.46	126.75	NA	S	_RAPSTSPS(ph)FEGTQETYTVAHEENVR_	RAPS(0.008)T(0.008)S(0.03)PS(0.951)FEGT(0.003)QETYTVAHEENVR	-0.31795	1026200	473490	1217300	0	853110	1069200	0
F5H1N8;P13807;B7Z806;P13807-2	P13807-2	Glycogen [starch] synthase, muscle	GYS1;GYS1;GYS1	>tr|F5H1N8|F5H1N8_HUMAN Glycogen [starch] synthase, muscle OS=Homo sapiens GN=GYS1 PE=4 SV=1;>sp|P13807|GYS1_HUMAN Glycogen [starch] synthase, muscle OS=Homo sapiens GN=GYS1 PE=1 SV=2;>tr|B7Z806|B7Z806_HUMAN Glycogen [starch] synthase, muscle OS=Homo sapie	0.00628902	112.58	90.379	NA	90.379	NA	NA	NA	112.58	NA	S	_HSS(ph)PHQS(ph)EDEEDPR_	HS(0.127)S(0.877)PHQS(0.996)EDEEDPR	0.52207	190400	91896	100440	56723	42486	97783	0
F5H1N8;P13807;B7Z806;P13807-2	P13807-2	Glycogen [starch] synthase, muscle	GYS1;GYS1;GYS1	>tr|F5H1N8|F5H1N8_HUMAN Glycogen [starch] synthase, muscle OS=Homo sapiens GN=GYS1 PE=4 SV=1;>sp|P13807|GYS1_HUMAN Glycogen [starch] synthase, muscle OS=Homo sapiens GN=GYS1 PE=1 SV=2;>tr|B7Z806|B7Z806_HUMAN Glycogen [starch] synthase, muscle OS=Homo sapie	0.00628902	112.58	112.58	NA	90.379	NA	NA	NA	112.58	NA	S	_HSS(ph)PHQS(ph)EDEEDPR_	HS(0.219)S(0.783)PHQS(0.998)EDEEDPR	-0.20902	190400	91896	100440	56723	42486	97783	0
F5H3J2;H0YF33;P49321;P49321-3;B4DS57;P49321-2;Q5T624	P49321	Nuclear autoantigenic sperm protein	NASP;NASP;NASP;NASP;NASP	>tr|F5H3J2|F5H3J2_HUMAN Nuclear autoantigenic sperm protein OS=Homo sapiens GN=NASP PE=4 SV=1;>tr|H0YF33|H0YF33_HUMAN Nuclear autoantigenic sperm protein (Fragment) OS=Homo sapiens GN=NASP PE=4 SV=1;>sp|P49321|NASP_HUMAN Nuclear autoantigenic sperm protein	0.00133904	189.58	85.636	138.21	NA	152.54	138.02	174.98	189.58	NA	S	_RKPEEES(ph)PRKDDAK_	RKPEEES(1)PRKDDAK	-0.12439	408220000	219790000	322670000	213080000	305020000	178600000	0
F5H3J2;H0YF33;E9PRH9;P49321;P49321-3;B4DS57;P49321-2;Q5T624;E9PI86	P49321	Nuclear autoantigenic sperm protein	NASP;NASP;NASP;NASP;NASP;NASP;NASP	>tr|F5H3J2|F5H3J2_HUMAN Nuclear autoantigenic sperm protein OS=Homo sapiens GN=NASP PE=4 SV=1;>tr|H0YF33|H0YF33_HUMAN Nuclear autoantigenic sperm protein (Fragment) OS=Homo sapiens GN=NASP PE=4 SV=1;>tr|E9PRH9|E9PRH9_HUMAN Nuclear autoantigenic sperm prote	0.00382314	102.6	86.357	NA	NA	102.6	NA	NA	86.357	NA	S	_S(ph)LQENEEEEIGNLELAWDM(ox)LDLAK_	S(1)LQENEEEEIGNLELAWDMLDLAK	0.65339	624100	262560	437100	254330	173280	695490	508580
F5H3J2;P49321;P49321-3;B4DS57	P49321	Nuclear autoantigenic sperm protein	NASP;NASP;NASP	>tr|F5H3J2|F5H3J2_HUMAN Nuclear autoantigenic sperm protein OS=Homo sapiens GN=NASP PE=4 SV=1;>sp|P49321|NASP_HUMAN Nuclear autoantigenic sperm protein OS=Homo sapiens GN=NASP PE=1 SV=2;>sp|P49321-3|NASP_HUMAN Isoform 3 of Nuclear autoantigenic sperm prote	0.0069003	142.32	142.32	122.01	120.39	119.56	142.32	112.16	NA	NA	S	_VAQGATEKS(ph)PEDK_	VAQGATEKS(1)PEDK	1.862	172500	186760	167020	92280	33871	107680	0
F5H425;O75822;B4DUI3	O75822	Eukaryotic translation initiation factor 3 subunit J	EIF3J;EIF3J;EIF3J	>tr|F5H425|F5H425_HUMAN Eukaryotic translation initiation factor 3 subunit J OS=Homo sapiens GN=EIF3J PE=4 SV=1;>sp|O75822|EIF3J_HUMAN Eukaryotic translation initiation factor 3 subunit J OS=Homo sapiens GN=EIF3J PE=1 SV=2;>tr|B4DUI3|B4DUI3_HUMAN Eukaryoti	0.00190366	32.702	31.775	NA	NA	NA	31.775	32.391	32.702	NA	S	_(ac)AAAAAAAGDS(ph)DSWDADAFSVEDPVRK_	AAAAAAAGDS(0.445)DS(0.445)WDADAFS(0.109)VEDPVRK	0.25507	0	0	0	0	0	0	0
F5H425;O75822;B4DUI3	O75822	Eukaryotic translation initiation factor 3 subunit J	EIF3J;EIF3J;EIF3J	>tr|F5H425|F5H425_HUMAN Eukaryotic translation initiation factor 3 subunit J OS=Homo sapiens GN=EIF3J PE=4 SV=1;>sp|O75822|EIF3J_HUMAN Eukaryotic translation initiation factor 3 subunit J OS=Homo sapiens GN=EIF3J PE=1 SV=2;>tr|B4DUI3|B4DUI3_HUMAN Eukaryoti	0.000108639	106.49	77.66	97.384	77.66	106.49	79.942	32.391	32.702	NA	S	_(ac)AAAAAAAGDSDS(ph)WDADAFSVEDPVR_	AAAAAAAGDS(0.063)DS(0.932)WDADAFS(0.005)VEDPVR	-0.092784	3067600	1001900	2401400	794770	646760	0	1088800
F5H425;O75822;B4DUI3	O75822	Eukaryotic translation initiation factor 3 subunit J	EIF3J;EIF3J;EIF3J	>tr|F5H425|F5H425_HUMAN Eukaryotic translation initiation factor 3 subunit J OS=Homo sapiens GN=EIF3J PE=4 SV=1;>sp|O75822|EIF3J_HUMAN Eukaryotic translation initiation factor 3 subunit J OS=Homo sapiens GN=EIF3J PE=1 SV=2;>tr|B4DUI3|B4DUI3_HUMAN Eukaryoti	0.00292464	66.76	31.176	NA	NA	NA	NA	32.391	66.76	NA	S	_(ac)AAAAAAAGDSDSWDADAFS(ph)VEDPVRK_	AAAAAAAGDS(0.154)DS(0.154)WDADAFS(0.692)VEDPVRK	0.58838	0	0	0	0	105430000	2490400	0
F5H4E6;Q9Y4C1;F5H070;F8WE62	F5H4E6	Lysine-specific demethylase 3A	KDM3A;KDM3A;KDM3A;KDM3A	>tr|F5H4E6|F5H4E6_HUMAN Lysine-specific demethylase 3A OS=Homo sapiens GN=KDM3A PE=4 SV=1;>sp|Q9Y4C1|KDM3A_HUMAN Lysine-specific demethylase 3A OS=Homo sapiens GN=KDM3A PE=1 SV=4;>tr|F5H070|F5H070_HUMAN Lysine-specific demethylase 3A OS=Homo sapiens GN=KDM	0.0033806	103.73	103.73	NA	NA	NA	NA	47.499	103.73	57.366	S	_HLEHAPS(ph)PSDVSNAPEVK_	HLEHAPS(0.938)PS(0.061)DVSNAPEVK	-0.044159	5310600	7379900	7094600	5353400	13662000	359050	11564000
F5H4T9;Q9NQQ7;Q9NQQ7-2;F8W7K0;Q5JW02	F5H4T9	Solute carrier family 35 member C2	SLC35C2;SLC35C2;SLC35C2;SLC35C2	>tr|F5H4T9|F5H4T9_HUMAN Solute carrier family 35 member C2 OS=Homo sapiens GN=SLC35C2 PE=4 SV=1;>sp|Q9NQQ7|S35C2_HUMAN Solute carrier family 35 member C2 OS=Homo sapiens GN=SLC35C2 PE=1 SV=2;>sp|Q9NQQ7-2|S35C2_HUMAN Isoform 2 of Solute carrier family 35 me	0.00341345	131.4	121.79	100.43	131.4	121.79	129.38	129.38	NA	NA	S	_GLGS(ph)SPDLELLLR_	GLGS(0.979)S(0.021)PDLELLLR	-1.9211	415970	276900	340250	170780	166340	339390	369560
Q8IVH8;Q8IVH8-2;Q8IVH8-3;F5H5A3;B4DSS3	Q8IVH8	Mitogen-activated protein kinase kinase kinase kinase 3	MAP4K3;MAP4K3;MAP4K3	>sp|Q8IVH8|M4K3_HUMAN Mitogen-activated protein kinase kinase kinase kinase 3 OS=Homo sapiens GN=MAP4K3 PE=1 SV=1;>sp|Q8IVH8-2|M4K3_HUMAN Isoform 2 of Mitogen-activated protein kinase kinase kinase kinase 3 OS=Homo sapiens GN=MAP4K3;>sp|Q8IVH8-3|M4K3_HUMAN	0.00166357	54.235	36.576	NA	NA	NA	NA	NA	54.235	36.576	S	_AS(ph)Q(de)LY(ph)SHN(de)LPGLFDYARQM(ox)Q(de)K_	AS(0.643)QLY(0.711)S(0.643)HNLPGLFDY(0.004)ARQMQK	-1.3005	6489700000	3072700	8118800	3268600000	0	2092400000	753040000
Q8IVH8;Q8IVH8-2;Q8IVH8-3;F5H5A3;B4DSS3	Q8IVH8	Mitogen-activated protein kinase kinase kinase kinase 3	MAP4K3;MAP4K3;MAP4K3	>sp|Q8IVH8|M4K3_HUMAN Mitogen-activated protein kinase kinase kinase kinase 3 OS=Homo sapiens GN=MAP4K3 PE=1 SV=1;>sp|Q8IVH8-2|M4K3_HUMAN Isoform 2 of Mitogen-activated protein kinase kinase kinase kinase 3 OS=Homo sapiens GN=MAP4K3;>sp|Q8IVH8-3|M4K3_HUMAN	0.000169077	54.235	54.235	54.235	NA	NA	NA	NA	54.235	36.576	S	_ASQ(de)LY(ph)S(ph)HN(de)LPGLFDYARQM(ox)Q(de)K_	AS(0.54)QLY(0.669)S(0.789)HNLPGLFDY(0.001)ARQMQK	-2.1302	6489700000	3072700	8118800	3268600000	0	2092400000	753040000
F5H5P2;P12694;B4DP47;F5GXU9	F5H5P2	2-oxoisovalerate dehydrogenase subunit alpha, mitochondrial	BCKDHA;BCKDHA;BCKDHA	>tr|F5H5P2|F5H5P2_HUMAN Uncharacterized protein OS=Homo sapiens PE=4 SV=1;>sp|P12694|ODBA_HUMAN 2-oxoisovalerate dehydrogenase subunit alpha, mitochondrial OS=Homo sapiens GN=BCKDHA PE=1 SV=2;>tr|B4DP47|B4DP47_HUMAN 2-oxoisovalerate dehydrogenase subunit a	1.01476e-05	152.4	138.01	138.02	143.97	120.53	123.95	152.4	132.81	96.059	S	_IGHHS(ph)TSDDSSAYR_	IGHHS(0.975)T(0.02)S(0.005)DDSSAYR	-0.46873	3865400	1015600	1380700	1485000	1330900	1590600	1401500
F5H5P2;P12694;B4DP47;F5GXU9	F5H5P2	2-oxoisovalerate dehydrogenase subunit alpha, mitochondrial	BCKDHA;BCKDHA;BCKDHA	>tr|F5H5P2|F5H5P2_HUMAN Uncharacterized protein OS=Homo sapiens PE=4 SV=1;>sp|P12694|ODBA_HUMAN 2-oxoisovalerate dehydrogenase subunit alpha, mitochondrial OS=Homo sapiens GN=BCKDHA PE=1 SV=2;>tr|B4DP47|B4DP47_HUMAN 2-oxoisovalerate dehydrogenase subunit a	0.00503346	89.923	89.923	NA	NA	NA	NA	89.923	69.248	NA	S	_IGHHS(ph)TSDDS(ph)SAYRSVDEVNYWDKQDHPISR_	IGHHS(0.785)T(0.198)S(0.178)DDS(0.669)S(0.153)AY(0.004)RS(0.012)VDEVNYWDKQDHPISR	-0.47528	1247000	777490	1252800	1429800	424220	0	995970
Q8N6F1;F5H5P9;Q8N6F1-2	Q8N6F1	Claudin-19	CLDN19;CLDN19	>sp|Q8N6F1|CLD19_HUMAN Claudin-19 OS=Homo sapiens GN=CLDN19 PE=1 SV=2;>tr|F5H5P9|F5H5P9_HUMAN Claudin-19 OS=Homo sapiens GN=CLDN19 PE=4 SV=1;>sp|Q8N6F1-2|CLD19_HUMAN Isoform 2 of Claudin-19 OS=Homo sapiens GN=CLDN19	0.0108068	50.857	50.857	NA	NA	NA	NA	50.857	NA	NA	S	_(ac)M(ox)AN(de)S(ph)GLQ(de)LLGYFLALGGWVGIIASTALPQWK_	MANS(0.99)GLQLLGY(0.009)FLALGGWVGIIASTALPQWK	3.2679	0	0	185600	59618	61095	211420	120190
F5H5Q4;P61764-2;P61764;B7Z1V5;B7Z3F4	P61764-2	Syntaxin-binding protein 1	STXBP1;STXBP1;STXBP1;STXBP1	>tr|F5H5Q4|F5H5Q4_HUMAN Syntaxin-binding protein 1 OS=Homo sapiens GN=STXBP1 PE=4 SV=1;>sp|P61764-2|STXB1_HUMAN Isoform 2 of Syntaxin-binding protein 1 OS=Homo sapiens GN=STXBP1;>sp|P61764|STXB1_HUMAN Syntaxin-binding protein 1 OS=Homo sapiens GN=STXBP1 PE	0.0112553	127.32	127.32	NA	NA	NA	127.32	NA	NA	NA	S	_(gl)ERIS(ph)EQ(de)TYQ(de)LSR_	ERIS(0.996)EQT(0.004)YQLSR	1.1053	0	0	0	325620	0	0	0
Q9HCX4;F5H5U9;Q9HCX4-2;Q9Y210;Q9Y210-3;Q9Y210-2;E9PJN4;H0Y9S0;H0Y3E4;H0Y2U3	Q9Y210	Short transient receptor potential channel 7;Short transient receptor potential channel 6	TRPC7;TRPC7;TRPC6;TRPC6;TRPC7;TRPC7;TRPC7	>sp|Q9HCX4|TRPC7_HUMAN Short transient receptor potential channel 7 OS=Homo sapiens GN=TRPC7 PE=1 SV=1;>tr|F5H5U9|F5H5U9_HUMAN Short transient receptor potential channel 7 OS=Homo sapiens GN=TRPC7 PE=4 SV=1;>sp|Q9HCX4-2|TRPC7_HUMAN Isoform 2 of Short trans	0.00788041	31.526	31.526	NA	NA	NA	31.526	NA	NA	NA	S	_(gl)Q(de)DIS(ph)S(ph)LRY(ph)ELLEEK_	QDIS(1)S(1)LRY(1)ELLEEK	-2.2523	8003400	3878500	34349000	36469000	13956000	37154000	60942000
Q9HCX4;F5H5U9;Q9HCX4-2;Q9Y210;Q9Y210-3;Q9Y210-2;E9PJN4;H0Y9S0;H0Y3E4;H0Y2U3	Q9Y210	Short transient receptor potential channel 7;Short transient receptor potential channel 6	TRPC7;TRPC7;TRPC6;TRPC6;TRPC7;TRPC7;TRPC7	>sp|Q9HCX4|TRPC7_HUMAN Short transient receptor potential channel 7 OS=Homo sapiens GN=TRPC7 PE=1 SV=1;>tr|F5H5U9|F5H5U9_HUMAN Short transient receptor potential channel 7 OS=Homo sapiens GN=TRPC7 PE=4 SV=1;>sp|Q9HCX4-2|TRPC7_HUMAN Isoform 2 of Short trans	0.00788041	31.526	31.526	NA	NA	NA	31.526	NA	NA	NA	S	_(gl)Q(de)DIS(ph)S(ph)LRY(ph)ELLEEK_	QDIS(1)S(1)LRY(1)ELLEEK	-2.2523	8003400	3878500	34349000	36469000	13956000	37154000	60942000
F5H604;E7EW49;E7ERI8;E3W994;O75122;F5H3X0;E9PBA6;E7ENG2;B3KR06;O75122-2	F5H604	CLIP-associating protein 2	CLASP2;CLASP2;CLASP2;CLASP2;CLASP2;CLASP2;CLASP2;CLASP2;CLASP2	>tr|F5H604|F5H604_HUMAN CLIP-associating protein 2 OS=Homo sapiens GN=CLASP2 PE=4 SV=1;>tr|E7EW49|E7EW49_HUMAN CLIP-associating protein 2 OS=Homo sapiens GN=CLASP2 PE=4 SV=1;>tr|E7ERI8|E7ERI8_HUMAN CLIP-associating protein 2 OS=Homo sapiens GN=CLASP2 PE=4	9.74588e-10	188.19	159.01	163.78	NA	166.28	188.19	143.95	159.01	NA	S	_SRS(ph)DIDVNAAAGAK_	S(0.001)RS(0.999)DIDVNAAAGAK	0.54111	2268700	1305500	1351600	977470	1506600	2578600	0
F5H604;E3W994;O75122;E9PBA6	F5H604	CLIP-associating protein 2	CLASP2;CLASP2;CLASP2;CLASP2	>tr|F5H604|F5H604_HUMAN CLIP-associating protein 2 OS=Homo sapiens GN=CLASP2 PE=4 SV=1;>tr|E3W994|E3W994_HUMAN CLIP-associating protein 2 OS=Homo sapiens GN=CLASP2 PE=4 SV=2;>sp|O75122|CLAP2_HUMAN CLIP-associating protein 2 OS=Homo sapiens GN=CLASP2 PE=1 S	0.00161094	124.84	121.25	NA	124.84	NA	121.25	107.56	NA	NA	S	_VLNTGS(ph)DVEEAVADALK_	VLNT(0.068)GS(0.932)DVEEAVADALK	-0.14182	0	400630	0	206420	229880	1006900	306570
F5H653;P78316;P78316-2;E9PFK5	P78316	Nucleolar protein 14	NOP14;NOP14;NOP14	>tr|F5H653|F5H653_HUMAN Nucleolar protein 14 OS=Homo sapiens GN=NOP14 PE=4 SV=1;>sp|P78316|NOP14_HUMAN Nucleolar protein 14 OS=Homo sapiens GN=NOP14 PE=1 SV=3;>sp|P78316-2|NOP14_HUMAN Isoform 2 of Nucleolar protein 14 OS=Homo sapiens GN=NOP14;>tr|E9PFK5|E9	0.00295141	130.56	106.57	130.56	NA	129.2	NA	NA	106.57	NA	S	_HNDIVDS(ph)DSDAEDR_	HNDIVDS(0.912)DS(0.088)DAEDR	0.23886	56152	24903	83023	23439	17449	39933	27986
F5H6B8;Q12872;F5H5X1	F5H6B8	Splicing factor, suppressor of white-apricot homolog	SFSWAP;SFSWAP;SFSWAP	>tr|F5H6B8|F5H6B8_HUMAN Splicing factor, suppressor of white-apricot homolog OS=Homo sapiens GN=SFSWAP PE=4 SV=1;>sp|Q12872|SFSWA_HUMAN Splicing factor, suppressor of white-apricot homolog OS=Homo sapiens GN=SFSWAP PE=1 SV=3;>tr|F5H5X1|F5H5X1_HUMAN Splicin	0.000119767	178.72	164.99	164.99	178.72	69.594	150.23	NA	NA	NA	S	_VKLDDDS(ph)DDDEESK_	VKLDDDS(1)DDDEESK	0.43659	11624000	10016000	17740000	21634000	8544000	0	45771
F5H6B8;Q12872;F5H525;F5H5X1	F5H6B8	Splicing factor, suppressor of white-apricot homolog	SFSWAP;SFSWAP;SFSWAP;SFSWAP	>tr|F5H6B8|F5H6B8_HUMAN Splicing factor, suppressor of white-apricot homolog OS=Homo sapiens GN=SFSWAP PE=4 SV=1;>sp|Q12872|SFSWA_HUMAN Splicing factor, suppressor of white-apricot homolog OS=Homo sapiens GN=SFSWAP PE=1 SV=3;>tr|F5H525|F5H525_HUMAN Splicin	0.00146461	92.792	92.792	NA	NA	NA	NA	92.792	NA	NA	S	_S(ph)GVSSDNEDDDDEEDGNYLHPSLFASK_	S(0.748)GVS(0.126)S(0.126)DNEDDDDEEDGNYLHPSLFASK	-1.3178	1809900	881600	1561200	0	472060	1428100	0
F5H6B8;Q12872;F5H525;F5H5X1	F5H6B8	Splicing factor, suppressor of white-apricot homolog	SFSWAP;SFSWAP;SFSWAP;SFSWAP	>tr|F5H6B8|F5H6B8_HUMAN Splicing factor, suppressor of white-apricot homolog OS=Homo sapiens GN=SFSWAP PE=4 SV=1;>sp|Q12872|SFSWA_HUMAN Splicing factor, suppressor of white-apricot homolog OS=Homo sapiens GN=SFSWAP PE=1 SV=3;>tr|F5H525|F5H525_HUMAN Splicin	0.00153554	92.565	40.104	40.104	NA	NA	84.573	NA	NA	92.565	S	_SGVS(ph)SDNEDDDDEEDGNYLHPSLFASK_	S(0.108)GVS(0.459)S(0.426)DNEDDDDEEDGNY(0.006)LHPS(0.001)LFASK	0.29083	0	0	0	0	0	0	0
F5H6B8;Q12872;F5H525;F5H5X1	F5H6B8	Splicing factor, suppressor of white-apricot homolog	SFSWAP;SFSWAP;SFSWAP;SFSWAP	>tr|F5H6B8|F5H6B8_HUMAN Splicing factor, suppressor of white-apricot homolog OS=Homo sapiens GN=SFSWAP PE=4 SV=1;>sp|Q12872|SFSWA_HUMAN Splicing factor, suppressor of white-apricot homolog OS=Homo sapiens GN=SFSWAP PE=1 SV=3;>tr|F5H525|F5H525_HUMAN Splicin	0.00153554	92.565	34.715	NA	NA	34.715	84.573	34.715	NA	92.565	S	_SGVSS(ph)DNEDDDDEEDGNYLHPSLFASK_	S(0.017)GVS(0.051)S(0.88)DNEDDDDEEDGNY(0.046)LHPS(0.005)LFAS(0.001)K	0.035323	41624000	29850000	35930000	49273000	37844000	19216000	37433000
P06400;F5H6G1	P06400	Retinoblastoma-associated protein	RB1;RB1	>sp|P06400|RB_HUMAN Retinoblastoma-associated protein OS=Homo sapiens GN=RB1 PE=1 SV=2;>tr|F5H6G1|F5H6G1_HUMAN Retinoblastoma-associated protein OS=Homo sapiens GN=RB1 PE=4 SV=1	8.03892e-19	104.63	104.63	NA	NA	NA	NA	70.453	104.63	63.69	S	_TLQTDSIDS(ph)FETQRTPRK_	TLQTDSIDS(0.333)FET(0.333)QRT(0.333)PRK	0.58323	0	0	0	0	0	0	0
Q8N122;F5H7J5;I3L436	Q8N122	Regulatory-associated protein of mTOR	RPTOR;RPTOR	>sp|Q8N122|RPTOR_HUMAN Regulatory-associated protein of mTOR OS=Homo sapiens GN=RPTOR PE=1 SV=1;>tr|F5H7J5|F5H7J5_HUMAN Regulatory-associated protein of mTOR OS=Homo sapiens GN=RPTOR PE=4 SV=1;>tr|I3L436|I3L436_HUMAN Regulatory-associated protein of mTOR (	7.87198e-05	116.2	80.082	NA	116.2	80.082	109.41	72.639	92.449	106.12	S	_GVHIHQAGGS(ph)PPASSTSSSSLTNDVAK_	GVHIHQAGGS(1)PPASSTSSSSLTNDVAK	0.056399	2405900	1639000	1247000	873120	1171100	1461300	772870
P06737;F5H816;E9PK47;E9PMM6	P06737	Glycogen phosphorylase, liver form;Phosphorylase;Phosphorylase	PYGL;PYGL;PYGL;PYGL	>sp|P06737|PYGL_HUMAN Glycogen phosphorylase, liver form OS=Homo sapiens GN=PYGL PE=1 SV=4;>tr|F5H816|F5H816_HUMAN Phosphorylase OS=Homo sapiens GN=PYGL PE=3 SV=1;>tr|E9PK47|E9PK47_HUMAN Phosphorylase OS=Homo sapiens GN=PYGL PE=3 SV=1;>tr|E9PMM6|E9PMM6_HUM	1.32722e-13	96.54	96.54	NA	NA	NA	NA	NA	NA	96.54	S	_RRQIS(ph)IRGIVGVENVAELK_	RRQIS(1)IRGIVGVENVAELK	0.41644	0	0	0	0	0	0	49940000
Q96PE3;Q96PE3-3;Q96PE3-4;F5H860;Q96PE3-2	Q96PE3	Type I inositol 3,4-bisphosphate 4-phosphatase	INPP4A;INPP4A	>sp|Q96PE3|INP4A_HUMAN Type I inositol 3,4-bisphosphate 4-phosphatase OS=Homo sapiens GN=INPP4A PE=1 SV=1;>sp|Q96PE3-3|INP4A_HUMAN Isoform 3 of Type I inositol 3,4-bisphosphate 4-phosphatase OS=Homo sapiens GN=INPP4A;>sp|Q96PE3-4|INP4A_HUMAN Isoform 4 of T	0.00188436	46.319	46.319	NA	NA	NA	46.319	NA	NA	NA	S	_DRS(ph)AT(ph)GLERT(ph)LAILADK_	DRS(1)AT(1)GLERT(1)LAILADK	1.6922	28736000	0	0	107350000	82568000	0	0
F5HFY4;A8MZ22;Q99733;C9JZI7;C9J6D1;E9PNJ7;E9PS34;E9PKT8;E9PJJ2;E9PNW0;E9PP22;E9PKI2;C9J1B1	F5HFY4	Nucleosome assembly protein 1-like 4	NAP1L4b;NAP1L4;NAP1L4;NAP1L4;NAP1L4;NAP1L4;NAP1L4;NAP1L4;NAP1L4;NAP1L4;NAP1L4;NAP1L4;NAP1L4	>tr|F5HFY4|F5HFY4_HUMAN Nucleosome assembly protein 1-like 4 OS=Homo sapiens GN=NAP1L4b PE=2 SV=1;>tr|A8MZ22|A8MZ22_HUMAN Nucleosome assembly protein 1-like 4 OS=Homo sapiens GN=NAP1L4 PE=3 SV=3;>sp|Q99733|NP1L4_HUMAN Nucleosome assembly protein 1-like 4 O	2.1554e-10	215.11	193.63	172.81	NA	56.407	161.02	193.63	195.46	215.11	S	_(ac)ADHS(ph)FSDGVPSDSVEAAK_	ADHS(1)FSDGVPSDSVEAAK	0.66456	1003000	0	12066000	20797000	39955000	33429000	52327000
F5HFY4;A8MZ22;Q99733;C9JZI7;C9J6D1;E9PNJ7;E9PS34;E9PKT8;E9PJJ2;E9PNW0;E9PP22;E9PKI2;C9J1B1	F5HFY4	Nucleosome assembly protein 1-like 4	NAP1L4b;NAP1L4;NAP1L4;NAP1L4;NAP1L4;NAP1L4;NAP1L4;NAP1L4;NAP1L4;NAP1L4;NAP1L4;NAP1L4;NAP1L4	>tr|F5HFY4|F5HFY4_HUMAN Nucleosome assembly protein 1-like 4 OS=Homo sapiens GN=NAP1L4b PE=2 SV=1;>tr|A8MZ22|A8MZ22_HUMAN Nucleosome assembly protein 1-like 4 OS=Homo sapiens GN=NAP1L4 PE=3 SV=3;>sp|Q99733|NP1L4_HUMAN Nucleosome assembly protein 1-like 4 O	1.25653e-07	208.47	151.82	208.47	40.52	203.71	151.82	160.67	NA	34.346	S	_(ac)ADHSFS(ph)DGVPSDSVEAAK_	ADHSFS(1)DGVPSDSVEAAK	1.331	13885000	25145000	27289000	16676000	19989000	13044000	75654
F5HFY4;A8MZ22;Q99733;C9JZI7;C9J6D1;E9PNJ7;E9PS34;E9PKT8;E9PJJ2;E9PNW0;E9PP22;E9PKI2;C9J1B1	F5HFY4	Nucleosome assembly protein 1-like 4	NAP1L4b;NAP1L4;NAP1L4;NAP1L4;NAP1L4;NAP1L4;NAP1L4;NAP1L4;NAP1L4;NAP1L4;NAP1L4;NAP1L4;NAP1L4	>tr|F5HFY4|F5HFY4_HUMAN Nucleosome assembly protein 1-like 4 OS=Homo sapiens GN=NAP1L4b PE=2 SV=1;>tr|A8MZ22|A8MZ22_HUMAN Nucleosome assembly protein 1-like 4 OS=Homo sapiens GN=NAP1L4 PE=3 SV=3;>sp|Q99733|NP1L4_HUMAN Nucleosome assembly protein 1-like 4 O	4.1331e-05	136.62	136.62	41.521	136.62	68.919	36.112	58.671	NA	43.454	S	_(ac)ADHSFSDGVPS(ph)DSVEAAK_	ADHSFS(0.001)DGVPS(0.984)DS(0.015)VEAAK	0.34826	10374000	14138000	0	12118000	18960000	0	11483000
F5HFY4;A8MZ22;Q99733;C9JZI7;C9J6D1;E9PNJ7;E9PS34;E9PKT8;E9PJJ2;E9PNW0;E9PP22;E9PKI2;C9J1B1	F5HFY4	Nucleosome assembly protein 1-like 4	NAP1L4b;NAP1L4;NAP1L4;NAP1L4;NAP1L4;NAP1L4;NAP1L4;NAP1L4;NAP1L4;NAP1L4;NAP1L4;NAP1L4;NAP1L4	>tr|F5HFY4|F5HFY4_HUMAN Nucleosome assembly protein 1-like 4 OS=Homo sapiens GN=NAP1L4b PE=2 SV=1;>tr|A8MZ22|A8MZ22_HUMAN Nucleosome assembly protein 1-like 4 OS=Homo sapiens GN=NAP1L4 PE=3 SV=3;>sp|Q99733|NP1L4_HUMAN Nucleosome assembly protein 1-like 4 O	4.1331e-05	68.919	68.919	NA	NA	68.919	NA	NA	NA	NA	S	_(ac)ADHSFSDGVPS(ph)DSVEAAK_	ADHSFS(0.001)DGVPS(0.499)DS(0.499)VEAAK	0.16251	0	0	0	0	0	0	0
Q6L8Q7;Q6L8Q7-2;F6T1Q0	Q6L8Q7	2',5'-phosphodiesterase 12	PDE12;PDE12	>sp|Q6L8Q7|PDE12_HUMAN 2',5'-phosphodiesterase 12 OS=Homo sapiens GN=PDE12 PE=1 SV=2;>sp|Q6L8Q7-2|PDE12_HUMAN Isoform 2 of 2',5'-phosphodiesterase 12 OS=Homo sapiens GN=PDE12;>tr|F6T1Q0|F6T1Q0_HUMAN 2',5'-phosphodiesterase 12 OS=Homo sapiens GN=PDE12 PE=4	4.12588e-18	137.29	137.29	NA	137.29	109.77	101.86	136.34	106.32	NA	S	_EAKPGAAEPEVGVPSSLSPS(ph)SPSSSWTETDVEER_	EAKPGAAEPEVGVPSSLSPS(0.851)S(0.141)PS(0.006)S(0.002)SWTETDVEER	0.59406	0	682980	1059700	0	0	1114000	210190
Q6L8Q7;Q6L8Q7-2;F6T1Q0	Q6L8Q7	2',5'-phosphodiesterase 12	PDE12;PDE12	>sp|Q6L8Q7|PDE12_HUMAN 2',5'-phosphodiesterase 12 OS=Homo sapiens GN=PDE12 PE=1 SV=2;>sp|Q6L8Q7-2|PDE12_HUMAN Isoform 2 of 2',5'-phosphodiesterase 12 OS=Homo sapiens GN=PDE12;>tr|F6T1Q0|F6T1Q0_HUMAN 2',5'-phosphodiesterase 12 OS=Homo sapiens GN=PDE12 PE=4	5.45058e-18	136.34	136.34	NA	NA	NA	101.86	136.34	NA	NA	S	_EAKPGAAEPEVGVPSSLSPS(ph)SPSSSWTETDVEER_	EAKPGAAEPEVGVPSSLSPS(0.484)S(0.484)PS(0.025)S(0.007)SWTETDVEER	0.60171	0	0	0	0	0	0	0
F6XS94;Q14667;F8W7C5;Q14667-2;Q08E86;Q14667-4	F6XS94	UPF0378 protein KIAA0100	KIAA0100;KIAA0100;KIAA0100;KIAA0100	>tr|F6XS94|F6XS94_HUMAN UPF0378 protein KIAA0100 OS=Homo sapiens GN=KIAA0100 PE=4 SV=1;>sp|Q14667|K0100_HUMAN UPF0378 protein KIAA0100 OS=Homo sapiens GN=KIAA0100 PE=1 SV=3;>tr|F8W7C5|F8W7C5_HUMAN UPF0378 protein KIAA0100 OS=Homo sapiens GN=KIAA0100 PE=4 S	0.0108025	90.861	90.861	NA	NA	NA	NA	NA	90.861	NA	S	_M(ox)ENTSVVLSM(ox)N(de)S(ph)Q(de)KR_	MENT(0.001)S(0.009)VVLS(0.034)MNS(0.956)QKR	1.3286	0	0	0	0	0	620800	0
F8VNW9;F8VSK3;H0YI03;P40425	F8VNW9	Pre-B-cell leukemia transcription factor 2	PBX2;PBX2;PBX2;PBX2	>tr|F8VNW9|F8VNW9_HUMAN Pre-B-cell leukemia transcription factor 2 OS=Homo sapiens GN=PBX2 PE=3 SV=1;>tr|F8VSK3|F8VSK3_HUMAN Pre-B-cell leukemia transcription factor 2 OS=Homo sapiens GN=PBX2 PE=3 SV=1;>tr|H0YI03|H0YI03_HUMAN Pre-B-cell leukemia transcript	0.00479157	132.81	132.81	111.34	124.25	NA	NA	132.81	106.82	115.31	S	_TAVSVTQGGHS(ph)R_	TAVSVTQGGHS(1)R	-0.25287	806570	841240	585150	539530	383060	703160	360570
F8VRE6	F8VRE6		FAM216A	>tr|F8VRE6|F8VRE6_HUMAN Protein FAM216A OS=Homo sapiens GN=FAM216A PE=4 SV=1	0.0100349	68.291	68.291	41.711	NA	38.808	NA	NA	NA	68.291	S	_(ac)M(ox)QTVSSDDS(ph)ES(ph)HM(ox)SEEK_	MQTVSS(0.047)DDS(0.651)ES(0.651)HMS(0.651)EEK	-0.79723	1728700	89428	1609300	0	73184	1821200	1416700
F8VRE6	F8VRE6		FAM216A	>tr|F8VRE6|F8VRE6_HUMAN Protein FAM216A OS=Homo sapiens GN=FAM216A PE=4 SV=1	0.0100349	68.291	34.793	41.711	NA	38.808	34.793	NA	NA	68.291	S	_(ac)M(ox)QTVSSDDSES(ph)HM(ox)S(ph)EEK_	MQT(0.03)VS(0.03)S(0.093)DDS(0.418)ES(0.749)HMS(0.68)EEK	-0.34246	1728700	89428	1609300	1433600	73184	1821200	1416700
F8VRE6	F8VRE6		FAM216A	>tr|F8VRE6|F8VRE6_HUMAN Protein FAM216A OS=Homo sapiens GN=FAM216A PE=4 SV=1	0.0100349	68.291	38.808	NA	NA	38.808	34.793	NA	NA	68.291	S	_(ac)M(ox)QTVSSDDS(ph)ESHM(ox)S(ph)EEK_	MQT(0.009)VS(0.009)S(0.117)DDS(0.589)ES(0.584)HMS(0.691)EEK	-0.91437	28916000	25035	34682000	68506000	70726000	44994000	1354000
F8VRH0;F8VZX2;Q15366;Q15366-2;F8VWQ4;Q15366-3;F8VRG9;Q15366-4	Q15366-3	Poly(rC)-binding protein 2	PCBP2;PCBP2;PCBP2;PCBP2;PCBP2	>tr|F8VRH0|F8VRH0_HUMAN Poly(rC)-binding protein 2 (Fragment) OS=Homo sapiens GN=PCBP2 PE=4 SV=2;>tr|F8VZX2|F8VZX2_HUMAN Poly(rC)-binding protein 2 OS=Homo sapiens GN=PCBP2 PE=4 SV=1;>sp|Q15366|PCBP2_HUMAN Poly(rC)-binding protein 2 OS=Homo sapiens GN=PCBP	0.000116492	41.734	41.734	NA	41.734	NA	NA	NA	NA	NA	S	_LHQLAM(ox)QQSHFPM(ox)THGNTGFSGIES(ph)SSPEVK_	LHQLAMQQSHFPMT(0.001)HGNT(0.002)GFS(0.085)GIES(0.304)S(0.304)S(0.304)PEVK	0.34773	0	0	0	0	0	0	0
F8VRH0;F8VZX2;Q15366;Q15366-2;F8VWQ4;Q15366-3;F8VRG9;Q15366-4	Q15366-3	Poly(rC)-binding protein 2	PCBP2;PCBP2;PCBP2;PCBP2;PCBP2	>tr|F8VRH0|F8VRH0_HUMAN Poly(rC)-binding protein 2 (Fragment) OS=Homo sapiens GN=PCBP2 PE=4 SV=2;>tr|F8VZX2|F8VZX2_HUMAN Poly(rC)-binding protein 2 OS=Homo sapiens GN=PCBP2 PE=4 SV=1;>sp|Q15366|PCBP2_HUMAN Poly(rC)-binding protein 2 OS=Homo sapiens GN=PCBP	0.000116492	41.734	41.734	NA	41.734	NA	NA	NA	NA	NA	S	_LHQLAM(ox)QQSHFPM(ox)THGNTGFSGIES(ph)SSPEVK_	LHQLAMQQSHFPMT(0.001)HGNT(0.002)GFS(0.085)GIES(0.304)S(0.304)S(0.304)PEVK	0.34773	0	0	0	0	0	0	0
F8VRH0;F8VZX2;Q15366;Q15366-2;F8VWQ4;Q15366-3;F8VRG9;Q15366-4	Q15366-3	Poly(rC)-binding protein 2	PCBP2;PCBP2;PCBP2;PCBP2;PCBP2	>tr|F8VRH0|F8VRH0_HUMAN Poly(rC)-binding protein 2 (Fragment) OS=Homo sapiens GN=PCBP2 PE=4 SV=2;>tr|F8VZX2|F8VZX2_HUMAN Poly(rC)-binding protein 2 OS=Homo sapiens GN=PCBP2 PE=4 SV=1;>sp|Q15366|PCBP2_HUMAN Poly(rC)-binding protein 2 OS=Homo sapiens GN=PCBP	0.000116492	41.734	41.734	NA	41.734	NA	NA	NA	NA	NA	S	_LHQLAM(ox)QQSHFPM(ox)THGNTGFSGIES(ph)SSPEVK_	LHQLAMQQSHFPMT(0.001)HGNT(0.002)GFS(0.085)GIES(0.304)S(0.304)S(0.304)PEVK	0.34773	0	0	0	0	0	0	0
F8VRJ9	F8VRJ9			>tr|F8VRJ9|F8VRJ9_HUMAN Uncharacterized protein OS=Homo sapiens PE=4 SV=1	0.00121071	89.891	89.891	NA	55.158	89.891	74.123	NA	59.359	71.097	S	_(ac)M(ox)VKLSIVLTPQ(de)FLS(ph)HDQGPLT(ph)K_	MVKLSIVLTPQFLS(1)HDQGPLT(1)K	-0.91944	1682500	34428000	2839600	15234000	13916000	32331000	26249000
F8VXC8;F8VTJ5;Q8TAQ2-2;Q8TAQ2	F8VXC8	SWI/SNF complex subunit SMARCC2	SMARCC2;SMARCC2;SMARCC2	>tr|F8VXC8|F8VXC8_HUMAN SWI/SNF complex subunit SMARCC2 OS=Homo sapiens GN=SMARCC2 PE=4 SV=1;>tr|F8VTJ5|F8VTJ5_HUMAN SWI/SNF complex subunit SMARCC2 OS=Homo sapiens GN=SMARCC2 PE=4 SV=1;>sp|Q8TAQ2-2|SMRC2_HUMAN Isoform 2 of SWI/SNF complex subunit SMARCC2	0.000217398	187.78	147.07	159.4	166.04	159.69	187.78	NA	131.82	NA	S	_KRS(ph)PS(ph)PSPTPEAK_	KRS(1)PS(0.992)PS(0.008)PTPEAK	0.047372	1808200	921820	913530	557370	0	242710	0
F8VXC8;F8VTJ5;Q8TAQ2-2;Q8TAQ2	F8VXC8	SWI/SNF complex subunit SMARCC2	SMARCC2;SMARCC2;SMARCC2	>tr|F8VXC8|F8VXC8_HUMAN SWI/SNF complex subunit SMARCC2 OS=Homo sapiens GN=SMARCC2 PE=4 SV=1;>tr|F8VTJ5|F8VTJ5_HUMAN SWI/SNF complex subunit SMARCC2 OS=Homo sapiens GN=SMARCC2 PE=4 SV=1;>sp|Q8TAQ2-2|SMRC2_HUMAN Isoform 2 of SWI/SNF complex subunit SMARCC2	0.000217398	187.78	147.07	159.4	166.04	159.69	187.78	149.86	NA	160.64	S	_KRS(ph)PS(ph)PSPTPEAK_	KRS(1)PS(0.992)PS(0.008)PTPEAK	0.047372	459600	607720	913530	342460	240940	0	213260
F8VXC8;F8VTJ5;Q8TAQ2-2;Q8TAQ2	F8VXC8	SWI/SNF complex subunit SMARCC2	SMARCC2;SMARCC2;SMARCC2	>tr|F8VXC8|F8VXC8_HUMAN SWI/SNF complex subunit SMARCC2 OS=Homo sapiens GN=SMARCC2 PE=4 SV=1;>tr|F8VTJ5|F8VTJ5_HUMAN SWI/SNF complex subunit SMARCC2 OS=Homo sapiens GN=SMARCC2 PE=4 SV=1;>sp|Q8TAQ2-2|SMRC2_HUMAN Isoform 2 of SWI/SNF complex subunit SMARCC2	0.0064717	160.64	160.64	157.11	139.08	NA	137.45	149.86	131.82	160.64	S	_KRSPS(ph)PS(ph)PTPEAK_	KRS(0.201)PS(0.8)PS(0.99)PT(0.009)PEAK	-0.40656	1348600	314100	0	214910	240940	242710	213260
F8VXC8;F8VTJ5;Q8TAQ2-2;Q8TAQ2	F8VXC8	SWI/SNF complex subunit SMARCC2	SMARCC2;SMARCC2;SMARCC2	>tr|F8VXC8|F8VXC8_HUMAN SWI/SNF complex subunit SMARCC2 OS=Homo sapiens GN=SMARCC2 PE=4 SV=1;>tr|F8VTJ5|F8VTJ5_HUMAN SWI/SNF complex subunit SMARCC2 OS=Homo sapiens GN=SMARCC2 PE=4 SV=1;>sp|Q8TAQ2-2|SMRC2_HUMAN Isoform 2 of SWI/SNF complex subunit SMARCC2	6.98405e-06	128.99	125.86	111.22	77.39	123.4	125.86	123.4	128.99	NA	S	_TLTDEVNS(ph)PDSDRR_	TLTDEVNS(1)PDSDRR	1.0342	43215000	56101000	39768000	37520000	69112000	122270000	642560
F8VUX9;Q96KV7;Q96KV7-5;Q96KV7-3	F8VUX9	WD repeat-containing protein 90	WDR90;WDR90	>tr|F8VUX9|F8VUX9_HUMAN WD repeat-containing protein 90 OS=Homo sapiens GN=WDR90 PE=4 SV=1;>sp|Q96KV7|WDR90_HUMAN WD repeat-containing protein 90 OS=Homo sapiens GN=WDR90 PE=1 SV=2;>sp|Q96KV7-5|WDR90_HUMAN Isoform 5 of WD repeat-containing protein 90 OS=Ho	0.0121274	143	143	NA	NA	143	NA	NA	NA	NA	S	_YIHVRFPSES(ph)LK_	YIHVRFPSES(1)LK	0.86598	0	0	25067000	0	0	0	0
F8VUY6	F8VUY6		TCTN1	>tr|F8VUY6|F8VUY6_HUMAN Tectonic-1 OS=Homo sapiens GN=TCTN1 PE=4 SV=1	0.0023825	143.7	143.7	NA	NA	NA	NA	NA	143.7	NA	S	_(ac)N(de)ILFNS(ph)RSEK_	NILFNS(1)RSEK	1.6224	0	0	0	0	0	370840	0
F8VV04;Q15020;B7ZKM0;Q15020-2;F8W667;Q15020-3	Q15020	Squamous cell carcinoma antigen recognized by T-cells 3	SART3;SART3;SART3;SART3	>tr|F8VV04|F8VV04_HUMAN Squamous cell carcinoma antigen recognized by T-cells 3 (Fragment) OS=Homo sapiens GN=SART3 PE=4 SV=1;>sp|Q15020|SART3_HUMAN Squamous cell carcinoma antigen recognized by T-cells 3 OS=Homo sapiens GN=SART3 PE=1 SV=1;>tr|B7ZKM0|B7ZKM	0.000307965	133.78	133.78	133.78	56.599	NA	35.527	48.177	NA	NA	S	_(ac)ATAAETS(ph)ASEPEAESK_	ATAAET(0.028)S(0.942)AS(0.029)EPEAESK	1.216	0	8532800	10557000	0	5625700	4343300	2468700
F8VV04;Q15020;B7ZKM0;Q15020-2;F8W667;Q15020-3	Q15020	Squamous cell carcinoma antigen recognized by T-cells 3	SART3;SART3;SART3;SART3	>tr|F8VV04|F8VV04_HUMAN Squamous cell carcinoma antigen recognized by T-cells 3 (Fragment) OS=Homo sapiens GN=SART3 PE=4 SV=1;>sp|Q15020|SART3_HUMAN Squamous cell carcinoma antigen recognized by T-cells 3 OS=Homo sapiens GN=SART3 PE=1 SV=1;>tr|B7ZKM0|B7ZKM	0.000159778	159.8	117.3	NA	159.8	117.3	35.527	78.191	100.97	145.86	S	_(ac)ATAAETSAS(ph)EPEAESK_	ATAAETS(0.01)AS(0.989)EPEAESK	0.25792	146860	325550	559650	371190	192370	292280	312780
F8VX04;Q9H2H9;F8VX12	F8VX04	Sodium-coupled neutral amino acid transporter 1	SLC38A1;SLC38A1;SLC38A1	>tr|F8VX04|F8VX04_HUMAN Sodium-coupled neutral amino acid transporter 1 OS=Homo sapiens GN=SLC38A1 PE=4 SV=1;>sp|Q9H2H9|S38A1_HUMAN Sodium-coupled neutral amino acid transporter 1 OS=Homo sapiens GN=SLC38A1 PE=1 SV=1;>tr|F8VX12|F8VX12_HUMAN Sodium-coupled	1.68842e-05	79.635	51.857	NA	53.033	NA	NA	NA	NA	79.635	S	_FISDRES(ph)RRSLT(ph)NSHLEK_	FIS(0.038)DRES(0.485)RRS(0.485)LT(0.496)NS(0.496)HLEK	-0.083858	0	0	0	0	0	0	0
F8VX04;Q9H2H9;F8VX12	F8VX04	Sodium-coupled neutral amino acid transporter 1	SLC38A1;SLC38A1;SLC38A1	>tr|F8VX04|F8VX04_HUMAN Sodium-coupled neutral amino acid transporter 1 OS=Homo sapiens GN=SLC38A1 PE=4 SV=1;>sp|Q9H2H9|S38A1_HUMAN Sodium-coupled neutral amino acid transporter 1 OS=Homo sapiens GN=SLC38A1 PE=1 SV=1;>tr|F8VX12|F8VX12_HUMAN Sodium-coupled	2.95264e-06	85.805	85.805	NA	53.033	85.805	NA	NA	NA	79.635	S	_FISDRESRRS(ph)LTNSHLEK_	FISDRES(0.176)RRS(0.719)LT(0.044)NS(0.061)HLEK	-0.61635	60448000	3409800	60701000	33686000	2454400	0	0
Q99590;F8VXG7;Q99590-2;F8W028	Q99590	Protein SCAF11	SCAF11;SCAF11;SCAF11	>sp|Q99590|SCAFB_HUMAN Protein SCAF11 OS=Homo sapiens GN=SCAF11 PE=1 SV=2;>tr|F8VXG7|F8VXG7_HUMAN Protein SCAF11 OS=Homo sapiens GN=SCAF11 PE=4 SV=1;>sp|Q99590-2|SCAFB_HUMAN Isoform 2 of Protein SCAF11 OS=Homo sapiens GN=SCAF11;>tr|F8W028|F8W028_HUMAN Prot	0.00604724	102.67	102.67	NA	NA	102.67	NA	NA	NA	NA	S	_TEELIES(ph)PKLESSEGEIIQTVDR_	T(0.209)EELIES(0.577)PKLES(0.166)S(0.048)EGEIIQTVDR	-2.6637	1988500	1198800	3258900	3364700	359400	2928400	4254900
Q99590;F8VXG7;Q99590-2;F8W028	Q99590	Protein SCAF11	SCAF11;SCAF11;SCAF11	>sp|Q99590|SCAFB_HUMAN Protein SCAF11 OS=Homo sapiens GN=SCAF11 PE=1 SV=2;>tr|F8VXG7|F8VXG7_HUMAN Protein SCAF11 OS=Homo sapiens GN=SCAF11 PE=4 SV=1;>sp|Q99590-2|SCAFB_HUMAN Isoform 2 of Protein SCAF11 OS=Homo sapiens GN=SCAF11;>tr|F8W028|F8W028_HUMAN Prot	0.0104029	68.567	68.567	NA	NA	NA	NA	NA	NA	68.567	S	_VETVSQPS(ph)ESPKDTIDK_	VETVS(0.012)QPS(0.458)ES(0.458)PKDT(0.072)IDK	-0.33566	0	0	0	0	0	0	0
Q99590;F8VXG7;Q99590-2;F8W028	Q99590	Protein SCAF11	SCAF11;SCAF11;SCAF11	>sp|Q99590|SCAFB_HUMAN Protein SCAF11 OS=Homo sapiens GN=SCAF11 PE=1 SV=2;>tr|F8VXG7|F8VXG7_HUMAN Protein SCAF11 OS=Homo sapiens GN=SCAF11 PE=4 SV=1;>sp|Q99590-2|SCAFB_HUMAN Isoform 2 of Protein SCAF11 OS=Homo sapiens GN=SCAF11;>tr|F8W028|F8W028_HUMAN Prot	0.0104029	68.567	68.567	NA	NA	NA	NA	NA	NA	68.567	S	_VETVSQPS(ph)ESPKDTIDK_	VETVS(0.012)QPS(0.458)ES(0.458)PKDT(0.072)IDK	-0.33566	0	0	0	0	0	0	0
F8VYA6;Q9NRL3;F5GYK2;B4DQH7	F8VYA6	Striatin-4	STRN4;STRN4;STRN4;STRN4	>tr|F8VYA6|F8VYA6_HUMAN Striatin-4 OS=Homo sapiens GN=STRN4 PE=4 SV=1;>sp|Q9NRL3|STRN4_HUMAN Striatin-4 OS=Homo sapiens GN=STRN4 PE=1 SV=2;>tr|F5GYK2|F5GYK2_HUMAN Striatin-4 OS=Homo sapiens GN=STRN4 PE=4 SV=1;>tr|B4DQH7|B4DQH7_HUMAN Striatin-4 OS=Homo sapi	5.76106e-10	122.8	122.8	57.347	NA	122.8	73.603	66.365	63.625	NA	S	_LGGSVLGQIPFLQNCEDEDS(ph)DEDDELDSVQHK_	LGGSVLGQIPFLQNCEDEDS(1)DEDDELDSVQHK	0.11409	929280	624260	1294300	400900	339420	1306900	0
F8W0Q9;Q8NEY8-2;Q8NEY8-8;E9PAX8;F8VWU8;Q8NEY8;Q8NEY8-6	F8W0Q9	Periphilin-1	PPHLN1;PPHLN1;PPHLN1;PPHLN1	>tr|F8W0Q9|F8W0Q9_HUMAN Periphilin-1 OS=Homo sapiens GN=PPHLN1 PE=4 SV=1;>sp|Q8NEY8-2|PPHLN_HUMAN Isoform 2 of Periphilin-1 OS=Homo sapiens GN=PPHLN1;>sp|Q8NEY8-8|PPHLN_HUMAN Isoform 8 of Periphilin-1 OS=Homo sapiens GN=PPHLN1;>tr|E9PAX8|E9PAX8_HUMAN Perip	0.00751499	47.018	47.018	NA	47.018	NA	NA	NA	NA	NA	S	_DSPHSRSGSSVS(ph)SRSYSPERSK_	DSPHS(0.043)RS(0.043)GS(0.043)S(0.043)VS(0.196)S(0.196)RS(0.196)Y(0.001)S(0.196)PERS(0.043)K	-0.11075	0	0	0	0	0	0	0
F8W0Q9;Q8NEY8-2;Q8NEY8-8;E9PAX8;F8VWU8;Q8NEY8;Q8NEY8-6	F8W0Q9	Periphilin-1	PPHLN1;PPHLN1;PPHLN1;PPHLN1	>tr|F8W0Q9|F8W0Q9_HUMAN Periphilin-1 OS=Homo sapiens GN=PPHLN1 PE=4 SV=1;>sp|Q8NEY8-2|PPHLN_HUMAN Isoform 2 of Periphilin-1 OS=Homo sapiens GN=PPHLN1;>sp|Q8NEY8-8|PPHLN_HUMAN Isoform 8 of Periphilin-1 OS=Homo sapiens GN=PPHLN1;>tr|E9PAX8|E9PAX8_HUMAN Perip	0.00751499	47.018	47.018	NA	47.018	NA	NA	NA	NA	NA	S	_DSPHSRSGSSVS(ph)SRSYSPERSK_	DSPHS(0.043)RS(0.043)GS(0.043)S(0.043)VS(0.196)S(0.196)RS(0.196)Y(0.001)S(0.196)PERS(0.043)K	-0.11075	0	0	0	0	0	0	0
F8W0Q9;Q8NEY8-2;Q8NEY8-8;E9PAX8;F8VWU8;Q8NEY8;Q8NEY8-6	F8W0Q9	Periphilin-1	PPHLN1;PPHLN1;PPHLN1;PPHLN1	>tr|F8W0Q9|F8W0Q9_HUMAN Periphilin-1 OS=Homo sapiens GN=PPHLN1 PE=4 SV=1;>sp|Q8NEY8-2|PPHLN_HUMAN Isoform 2 of Periphilin-1 OS=Homo sapiens GN=PPHLN1;>sp|Q8NEY8-8|PPHLN_HUMAN Isoform 8 of Periphilin-1 OS=Homo sapiens GN=PPHLN1;>tr|E9PAX8|E9PAX8_HUMAN Perip	0.00751499	47.018	47.018	NA	47.018	NA	NA	NA	NA	NA	S	_DSPHSRSGSSVS(ph)SRSYSPERSK_	DSPHS(0.043)RS(0.043)GS(0.043)S(0.043)VS(0.196)S(0.196)RS(0.196)Y(0.001)S(0.196)PERS(0.043)K	-0.11075	0	0	0	0	0	0	0
F8W0Q9;Q8NEY8-2;Q8NEY8-8;E9PAX8;F8VWU8;Q8NEY8;Q8NEY8-6	F8W0Q9	Periphilin-1	PPHLN1;PPHLN1;PPHLN1;PPHLN1	>tr|F8W0Q9|F8W0Q9_HUMAN Periphilin-1 OS=Homo sapiens GN=PPHLN1 PE=4 SV=1;>sp|Q8NEY8-2|PPHLN_HUMAN Isoform 2 of Periphilin-1 OS=Homo sapiens GN=PPHLN1;>sp|Q8NEY8-8|PPHLN_HUMAN Isoform 8 of Periphilin-1 OS=Homo sapiens GN=PPHLN1;>tr|E9PAX8|E9PAX8_HUMAN Perip	0.00751499	47.018	47.018	NA	47.018	NA	NA	NA	NA	NA	S	_DSPHSRSGSSVS(ph)SRSYSPERSK_	DSPHS(0.043)RS(0.043)GS(0.043)S(0.043)VS(0.196)S(0.196)RS(0.196)Y(0.001)S(0.196)PERS(0.043)K	-0.11075	0	0	0	0	0	0	0
F8W0Q9;Q8NEY8-2;Q8NEY8-8;E9PAX8;Q8NEY8;Q8NEY8-6	F8W0Q9	Periphilin-1	PPHLN1;PPHLN1;PPHLN1	>tr|F8W0Q9|F8W0Q9_HUMAN Periphilin-1 OS=Homo sapiens GN=PPHLN1 PE=4 SV=1;>sp|Q8NEY8-2|PPHLN_HUMAN Isoform 2 of Periphilin-1 OS=Homo sapiens GN=PPHLN1;>sp|Q8NEY8-8|PPHLN_HUMAN Isoform 8 of Periphilin-1 OS=Homo sapiens GN=PPHLN1;>tr|E9PAX8|E9PAX8_HUMAN Perip	9.51171e-05	61.499	61.499	61.499	NA	NA	NA	NA	NA	NA	S	_ERPVQSLKT(ph)S(ph)RDTSPSSGSAVSSSK_	ERPVQS(0.117)LKT(0.453)S(0.459)RDT(0.459)S(0.453)PS(0.046)S(0.011)GS(0.001)AVSSSK	-0.40896	0	0	0	0	0	0	0
F8W0Q9;Q8NEY8-2;Q8NEY8-8;E9PAX8;Q8NEY8;Q8NEY8-6	F8W0Q9	Periphilin-1	PPHLN1;PPHLN1;PPHLN1	>tr|F8W0Q9|F8W0Q9_HUMAN Periphilin-1 OS=Homo sapiens GN=PPHLN1 PE=4 SV=1;>sp|Q8NEY8-2|PPHLN_HUMAN Isoform 2 of Periphilin-1 OS=Homo sapiens GN=PPHLN1;>sp|Q8NEY8-8|PPHLN_HUMAN Isoform 8 of Periphilin-1 OS=Homo sapiens GN=PPHLN1;>tr|E9PAX8|E9PAX8_HUMAN Perip	9.51171e-05	61.499	61.499	61.499	NA	NA	NA	NA	NA	NA	S	_ERPVQSLKT(ph)S(ph)RDTSPSSGSAVSSSK_	ERPVQS(0.117)LKT(0.453)S(0.459)RDT(0.459)S(0.453)PS(0.046)S(0.011)GS(0.001)AVSSSK	-0.40896	0	0	0	0	0	0	0
F8W0Q9;Q8NEY8-2;Q8NEY8-8;E9PAX8;F8VWU8;F8VPY7;Q8NEY8;Q8NEY8-6	F8W0Q9	Periphilin-1	PPHLN1;PPHLN1;PPHLN1;PPHLN1;PPHLN1	>tr|F8W0Q9|F8W0Q9_HUMAN Periphilin-1 OS=Homo sapiens GN=PPHLN1 PE=4 SV=1;>sp|Q8NEY8-2|PPHLN_HUMAN Isoform 2 of Periphilin-1 OS=Homo sapiens GN=PPHLN1;>sp|Q8NEY8-8|PPHLN_HUMAN Isoform 8 of Periphilin-1 OS=Homo sapiens GN=PPHLN1;>tr|E9PAX8|E9PAX8_HUMAN Perip	0.000729465	74.12	74.12	NA	NA	55.589	74.12	NA	NA	NA	S	_SFYSS(ph)HYARERSPYK_	SFYS(0.088)S(0.455)HY(0.003)ARERS(0.455)PYK	-1.1948	0	0	0	0	0	0	0
F8W0Q9;Q8NEY8-2;Q8NEY8-8;E9PAX8;F8VWU8;F8VPY7;Q8NEY8;Q8NEY8-6	F8W0Q9	Periphilin-1	PPHLN1;PPHLN1;PPHLN1;PPHLN1;PPHLN1	>tr|F8W0Q9|F8W0Q9_HUMAN Periphilin-1 OS=Homo sapiens GN=PPHLN1 PE=4 SV=1;>sp|Q8NEY8-2|PPHLN_HUMAN Isoform 2 of Periphilin-1 OS=Homo sapiens GN=PPHLN1;>sp|Q8NEY8-8|PPHLN_HUMAN Isoform 8 of Periphilin-1 OS=Homo sapiens GN=PPHLN1;>tr|E9PAX8|E9PAX8_HUMAN Perip	2.92174e-05	114.29	91.475	107.57	98.035	95.197	92.211	86.455	NA	114.29	S	_SFYSSHYARERS(ph)PYK_	SFYSSHYARERS(1)PYK	0.1536	270950000	129450000	75011000	52837000	37295000	80710000	188150000
F8W726;Q14157-5;Q14157;Q14157-3;Q14157-1;Q14157-4	Q14157-5	Ubiquitin-associated protein 2-like	UBAP2L;UBAP2L	>tr|F8W726|F8W726_HUMAN Ubiquitin-associated protein 2-like OS=Homo sapiens GN=UBAP2L PE=4 SV=1;>sp|Q14157-5|UBP2L_HUMAN Isoform 5 of Ubiquitin-associated protein 2-like OS=Homo sapiens GN=UBAP2L;>sp|Q14157|UBP2L_HUMAN Ubiquitin-associated protein 2-like O	7.60412e-05	183.31	183.31	NA	NA	NA	NA	NA	180.1	183.31	S	_NPSDSAVHS(ph)PFTK_	NPSDSAVHS(1)PFTK	-0.24264	3987900	0	2381100	2518800	16921000	33176000	23083000
F8W726;Q14157-5;Q14157;Q14157-3;Q14157-1;Q14157-4	Q14157-5	Ubiquitin-associated protein 2-like	UBAP2L;UBAP2L	>tr|F8W726|F8W726_HUMAN Ubiquitin-associated protein 2-like OS=Homo sapiens GN=UBAP2L PE=4 SV=1;>sp|Q14157-5|UBP2L_HUMAN Isoform 5 of Ubiquitin-associated protein 2-like OS=Homo sapiens GN=UBAP2L;>sp|Q14157|UBP2L_HUMAN Ubiquitin-associated protein 2-like O	1.97909e-05	193.64	125.78	53.779	44.089	34.649	125.78	69.737	193.64	68.567	S	_SPAVATSTAAPPPPS(ph)SPLPSK_	SPAVATSTAAPPPPS(0.815)S(0.183)PLPS(0.002)K	0.52578	0	0	0	3081100	0	0	0
F8W726;Q14157-5;Q14157;Q14157-3;Q14157-1;Q14157-4	Q14157-5	Ubiquitin-associated protein 2-like	UBAP2L;UBAP2L	>tr|F8W726|F8W726_HUMAN Ubiquitin-associated protein 2-like OS=Homo sapiens GN=UBAP2L PE=4 SV=1;>sp|Q14157-5|UBP2L_HUMAN Isoform 5 of Ubiquitin-associated protein 2-like OS=Homo sapiens GN=UBAP2L;>sp|Q14157|UBP2L_HUMAN Ubiquitin-associated protein 2-like O	4.52316e-08	193.64	183.07	155.11	131.54	183.07	NA	157.12	193.64	167.88	S	_SPAVATSTAAPPPPSS(ph)PLPSK_	SPAVATSTAAPPPPS(0.009)S(0.988)PLPS(0.003)K	0.77387	2560900	2386700	3312800	0	2062800	0	2552000
F8W726;Q14157-5;Q14157;Q14157-3;Q14157-1;Q14157-4	Q14157-5	Ubiquitin-associated protein 2-like	UBAP2L;UBAP2L	>tr|F8W726|F8W726_HUMAN Ubiquitin-associated protein 2-like OS=Homo sapiens GN=UBAP2L PE=4 SV=1;>sp|Q14157-5|UBP2L_HUMAN Isoform 5 of Ubiquitin-associated protein 2-like OS=Homo sapiens GN=UBAP2L;>sp|Q14157|UBP2L_HUMAN Ubiquitin-associated protein 2-like O	0.00504127	94.384	94.384	NA	NA	NA	NA	NA	NA	94.384	S	_STSAPQM(ox)SPGS(ph)SDNQSSSPQPAQQK_	S(0.009)T(0.009)S(0.009)APQMS(0.274)PGS(0.566)S(0.133)DNQSSSPQPAQQK	0.1816	0	0	0	0	430000	578010	392810
Q96A26;F8W7Q4;E9PH05	Q96A26	Protein FAM162A	FAM162A;FAM162A;FAM162A	>sp|Q96A26|F162A_HUMAN Protein FAM162A OS=Homo sapiens GN=FAM162A PE=1 SV=2;>tr|F8W7Q4|F8W7Q4_HUMAN Protein FAM162A OS=Homo sapiens GN=FAM162A PE=4 SV=1;>tr|E9PH05|E9PH05_HUMAN Protein FAM162A OS=Homo sapiens GN=FAM162A PE=4 SV=1	0.00596448	30.767	30.767	NA	NA	NA	NA	NA	30.767	NA	S	_PQESPGAPS(ph)RT(ph)Y(ph)N(de)RVPLHK_	PQES(0.022)PGAPS(0.983)RT(0.997)Y(0.997)NRVPLHK	1.237	38597000	34362000	28394000	25391000	55605000	76543000	0
F8W8A3;Q5SW79;Q5SW79-2	Q5SW79	Centrosomal protein of 170 kDa	CEP170;CEP170	>tr|F8W8A3|F8W8A3_HUMAN Centrosomal protein of 170 kDa OS=Homo sapiens GN=CEP170 PE=4 SV=1;>sp|Q5SW79|CE170_HUMAN Centrosomal protein of 170 kDa OS=Homo sapiens GN=CEP170 PE=1 SV=1;>sp|Q5SW79-2|CE170_HUMAN Isoform 2 of Centrosomal protein of 170 kDa OS=Hom	0.00290558	162.26	162.26	NA	NA	NA	NA	NA	162.26	NA	S	_SKTS(ph)PVVSGSSSK_	SKT(0.002)S(0.998)PVVSGSSSK	0.97305	0	286810	0	0	309000	488520	801150
P55884-2;F8W8C8;P55884;B4DV79;C9JZG1	P55884-2	Eukaryotic translation initiation factor 3 subunit B	EIF3B;EIF3B;EIF3B;EIF3B	>sp|P55884-2|EIF3B_HUMAN Isoform 2 of Eukaryotic translation initiation factor 3 subunit B OS=Homo sapiens GN=EIF3B;>tr|F8W8C8|F8W8C8_HUMAN Eukaryotic translation initiation factor 3 subunit B OS=Homo sapiens GN=EIF3B PE=3 SV=1;>sp|P55884|EIF3B_HUMAN Eukar	0.00435215	128.29	128.29	NA	109.91	NA	NA	128.29	NA	NA	S	_SDS(ph)RAQAVSEDAGGNEGR_	S(0.14)DS(0.86)RAQAVSEDAGGNEGR	0.89812	0	395690	782030	1087800	538800	1133400	0
P55884-2;F8W8C8;P55884	P55884-2	Eukaryotic translation initiation factor 3 subunit B	EIF3B;EIF3B	>sp|P55884-2|EIF3B_HUMAN Isoform 2 of Eukaryotic translation initiation factor 3 subunit B OS=Homo sapiens GN=EIF3B;>tr|F8W8C8|F8W8C8_HUMAN Eukaryotic translation initiation factor 3 subunit B OS=Homo sapiens GN=EIF3B PE=3 SV=1;>sp|P55884|EIF3B_HUMAN Eukar	0.00568411	52.057	49.283	NA	NA	NA	52.057	NA	49.283	NA	S	_TEPAAEAEAAS(ph)GPSESPSPPAAEELPGSHAEPPVPAQGEAPGEQAR_	T(0.003)EPAAEAEAAS(0.295)GPS(0.295)ES(0.295)PS(0.111)PPAAEELPGS(0.001)HAEPPVPAQGEAPGEQAR	0.3743	0	0	0	0	0	0	0
P55884-2;F8W8C8;P55884	P55884-2	Eukaryotic translation initiation factor 3 subunit B	EIF3B;EIF3B	>sp|P55884-2|EIF3B_HUMAN Isoform 2 of Eukaryotic translation initiation factor 3 subunit B OS=Homo sapiens GN=EIF3B;>tr|F8W8C8|F8W8C8_HUMAN Eukaryotic translation initiation factor 3 subunit B OS=Homo sapiens GN=EIF3B PE=3 SV=1;>sp|P55884|EIF3B_HUMAN Eukar	0.00804134	49.283	49.283	NA	NA	NA	NA	NA	49.283	NA	S	_TEPAAEAEAAS(ph)GPSESPSPPAAEELPGSHAEPPVPAQGEAPGEQAR_	T(0.003)EPAAEAEAAS(0.295)GPS(0.295)ES(0.295)PS(0.111)PPAAEELPGS(0.001)HAEPPVPAQGEAPGEQAR	0.3743	0	0	0	0	0	0	0
P55884-2;F8W8C8;P55884	P55884-2	Eukaryotic translation initiation factor 3 subunit B	EIF3B;EIF3B	>sp|P55884-2|EIF3B_HUMAN Isoform 2 of Eukaryotic translation initiation factor 3 subunit B OS=Homo sapiens GN=EIF3B;>tr|F8W8C8|F8W8C8_HUMAN Eukaryotic translation initiation factor 3 subunit B OS=Homo sapiens GN=EIF3B PE=3 SV=1;>sp|P55884|EIF3B_HUMAN Eukar	0.00285127	55.39	55.39	NA	NA	55.39	NA	NA	49.283	NA	S	_TEPAAEAEAASGPSES(ph)PSPPAAEELPGSHAEPPVPAQGEAPGEQAR_	T(0.002)EPAAEAEAAS(0.185)GPS(0.183)ES(0.565)PS(0.062)PPAAEELPGS(0.003)HAEPPVPAQGEAPGEQAR	0.28402	0	0	6785400	0	0	0	0
P55884-2;F8W8C8;P55884	P55884-2	Eukaryotic translation initiation factor 3 subunit B	EIF3B;EIF3B	>sp|P55884-2|EIF3B_HUMAN Isoform 2 of Eukaryotic translation initiation factor 3 subunit B OS=Homo sapiens GN=EIF3B;>tr|F8W8C8|F8W8C8_HUMAN Eukaryotic translation initiation factor 3 subunit B OS=Homo sapiens GN=EIF3B PE=3 SV=1;>sp|P55884|EIF3B_HUMAN Eukar	1.16464e-06	73.617	40.92	40.92	46.113	NA	NA	NA	NA	73.617	S	_TEPAAEAEAASGPSESPS(ph)PPAAEELPGSHAEPPVPAQGEAPGEQAR_	T(0.007)EPAAEAEAAS(0.044)GPS(0.087)ES(0.244)PS(0.61)PPAAEELPGS(0.007)HAEPPVPAQGEAPGEQAR	0.2128	6334300	0	0	0	0	0	0
F8W9B5;O43663-3;H9KV59;O43663-2;G3V3N7;H0YNE4;O43663	H9KV59	Protein regulator of cytokinesis 1	PRC1;PRC1;PRC1;PRC1;PRC1	>tr|F8W9B5|F8W9B5_HUMAN Protein regulator of cytokinesis 1 OS=Homo sapiens GN=PRC1 PE=4 SV=1;>sp|O43663-3|PRC1_HUMAN Isoform 3 of Protein regulator of cytokinesis 1 OS=Homo sapiens GN=PRC1;>tr|H9KV59|H9KV59_HUMAN Protein regulator of cytokinesis 1 OS=Homo	0.00852535	117.18	117.18	NA	NA	NA	NA	NA	NA	117.18	S	_PIFGGTVYHS(ph)PVSR_	PIFGGTVYHS(0.998)PVS(0.002)R	0.90408	0	0	0	0	0	402700	363220
F8WA13;O75592;O75592-2	O75592	Probable E3 ubiquitin-protein ligase MYCBP2	MYCBP2;MYCBP2	>tr|F8WA13|F8WA13_HUMAN Probable E3 ubiquitin-protein ligase MYCBP2 OS=Homo sapiens GN=MYCBP2 PE=4 SV=1;>sp|O75592|MYCB2_HUMAN Probable E3 ubiquitin-protein ligase MYCBP2 OS=Homo sapiens GN=MYCBP2 PE=1 SV=3;>sp|O75592-2|MYCB2_HUMAN Isoform 2 of Probable E3	0.00765348	48.489	48.489	NA	NA	48.489	NA	NA	NA	NA	S	_LRSDS(ph)HSRSLSPNHNTLQTLK_	LRS(0.05)DS(0.237)HS(0.237)RS(0.237)LS(0.237)PNHNTLQTLK	-0.21795	0	0	0	0	0	0	0
F8WA13;O75592;O75592-2	O75592	Probable E3 ubiquitin-protein ligase MYCBP2	MYCBP2;MYCBP2	>tr|F8WA13|F8WA13_HUMAN Probable E3 ubiquitin-protein ligase MYCBP2 OS=Homo sapiens GN=MYCBP2 PE=4 SV=1;>sp|O75592|MYCB2_HUMAN Probable E3 ubiquitin-protein ligase MYCBP2 OS=Homo sapiens GN=MYCBP2 PE=1 SV=3;>sp|O75592-2|MYCB2_HUMAN Isoform 2 of Probable E3	0.00765348	48.489	48.489	NA	NA	48.489	NA	NA	NA	NA	S	_LRSDS(ph)HSRSLSPNHNTLQTLK_	LRS(0.05)DS(0.237)HS(0.237)RS(0.237)LS(0.237)PNHNTLQTLK	-0.21795	0	0	0	0	0	0	0
F8WA13;O75592;O75592-2	O75592	Probable E3 ubiquitin-protein ligase MYCBP2	MYCBP2;MYCBP2	>tr|F8WA13|F8WA13_HUMAN Probable E3 ubiquitin-protein ligase MYCBP2 OS=Homo sapiens GN=MYCBP2 PE=4 SV=1;>sp|O75592|MYCB2_HUMAN Probable E3 ubiquitin-protein ligase MYCBP2 OS=Homo sapiens GN=MYCBP2 PE=1 SV=3;>sp|O75592-2|MYCB2_HUMAN Isoform 2 of Probable E3	0.00765348	48.489	48.489	NA	NA	48.489	NA	NA	NA	NA	S	_LRSDS(ph)HSRSLSPNHNTLQTLK_	LRS(0.05)DS(0.237)HS(0.237)RS(0.237)LS(0.237)PNHNTLQTLK	-0.21795	0	0	0	0	0	0	0
F8WA13;O75592;O75592-2	O75592	Probable E3 ubiquitin-protein ligase MYCBP2	MYCBP2;MYCBP2	>tr|F8WA13|F8WA13_HUMAN Probable E3 ubiquitin-protein ligase MYCBP2 OS=Homo sapiens GN=MYCBP2 PE=4 SV=1;>sp|O75592|MYCB2_HUMAN Probable E3 ubiquitin-protein ligase MYCBP2 OS=Homo sapiens GN=MYCBP2 PE=1 SV=3;>sp|O75592-2|MYCB2_HUMAN Isoform 2 of Probable E3	0.00125011	148.7	133.86	110.35	106.6	108.14	126.16	133.86	130.21	148.7	S	_SLS(ph)PNHNTLQTLK_	S(0.14)LS(0.86)PNHNTLQTLK	1.1352	2757700	2158500	2413200	1296300	1027000	2804000	1511200
F8WA13;O75592;O75592-2	O75592	Probable E3 ubiquitin-protein ligase MYCBP2	MYCBP2;MYCBP2	>tr|F8WA13|F8WA13_HUMAN Probable E3 ubiquitin-protein ligase MYCBP2 OS=Homo sapiens GN=MYCBP2 PE=4 SV=1;>sp|O75592|MYCB2_HUMAN Probable E3 ubiquitin-protein ligase MYCBP2 OS=Homo sapiens GN=MYCBP2 PE=1 SV=3;>sp|O75592-2|MYCB2_HUMAN Isoform 2 of Probable E3	0.00775949	136.66	124.18	132.51	NA	NA	124.18	136.66	124.25	130.01	S	_S(ph)KSDSYTLDPDTLR_	S(0.935)KS(0.064)DSYTLDPDTLR	0.51147	906240	0	0	1195600	491670	1002100	828420
F8WA13;O75592;O75592-2	O75592	Probable E3 ubiquitin-protein ligase MYCBP2	MYCBP2;MYCBP2	>tr|F8WA13|F8WA13_HUMAN Probable E3 ubiquitin-protein ligase MYCBP2 OS=Homo sapiens GN=MYCBP2 PE=4 SV=1;>sp|O75592|MYCB2_HUMAN Probable E3 ubiquitin-protein ligase MYCBP2 OS=Homo sapiens GN=MYCBP2 PE=1 SV=3;>sp|O75592-2|MYCB2_HUMAN Isoform 2 of Probable E3	0.00795004	136.43	115.26	NA	115.26	136.43	NA	NA	NA	NA	S	_SKS(ph)DSYTLDPDTLR_	S(0.055)KS(0.94)DS(0.005)YTLDPDTLR	-0.74591	0	658430	1186800	0	0	0	0
F8WA13;O75592;O75592-2	O75592	Probable E3 ubiquitin-protein ligase MYCBP2	MYCBP2;MYCBP2	>tr|F8WA13|F8WA13_HUMAN Probable E3 ubiquitin-protein ligase MYCBP2 OS=Homo sapiens GN=MYCBP2 PE=4 SV=1;>sp|O75592|MYCB2_HUMAN Probable E3 ubiquitin-protein ligase MYCBP2 OS=Homo sapiens GN=MYCBP2 PE=1 SV=3;>sp|O75592-2|MYCB2_HUMAN Isoform 2 of Probable E3	0.00813675	45.611	45.611	NA	45.611	32.434	NA	NA	NA	NA	S	_TLPANRS(ph)SPSGASSPRSSSPHDK_	TLPANRS(0.298)S(0.298)PS(0.067)GAS(0.067)S(0.067)PRS(0.067)S(0.067)S(0.067)PHDK	0.19982	0	0	0	0	0	0	0
F8WA13;O75592;O75592-2	O75592	Probable E3 ubiquitin-protein ligase MYCBP2	MYCBP2;MYCBP2	>tr|F8WA13|F8WA13_HUMAN Probable E3 ubiquitin-protein ligase MYCBP2 OS=Homo sapiens GN=MYCBP2 PE=4 SV=1;>sp|O75592|MYCB2_HUMAN Probable E3 ubiquitin-protein ligase MYCBP2 OS=Homo sapiens GN=MYCBP2 PE=1 SV=3;>sp|O75592-2|MYCB2_HUMAN Isoform 2 of Probable E3	0.00813675	45.611	45.611	NA	45.611	32.434	NA	NA	NA	NA	S	_TLPANRS(ph)SPSGASSPRSSSPHDK_	TLPANRS(0.298)S(0.298)PS(0.067)GAS(0.067)S(0.067)PRS(0.067)S(0.067)S(0.067)PHDK	0.19982	0	0	0	0	0	0	0
F8WA39;Q13613;B7Z3D5	F8WA39	Myotubularin-related protein 1	MTMR1;MTMR1;MTMR1	>tr|F8WA39|F8WA39_HUMAN Myotubularin-related protein 1 OS=Homo sapiens GN=MTMR1 PE=4 SV=1;>sp|Q13613|MTMR1_HUMAN Myotubularin-related protein 1 OS=Homo sapiens GN=MTMR1 PE=1 SV=4;>tr|B7Z3D5|B7Z3D5_HUMAN Myotubularin related protein 1, isoform CRA_a OS=Homo	0.00442611	125.82	125.82	NA	125.82	NA	96.247	NA	NA	102.87	S	_GSS(ph)PSHSATSVHTSV_	GS(0.353)S(0.523)PS(0.123)HSATSVHTSV	0.066677	212520	155380	117050	0	106010	143530	0
F8WA56;Q8IZP0-9;Q8IZP0-5;Q8IZP0-3;A6NFN2;Q8IZP0;Q8IZP0-6;Q8IZP0-4;Q8IZP0-2;H7BXI6	F8WA56	Abl interactor 1	ABI1;ABI1;ABI1;ABI1	>tr|F8WA56|F8WA56_HUMAN Abl interactor 1 OS=Homo sapiens GN=ABI1 PE=4 SV=1;>sp|Q8IZP0-9|ABI1_HUMAN Isoform 9 of Abl interactor 1 OS=Homo sapiens GN=ABI1;>sp|Q8IZP0-5|ABI1_HUMAN Isoform 5 of Abl interactor 1 OS=Homo sapiens GN=ABI1;>sp|Q8IZP0-3|ABI1_HUMAN I	0.00238541	133.28	130.4	NA	133.28	NA	124.68	130.4	NA	125.45	S	_HNS(ph)TTSSTSSGGYR_	HNS(1)TTSSTSSGGYR	0.98866	533100	298180	292060	159910	217210	133980	215670
Q8WXH0-2;Q8WXH0;F8WAA3;G3V5X4	Q8WXH0-2	Nesprin-2	SYNE2;SYNE2;SYNE2	>sp|Q8WXH0-2|SYNE2_HUMAN Isoform 2 of Nesprin-2 OS=Homo sapiens GN=SYNE2;>sp|Q8WXH0|SYNE2_HUMAN Nesprin-2 OS=Homo sapiens GN=SYNE2 PE=1 SV=3;>tr|F8WAA3|F8WAA3_HUMAN Nesprin-2 OS=Homo sapiens GN=SYNE2 PE=4 SV=1;>tr|G3V5X4|G3V5X4_HUMAN Nesprin-2 OS=Homo sapi	0.00493245	75.184	75.184	75.184	NA	NA	NA	NA	NA	NA	S	_ATVEFSTDM(ox)S(ph)VELPEN(de)Y(ph)NQNIK_	AT(0.019)VEFS(0.007)T(0.007)DMS(0.967)VELPENY(1)NQNIK	-0.92746	4844300	0	0	0	0	0	0
Q8WXH0-2;Q8WXH0;F8WAA3;G3V5X4	Q8WXH0-2	Nesprin-2	SYNE2;SYNE2;SYNE2	>sp|Q8WXH0-2|SYNE2_HUMAN Isoform 2 of Nesprin-2 OS=Homo sapiens GN=SYNE2;>sp|Q8WXH0|SYNE2_HUMAN Nesprin-2 OS=Homo sapiens GN=SYNE2 PE=1 SV=3;>tr|F8WAA3|F8WAA3_HUMAN Nesprin-2 OS=Homo sapiens GN=SYNE2 PE=4 SV=1;>tr|G3V5X4|G3V5X4_HUMAN Nesprin-2 OS=Homo sapi	0.00622576	96.745	96.745	NA	NA	NA	96.745	NA	NA	NA	S	_EQ(de)FES(ph)VAQ(de)LN(de)N(de)SLK_	EQFES(0.941)VAQLNNS(0.059)LK	-2.0971	0	0	0	0	0	0	0
Q8WXH0-2;Q8WXH0;F8WAA3;G3V5X4	Q8WXH0-2	Nesprin-2	SYNE2;SYNE2;SYNE2	>sp|Q8WXH0-2|SYNE2_HUMAN Isoform 2 of Nesprin-2 OS=Homo sapiens GN=SYNE2;>sp|Q8WXH0|SYNE2_HUMAN Nesprin-2 OS=Homo sapiens GN=SYNE2 PE=1 SV=3;>tr|F8WAA3|F8WAA3_HUMAN Nesprin-2 OS=Homo sapiens GN=SYNE2 PE=4 SV=1;>tr|G3V5X4|G3V5X4_HUMAN Nesprin-2 OS=Homo sapi	0.010574	140.16	140.16	NA	NA	NA	NA	NA	NA	140.16	S	_NIQDVQ(de)SQ(de)IS(ph)K_	NIQDVQS(0.001)QIS(0.999)K	1.0484	0	575890	279360	201680	210550	0	1690400
F8WAZ3;F8W801;Q6P158-3;C9J207;Q6P158;Q6P158-2	Q6P158	Putative ATP-dependent RNA helicase DHX57	DHX57;DHX57;DHX57;DHX57	>tr|F8WAZ3|F8WAZ3_HUMAN Putative ATP-dependent RNA helicase DHX57 OS=Homo sapiens GN=DHX57 PE=4 SV=1;>tr|F8W801|F8W801_HUMAN Putative ATP-dependent RNA helicase DHX57 OS=Homo sapiens GN=DHX57 PE=4 SV=1;>sp|Q6P158-3|DHX57_HUMAN Isoform 3 of Putative ATP-dep	0.000654133	169.49	164.2	164.2	NA	169.49	153.21	152.01	157.42	NA	S	_DLQEQDADAGS(ph)ER_	DLQEQDADAGS(1)ER	-0.22089	349370	0	257580	262410	175540	293020	99623
F8WAZ3;F8W801;Q6P158-3;C9J207;Q6P158;Q6P158-2	Q6P158	Putative ATP-dependent RNA helicase DHX57	DHX57;DHX57;DHX57;DHX57	>tr|F8WAZ3|F8WAZ3_HUMAN Putative ATP-dependent RNA helicase DHX57 OS=Homo sapiens GN=DHX57 PE=4 SV=1;>tr|F8W801|F8W801_HUMAN Putative ATP-dependent RNA helicase DHX57 OS=Homo sapiens GN=DHX57 PE=4 SV=1;>sp|Q6P158-3|DHX57_HUMAN Isoform 3 of Putative ATP-dep	1.26122e-05	183.65	183.65	NA	NA	163.78	NA	NA	183.65	NA	S	_GLS(ph)GEEEDDEPDCCNDER_	GLS(1)GEEEDDEPDCCNDER	0.39814	57344	43754	133770	43543	0	110230	0
F8WCH5;Q96D96;Q96D96-3;F8VPF7;F8W0B3	Q96D96	Voltage-gated hydrogen channel 1	HVCN1;HVCN1;HVCN1;HVCN1	>tr|F8WCH5|F8WCH5_HUMAN Voltage-gated hydrogen channel 1 OS=Homo sapiens GN=HVCN1 PE=4 SV=1;>sp|Q96D96|HVCN1_HUMAN Voltage-gated hydrogen channel 1 OS=Homo sapiens GN=HVCN1 PE=1 SV=1;>sp|Q96D96-3|HVCN1_HUMAN Isoform 3 of Voltage-gated hydrogen channel 1 OS	0.00472924	92.788	92.788	NA	NA	92.788	NA	73.672	NA	91.819	S	_KWENEEEEEEEEQPPPTPVS(ph)GEEGR_	KWENEEEEEEEEQPPPT(0.001)PVS(0.999)GEEGR	0.12621	249120	125340	208270	184050	73337	208260	166570
Q66PJ3-2;F8WCT1;F5GYV5;Q66PJ3-3;B3V0L1;Q66PJ3-4;H7BZV4;F5H7X4;Q66PJ3	Q66PJ3	ADP-ribosylation factor-like protein 6-interacting protein 4	ARL6IP4;ARL6IP4;ARL6IP4;ARL6IP4;ARL6IP4;ARL6IP4	>sp|Q66PJ3-2|AR6P4_HUMAN Isoform 2 of ADP-ribosylation factor-like protein 6-interacting protein 4 OS=Homo sapiens GN=ARL6IP4;>tr|F8WCT1|F8WCT1_HUMAN ADP-ribosylation factor-like protein 6-interacting protein 4 OS=Homo sapiens GN=ARL6IP4 PE=4 SV=1;>tr|F5GY	0.000151194	40.952	35.229	40.952	36.084	35.229	37.274	NA	36.673	NA	S	_AEAQQVEALPGPS(ph)LDQWHRSAGEEEDGPVLTDEQK_	AEAQQVEALPGPS(0.493)LDQWHRS(0.493)AGEEEDGPVLT(0.014)DEQK	-0.035353	0	0	0	0	0	0	0
Q66PJ3-2;F8WCT1;F5GYV5;Q66PJ3-3;B3V0L1;Q66PJ3-4;H7BZV4;F5H7X4;Q66PJ3	Q66PJ3	ADP-ribosylation factor-like protein 6-interacting protein 4	ARL6IP4;ARL6IP4;ARL6IP4;ARL6IP4;ARL6IP4;ARL6IP4	>sp|Q66PJ3-2|AR6P4_HUMAN Isoform 2 of ADP-ribosylation factor-like protein 6-interacting protein 4 OS=Homo sapiens GN=ARL6IP4;>tr|F8WCT1|F8WCT1_HUMAN ADP-ribosylation factor-like protein 6-interacting protein 4 OS=Homo sapiens GN=ARL6IP4 PE=4 SV=1;>tr|F5GY	6.51579e-54	265.22	145.48	207.43	189.77	141.07	235.75	265.22	250.26	190.55	S	_S(ph)AGEEEDGPVLTDEQ(de)K_	S(1)AGEEEDGPVLTDEQK	1.8156	5668100	2688900	3416200	4826300	2228900	3438700	1588200
P46100-6;F8WDE0;P46100;P46100-4;P46100-3;P46100-5;P46100-2	P46100	Transcriptional regulator ATRX	ATRX;ATRX	>sp|P46100-6|ATRX_HUMAN Isoform 6 of Transcriptional regulator ATRX OS=Homo sapiens GN=ATRX;>tr|F8WDE0|F8WDE0_HUMAN Transcriptional regulator ATRX OS=Homo sapiens GN=ATRX PE=4 SV=1;>sp|P46100|ATRX_HUMAN Transcriptional regulator ATRX OS=Homo sapiens GN=ATR	0.000114855	129.32	129.32	NA	NA	129.32	NA	NA	NA	NA	S	_RPTETNPVTS(ph)NSDEECNETVKEK_	RPTETNPVT(0.002)S(0.93)NS(0.068)DEECNETVKEK	-0.55625	0	0	477430	0	0	0	0
P46100-6;F8WDE0;P46100;P46100-4;P46100-3;P46100-5;P46100-2	P46100	Transcriptional regulator ATRX	ATRX;ATRX	>sp|P46100-6|ATRX_HUMAN Isoform 6 of Transcriptional regulator ATRX OS=Homo sapiens GN=ATRX;>tr|F8WDE0|F8WDE0_HUMAN Transcriptional regulator ATRX OS=Homo sapiens GN=ATRX PE=4 SV=1;>sp|P46100|ATRX_HUMAN Transcriptional regulator ATRX OS=Homo sapiens GN=ATR	9.28434e-06	133.58	129.5	98.133	133.58	NA	118.9	116.2	129.5	NA	S	_RPTETNPVTSNS(ph)DEECNETVKEK_	RPTETNPVTSNS(1)DEECNETVKEK	-1.1257	251730	221070	0	524770	290530	411480	115180
G3V198;Q12769	Q12769	Nuclear pore complex protein Nup160	NUP160;NUP160	>tr|G3V198|G3V198_HUMAN Nuclear pore complex protein Nup160 OS=Homo sapiens GN=NUP160 PE=4 SV=1;>sp|Q12769|NU160_HUMAN Nuclear pore complex protein Nup160 OS=Homo sapiens GN=NUP160 PE=1 SV=3	2.79594e-14	145.4	145.4	115.11	108.07	125.79	117.61	121.19	145.4	124.71	S	_LIRPEYAWIVQPVSGAVYDRPGAS(ph)PK_	LIRPEYAWIVQPVSGAVYDRPGAS(1)PK	-1.0469	3868100	1300300	2332700	1003400	655650	3057700	1077500
G3V1C3;Q9BZZ5-1;Q9BZZ5;H0YER7;Q9BZZ5-2;Q9BZZ5-5;B4DDR3	Q9BZZ5-2	Apoptosis inhibitor 5	API5;API5;API5;API5	>tr|G3V1C3|G3V1C3_HUMAN Apoptosis inhibitor 5 OS=Homo sapiens GN=API5 PE=4 SV=1;>sp|Q9BZZ5-1|API5_HUMAN Isoform 1 of Apoptosis inhibitor 5 OS=Homo sapiens GN=API5;>sp|Q9BZZ5|API5_HUMAN Apoptosis inhibitor 5 OS=Homo sapiens GN=API5 PE=1 SV=3;>tr|H0YER7|H0YE	0.000827742	169.3	169.3	169.3	118.19	NA	148.7	139.34	144.18	115.38	S	_ASEDTTS(ph)GSPPK_	ASEDT(0.001)T(0.164)S(0.708)GS(0.127)PPK	1.0241	1047700	1503600	0	584590	2106600	113250000	0
G3V1C3;Q9BZZ5-1;Q9BZZ5;H0YER7;Q9BZZ5-2;Q9BZZ5-5;B4DDR3	Q9BZZ5-2	Apoptosis inhibitor 5	API5;API5;API5;API5	>tr|G3V1C3|G3V1C3_HUMAN Apoptosis inhibitor 5 OS=Homo sapiens GN=API5 PE=4 SV=1;>sp|Q9BZZ5-1|API5_HUMAN Isoform 1 of Apoptosis inhibitor 5 OS=Homo sapiens GN=API5;>sp|Q9BZZ5|API5_HUMAN Apoptosis inhibitor 5 OS=Homo sapiens GN=API5 PE=1 SV=3;>tr|H0YER7|H0YE	1.61689e-07	210.37	210.37	130.21	188.39	107.97	210.37	124.2	182.02	122.75	S	_ASEDTTSGS(ph)PPK_	ASEDTTS(0.001)GS(0.998)PPK	0.42151	281430000	180150000	150110000	154700000	236700000	7695400	92309000
G3V1N1;O15226	G3V1N1	NF-kappa-B-repressing factor	NKRF;NKRF	>tr|G3V1N1|G3V1N1_HUMAN NF-kappa-B-repressing factor OS=Homo sapiens GN=NKRF PE=4 SV=1;>sp|O15226|NKRF_HUMAN NF-kappa-B-repressing factor OS=Homo sapiens GN=NKRF PE=1 SV=2	0.00696977	127.71	127.71	NA	NA	127.71	NA	NA	NA	NA	S	_SSQCHTGS(ph)SPR_	SSQCHTGS(0.83)S(0.17)PR	-1.4534	121980	0	181090	97432	0	82809	46081
G3V2D6;P07910;G3V2Q1;P07910-3;P07910-2;G3V4C1;P07910-4;Q569J8	P07910-2	Heterogeneous nuclear ribonucleoproteins C1/C2	HNRNPC;HNRNPC;HNRNPC;HNRNPC;HNRPC	>tr|G3V2D6|G3V2D6_HUMAN Heterogeneous nuclear ribonucleoproteins C1/C2 (Fragment) OS=Homo sapiens GN=HNRNPC PE=4 SV=1;>sp|P07910|HNRPC_HUMAN Heterogeneous nuclear ribonucleoproteins C1/C2 OS=Homo sapiens GN=HNRNPC PE=1 SV=4;>tr|G3V2Q1|G3V2Q1_HUMAN Heteroge	1.56194e-37	251.41	205.63	205.63	180.8	226.29	225.08	251.41	188.04	233.59	S	_EAEEGEDDRDS(ph)AN(de)GEDDS_	EAEEGEDDRDS(1)ANGEDDS	0.19539	146780000	37211000	98055000	421230000	271400000	367870000	106970000
G3V2D6;P07910;B2R603;G3V2Q1;P07910-3;G3V5V7;P07910-2;G3V4C1;P07910-4;Q569J8	P07910-2	Heterogeneous nuclear ribonucleoproteins C1/C2	HNRNPC;HNRNPC;HNRNPC;HNRNPC;HNRNPC;HNRNPC;HNRPC	>tr|G3V2D6|G3V2D6_HUMAN Heterogeneous nuclear ribonucleoproteins C1/C2 (Fragment) OS=Homo sapiens GN=HNRNPC PE=4 SV=1;>sp|P07910|HNRPC_HUMAN Heterogeneous nuclear ribonucleoproteins C1/C2 OS=Homo sapiens GN=HNRNPC PE=1 SV=4;>tr|B2R603|B2R603_HUMAN Heteroge	2.05292e-35	208.96	90.37	70.781	92.545	80.984	185.18	75.88	208.96	110.38	S	_M(ox)ESEGGADDS(ph)AEEGDLLDDDDNEDRGDDQLELIK_	MESEGGADDS(1)AEEGDLLDDDDNEDRGDDQLELIK	0.51931	633370000	642190000	2709300000	1031100000	744380000	239610000	461790000
G3V3A4;Q13573;G3V4X8;E9PGQ7	Q13573	SNW domain-containing protein 1	SNW1;SNW1;SNW1;SNW1	>tr|G3V3A4|G3V3A4_HUMAN SNW domain-containing protein 1 OS=Homo sapiens GN=SNW1 PE=4 SV=1;>sp|Q13573|SNW1_HUMAN SNW domain-containing protein 1 OS=Homo sapiens GN=SNW1 PE=1 SV=1;>tr|G3V4X8|G3V4X8_HUMAN SNW domain-containing protein 1 OS=Homo sapiens GN=SNW	0.000277422	112.58	112.58	NA	63.803	50.294	NA	NA	112.58	NA	S	_GPPS(ph)PPAPVM(ox)HS(ph)PSR_	GPPS(1)PPAPVMHS(0.993)PS(0.007)R	2.1633	398050	57744000	43453000	0	150480	282260	0
G3V3A4;Q13573;G3V4X8;E9PGQ7	Q13573	SNW domain-containing protein 1	SNW1;SNW1;SNW1;SNW1	>tr|G3V3A4|G3V3A4_HUMAN SNW domain-containing protein 1 OS=Homo sapiens GN=SNW1 PE=4 SV=1;>sp|Q13573|SNW1_HUMAN SNW domain-containing protein 1 OS=Homo sapiens GN=SNW1 PE=1 SV=1;>tr|G3V4X8|G3V4X8_HUMAN SNW domain-containing protein 1 OS=Homo sapiens GN=SNW	0.000277422	112.58	112.58	NA	63.803	50.294	NA	NA	112.58	NA	S	_GPPS(ph)PPAPVM(ox)HS(ph)PSR_	GPPS(1)PPAPVMHS(0.993)PS(0.007)R	2.1633	398050	57744000	43453000	0	150480	282260	0
G3V3G9;Q5TAQ9;B7Z8C9;Q5TAQ9-2;Q5TAQ8	G3V3G9	DDB1- and CUL4-associated factor 8	DCAF8;DCAF8;DCAF8;WDR42A	>tr|G3V3G9|G3V3G9_HUMAN DDB1- and CUL4-associated factor 8 OS=Homo sapiens GN=DCAF8 PE=4 SV=1;>sp|Q5TAQ9|DCAF8_HUMAN DDB1- and CUL4-associated factor 8 OS=Homo sapiens GN=DCAF8 PE=1 SV=1;>tr|B7Z8C9|B7Z8C9_HUMAN DDB1- and CUL4-associated factor 8 OS=Homo sa	5.51063e-07	160.55	139.81	139.81	148.26	160.55	132.79	NA	NA	109.87	S	_VHDRS(ph)EEEEEEEEEEEEEQPR_	VHDRS(1)EEEEEEEEEEEEEQPR	-1.2135	1557200	709650	1121200	712090	595330	0	745220
G3V411;Q6PJT7-8;Q6PJT7-2;G3V5R4;F8W848;H0YJA2;H9KV94;Q6PJT7;G3V256;Q6PJT7-4;H0YJ51;Q6PJT7-3;G3V5I6;Q6PJT7-5	Q6PJT7	Zinc finger CCCH domain-containing protein 14	ZC3H14;ZC3H14;ZC3H14;ZC3H14;ZC3H14;ZC3H14;ZC3H14;ZC3H14;ZC3H14	>tr|G3V411|G3V411_HUMAN Nuclear protein UKp68, isoform CRA_g OS=Homo sapiens GN=ZC3H14 PE=4 SV=1;>sp|Q6PJT7-8|ZC3HE_HUMAN Isoform 8 of Zinc finger CCCH domain-containing protein 14 OS=Homo sapiens GN=ZC3H14;>sp|Q6PJT7-2|ZC3HE_HUMAN Isoform 2 of Zinc finger	1.29149e-32	167.63	167.63	128.14	136.04	113.86	NA	79.837	167.63	NA	S	_N(de)GDECAYHHPIS(ph)PCK_	NGDECAYHHPIS(1)PCK	-0.24292	75082000	58922000	48480000	38932000	123720000	146820000	0
G3V4X5;H0YJ03;P25788;P25788-2	P25788	Proteasome subunit alpha type-3	PSMA3;PSMA3;PSMA3	>tr|G3V4X5|G3V4X5_HUMAN Proteasome subunit alpha type-3 OS=Homo sapiens GN=PSMA3 PE=4 SV=1;>tr|H0YJ03|H0YJ03_HUMAN Proteasome subunit alpha type-3 (Fragment) OS=Homo sapiens GN=PSMA3 PE=4 SV=1;>sp|P25788|PSA3_HUMAN Proteasome subunit alpha type-3 OS=Homo s	3.174e-74	308.73	244.1	244.1	265.77	294.05	308.73	289.32	254.71	298.15	S	_ESLKEEDES(ph)DDDNM(ox)_	ESLKEEDES(1)DDDNM	0.2632	101390000	81785000	13083000	73812000	188840000	235280000	68141000
Q9GZR7;G3V529;Q4V9L5;F5H4J5	Q9GZR7	ATP-dependent RNA helicase DDX24	DDX24;DDX24;DDX24;DDX24	>sp|Q9GZR7|DDX24_HUMAN ATP-dependent RNA helicase DDX24 OS=Homo sapiens GN=DDX24 PE=1 SV=1;>tr|G3V529|G3V529_HUMAN ATP-dependent RNA helicase DDX24 OS=Homo sapiens GN=DDX24 PE=3 SV=1;>tr|Q4V9L5|Q4V9L5_HUMAN ATP-dependent RNA helicase DDX24 OS=Homo sapiens	9.9219e-18	221.81	111.53	172.83	150.69	179.58	221.81	171	186.34	170.91	S	_KAQAVS(ph)EEEEEEEGKSSSPK_	KAQAVS(1)EEEEEEEGKSSSPK	1.1192	89394000	72542000	94215000	5182900	2583700	82523000	103740000
Q9GZR7;G3V529;Q4V9L5;F5H4J5	Q9GZR7	ATP-dependent RNA helicase DDX24	DDX24;DDX24;DDX24;DDX24	>sp|Q9GZR7|DDX24_HUMAN ATP-dependent RNA helicase DDX24 OS=Homo sapiens GN=DDX24 PE=1 SV=1;>tr|G3V529|G3V529_HUMAN ATP-dependent RNA helicase DDX24 OS=Homo sapiens GN=DDX24 PE=3 SV=1;>tr|Q4V9L5|Q4V9L5_HUMAN ATP-dependent RNA helicase DDX24 OS=Homo sapiens	0.000243408	186.34	186.34	NA	NA	NA	NA	NA	186.34	NA	S	_AQAVS(ph)EEEEEEEGKSS(ph)SPK_	AQAVS(1)EEEEEEEGKS(0.001)S(0.499)S(0.499)PK	1.0495	0	0	0	0	0	0	0
Q9GZR7;G3V529;Q4V9L5;F5H4J5	Q9GZR7	ATP-dependent RNA helicase DDX24	DDX24;DDX24;DDX24;DDX24	>sp|Q9GZR7|DDX24_HUMAN ATP-dependent RNA helicase DDX24 OS=Homo sapiens GN=DDX24 PE=1 SV=1;>tr|G3V529|G3V529_HUMAN ATP-dependent RNA helicase DDX24 OS=Homo sapiens GN=DDX24 PE=3 SV=1;>tr|Q4V9L5|Q4V9L5_HUMAN ATP-dependent RNA helicase DDX24 OS=Homo sapiens	0.000177323	186.34	133.29	163.32	NA	150.48	NA	171	186.34	133.29	S	_AQAVS(ph)EEEEEEEGKSSS(ph)PK_	AQAVS(1)EEEEEEEGKS(0.001)S(0.012)S(0.987)PK	0.57556	336050	119760	234160	387680	277170	0	146240
G3V5S5	G3V5S5			>tr|G3V5S5|G3V5S5_HUMAN Uncharacterized protein OS=Homo sapiens PE=4 SV=1	0.00273902	74.364	74.364	NA	NA	NA	74.364	NA	NA	NA	S	_(ac)ENFEKVVVM(ox)NQ(de)FN(de)GWSIS(ph)CKGSY(ph)LEK_	ENFEKVVVMNQFNGWS(0.023)IS(0.493)CKGS(0.493)Y(0.991)LEK	-0.18929	0	0	0	0	0	0	0
G3V5S5	G3V5S5			>tr|G3V5S5|G3V5S5_HUMAN Uncharacterized protein OS=Homo sapiens PE=4 SV=1	0.00273902	74.364	74.364	NA	NA	NA	74.364	NA	NA	NA	S	_(ac)ENFEKVVVM(ox)NQ(de)FN(de)GWSIS(ph)CKGSY(ph)LEK_	ENFEKVVVMNQFNGWS(0.023)IS(0.493)CKGS(0.493)Y(0.991)LEK	-0.18929	0	0	0	0	0	0	0
G5E972;P42166;P42167;P42167-2	P42166	Lamina-associated polypeptide 2, isoform alpha;Thymopoietin;Thymopentin;Lamina-associated polypeptide 2, isoforms beta/gamma;Thymopoietin;Thymopentin	TMPO;TMPO;TMPO	>tr|G5E972|G5E972_HUMAN Thymopentin OS=Homo sapiens GN=TMPO PE=4 SV=1;>sp|P42166|LAP2A_HUMAN Lamina-associated polypeptide 2, isoform alpha OS=Homo sapiens GN=TMPO PE=1 SV=2;>sp|P42167|LAP2B_HUMAN Lamina-associated polypeptide 2, isoforms beta/gamma OS=Hom	1.89416e-59	120.57	115.36	90.672	101.75	97.5	120.57	100.94	115.36	115.36	S	_GPPDFS(ph)S(ph)DEEREPTPVLGSGAAAAGR_	GPPDFS(1)S(1)DEEREPTPVLGSGAAAAGR	1.5594	868310	56647000	6588700	1924300	459030	4095600	54418000
G5E972;P42166;P42167;P42167-2	P42166	Lamina-associated polypeptide 2, isoform alpha;Thymopoietin;Thymopentin;Lamina-associated polypeptide 2, isoforms beta/gamma;Thymopoietin;Thymopentin	TMPO;TMPO;TMPO	>tr|G5E972|G5E972_HUMAN Thymopentin OS=Homo sapiens GN=TMPO PE=4 SV=1;>sp|P42166|LAP2A_HUMAN Lamina-associated polypeptide 2, isoform alpha OS=Homo sapiens GN=TMPO PE=1 SV=2;>sp|P42167|LAP2B_HUMAN Lamina-associated polypeptide 2, isoforms beta/gamma OS=Hom	1.89416e-59	123.61	115.36	108.75	116.45	97.5	120.57	100.94	123.61	97.059	S	_GPPDFS(ph)S(ph)DEEREPTPVLGSGAAAAGR_	GPPDFS(1)S(1)DEEREPTPVLGSGAAAAGR	1.5594	6415300	3684900	2292700	1924300	763390	8895400	0
G5E972;H0YJH7;P42167	P42167	Lamina-associated polypeptide 2, isoforms beta/gamma;Thymopoietin;Thymopentin	TMPO;TMPO;TMPO	>tr|G5E972|G5E972_HUMAN Thymopentin OS=Homo sapiens GN=TMPO PE=4 SV=1;>tr|H0YJH7|H0YJH7_HUMAN Thymopentin (Fragment) OS=Homo sapiens GN=TMPO PE=4 SV=1;>sp|P42167|LAP2B_HUMAN Lamina-associated polypeptide 2, isoforms beta/gamma OS=Homo sapiens GN=TMPO PE=1	0.000310263	149.73	120.92	96.247	NA	43.523	38.453	149.73	135.29	128.95	S	_HAS(ph)PILPITEFSDIPR_	HAS(1)PILPITEFSDIPR	-0.39251	62559000	9827300	31062000	43028000	39589000	64495000	71618000
G5E972;H0YJH7;P42167;P42167-2	P42167	Lamina-associated polypeptide 2, isoforms beta/gamma;Thymopoietin;Thymopentin	TMPO;TMPO;TMPO	>tr|G5E972|G5E972_HUMAN Thymopentin OS=Homo sapiens GN=TMPO PE=4 SV=1;>tr|H0YJH7|H0YJH7_HUMAN Thymopentin (Fragment) OS=Homo sapiens GN=TMPO PE=4 SV=1;>sp|P42167|LAP2B_HUMAN Lamina-associated polypeptide 2, isoforms beta/gamma OS=Homo sapiens GN=TMPO PE=1	0.000524122	144.3	108.75	108.75	NA	NA	NA	NA	144.3	NA	S	_QNGSNDSDRYS(ph)DNEEDSKIELK_	QNGS(0.001)NDS(0.033)DRY(0.154)S(0.812)DNEEDSKIELK	0.71506	4444100	1958600	2881900	3784400	1343700	1381900	349470
G5E972;H0YJH7;P42167;P42167-2		Lamina-associated polypeptide 2, isoforms beta/gamma;Thymopoietin;Thymopentin	TMPO;TMPO;TMPO	>tr|G5E972|G5E972_HUMAN Thymopentin OS=Homo sapiens GN=TMPO PE=4 SV=1;>tr|H0YJH7|H0YJH7_HUMAN Thymopentin (Fragment) OS=Homo sapiens GN=TMPO PE=4 SV=1;>sp|P42167|LAP2B_HUMAN Lamina-associated polypeptide 2, isoforms beta/gamma OS=Homo sapiens GN=TMPO PE=1	7.28073e-11	207.82	123.63	173.21	148.06	195.96	171.04	145.52	169.43	207.82	S	_S(ph)STPLPTISSSAENTR_	S(0.821)S(0.112)T(0.067)PLPTISSSAENTR	0.026852	0	0	0	0	1208100	0	0
G5E972;H0YJH7;P42167;P42167-2		Lamina-associated polypeptide 2, isoforms beta/gamma;Thymopoietin;Thymopentin	TMPO;TMPO;TMPO	>tr|G5E972|G5E972_HUMAN Thymopentin OS=Homo sapiens GN=TMPO PE=4 SV=1;>tr|H0YJH7|H0YJH7_HUMAN Thymopentin (Fragment) OS=Homo sapiens GN=TMPO PE=4 SV=1;>sp|P42167|LAP2B_HUMAN Lamina-associated polypeptide 2, isoforms beta/gamma OS=Homo sapiens GN=TMPO PE=1	7.28073e-11	207.82	141.6	173.21	148.06	195.96	171.04	145.52	169.43	207.82	S	_SS(ph)TPLPTISSSAENTR_	S(0.102)S(0.449)T(0.449)PLPTISSSAENTR	-0.25091	0	0	0	0	0	0	0
G5E9M5;Q12906-6;Q12906-4	G5E9M5		ILF3	>tr|G5E9M5|G5E9M5_HUMAN Interleukin enhancer binding factor 3, 90kDa, isoform CRA_b OS=Homo sapiens GN=ILF3 PE=4 SV=1;>sp|Q12906-6|ILF3_HUMAN Isoform 6 of Interleukin enhancer-binding factor 3 OS=Homo sapiens GN=ILF3;>sp|Q12906-4|ILF3_HUMAN Isoform 4 of In	4.35165e-16	59.562	59.562	NA	NA	41.205	NA	49.695	59.562	NA	S	_DS(ph)SKGEDSAEETEAKPAVVAPAPVVEAVSTPSAAFPSDATAENVK_	DS(0.322)S(0.322)KGEDS(0.322)AEET(0.033)EAKPAVVAPAPVVEAVSTPSAAFPSDATAENVK	0.32999	0	0	0	0	0	0	0
G5E9M5;Q12906-6;Q12906-4	G5E9M5		ILF3	>tr|G5E9M5|G5E9M5_HUMAN Interleukin enhancer binding factor 3, 90kDa, isoform CRA_b OS=Homo sapiens GN=ILF3 PE=4 SV=1;>sp|Q12906-6|ILF3_HUMAN Isoform 6 of Interleukin enhancer-binding factor 3 OS=Homo sapiens GN=ILF3;>sp|Q12906-4|ILF3_HUMAN Isoform 4 of In	4.35165e-16	59.562	59.562	NA	NA	41.205	NA	49.695	59.562	NA	S	_DS(ph)SKGEDSAEETEAKPAVVAPAPVVEAVSTPSAAFPSDATAENVK_	DS(0.322)S(0.322)KGEDS(0.322)AEET(0.033)EAKPAVVAPAPVVEAVSTPSAAFPSDATAENVK	0.32999	0	0	0	0	0	0	0
G5E9M5;Q12906-6;Q12906-4	G5E9M5		ILF3	>tr|G5E9M5|G5E9M5_HUMAN Interleukin enhancer binding factor 3, 90kDa, isoform CRA_b OS=Homo sapiens GN=ILF3 PE=4 SV=1;>sp|Q12906-6|ILF3_HUMAN Isoform 6 of Interleukin enhancer-binding factor 3 OS=Homo sapiens GN=ILF3;>sp|Q12906-4|ILF3_HUMAN Isoform 4 of In	2.31526e-99	133.24	133.24	NA	133.24	124.79	126.4	32.805	59.562	NA	S	_DSSKGEDS(ph)AEETEAK_	DSSKGEDS(0.999)AEET(0.001)EAK	0.36943	0	60582000	321600000	68196000	24846000	9816300	13148000
G5E9M5;Q12906	Q12906	Interleukin enhancer-binding factor 3	ILF3;ILF3	>tr|G5E9M5|G5E9M5_HUMAN Interleukin enhancer binding factor 3, 90kDa, isoform CRA_b OS=Homo sapiens GN=ILF3 PE=4 SV=1;>sp|Q12906|ILF3_HUMAN Interleukin enhancer-binding factor 3 OS=Homo sapiens GN=ILF3 PE=1 SV=3	9.69636e-13	137.42	110.17	NA	94.834	103.04	137.42	101.43	114.61	113.43	S	_GYNHGQGSYSYSNSYNS(ph)PGGGGGSDYNYESK_	GYNHGQGSYSYSNSYNS(1)PGGGGGSDYNYESK	-0.13841	0	381550	646010	905020	848960	1691500	1900300
G5E9M5;Q12906-6;Q12906-4;Q12906;C9JFV5;Q12906-3;Q12906-2;Q12906-5;B4DFG4	Q12906	Interleukin enhancer-binding factor 3	ILF3;ILF3;ILF3;ILF3	>tr|G5E9M5|G5E9M5_HUMAN Interleukin enhancer binding factor 3, 90kDa, isoform CRA_b OS=Homo sapiens GN=ILF3 PE=4 SV=1;>sp|Q12906-6|ILF3_HUMAN Isoform 6 of Interleukin enhancer-binding factor 3 OS=Homo sapiens GN=ILF3;>sp|Q12906-4|ILF3_HUMAN Isoform 4 of In	0	269.33	213.99	195.46	269.33	199.41	223.11	198.85	259.14	213.99	S	_RPMEEDGEEKS(ph)PSK_	RPMEEDGEEKS(1)PSK	0.862	217650000	1298600000	1491700000	704280000	504960000	315650000	292250000
G5E9M5;Q12906-6;Q12906-4;Q12906;C9JFV5;Q12906-3;Q12906-2;Q12906-5;B4DFG4	Q12906	Interleukin enhancer-binding factor 3	ILF3;ILF3;ILF3;ILF3	>tr|G5E9M5|G5E9M5_HUMAN Interleukin enhancer binding factor 3, 90kDa, isoform CRA_b OS=Homo sapiens GN=ILF3 PE=4 SV=1;>sp|Q12906-6|ILF3_HUMAN Isoform 6 of Interleukin enhancer-binding factor 3 OS=Homo sapiens GN=ILF3;>sp|Q12906-4|ILF3_HUMAN Isoform 4 of In	0.000154763	184.22	184.22	162.26	NA	NA	172.93	NA	184.22	NA	S	_RPMEEDGEEKSPS(ph)K_	RPMEEDGEEKS(0.056)PS(0.944)K	0.016769	275700	0	0	312480	0	11108000	0
H0Y2N1;Q9H1E3;Q9H1E3-2	Q9H1E3	Nuclear ubiquitous casein and cyclin-dependent kinase substrate 1	NUCKS1;NUCKS1	>tr|H0Y2N1|H0Y2N1_HUMAN Nuclear ubiquitous casein and cyclin-dependent kinase substrate 1 OS=Homo sapiens GN=NUCKS1 PE=4 SV=1;>sp|Q9H1E3|NUCKS_HUMAN Nuclear ubiquitous casein and cyclin-dependent kinase substrate 1 OS=Homo sapiens GN=NUCKS1 PE=1 SV=1;>sp|Q	0.00209638	58.904	58.904	NA	NA	58.904	NA	NA	NA	NA	S	_KDDS(ph)HSAEDS(ph)EDEKEDHK_	KDDS(0.536)HS(0.536)AEDS(0.928)EDEKEDHK	0.62126	0	0	17530000	0	0	0	0
H0Y2N1;Q9H1E3;Q9H1E3-2	Q9H1E3	Nuclear ubiquitous casein and cyclin-dependent kinase substrate 1	NUCKS1;NUCKS1	>tr|H0Y2N1|H0Y2N1_HUMAN Nuclear ubiquitous casein and cyclin-dependent kinase substrate 1 OS=Homo sapiens GN=NUCKS1 PE=4 SV=1;>sp|Q9H1E3|NUCKS_HUMAN Nuclear ubiquitous casein and cyclin-dependent kinase substrate 1 OS=Homo sapiens GN=NUCKS1 PE=1 SV=1;>sp|Q	0.000465559	168.84	168.84	102.89	NA	58.904	NA	108.71	153.14	168.84	S	_DDSHS(ph)AEDS(ph)EDEKEDHK_	DDSHS(1)AEDS(1)EDEKEDHK	0.77323	2154700	16407000	17627000	1644600	42919000	216060	1032300
H0Y2N1;Q9H1E3;Q9H1E3-2	Q9H1E3	Nuclear ubiquitous casein and cyclin-dependent kinase substrate 1	NUCKS1;NUCKS1	>tr|H0Y2N1|H0Y2N1_HUMAN Nuclear ubiquitous casein and cyclin-dependent kinase substrate 1 OS=Homo sapiens GN=NUCKS1 PE=4 SV=1;>sp|Q9H1E3|NUCKS_HUMAN Nuclear ubiquitous casein and cyclin-dependent kinase substrate 1 OS=Homo sapiens GN=NUCKS1 PE=1 SV=1;>sp|Q	0.000465559	168.84	168.84	102.89	NA	58.904	NA	108.71	153.14	168.84	S	_DDSHS(ph)AEDS(ph)EDEKEDHK_	DDSHS(1)AEDS(1)EDEKEDHK	0.77323	17979000	16407000	41599000	22794000	54781000	216060	860060
H0Y3K4;Q96EV2	Q96EV2	RNA-binding protein 33	RBM33;RBM33	>tr|H0Y3K4|H0Y3K4_HUMAN RNA-binding protein 33 (Fragment) OS=Homo sapiens GN=RBM33 PE=4 SV=1;>sp|Q96EV2|RBM33_HUMAN RNA-binding protein 33 OS=Homo sapiens GN=RBM33 PE=1 SV=3	0.000430966	148.52	148.52	NA	108.13	128.74	131.54	148.52	106.39	110.33	S	_TNS(ph)GGGDGPHISSK_	T(0.017)NS(0.983)GGGDGPHISSK	-0.5882	1474600	951420	895290	493550	653980	578980	754160
H0Y6J6;Q96I25;Q5W012;Q5W010;Q5W011	Q96I25	Splicing factor 45	RBM17;RBM17;RBM17;RBM17;RBM17	>tr|H0Y6J6|H0Y6J6_HUMAN Splicing factor 45 (Fragment) OS=Homo sapiens GN=RBM17 PE=4 SV=1;>sp|Q96I25|SPF45_HUMAN Splicing factor 45 OS=Homo sapiens GN=RBM17 PE=1 SV=1;>tr|Q5W012|Q5W012_HUMAN RNA binding motif protein 17 (Fragment) OS=Homo sapiens GN=RBM17 P	4.55941e-38	256.67	127.97	228.08	256.67	208.37	218.14	212.92	159.01	226.57	S	_RPDPDS(ph)DEDEDYERER_	RPDPDS(1)DEDEDYERER	-0.85033	84022000	143370000	135360000	72950000	94180000	81238000	1761100
H0YDN9	H0YDN9		ARFGAP2	>tr|H0YDN9|H0YDN9_HUMAN ADP-ribosylation factor GTPase-activating protein 2 (Fragment) OS=Homo sapiens GN=ARFGAP2 PE=4 SV=1	0.0106983	35.628	35.628	NA	NA	NA	35.628	NA	NA	NA	S	_REQAES(ph)S(ph)VSHSVLSEMQVIEQ(de)ETPVSAK_	REQAES(0.4)S(0.4)VS(0.4)HS(0.4)VLS(0.4)EMQVIEQET(0.001)PVS(0.001)AK	-0.49394	0	0	0	0	0	0	0
H0YDN9	H0YDN9		ARFGAP2	>tr|H0YDN9|H0YDN9_HUMAN ADP-ribosylation factor GTPase-activating protein 2 (Fragment) OS=Homo sapiens GN=ARFGAP2 PE=4 SV=1	0.0106983	35.628	35.628	NA	NA	NA	35.628	NA	NA	NA	S	_REQAES(ph)S(ph)VSHSVLSEMQVIEQ(de)ETPVSAK_	REQAES(0.4)S(0.4)VS(0.4)HS(0.4)VLS(0.4)EMQVIEQET(0.001)PVS(0.001)AK	-0.49394	0	0	0	0	0	0	0
H0YDN9	H0YDN9		ARFGAP2	>tr|H0YDN9|H0YDN9_HUMAN ADP-ribosylation factor GTPase-activating protein 2 (Fragment) OS=Homo sapiens GN=ARFGAP2 PE=4 SV=1	0.0106983	35.628	35.628	NA	NA	NA	35.628	NA	NA	NA	S	_REQAES(ph)S(ph)VSHSVLSEMQVIEQ(de)ETPVSAK_	REQAES(0.4)S(0.4)VS(0.4)HS(0.4)VLS(0.4)EMQVIEQET(0.001)PVS(0.001)AK	-0.49394	0	0	0	0	0	0	0
H0YDN9	H0YDN9		ARFGAP2	>tr|H0YDN9|H0YDN9_HUMAN ADP-ribosylation factor GTPase-activating protein 2 (Fragment) OS=Homo sapiens GN=ARFGAP2 PE=4 SV=1	0.0106983	35.628	35.628	NA	NA	NA	35.628	NA	NA	NA	S	_REQAES(ph)S(ph)VSHSVLSEMQVIEQ(de)ETPVSAK_	REQAES(0.4)S(0.4)VS(0.4)HS(0.4)VLS(0.4)EMQVIEQET(0.001)PVS(0.001)AK	-0.49394	0	0	0	0	0	0	0
H0YDN9	H0YDN9		ARFGAP2	>tr|H0YDN9|H0YDN9_HUMAN ADP-ribosylation factor GTPase-activating protein 2 (Fragment) OS=Homo sapiens GN=ARFGAP2 PE=4 SV=1	0.0106983	35.628	35.628	NA	NA	NA	35.628	NA	NA	NA	S	_REQAES(ph)S(ph)VSHSVLSEMQVIEQ(de)ETPVSAK_	REQAES(0.4)S(0.4)VS(0.4)HS(0.4)VLS(0.4)EMQVIEQET(0.001)PVS(0.001)AK	-0.49394	0	0	0	0	0	0	0
H0YEF9;Q13136;Q13136-2;E9PJZ7	Q13136	Liprin-alpha-1	PPFIA1;PPFIA1;PPFIA1	>tr|H0YEF9|H0YEF9_HUMAN Liprin-alpha-1 (Fragment) OS=Homo sapiens GN=PPFIA1 PE=4 SV=1;>sp|Q13136|LIPA1_HUMAN Liprin-alpha-1 OS=Homo sapiens GN=PPFIA1 PE=1 SV=1;>sp|Q13136-2|LIPA1_HUMAN Isoform 2 of Liprin-alpha-1 OS=Homo sapiens GN=PPFIA1;>tr|E9PJZ7|E9PJZ7	4.29104e-08	126.88	126.88	NA	NA	NA	126.88	NA	NA	NA	S	_RS(ph)SDGSLSHEEDLAK_	RS(0.6)S(0.4)DGSLSHEEDLAK	0.27867	0	0	0	14671000	0	0	0
H0YEF9;Q13136;Q13136-2;E9PJZ7	Q13136	Liprin-alpha-1	PPFIA1;PPFIA1;PPFIA1	>tr|H0YEF9|H0YEF9_HUMAN Liprin-alpha-1 (Fragment) OS=Homo sapiens GN=PPFIA1 PE=4 SV=1;>sp|Q13136|LIPA1_HUMAN Liprin-alpha-1 OS=Homo sapiens GN=PPFIA1 PE=1 SV=1;>sp|Q13136-2|LIPA1_HUMAN Isoform 2 of Liprin-alpha-1 OS=Homo sapiens GN=PPFIA1;>tr|E9PJZ7|E9PJZ7	9.65534e-15	156.92	129.15	NA	NA	NA	NA	129.15	156.92	NA	S	_RSS(ph)DGSLSHEEDLAK_	RS(0.109)S(0.871)DGS(0.02)LSHEEDLAK	0.25796	286570	15729000	16867000	0	28091000	63420000	0
P52756;H0YGC0;Q59HE6	P52756	RNA-binding protein 5	RBM5;RBM5;RBM5	>sp|P52756|RBM5_HUMAN RNA-binding protein 5 OS=Homo sapiens GN=RBM5 PE=1 SV=2;>tr|H0YGC0|H0YGC0_HUMAN RNA-binding protein 5 OS=Homo sapiens GN=RBM5 PE=4 SV=1;>tr|Q59HE6|Q59HE6_HUMAN RNA binding motif protein 5 variant (Fragment) OS=Homo sapiens GN=RBM5 PE=	0.00787781	36.9	30.024	36.9	NA	NA	NA	30.024	NA	NA	S	_RGLVAAYS(ph)GDSDNEEELVERLESEEEK_	RGLVAAY(0.101)S(0.436)GDS(0.436)DNEEELVERLES(0.028)EEEK	-1.0664	0	0	0	0	0	0	0
P52756;H0YGC0;Q59HE6	P52756	RNA-binding protein 5	RBM5;RBM5;RBM5	>sp|P52756|RBM5_HUMAN RNA-binding protein 5 OS=Homo sapiens GN=RBM5 PE=1 SV=2;>tr|H0YGC0|H0YGC0_HUMAN RNA-binding protein 5 OS=Homo sapiens GN=RBM5 PE=4 SV=1;>tr|Q59HE6|Q59HE6_HUMAN RNA binding motif protein 5 variant (Fragment) OS=Homo sapiens GN=RBM5 PE=	6.53923e-07	60.348	60.348	60.348	NA	NA	NA	30.024	NA	53.073	S	_RGLVAAYSGDS(ph)DNEEELVERLESEEEK_	RGLVAAYS(0.003)GDS(0.952)DNEEELVERLES(0.045)EEEK	-0.20559	25286000	24808000	28104000	21844000	0	12352000	24378000
H0YH80;P09651;F8W6I7;F8VRQ1;F8VXY0;P09651-2;P09651-3	P09651	Heterogeneous nuclear ribonucleoprotein A1	HNRNPA1;HNRNPA1;HNRNPA1;HNRNPA1;HNRNPA1	>tr|H0YH80|H0YH80_HUMAN Heterogeneous nuclear ribonucleoprotein A1 (Fragment) OS=Homo sapiens GN=HNRNPA1 PE=4 SV=1;>sp|P09651|ROA1_HUMAN Heterogeneous nuclear ribonucleoprotein A1 OS=Homo sapiens GN=HNRNPA1 PE=1 SV=5;>tr|F8W6I7|F8W6I7_HUMAN Heterogeneous n	0.00215145	118.32	105.22	NA	116.35	NA	NA	NA	118.32	105.22	S	_NQGGYGGSSSS(ph)SSYGSGR_	NQGGYGGSS(0.001)S(0.009)S(0.759)S(0.224)S(0.007)YGSGR	0.21723	0	1557700	0	0	0	0	536680
H0YH80;P09651;F8W6I7;F8VRQ1;F8VXY0;P09651-2;P09651-3	P09651	Heterogeneous nuclear ribonucleoprotein A1	HNRNPA1;HNRNPA1;HNRNPA1;HNRNPA1;HNRNPA1	>tr|H0YH80|H0YH80_HUMAN Heterogeneous nuclear ribonucleoprotein A1 (Fragment) OS=Homo sapiens GN=HNRNPA1 PE=4 SV=1;>sp|P09651|ROA1_HUMAN Heterogeneous nuclear ribonucleoprotein A1 OS=Homo sapiens GN=HNRNPA1 PE=1 SV=5;>tr|F8W6I7|F8W6I7_HUMAN Heterogeneous n	4.93887e-07	207.37	207.37	152.51	NA	164.18	207.37	141.08	118.32	NA	S	_NQGGYGGSSSSS(ph)SYGSGR_	NQGGYGGSS(0.001)S(0.005)S(0.179)S(0.728)S(0.087)YGSGR	0.70845	1413600	0	770450	905350	812120	256310	0
H0YH80;P09651;F8W6I7;F8VRQ1;F8VXY0;P09651-2;P09651-3	P09651	Heterogeneous nuclear ribonucleoprotein A1	HNRNPA1;HNRNPA1;HNRNPA1;HNRNPA1;HNRNPA1	>tr|H0YH80|H0YH80_HUMAN Heterogeneous nuclear ribonucleoprotein A1 (Fragment) OS=Homo sapiens GN=HNRNPA1 PE=4 SV=1;>sp|P09651|ROA1_HUMAN Heterogeneous nuclear ribonucleoprotein A1 OS=Homo sapiens GN=HNRNPA1 PE=1 SV=5;>tr|F8W6I7|F8W6I7_HUMAN Heterogeneous n	0.000513665	144.63	120.85	NA	120.85	NA	NA	NA	NA	144.63	S	_NQGGYGGSSSSSSYGS(ph)GR_	NQGGYGGSSSSSSYGS(1)GR	0.79932	0	2392000	219950	196370	0	155300	241530
H0YHI8;H0YIS4;O14974;F5H1B6;F8VWB4;O14974-2;F8W9E8;O14974-3;F8W7P1;O14974-4;F8W8Q6;F8VZN8	O14974-3	Protein phosphatase 1 regulatory subunit 12A	PPP1R12A;PPP1R12A;PPP1R12A;PPP1R12A;PPP1R12A;PPP1R12A;PPP1R12A;PPP1R12A;PPP1R12A	>tr|H0YHI8|H0YHI8_HUMAN Protein phosphatase 1 regulatory subunit 12A (Fragment) OS=Homo sapiens GN=PPP1R12A PE=4 SV=1;>tr|H0YIS4|H0YIS4_HUMAN Protein phosphatase 1 regulatory subunit 12A (Fragment) OS=Homo sapiens GN=PPP1R12A PE=4 SV=1;>sp|O14974|MYPT1_HUM	0.000696933	174.22	174.22	70.942	140.63	145.44	174.22	121.35	62.203	137.23	S	_KTGS(ph)YGALAEITASK_	KT(0.001)GS(0.999)YGALAEITASK	0.25471	5824800	8640500	7541200	3100700	8022700	7808100	7808200
Q96QT4;H0YLN8	Q96QT4	Transient receptor potential cation channel subfamily M member 7	TRPM7;TRPM7	>sp|Q96QT4|TRPM7_HUMAN Transient receptor potential cation channel subfamily M member 7 OS=Homo sapiens GN=TRPM7 PE=1 SV=1;>tr|H0YLN8|H0YLN8_HUMAN Transient receptor potential cation channel subfamily M member 7 OS=Homo sapiens GN=TRPM7 PE=4 SV=1	0.000378151	79.511	79.511	NA	79.511	NA	NA	NA	50.358	NA	S	_ISRRPS(ph)TEDTHEVDSK_	IS(0.415)RRPS(0.489)T(0.096)EDT(0.001)HEVDSK	0.2415	0	0	0	0	0	0	0
H0YNW5;H0YMM5	H0YNW5		DUT;DUT	>tr|H0YNW5|H0YNW5_HUMAN Deoxyuridine 5'-triphosphate nucleotidohydrolase, mitochondrial OS=Homo sapiens GN=DUT PE=4 SV=1;>tr|H0YMM5|H0YMM5_HUMAN Deoxyuridine 5'-triphosphate nucleotidohydrolase, mitochondrial OS=Homo sapiens GN=DUT PE=4 SV=1	0.000113787	157.98	157.98	NA	31.827	35.35	106.57	NA	157.98	135.18	S	_(ac)AAGGAAPETPAIS(ph)PSKR_	AAGGAAPET(0.052)PAIS(0.938)PS(0.01)KR	1.1585	2207400	1516200	1661600	1389200	1033700	1701800	983330
P29590;H2N333;P29590-5;P29590-8;P29590-3;P29590-9;P29590-2;P29590-4;H3BVD2;F8W9X2;H3BT57;H3BUJ5;H3BRN3;P29590-11;P29590-12;P29590-13	P29590	Protein PML	PML;PML;PML;PML;PML;PML;PML	>sp|P29590|PML_HUMAN Protein PML OS=Homo sapiens GN=PML PE=1 SV=3;>tr|H2N333|H2N333_HUMAN Protein PML OS=Homo sapiens GN=PML PE=4 SV=1;>sp|P29590-5|PML_HUMAN Isoform PML-4 of Protein PML OS=Homo sapiens GN=PML;>sp|P29590-8|PML_HUMAN Isoform PML-2 of Protei	9.81124e-19	102.48	102.48	102.48	NA	44.632	49.662	NA	NA	NA	S	_EARLARS(ph)SPEQPRPSTSK_	EARLARS(0.5)S(0.5)PEQPRPSTSK	0.69477	84621000	131220000	0	0	45854000	7121400	25935000
P29590;H2N333;P29590-5;P29590-8;P29590-3;P29590-9;P29590-2;P29590-4;H3BVD2;F8W9X2;H3BT57;H3BUJ5;H3BRN3;P29590-11;P29590-12;P29590-13	P29590	Protein PML	PML;PML;PML;PML;PML;PML;PML	>sp|P29590|PML_HUMAN Protein PML OS=Homo sapiens GN=PML PE=1 SV=3;>tr|H2N333|H2N333_HUMAN Protein PML OS=Homo sapiens GN=PML PE=4 SV=1;>sp|P29590-5|PML_HUMAN Isoform PML-4 of Protein PML OS=Homo sapiens GN=PML;>sp|P29590-8|PML_HUMAN Isoform PML-2 of Protei	9.81124e-19	102.48	102.48	102.48	NA	44.632	49.662	NA	NA	NA	S	_EARLARS(ph)SPEQPRPSTSK_	EARLARS(0.5)S(0.5)PEQPRPSTSK	0.69477	84621000	131220000	0	0	45854000	7121400	25935000
P29590;H2N333;P29590-5;P29590-8;P29590-3;P29590-9;P29590-2;P29590-4;E9PBR7;P29590-10;H3BT29;H3BVD2	P29590	Protein PML	PML;PML;PML;PML;PML	>sp|P29590|PML_HUMAN Protein PML OS=Homo sapiens GN=PML PE=1 SV=3;>tr|H2N333|H2N333_HUMAN Protein PML OS=Homo sapiens GN=PML PE=4 SV=1;>sp|P29590-5|PML_HUMAN Isoform PML-4 of Protein PML OS=Homo sapiens GN=PML;>sp|P29590-8|PML_HUMAN Isoform PML-2 of Protei	2.85267e-51	165.49	165.49	142.54	129.38	138.73	125.22	103.95	152	165.49	S	_KAS(ph)PEAASTPR_	KAS(1)PEAASTPR	-0.39428	52643000	52839000	39752000	32122000	74659000	62526000	85443000
H3BQG9	H3BQG9			>tr|H3BQG9|H3BQG9_HUMAN Uncharacterized protein OS=Homo sapiens PE=4 SV=1	0.0111811	90.759	90.759	83.087	80.905	88.282	NA	NA	90.759	72.891	S	_(ac)M(ox)S(ph)PYQ(de)RAFPS(ph)NLALR_	MS(1)PYQRAFPS(1)NLALR	1.0277	1852800	929390	1102400	558790	214440	2070700	930650
H3BQG9	H3BQG9			>tr|H3BQG9|H3BQG9_HUMAN Uncharacterized protein OS=Homo sapiens PE=4 SV=1	0.0111811	90.759	90.759	83.087	80.905	88.282	NA	NA	90.759	72.891	S	_(ac)M(ox)S(ph)PYQ(de)RAFPS(ph)NLALR_	MS(1)PYQRAFPS(1)NLALR	1.0277	1852800	929390	1102400	558790	214440	2070700	930650
Q96K21;Q96K21-2;H3BRF9;H3BUF9;Q96K21-3	Q96K21	Zinc finger FYVE domain-containing protein 19	ZFYVE19;ZFYVE19;ZFYVE19	>sp|Q96K21|ZFY19_HUMAN Zinc finger FYVE domain-containing protein 19 OS=Homo sapiens GN=ZFYVE19 PE=1 SV=3;>sp|Q96K21-2|ZFY19_HUMAN Isoform 2 of Zinc finger FYVE domain-containing protein 19 OS=Homo sapiens GN=ZFYVE19;>tr|H3BRF9|H3BRF9_HUMAN Zinc finger FYV	0.0120042	118.08	118.08	NA	118.08	NA	NA	NA	NA	NA	S	_EHQTSAYS(ph)PPR_	EHQTS(0.029)AYS(0.97)PPR	-0.59239	0	81015	107500	0	0	0	0
Q96K21;Q96K21-2;H3BRF9;H3BUF9;Q96K21-3;H3BRM1	Q96K21	Zinc finger FYVE domain-containing protein 19	ZFYVE19;ZFYVE19;ZFYVE19;ZFYVE19	>sp|Q96K21|ZFY19_HUMAN Zinc finger FYVE domain-containing protein 19 OS=Homo sapiens GN=ZFYVE19 PE=1 SV=3;>sp|Q96K21-2|ZFY19_HUMAN Isoform 2 of Zinc finger FYVE domain-containing protein 19 OS=Homo sapiens GN=ZFYVE19;>tr|H3BRF9|H3BRF9_HUMAN Zinc finger FYV	2.1268e-18	228.08	168.79	168.79	151.63	175.56	166.47	113.47	228.08	169.49	S	_LPDS(ph)DDDEDEETAIQR_	LPDS(1)DDDEDEETAIQR	-0.33419	389640	166450	285080	266830	103890	372240	183220
H3BSK8;Q7Z6E9;Q7Z6E9-2	Q7Z6E9	E3 ubiquitin-protein ligase RBBP6	RBBP6;RBBP6	>tr|H3BSK8|H3BSK8_HUMAN E3 ubiquitin-protein ligase RBBP6 (Fragment) OS=Homo sapiens GN=RBBP6 PE=4 SV=1;>sp|Q7Z6E9|RBBP6_HUMAN E3 ubiquitin-protein ligase RBBP6 OS=Homo sapiens GN=RBBP6 PE=1 SV=1;>sp|Q7Z6E9-2|RBBP6_HUMAN Isoform 2 of E3 ubiquitin-protein l	0.0125144	54.805	54.805	54.805	NA	NA	NA	NA	NA	NA	S	_VDGERERS(ph)PRSEPPIK_	VDGERERS(0.88)PRS(0.12)EPPIK	0.096269	13603000	5963000	9421600	6201900	6139000	0	6280300
H3BT57;H3BUJ5;P29590-11;P29590-12;P29590-13;P29590-14			PML;PML	>tr|H3BT57|H3BT57_HUMAN Protein PML OS=Homo sapiens GN=PML PE=4 SV=1;>tr|H3BUJ5|H3BUJ5_HUMAN Protein PML (Fragment) OS=Homo sapiens GN=PML PE=4 SV=1;>sp|P29590-11|PML_HUMAN Isoform PML-11 of Protein PML OS=Homo sapiens GN=PML;>sp|P29590-12|PML_HUMAN Isofor	0.0017778	165.49	165.49	142.54	129.38	138.73	125.22	NA	152	165.49	S	_KAS(ph)PEAASTPR_	KAS(1)PEAASTPR	-0.39428	1375000	1714400	1123400	693020	584470	952540	476240
H3BU97;Q0VD83;C9J815;Q0VD83-3	H3BU97	Apolipoprotein B receptor	APOBR;APOBR;APOBR	>tr|H3BU97|H3BU97_HUMAN Apolipoprotein B receptor OS=Homo sapiens GN=APOBR PE=4 SV=1;>sp|Q0VD83|APOBR_HUMAN Apolipoprotein B receptor OS=Homo sapiens GN=APOBR PE=1 SV=1;>tr|C9J815|C9J815_HUMAN Apolipoprotein B receptor OS=Homo sapiens GN=APOBR PE=4 SV=1;>s	0.00165681	161.95	161.95	161.95	124.25	NA	116.51	NA	NA	110.56	S	_LRS(ph)WEQEEEEEEVR_	LRS(1)WEQEEEEEEVR	-0.21772	261910	143120	145570	143860	56007	132530	125220
Q9NWW5;H3BUV4;B4DDH6;H3BUT1;H3BNF1	Q9NWW5	Ceroid-lipofuscinosis neuronal protein 6	CLN6;CLN6;CLN6;CLN6;CLN6	>sp|Q9NWW5|CLN6_HUMAN Ceroid-lipofuscinosis neuronal protein 6 OS=Homo sapiens GN=CLN6 PE=1 SV=1;>tr|H3BUV4|H3BUV4_HUMAN Ceroid-lipofuscinosis neuronal protein 6 OS=Homo sapiens GN=CLN6 PE=4 SV=1;>tr|B4DDH6|B4DDH6_HUMAN Ceroid-lipofuscinosis neuronal prote	0.00128171	160.48	145.81	115.78	104.55	145.81	123.38	NA	160.48	NA	S	_HGS(ph)VSADEAAR_	HGS(1)VSADEAAR	-0.14113	1827300	1635800	1536700	1992400	0	9876300	0
H7BXE3;Q9NWH9;H0YL55	Q9NWH9	SAFB-like transcription modulator	SLTM;SLTM;SLTM	>tr|H7BXE3|H7BXE3_HUMAN SAFB-like transcription modulator (Fragment) OS=Homo sapiens GN=SLTM PE=4 SV=1;>sp|Q9NWH9|SLTM_HUMAN SAFB-like transcription modulator OS=Homo sapiens GN=SLTM PE=1 SV=2;>tr|H0YL55|H0YL55_HUMAN SAFB-like transcription modulator (Frag	1.00148e-21	226.72	224.4	141.55	186.45	226.72	122.75	224.4	127.18	139.34	S	_DGQDAIAQS(ph)PEKESK_	DGQDAIAQS(1)PEKESK	0.48908	89180000	82002000	85658000	59131000	114660000	132750000	234850
H7BXM6;Q96EV2;H7C0H2;A8MTF7;Q96EV2-2	Q96EV2	RNA-binding protein 33	RBM33;RBM33;RBM33;RBM33	>tr|H7BXM6|H7BXM6_HUMAN RNA-binding protein 33 (Fragment) OS=Homo sapiens GN=RBM33 PE=4 SV=1;>sp|Q96EV2|RBM33_HUMAN RNA-binding protein 33 OS=Homo sapiens GN=RBM33 PE=1 SV=3;>tr|H7C0H2|H7C0H2_HUMAN RNA-binding protein 33 (Fragment) OS=Homo sapiens GN=RBM33	2.3586e-24	205.65	95.71	205.65	203.06	205.65	162.11	101.3	202.62	149.99	S	_DIKEES(ph)DEEEEDDEESGRLRFK_	DIKEES(1)DEEEEDDEESGRLRFK	-0.23606	33988000	30798000	45104000	59631000	47886000	71235000	69016000
H7BY16;P19338;E7EX81;Q9BQ02	P19338	Nucleolin	NCL;NCL;NCL;NCL	>tr|H7BY16|H7BY16_HUMAN Nucleolin (Fragment) OS=Homo sapiens GN=NCL PE=4 SV=1;>sp|P19338|NUCL_HUMAN Nucleolin OS=Homo sapiens GN=NCL PE=1 SV=3;>tr|E7EX81|E7EX81_HUMAN Nucleolin OS=Homo sapiens GN=NCL PE=4 SV=1;>tr|Q9BQ02|Q9BQ02_HUMAN NCL protein OS=Homo sa	2.34013e-44	90.944	63.426	57.427	90.944	72.707	78.159	66.378	62.666	76.476	S	_REIEGRAIRLELQGPRGS(ph)PNARSQPSK_	REIEGRAIRLELQGPRGS(1)PNARSQPSK	-1.022	1542700000	768010000	960540000	636620000	738720000	1131200000	1.073e+09
H7BY16;P19338;E7EX81;Q9BQ02	P19338	Nucleolin	NCL;NCL;NCL;NCL	>tr|H7BY16|H7BY16_HUMAN Nucleolin (Fragment) OS=Homo sapiens GN=NCL PE=4 SV=1;>sp|P19338|NUCL_HUMAN Nucleolin OS=Homo sapiens GN=NCL PE=1 SV=3;>tr|E7EX81|E7EX81_HUMAN Nucleolin OS=Homo sapiens GN=NCL PE=4 SV=1;>tr|Q9BQ02|Q9BQ02_HUMAN NCL protein OS=Homo sa	1.67314e-09	61.37	39.466	NA	39.466	NA	61.37	NA	NA	NA	S	_REIEGRAIRLELQGPRGSPNARSQPS(ph)K_	REIEGRAIRLELQGPRGS(0.004)PNARS(0.013)QPS(0.983)K	1.1446	0	106510000	0	0	0	0	0
H7BYR3;Q96JN2-4;Q96JN2;H7C4R2	H7BYR3	Coiled-coil domain-containing protein 136	CCDC136;CCDC136;CCDC136	>tr|H7BYR3|H7BYR3_HUMAN Coiled-coil domain-containing protein 136 OS=Homo sapiens GN=CCDC136 PE=4 SV=1;>sp|Q96JN2-4|CC136_HUMAN Isoform 4 of Coiled-coil domain-containing protein 136 OS=Homo sapiens GN=CCDC136;>sp|Q96JN2|CC136_HUMAN Coiled-coil domain-cont	0.00257759	71.279	65.219	NA	NA	NA	NA	71.279	NA	65.219	S	_(gl)ELQ(de)LQ(de)Y(ph)QAS(ph)M(ox)DEQGR_	ELQLQY(1)QAS(1)MDEQGR	1.5613	105630	57458	141960	77160	63097	101910	90823
H7BYW0;O43432-3;O43432;Q504Z1;F5H564;F5H8J4	H7BYW0	Eukaryotic translation initiation factor 4 gamma 3	EIF4G3;EIF4G3;EIF4G3;EIF4G3;EIF4G3	>tr|H7BYW0|H7BYW0_HUMAN Eukaryotic translation initiation factor 4 gamma 3 OS=Homo sapiens GN=EIF4G3 PE=4 SV=1;>sp|O43432-3|IF4G3_HUMAN Isoform 3 of Eukaryotic translation initiation factor 4 gamma 3 OS=Homo sapiens GN=EIF4G3;>sp|O43432|IF4G3_HUMAN Eukaryo	0.00789055	123.6	123.6	NA	123.6	NA	111.6	NA	NA	NA	S	_GGS(ph)SKDLLDNQSQEEQR_	GGS(0.869)S(0.131)KDLLDNQSQEEQR	0.03792	208050	141330	230720	301600	147840	101760	96892
H7C1N3;O15155;Q68DU7;C9JTT8;Q96EA0	H7C1N3	BET1 homolog	BET1;BET1;DKFZp781C0425;BET1;BET1	>tr|H7C1N3|H7C1N3_HUMAN BET1 homolog (Fragment) OS=Homo sapiens GN=BET1 PE=4 SV=1;>sp|O15155|BET1_HUMAN BET1 homolog OS=Homo sapiens GN=BET1 PE=1 SV=1;>tr|Q68DU7|Q68DU7_HUMAN BET1 homolog OS=Homo sapiens GN=DKFZp781C0425 PE=2 SV=1;>tr|C9JTT8|C9JTT8_HUMAN B	3.80958e-120	155.43	155.43	105.99	98.582	121.45	NA	119.87	155.43	102.5	S	_SLS(ph)IEIGHEVK_	SLS(1)IEIGHEVK	-0.78198	72353000	79499000	76715000	84579000	152130000	191690000	178100000
H7C1N9;H7C3Q3	H7C1N9		MTERFD2;MTERFD2	>tr|H7C1N9|H7C1N9_HUMAN mTERF domain-containing protein 2 (Fragment) OS=Homo sapiens GN=MTERFD2 PE=4 SV=1;>tr|H7C3Q3|H7C3Q3_HUMAN mTERF domain-containing protein 2 (Fragment) OS=Homo sapiens GN=MTERFD2 PE=4 SV=1	0.0111459	41.136	41.136	NA	NA	NA	NA	NA	NA	41.136	S	_(ac)SSSVTPSTSPQ(de)LS(ph)Q(de)M(ox)AVAVLCQ(de)WK_	S(0.002)S(0.002)S(0.002)VT(0.013)PS(0.037)T(0.037)S(0.138)PQLS(0.769)QMAVAVLCQWK	-2.4757	0	0	0	0	0	0	30942
H7C283;H7C3E6	H7C283		SPATA3;SPATA3	>tr|H7C283|H7C283_HUMAN Spermatogenesis-associated protein 3 (Fragment) OS=Homo sapiens GN=SPATA3 PE=4 SV=1;>tr|H7C3E6|H7C3E6_HUMAN Spermatogenesis-associated protein 3 (Fragment) OS=Homo sapiens GN=SPATA3 PE=4 SV=1	0.0049153	45.257	45.257	NA	45.257	NA	NA	NA	NA	NA	S	_AAPQ(de)S(ph)RKAEN(de)LQ(de)ENPPVIVTR_	AAPQS(1)RKAENLQENPPVIVTR	-1.3495	0	532840000	0	0	0	0	0
H7C3G7;H0YE03;Q2TBE0;Q2TBE0-2;Q2TBE0-3	Q2TBE0	CWF19-like protein 2	CWF19L2;CWF19L2;CWF19L2	>tr|H7C3G7|H7C3G7_HUMAN CWF19-like protein 2 (Fragment) OS=Homo sapiens GN=CWF19L2 PE=4 SV=1;>tr|H0YE03|H0YE03_HUMAN CWF19-like protein 2 (Fragment) OS=Homo sapiens GN=CWF19L2 PE=4 SV=1;>sp|Q2TBE0|C19L2_HUMAN CWF19-like protein 2 OS=Homo sapiens GN=CWF19L2	7.5407e-49	140.11	106.93	91.729	81.373	97.509	96.303	140.11	51.645	105.79	S	_STFAGS(ph)PERESIHILSVDEK_	S(0.001)T(0.001)FAGS(0.996)PERES(0.002)IHILSVDEK	-0.62326	54614000	48218000	37292000	33144000	61478000	7574700	55098000
H7C3G7;H0YE03;Q2TBE0;Q2TBE0-2;Q2TBE0-3	Q2TBE0	CWF19-like protein 2	CWF19L2;CWF19L2;CWF19L2	>tr|H7C3G7|H7C3G7_HUMAN CWF19-like protein 2 (Fragment) OS=Homo sapiens GN=CWF19L2 PE=4 SV=1;>tr|H0YE03|H0YE03_HUMAN CWF19-like protein 2 (Fragment) OS=Homo sapiens GN=CWF19L2 PE=4 SV=1;>sp|Q2TBE0|C19L2_HUMAN CWF19-like protein 2 OS=Homo sapiens GN=CWF19L2	1.93537e-07	81.373	81.373	NA	81.373	NA	NA	NA	51.645	NA	S	_STFAGS(ph)PERESIHILSVDEK_	STFAGS(0.5)PERES(0.5)IHILSVDEK	0.12524	0	47607000	0	0	0	0	0
H7C5E2	H7C5E2		BCAP29	>tr|H7C5E2|H7C5E2_HUMAN B-cell receptor-associated protein 29 (Fragment) OS=Homo sapiens GN=BCAP29 PE=4 SV=1	0.0117992	46.159	46.159	NA	NA	NA	NA	NA	NA	46.159	S	_LILDFLAS(ph)RT(ph)MGIN(de)LLFQAIK_	LILDFLAS(1)RT(1)MGINLLFQAIK	-0.38453	0	0	6131900	5559800	5531100	5792200	12373000
I3L0C9;Q9Y4E1-4;Q9Y4E1;Q9Y4E1-2;I3L0H6;Q9Y4E1-3;F5H0J6;F5H871;Q641Q2;Q641Q2-2;F8W7U3;E7ESD2;Q5T1D7	Q641Q2	WASH complex subunit FAM21C;WASH complex subunit FAM21A	FAM21C;FAM21C;FAM21C;FAM21A;FAM21A;FAM21A;FAM21A	>tr|I3L0C9|I3L0C9_HUMAN WASH complex subunit FAM21C OS=Homo sapiens GN=FAM21C PE=4 SV=1;>sp|Q9Y4E1-4|FA21C_HUMAN Isoform 4 of WASH complex subunit FAM21C OS=Homo sapiens GN=FAM21C;>sp|Q9Y4E1|FA21C_HUMAN WASH complex subunit FAM21C OS=Homo sapiens GN=FAM21C	0.00121163	167.63	167.63	NA	NA	NA	NA	NA	NA	167.63	S	_AVAS(ph)PEATVSQTDENK_	AVAS(1)PEATVSQTDENK	0.88441	117800	105830	115990	209530	149030	492620	164430
I3L0C9;Q9Y4E1-4;Q9Y4E1;Q9Y4E1-2;I3L0H6;Q9Y4E1-3;F5H0J6;Q641Q2;Q641Q2-2;F8W7U3;E7ESD2;Q5T1D7	Q641Q2	WASH complex subunit FAM21C;WASH complex subunit FAM21A	FAM21C;FAM21C;FAM21A;FAM21A;FAM21A;FAM21A	>tr|I3L0C9|I3L0C9_HUMAN WASH complex subunit FAM21C OS=Homo sapiens GN=FAM21C PE=4 SV=1;>sp|Q9Y4E1-4|FA21C_HUMAN Isoform 4 of WASH complex subunit FAM21C OS=Homo sapiens GN=FAM21C;>sp|Q9Y4E1|FA21C_HUMAN WASH complex subunit FAM21C OS=Homo sapiens GN=FAM21C	2.55606e-08	109.72	109.72	NA	NA	72.086	NA	109.72	NA	90.972	S	_RTPS(ph)DDEEDNLFAPPK_	RT(0.172)PS(0.828)DDEEDNLFAPPK	-0.33758	19400000	12245000	74537000	30580000	35338000	14106000	30553000
I3L1I5	I3L1I5			>tr|I3L1I5|I3L1I5_HUMAN Uncharacterized protein OS=Homo sapiens PE=4 SV=1	0.00547287	120.25	120.25	NA	120.25	NA	NA	NA	NA	NA	S	_RLS(ph)LDASAVDEEPCLPR_	RLS(1)LDASAVDEEPCLPR	0.087454	0	219910	0	217960	120370	540180	152280
P17481;I3L3R1;I3L221	P17481	Homeobox protein Hox-B8	HOXB8	>sp|P17481|HXB8_HUMAN Homeobox protein Hox-B8 OS=Homo sapiens GN=HOXB8 PE=2 SV=2;>tr|I3L3R1|I3L3R1_HUMAN Homeobox B8, isoform CRA_a OS=Homo sapiens GN=HOXB8 PE=4 SV=1;>tr|I3L221|I3L221_HUMAN Homeobox protein Hox-B8 (Fragment) OS=Homo sapiens GN=HOXB8 PE=4	0.010769	74.962	74.962	NA	74.962	NA	NA	NA	NA	NA	S	_(ac)SSY(ph)FVN(de)S(ph)LFSK_	S(0.171)S(0.039)Y(0.79)FVNS(0.99)LFS(0.01)K	-2.4655	0	215390	0	0	104650	0	91563
I3L3A8;Q8IZL8;Q8IZL8-2;C9JFV4;E7EV54;F8WDZ1	Q8IZL8	Proline-, glutamic acid- and leucine-rich protein 1	PELP1	>tr|I3L3A8|I3L3A8_HUMAN Proline-, glutamic acid- and leucine-rich protein 1 OS=Homo sapiens GN=PELP1 PE=4 SV=1;>sp|Q8IZL8|PELP1_HUMAN Proline-, glutamic acid- and leucine-rich protein 1 OS=Homo sapiens GN=PELP1 PE=1 SV=2;>sp|Q8IZL8-2|PELP1_HUMAN Isoform 2	0.00138859	155.88	141.6	141.6	NA	155.88	NA	150.23	141.6	125.23	S	_GS(ph)PDGSLQTGKPSAPK_	GS(1)PDGSLQTGKPSAPK	-1.1781	3650500	3722200	2870700	0	1270500	2375500	1537500
I3L3A8;Q8IZL8;Q8IZL8-2;C9JFV4;E7EV54;F8WDZ1	Q8IZL8	Proline-, glutamic acid- and leucine-rich protein 1	PELP1	>tr|I3L3A8|I3L3A8_HUMAN Proline-, glutamic acid- and leucine-rich protein 1 OS=Homo sapiens GN=PELP1 PE=4 SV=1;>sp|Q8IZL8|PELP1_HUMAN Proline-, glutamic acid- and leucine-rich protein 1 OS=Homo sapiens GN=PELP1 PE=1 SV=2;>sp|Q8IZL8-2|PELP1_HUMAN Isoform 2	0.0016642	155.94	155.94	NA	NA	NA	155.94	NA	NA	NA	S	_GSPDGS(ph)LQTGKPSAPK_	GS(0.325)PDGS(0.633)LQT(0.042)GKPSAPK	0.51174	0	0	0	1554900	0	0	0
I3NI00;P35613;P35613-2;P35613-4;A8MZ77;P35613-3	I3NI00	Basigin	BSG;BSG	>tr|I3NI00|I3NI00_HUMAN Basigin OS=Homo sapiens GN=BSG PE=4 SV=1;>sp|P35613|BASI_HUMAN Basigin OS=Homo sapiens GN=BSG PE=1 SV=2;>sp|P35613-2|BASI_HUMAN Isoform 2 of Basigin OS=Homo sapiens GN=BSG;>sp|P35613-4|BASI_HUMAN Isoform 4 of Basigin OS=Homo sapiens	0.00124696	70.99	70.99	NA	NA	53.342	70.99	NA	NA	NA	S	_RRKPEDVLDDDDAGS(ph)APLK_	RRKPEDVLDDDDAGS(1)APLK	0.58337	5519800	0	13738000	6883200	11226000	0	0
O00116;B8ZZ81	O00116	Alkyldihydroxyacetonephosphate synthase, peroxisomal	AGPS;AGPS	>sp|O00116|ADAS_HUMAN Alkyldihydroxyacetonephosphate synthase, peroxisomal OS=Homo sapiens GN=AGPS PE=1 SV=1;>tr|B8ZZ81|B8ZZ81_HUMAN Alkyldihydroxyacetonephosphate synthase, peroxisomal OS=Homo sapiens GN=AGPS PE=4 SV=1	0.0119156	88.071	88.071	NA	88.071	NA	NA	NA	NA	NA	S	_RAAS(ph)AATAAPTATPAAQESGTIPK_	RAAS(0.499)AAT(0.499)AAPT(0.002)ATPAAQESGTIPK	-1.2144	0	0	0	0	0	0	0
O00264;B7Z1L3	O00264	Membrane-associated progesterone receptor component 1	PGRMC1;PGRMC1	>sp|O00264|PGRC1_HUMAN Membrane-associated progesterone receptor component 1 OS=Homo sapiens GN=PGRMC1 PE=1 SV=3;>tr|B7Z1L3|B7Z1L3_HUMAN Membrane-associated progesterone receptor component 1 OS=Homo sapiens GN=PGRMC1 PE=2 SV=1	1.55423e-85	169.19	160.69	141.13	161.84	105.51	114.2	160.69	169.19	116.24	S	_EGEEPTVYS(ph)DEEEPKDESARK_	EGEEPTVYS(1)DEEEPKDESARK	-0.13068	722540000	493720000	548410000	609930000	649550000	4.62e+08	703930000
O00264;B7Z1L3	O00264	Membrane-associated progesterone receptor component 1	PGRMC1;PGRMC1	>sp|O00264|PGRC1_HUMAN Membrane-associated progesterone receptor component 1 OS=Homo sapiens GN=PGRMC1 PE=1 SV=3;>tr|B7Z1L3|B7Z1L3_HUMAN Membrane-associated progesterone receptor component 1 OS=Homo sapiens GN=PGRMC1 PE=2 SV=1	5.82159e-06	60.278	60.278	60.278	NA	NA	NA	NA	NA	NA	S	_EGEEPTVYSDEEEPKDES(ph)AR_	EGEEPT(0.001)VY(0.001)S(0.396)DEEEPKDES(0.602)AR	0.31305	21779000	0	0	0	0	0	0
O00264;B7Z1L3	O00264	Membrane-associated progesterone receptor component 1	PGRMC1;PGRMC1	>sp|O00264|PGRC1_HUMAN Membrane-associated progesterone receptor component 1 OS=Homo sapiens GN=PGRMC1 PE=1 SV=3;>tr|B7Z1L3|B7Z1L3_HUMAN Membrane-associated progesterone receptor component 1 OS=Homo sapiens GN=PGRMC1 PE=2 SV=1	0.00656983	44.258	44.258	38.724	38.237	30.024	37.56	31.176	NA	44.258	S	_IVRGDQPAAS(ph)GDSDDDEPPPLPRLK_	IVRGDQPAAS(0.5)GDS(0.5)DDDEPPPLPRLK	-0.90858	73376000	22195000	102220000	103300000	203160000	159370000	277240000
O00264;B7Z1L3	O00264	Membrane-associated progesterone receptor component 1	PGRMC1;PGRMC1	>sp|O00264|PGRC1_HUMAN Membrane-associated progesterone receptor component 1 OS=Homo sapiens GN=PGRMC1 PE=1 SV=3;>tr|B7Z1L3|B7Z1L3_HUMAN Membrane-associated progesterone receptor component 1 OS=Homo sapiens GN=PGRMC1 PE=2 SV=1	8.36854e-05	125.54	96.317	86.357	81.665	30.024	125.54	96.317	NA	44.258	S	_IVRGDQPAASGDS(ph)DDDEPPPLPR_	IVRGDQPAAS(0.005)GDS(0.995)DDDEPPPLPR	0.40261	112540000	22660000	102770000	104100000	203410000	204610000	277240000
O00273	O00273	DNA fragmentation factor subunit alpha	DFFA	>sp|O00273|DFFA_HUMAN DNA fragmentation factor subunit alpha OS=Homo sapiens GN=DFFA PE=1 SV=1	5.18772e-05	187.59	187.59	160.04	NA	133.98	187.59	NA	NA	NA	S	_SISASKAS(ph)PPGDLQNPK_	SISASKAS(1)PPGDLQNPK	0.52476	768940	841120	483150	314880	213820	448990	374250
O00418	O00418	Eukaryotic elongation factor 2 kinase	EEF2K	>sp|O00418|EF2K_HUMAN Eukaryotic elongation factor 2 kinase OS=Homo sapiens GN=EEF2K PE=1 SV=2	0.00176983	136.63	136.63	NA	NA	136.63	NA	NA	NA	NA	S	_ES(ph)ENSGDSGYPSEK_	ES(0.521)ENSGDSGYPS(0.479)EK	-0.18884	0	0	225400	0	0	0	0
O00418	O00418	Eukaryotic elongation factor 2 kinase	EEF2K	>sp|O00418|EF2K_HUMAN Eukaryotic elongation factor 2 kinase OS=Homo sapiens GN=EEF2K PE=1 SV=2	0.00124983	139.46	105.9	105.9	139.46	NA	114.52	108.75	NA	NA	S	_ESENSGDSGYPS(ph)EK_	ESENSGDSGYPS(1)EK	0.13181	316660	193710	0	210090	155590	121650	87409
O00459	O00459	Phosphatidylinositol 3-kinase regulatory subunit beta	PIK3R2	>sp|O00459|P85B_HUMAN Phosphatidylinositol 3-kinase regulatory subunit beta OS=Homo sapiens GN=PIK3R2 PE=1 SV=2	0.00499341	52.823	52.823	NA	NA	NA	52.823	NA	NA	NA	S	_LEQ(de)Q(de)LRAQ(de)AS(ph)DN(de)REIDK_	LEQQLRAQAS(1)DNREIDK	5.1546	0	0	0	2759600	0	0	0
O00505	O00505	Importin subunit alpha-3	KPNA3	>sp|O00505|IMA3_HUMAN Importin subunit alpha-3 OS=Homo sapiens GN=KPNA3 PE=1 SV=2	1.64378e-56	165.24	106.16	112.47	165.24	89.201	135.64	95.814	46.131	106.16	S	_KRNVPQEESLEDS(ph)DVDADFK_	KRNVPQEESLEDS(1)DVDADFK	0.59004	125290000	148790000	161790000	176130000	169640000	117330000	181710000
O00567	O00567	Nucleolar protein 56	NOP56	>sp|O00567|NOP56_HUMAN Nucleolar protein 56 OS=Homo sapiens GN=NOP56 PE=1 SV=4	2.75639e-07	87.85	87.85	40.085	36.256	87.85	63.337	45.704	46.663	55.228	S	_EELMS(ph)SDLEETAGSTSIPK_	EELMS(0.5)S(0.5)DLEETAGSTSIPK	-1.2161	0	0	0	0	0	0	0
O00567	O00567	Nucleolar protein 56	NOP56	>sp|O00567|NOP56_HUMAN Nucleolar protein 56 OS=Homo sapiens GN=NOP56 PE=1 SV=4	2.75639e-07	123.59	123.59	40.085	36.256	87.85	63.337	45.704	46.663	123.59	S	_EELMSS(ph)DLEETAGSTSIPK_	EELMS(0.05)S(0.95)DLEETAGSTSIPK	-1.1685	0	0	0	0	0	0	2502800
O00567	O00567	Nucleolar protein 56	NOP56	>sp|O00567|NOP56_HUMAN Nucleolar protein 56 OS=Homo sapiens GN=NOP56 PE=1 SV=4	3.11124e-05	190.67	143.47	190.67	143.47	130.25	123.64	NA	NA	162.39	S	_FSKEEPVS(ph)S(ph)GPEEAVGK_	FSKEEPVS(1)S(1)GPEEAVGK	-1.6592	31216000	2016600	7034100	7141200	1270300	6519600	3973900
O00567	O00567	Nucleolar protein 56	NOP56	>sp|O00567|NOP56_HUMAN Nucleolar protein 56 OS=Homo sapiens GN=NOP56 PE=1 SV=4	3.11124e-05	190.67	143.47	190.67	143.47	150.64	129.2	144.29	154.42	162.39	S	_FSKEEPVS(ph)S(ph)GPEEAVGK_	FSKEEPVS(1)S(1)GPEEAVGK	-1.6592	28685000	77089000	49271000	38634000	31072000	14350000	28697000
O14497;O14497-2;O14497-3	O14497	AT-rich interactive domain-containing protein 1A	ARID1A	>sp|O14497|ARI1A_HUMAN AT-rich interactive domain-containing protein 1A OS=Homo sapiens GN=ARID1A PE=1 SV=3;>sp|O14497-2|ARI1A_HUMAN Isoform 2 of AT-rich interactive domain-containing protein 1A OS=Homo sapiens GN=ARID1A;>sp|O14497-3|ARI1A_HUMAN Isoform 3	0.00019363	153.04	136.68	113.73	143.99	144.72	136.68	NA	135.81	153.04	S	_GPS(ph)PSPVGSPASVAQSR_	GPS(0.999)PS(0.001)PVGSPASVAQSR	1.4044	959990	1357100	1512400	1239100	565290	1040900	551500
O14497;O14497-2	O14497	AT-rich interactive domain-containing protein 1A	ARID1A	>sp|O14497|ARI1A_HUMAN AT-rich interactive domain-containing protein 1A OS=Homo sapiens GN=ARID1A PE=1 SV=3;>sp|O14497-2|ARI1A_HUMAN Isoform 2 of AT-rich interactive domain-containing protein 1A OS=Homo sapiens GN=ARID1A	0.00150168	118.36	118.36	NA	NA	116.94	NA	NA	118.36	96.016	S	_SHHAPM(ox)S(ph)PGSSGGGGQPLAR_	SHHAPMS(1)PGSSGGGGQPLAR	-0.65458	0	1493900	1290300	0	0	1171900	868930
O14497;O14497-2	O14497	AT-rich interactive domain-containing protein 1A	ARID1A	>sp|O14497|ARI1A_HUMAN AT-rich interactive domain-containing protein 1A OS=Homo sapiens GN=ARID1A PE=1 SV=3;>sp|O14497-2|ARI1A_HUMAN Isoform 2 of AT-rich interactive domain-containing protein 1A OS=Homo sapiens GN=ARID1A	0.000582804	126.91	126.91	NA	NA	NA	NA	126.91	NA	NA	S	_SHHAPM(ox)SPGS(ph)SGGGGQPLAR_	SHHAPMS(0.375)PGS(0.625)SGGGGQPLAR	0.73464	1642400	0	0	697130	724430	0	0
O14545	O14545	TRAF-type zinc finger domain-containing protein 1	TRAFD1	>sp|O14545|TRAD1_HUMAN TRAF-type zinc finger domain-containing protein 1 OS=Homo sapiens GN=TRAFD1 PE=1 SV=1	0.000245337	168.05	168.05	168.05	NA	NA	164.41	141.86	NA	NA	S	_LDSQPQETS(ph)PELPR_	LDSQPQET(0.009)S(0.991)PELPR	0.58447	1125000	0	0	1770000	1024300	1948700	962030
O14686-3;O14686	O14686-3	Histone-lysine N-methyltransferase MLL2	MLL2	>sp|O14686-3|MLL2_HUMAN Isoform 3 of Histone-lysine N-methyltransferase MLL2 OS=Homo sapiens GN=MLL2;>sp|O14686|MLL2_HUMAN Histone-lysine N-methyltransferase MLL2 OS=Homo sapiens GN=MLL2 PE=1 SV=2	0.00156577	158.01	148.18	148.18	158.01	136.93	153.74	130.56	135.6	134.49	S	_ALS(ph)PVIPLIPR_	ALS(1)PVIPLIPR	0.031773	1001400	928730	912380	356210	215100	1097000	540140
O14737	O14737	Programmed cell death protein 5	PDCD5	>sp|O14737|PDCD5_HUMAN Programmed cell death protein 5 OS=Homo sapiens GN=PDCD5 PE=1 SV=3	0.00476086	167.89	167.89	NA	NA	NA	NA	NA	NA	167.89	S	_KVM(ox)DS(ph)DEDDDY_	KVMDS(1)DEDDDY	-0.33045	1938800	1153700	71497	78818	955360	73571	1089500
O14745	O14745	Na(+)/H(+) exchange regulatory cofactor NHE-RF1	SLC9A3R1	>sp|O14745|NHRF1_HUMAN Na(+)/H(+) exchange regulatory cofactor NHE-RF1 OS=Homo sapiens GN=SLC9A3R1 PE=1 SV=4	1.56096e-09	174.02	174.02	34.993	NA	44.369	126.25	NA	121.82	174.02	S	_EALAEAALES(ph)PRPALVR_	EALAEAALES(1)PRPALVR	-0.80449	2278200	340170	1100600	1870800	327110	24492000	1153000
O14745	O14745	Na(+)/H(+) exchange regulatory cofactor NHE-RF1	SLC9A3R1	>sp|O14745|NHRF1_HUMAN Na(+)/H(+) exchange regulatory cofactor NHE-RF1 OS=Homo sapiens GN=SLC9A3R1 PE=1 SV=4	2.10494e-29	245.66	167.34	197.85	167.34	44.369	213.48	57.882	245.66	146.17	S	_S(ph)ASSDTSEELNSQDSPPK_	S(0.769)AS(0.201)S(0.029)DTSEELNSQDSPPK	0.5337	0	275220	0	0	0	0	0
O14745	O14745	Na(+)/H(+) exchange regulatory cofactor NHE-RF1	SLC9A3R1	>sp|O14745|NHRF1_HUMAN Na(+)/H(+) exchange regulatory cofactor NHE-RF1 OS=Homo sapiens GN=SLC9A3R1 PE=1 SV=4	1.05546e-39	257.37	257.37	197.85	NA	44.369	213.48	257.37	245.66	228.01	S	_SAS(ph)SDTSEELNSQDSPPK_	S(0.079)AS(0.744)S(0.177)DTSEELNSQDSPPK	0.081759	0	0	418370	0	298390	0	0
O14745	O14745	Na(+)/H(+) exchange regulatory cofactor NHE-RF1	SLC9A3R1	>sp|O14745|NHRF1_HUMAN Na(+)/H(+) exchange regulatory cofactor NHE-RF1 OS=Homo sapiens GN=SLC9A3R1 PE=1 SV=4	2.10494e-29	245.66	228.01	34.993	NA	44.369	39.122	57.882	245.66	228.01	S	_SAS(ph)SDTSEELNSQDSPPK_	S(0.013)AS(0.492)S(0.492)DT(0.002)SEELNSQDSPPK	0.25376	0	0	0	0	0	0	0
O14745	O14745	Na(+)/H(+) exchange regulatory cofactor NHE-RF1	SLC9A3R1	>sp|O14745|NHRF1_HUMAN Na(+)/H(+) exchange regulatory cofactor NHE-RF1 OS=Homo sapiens GN=SLC9A3R1 PE=1 SV=4	3.71093e-27	62.547	62.547	34.993	NA	44.369	39.122	57.882	NA	62.547	S	_ENSREALAEAALESPRPALVRSASSDT(ph)SEELNSQDSPPK_	ENSREALAEAALES(0.091)PRPALVRS(0.091)AS(0.091)S(0.091)DT(0.317)S(0.317)EELNS(0.001)QDSPPK	-0.22931	0	0	0	0	0	0	0
O14950;P19105;P24844;P24844-2	O14950	Myosin regulatory light chain 12B;Myosin regulatory light chain 12A;Myosin regulatory light polypeptide 9	MYL12B;MYL12A;MYL9	>sp|O14950|ML12B_HUMAN Myosin regulatory light chain 12B OS=Homo sapiens GN=MYL12B PE=1 SV=2;>sp|P19105|ML12A_HUMAN Myosin regulatory light chain 12A OS=Homo sapiens GN=MYL12A PE=1 SV=2;>sp|P24844|MYL9_HUMAN Myosin regulatory light polypeptide 9 OS=Homo sa	8.25535e-29	220.88	193.59	193.59	174.22	216.38	186.35	220.88	190.64	176.65	S	_ATS(ph)NVFAMFDQSQIQEFK_	AT(0.201)S(0.799)NVFAMFDQSQIQEFK	-0.58192	18995000	128060000	92179000	22266000	17133000	7285800	15016000
O15014	O15014	Zinc finger protein 609	ZNF609	>sp|O15014|ZN609_HUMAN Zinc finger protein 609 OS=Homo sapiens GN=ZNF609 PE=1 SV=2	0.00807978	46.982	39.288	46.982	NA	33.024	NA	38.583	NA	39.288	S	_VEPT(ph)VLDRNCPSPVLIDCPHPNCNK_	VEPT(0.5)VLDRNCPS(0.5)PVLIDCPHPNCNK	0.30435	20607000	5148100	15056000	14113000	20872000	18402000	18769000
O15042;O15042-2;E7ET15;H0Y8D9;E7EW00;C9J5L1	O15042	U2 snRNP-associated SURP motif-containing protein	U2SURP;U2SURP;U2SURP;U2SURP;U2SURP	>sp|O15042|SR140_HUMAN U2 snRNP-associated SURP motif-containing protein OS=Homo sapiens GN=U2SURP PE=1 SV=2;>sp|O15042-2|SR140_HUMAN Isoform 2 of U2 snRNP-associated SURP motif-containing protein OS=Homo sapiens GN=U2SURP;>tr|E7ET15|E7ET15_HUMAN U2 snRNP-	1.81723e-11	49.854	31.235	NA	49.854	NA	NA	NA	NA	NA	S	_TRSSDVHSSGSSDAHMDASGPSDSDMPS(ph)RTRPKSPRK_	TRSSDVHSSGSSDAHMDAS(0.014)GPS(0.014)DS(0.037)DMPS(0.311)RT(0.311)RPKS(0.311)PRK	0.72647	0	0	0	0	0	0	0
O15042;O15042-2;E7ET15;H0Y8D9;E7EW00;C9J5L1	O15042	U2 snRNP-associated SURP motif-containing protein	U2SURP;U2SURP;U2SURP;U2SURP;U2SURP	>sp|O15042|SR140_HUMAN U2 snRNP-associated SURP motif-containing protein OS=Homo sapiens GN=U2SURP PE=1 SV=2;>sp|O15042-2|SR140_HUMAN Isoform 2 of U2 snRNP-associated SURP motif-containing protein OS=Homo sapiens GN=U2SURP;>tr|E7ET15|E7ET15_HUMAN U2 snRNP-	1.81723e-11	49.854	31.235	NA	49.854	NA	NA	NA	NA	NA	S	_TRSSDVHSSGSSDAHMDASGPSDSDMPS(ph)RTRPKSPRK_	TRSSDVHSSGSSDAHMDAS(0.014)GPS(0.014)DS(0.037)DMPS(0.311)RT(0.311)RPKS(0.311)PRK	0.72647	0	0	0	0	0	0	0
O15047	O15047	Histone-lysine N-methyltransferase SETD1A	SETD1A	>sp|O15047|SET1A_HUMAN Histone-lysine N-methyltransferase SETD1A OS=Homo sapiens GN=SETD1A PE=1 SV=3	4.68589e-05	112.3	112.3	74.698	NA	58.914	112.3	40.012	NA	38.26	S	_RPRPS(ph)TPAEEDEDDPEQEK_	RPRPS(0.5)T(0.5)PAEEDEDDPEQEK	0.08495	17790000	14495000	20007000	26783000	19337000	152390	17782000
O15047	O15047	Histone-lysine N-methyltransferase SETD1A	SETD1A	>sp|O15047|SET1A_HUMAN Histone-lysine N-methyltransferase SETD1A OS=Homo sapiens GN=SETD1A PE=1 SV=3	0.00107652	101.85	98.267	98.267	70.704	NA	101.04	101.85	81.888	NA	S	_S(ph)GSPAPETTNESVPFAQHSSLDSR_	S(0.5)GS(0.5)PAPETTNESVPFAQHSSLDSR	0.79695	1059000	0	0	0	0	0	0
O15047	O15047	Histone-lysine N-methyltransferase SETD1A	SETD1A	>sp|O15047|SET1A_HUMAN Histone-lysine N-methyltransferase SETD1A OS=Homo sapiens GN=SETD1A PE=1 SV=3	0.00107652	101.85	98.267	98.267	70.704	NA	101.04	101.85	81.888	NA	S	_S(ph)GSPAPETTNESVPFAQHSSLDSR_	S(0.5)GS(0.5)PAPETTNESVPFAQHSSLDSR	0.79695	1059000	0	0	0	0	0	0
O15143	O15143	Actin-related protein 2/3 complex subunit 1B	ARPC1B	>sp|O15143|ARC1B_HUMAN Actin-related protein 2/3 complex subunit 1B OS=Homo sapiens GN=ARPC1B PE=1 SV=3	0.00180307	123.36	114.15	123.36	114.15	58.246	62.765	45.094	107.56	NA	S	_KAS(ph)SEGGTAAGAGLDSLHK_	KAS(0.993)S(0.006)EGGTAAGAGLDSLHK	0.2113	2178700	1121300	0	784780	0	1455500	0
O15143	O15143	Actin-related protein 2/3 complex subunit 1B	ARPC1B	>sp|O15143|ARC1B_HUMAN Actin-related protein 2/3 complex subunit 1B OS=Homo sapiens GN=ARPC1B PE=1 SV=3	0.00180307	62.765	62.765	57.708	43.261	58.246	62.765	45.094	59.512	NA	S	_KAS(ph)SEGGTAAGAGLDSLHK_	KAS(0.463)S(0.463)EGGT(0.074)AAGAGLDSLHK	0.30523	0	0	0	0	0	0	0
O15173	O15173	Membrane-associated progesterone receptor component 2	PGRMC2	>sp|O15173|PGRC2_HUMAN Membrane-associated progesterone receptor component 2 OS=Homo sapiens GN=PGRMC2 PE=1 SV=1	5.66846e-05	64.733	64.733	64.733	52.061	NA	NA	NA	NA	62.285	S	_YDYVGRLLKPGEEPS(ph)EYTDEEDTK_	YDYVGRLLKPGEEPS(0.43)EY(0.139)T(0.43)DEEDT(0.001)K	0.2767	0	0	0	0	0	0	0
O15355;F5H7G7;Q59GB2	O15355	Protein phosphatase 1G	PPM1G;PPM1G;PPM1G	>sp|O15355|PPM1G_HUMAN Protein phosphatase 1G OS=Homo sapiens GN=PPM1G PE=1 SV=1;>tr|F5H7G7|F5H7G7_HUMAN Protein phosphatase 1G OS=Homo sapiens GN=PPM1G PE=3 SV=1;>tr|Q59GB2|Q59GB2_HUMAN Protein phosphatase 1G (Fragment) OS=Homo sapiens GN=PPM1G PE=2 SV=1	3.00096e-12	167.1	167.1	167.1	121.62	146.75	119.28	140.31	123.64	NA	S	_KLEEVLS(ph)TEGAEEN(de)GNSDKK_	KLEEVLS(0.966)T(0.034)EGAEENGNSDKK	0.57639	11424000	18177000	29114000	24230000	28272000	19643000	26096000
O15446-2;O15446	O15446-2	DNA-directed RNA polymerase I subunit RPA34	CD3EAP	>sp|O15446-2|RPA34_HUMAN Isoform 2 of DNA-directed RNA polymerase I subunit RPA34 OS=Homo sapiens GN=CD3EAP;>sp|O15446|RPA34_HUMAN DNA-directed RNA polymerase I subunit RPA34 OS=Homo sapiens GN=CD3EAP PE=1 SV=1	1.51521e-06	116.7	116.7	116.7	80.711	106.1	102.27	78.653	74.287	89.297	S	_ILEGPQQSLSGSPLQPIPAS(ph)PPPQIPPGLRPR_	ILEGPQQSLSGSPLQPIPAS(1)PPPQIPPGLRPR	-0.40647	973280	1304400	1434700	824970	369400	1359000	802480
O15541	O15541	RING finger protein 113A	RNF113A	>sp|O15541|R113A_HUMAN RING finger protein 113A OS=Homo sapiens GN=RNF113A PE=1 SV=1	0.000836546	126.32	113.73	113.73	95.153	118.24	NA	56.404	96.504	126.32	S	_(ac)AEQLS(ph)PGKAVDQVCTFLFK_	AEQLS(1)PGKAVDQVCTFLFK	-1.1272	2459300	2316100	3523300	1455700	6625400	5505300	5240800
O43290;G3V1T2	O43290	U4/U6.U5 tri-snRNP-associated protein 1	SART1;SART1	>sp|O43290|SNUT1_HUMAN U4/U6.U5 tri-snRNP-associated protein 1 OS=Homo sapiens GN=SART1 PE=1 SV=1;>tr|G3V1T2|G3V1T2_HUMAN Squamous cell carcinoma antigen recognised by T cells, isoform CRA_b OS=Homo sapiens GN=SART1 PE=4 SV=1	1.81883e-06	169.41	114.9	114.9	116.55	137.86	109.42	151.42	140.41	169.41	S	_RVS(ph)EVEEEKEPVPQPLPSDDTR_	RVS(1)EVEEEKEPVPQPLPSDDTR	-1.1337	4256100	3029800	6353500	7284000	3565100	6641200	3525300
O43318;O43318-2;O43318-3;O43318-4;E7EMD4;Q9UG54	O43318	Mitogen-activated protein kinase kinase kinase 7	MAP3K7;MAP3K7;DKFZp586F0420	>sp|O43318|M3K7_HUMAN Mitogen-activated protein kinase kinase kinase 7 OS=Homo sapiens GN=MAP3K7 PE=1 SV=1;>sp|O43318-2|M3K7_HUMAN Isoform 1A of Mitogen-activated protein kinase kinase kinase 7 OS=Homo sapiens GN=MAP3K7;>sp|O43318-3|M3K7_HUMAN Isoform 1C o	3.63365e-07	209.01	209.01	162.11	193.59	145.43	NA	209.01	150.91	123	S	_S(ph)IQDLTVTGTEPGQVSSR_	S(1)IQDLTVTGTEPGQVSSR	0.29893	3302600	2393200	2546600	2248100	1549000	3238900	1401500
O43379-4;O43379	O43379-4	WD repeat-containing protein 62	WDR62	>sp|O43379-4|WDR62_HUMAN Isoform 4 of WD repeat-containing protein 62 OS=Homo sapiens GN=WDR62;>sp|O43379|WDR62_HUMAN WD repeat-containing protein 62 OS=Homo sapiens GN=WDR62 PE=1 SV=4	0.00593546	70.766	70.766	70.766	NA	NA	NA	NA	NA	NA	S	_RPSS(ph)VGELASLGQELQAITTATTPSLDSEGQEPALR_	RPS(0.215)S(0.759)VGELAS(0.025)LGQELQAIT(0.001)TATTPSLDSEGQEPALR	-1.5606	531330	420910	679320	0	147200	387710	0
O43395;E7EVD1	O43395	U4/U6 small nuclear ribonucleoprotein Prp3	PRPF3;PRPF3	>sp|O43395|PRPF3_HUMAN U4/U6 small nuclear ribonucleoprotein Prp3 OS=Homo sapiens GN=PRPF3 PE=1 SV=2;>tr|E7EVD1|E7EVD1_HUMAN U4/U6 small nuclear ribonucleoprotein Prp3 OS=Homo sapiens GN=PRPF3 PE=4 SV=1	0.000127756	145.46	145.46	NA	145.46	91.414	117.08	NA	124.63	NA	S	_GDDDEES(ph)DEEAVKK_	GDDDEES(1)DEEAVKK	0.28683	645910	461960	589090	1290500	457680	1272100	343880
O43399;Q5JWU6;O43399-5;O43399-2;O43399-3;O43399-4;B4DPJ6	O43399	Tumor protein D54	TPD52L2;TPD52L2;TPD52L2	>sp|O43399|TPD54_HUMAN Tumor protein D54 OS=Homo sapiens GN=TPD52L2 PE=1 SV=2;>tr|Q5JWU6|Q5JWU6_HUMAN Tumor protein D52-like 2 OS=Homo sapiens GN=TPD52L2 PE=2 SV=1;>sp|O43399-5|TPD54_HUMAN Isoform 5 of Tumor protein D54 OS=Homo sapiens GN=TPD52L2;>sp|O4339	1.24842e-10	175.21	107.99	NA	132.84	175.21	140.96	168.41	110.92	130.29	S	_S(ph)FEDRVGTIK_	S(1)FEDRVGTIK	0.37705	136590000	235890000	234430000	119850000	367190000	391190000	248440000
O43399;Q5JWU6;O43399-5;O43399-2;O43399-3;O43399-4	O43399	Tumor protein D54	TPD52L2;TPD52L2	>sp|O43399|TPD54_HUMAN Tumor protein D54 OS=Homo sapiens GN=TPD52L2 PE=1 SV=2;>tr|Q5JWU6|Q5JWU6_HUMAN Tumor protein D52-like 2 OS=Homo sapiens GN=TPD52L2 PE=2 SV=1;>sp|O43399-5|TPD54_HUMAN Isoform 5 of Tumor protein D54 OS=Homo sapiens GN=TPD52L2;>sp|O4339	0.00842883	41.86	40.025	NA	40.025	41.86	41.838	NA	NA	NA	S	_(ac)M(ox)DSAGQDINLNS(ph)PNK_	MDS(0.001)AGQDINLNS(0.999)PNK	-0.78111	0	10427000	8405400	11405000	2436500	0	1742400
O43516-3;O43516;O43516-2;C9JL90;O43516-4;E9PB87;B8ZZ90;C9JTB9	O43516-3	WAS/WASL-interacting protein family member 1	WIPF1;WIPF1;WIPF1;WIPF1;WIPF1	>sp|O43516-3|WIPF1_HUMAN Isoform 3 of WAS/WASL-interacting protein family member 1 OS=Homo sapiens GN=WIPF1;>sp|O43516|WIPF1_HUMAN WAS/WASL-interacting protein family member 1 OS=Homo sapiens GN=WIPF1 PE=1 SV=3;>sp|O43516-2|WIPF1_HUMAN Isoform 2 of WAS/WAS	0.00123395	93.623	93.623	NA	NA	85.288	77.597	93.623	93.623	54.7	S	_TVTNDRS(ph)APILDK_	TVTNDRS(1)APILDK	1.9052	123680000	224510000	251850000	106940000	814320000	971870000	1054400000
O43583;F8VVL1	O43583	Density-regulated protein	DENR;DENR	>sp|O43583|DENR_HUMAN Density-regulated protein OS=Homo sapiens GN=DENR PE=1 SV=2;>tr|F8VVL1|F8VVL1_HUMAN Density-regulated protein OS=Homo sapiens GN=DENR PE=4 SV=1	5.89669e-13	140.21	101.85	NA	126.16	127.16	133.95	101.85	140.21	100.94	S	_LTVENS(ph)PKQEAGISEGQGTAGEEEEK_	LT(0.06)VENS(0.94)PKQEAGISEGQGTAGEEEEK	0.23196	0	1628000	1895300	1477700	869970	1444200	621600
O43719;E9PFP2	O43719	HIV Tat-specific factor 1	HTATSF1;HTATSF1	>sp|O43719|HTSF1_HUMAN HIV Tat-specific factor 1 OS=Homo sapiens GN=HTATSF1 PE=1 SV=1;>tr|E9PFP2|E9PFP2_HUMAN HIV Tat-specific factor 1 OS=Homo sapiens GN=HTATSF1 PE=4 SV=2	8.85172e-12	99.215	98.132	88.187	98.132	90.653	99.215	NA	87.363	NA	S	_DLDEEGS(ph)EKELHENVLDK_	DLDEEGS(1)EKELHENVLDK	-0.047675	7002500	24999000	8500000	10430000	0	8549200	0
O43719;E9PFP2	O43719	HIV Tat-specific factor 1	HTATSF1;HTATSF1	>sp|O43719|HTSF1_HUMAN HIV Tat-specific factor 1 OS=Homo sapiens GN=HTATSF1 PE=1 SV=1;>tr|E9PFP2|E9PFP2_HUMAN HIV Tat-specific factor 1 OS=Homo sapiens GN=HTATSF1 PE=4 SV=2	0.000915788	162.39	144.29	101.48	162.39	122.19	116.45	NA	141.83	144.29	S	_EFDEDS(ph)DEKEEEEDTYEK_	EFDEDS(1)DEKEEEEDTYEK	-0.34995	391290	231280	759020	574650	100770	283530	381150
O43719;E9PFP2	O43719	HIV Tat-specific factor 1	HTATSF1;HTATSF1	>sp|O43719|HTSF1_HUMAN HIV Tat-specific factor 1 OS=Homo sapiens GN=HTATSF1 PE=1 SV=1;>tr|E9PFP2|E9PFP2_HUMAN HIV Tat-specific factor 1 OS=Homo sapiens GN=HTATSF1 PE=4 SV=2	2.03466e-40	158	158	103.26	158	72.145	63.184	NA	89.483	NA	S	_ESEEGNPVRGSEEDS(ph)PKK_	ESEEGNPVRGS(0.003)EEDS(0.997)PKK	0.55974	274600000	154060000	305980000	152970000	215730000	587720000	0
O43719;E9PFP2	O43719	HIV Tat-specific factor 1	HTATSF1;HTATSF1	>sp|O43719|HTSF1_HUMAN HIV Tat-specific factor 1 OS=Homo sapiens GN=HTATSF1 PE=1 SV=1;>tr|E9PFP2|E9PFP2_HUMAN HIV Tat-specific factor 1 OS=Homo sapiens GN=HTATSF1 PE=4 SV=2	0.00161648	124.3	99.941	124.3	NA	95.264	98.531	105.03	NA	NA	S	_LFEDDDS(ph)NEK_	LFEDDDS(1)NEK	0.070546	94801000	9231500	51510000	57071000	51538000	27403000	34893000
O43719	O43719	HIV Tat-specific factor 1	HTATSF1	>sp|O43719|HTSF1_HUMAN HIV Tat-specific factor 1 OS=Homo sapiens GN=HTATSF1 PE=1 SV=1	5.66823e-65	121.23	109.98	121.23	92.95	NA	NA	101.29	117.03	109.22	S	_LFEES(ph)DDKEDEDADGKEVEDADEK_	LFEES(1)DDKEDEDADGKEVEDADEK	0.3649	137160000	111650000	100040000	146710000	116030000	112600000	226270000
O43719;E9PFP2	O43719	HIV Tat-specific factor 1	HTATSF1;HTATSF1	>sp|O43719|HTSF1_HUMAN HIV Tat-specific factor 1 OS=Homo sapiens GN=HTATSF1 PE=1 SV=1;>tr|E9PFP2|E9PFP2_HUMAN HIV Tat-specific factor 1 OS=Homo sapiens GN=HTATSF1 PE=4 SV=2	0.00541131	140.78	140.78	NA	NA	NA	NA	NA	110.08	140.78	S	_SDS(ph)VSASER_	SDS(1)VSASER	0.090882	282680	365650	411410	399180	270170	278140	125920
O43719	O43719	HIV Tat-specific factor 1	HTATSF1	>sp|O43719|HTSF1_HUMAN HIV Tat-specific factor 1 OS=Homo sapiens GN=HTATSF1 PE=1 SV=1	1.32461e-38	213.48	200.23	200.23	213.48	210.14	180.16	123.19	207.17	151.89	S	_VFDDES(ph)DEKEDEEYADEK_	VFDDES(1)DEKEDEEYADEK	0.68346	161550000	1.48e+08	121850000	190920000	128670000	30110000	164960000
O43765	O43765	Small glutamine-rich tetratricopeptide repeat-containing protein alpha	SGTA	>sp|O43765|SGTA_HUMAN Small glutamine-rich tetratricopeptide repeat-containing protein alpha OS=Homo sapiens GN=SGTA PE=1 SV=1	0.00153399	48.867	48.867	NA	NA	48.867	NA	NA	NA	NA	S	_EM(ox)PQDLRS(ph)PARTPPSEEDSAEAERLK_	EMPQDLRS(0.45)PART(0.45)PPS(0.095)EEDS(0.005)AEAERLK	0.20815	0	0	0	0	0	0	0
O43765	O43765	Small glutamine-rich tetratricopeptide repeat-containing protein alpha	SGTA	>sp|O43765|SGTA_HUMAN Small glutamine-rich tetratricopeptide repeat-containing protein alpha OS=Homo sapiens GN=SGTA PE=1 SV=1	7.9921e-07	198.85	156.11	125.98	156.11	NA	198.85	187.78	178.51	NA	S	_SRTPS(ph)ASNDDQQE_	SRTPS(1)ASNDDQQE	0.59475	1437800	1868600	41263	1680700	1036000	1873000	28214
O60231;B0V0F8;A2AB15;F8VPA4	O60231	Putative pre-mRNA-splicing factor ATP-dependent RNA helicase DHX16	DHX16;DHX16;DHX16;DHX16	>sp|O60231|DHX16_HUMAN Putative pre-mRNA-splicing factor ATP-dependent RNA helicase DHX16 OS=Homo sapiens GN=DHX16 PE=1 SV=2;>tr|B0V0F8|B0V0F8_HUMAN DEAH (Asp-Glu-Ala-His) box polypeptide 16 (Fragment) OS=Homo sapiens GN=DHX16 PE=4 SV=1;>tr|A2AB15|A2AB15_H	0.000301867	148.01	146.97	146.97	108.13	NA	NA	148.01	NA	NA	S	_LLEDS(ph)EES(ph)SEETVSR_	LLEDS(1)EES(0.96)S(0.04)EETVSR	0.53253	383610	223450	291730	245060	110370	219260	160990
O60231;B0V0F8;A2AB15;F8VPA4	O60231	Putative pre-mRNA-splicing factor ATP-dependent RNA helicase DHX16	DHX16;DHX16;DHX16;DHX16	>sp|O60231|DHX16_HUMAN Putative pre-mRNA-splicing factor ATP-dependent RNA helicase DHX16 OS=Homo sapiens GN=DHX16 PE=1 SV=2;>tr|B0V0F8|B0V0F8_HUMAN DEAH (Asp-Glu-Ala-His) box polypeptide 16 (Fragment) OS=Homo sapiens GN=DHX16 PE=4 SV=1;>tr|A2AB15|A2AB15_H	0.000301867	148.01	146.97	146.97	108.13	NA	NA	148.01	NA	NA	S	_LLEDS(ph)EES(ph)SEETVSR_	LLEDS(1)EES(0.96)S(0.04)EETVSR	0.53253	383610	223450	291730	245060	110370	219260	160990
O60231;B0V0F8;A2AB15;F8VPA4	O60231	Putative pre-mRNA-splicing factor ATP-dependent RNA helicase DHX16	DHX16;DHX16;DHX16;DHX16	>sp|O60231|DHX16_HUMAN Putative pre-mRNA-splicing factor ATP-dependent RNA helicase DHX16 OS=Homo sapiens GN=DHX16 PE=1 SV=2;>tr|B0V0F8|B0V0F8_HUMAN DEAH (Asp-Glu-Ala-His) box polypeptide 16 (Fragment) OS=Homo sapiens GN=DHX16 PE=4 SV=1;>tr|A2AB15|A2AB15_H	0.00855933	108.13	108.13	NA	108.13	NA	NA	NA	NA	NA	S	_LLEDS(ph)EES(ph)SEETVSR_	LLEDS(1)EES(0.5)S(0.5)EETVSR	-0.0039459	0	223450	0	0	0	0	0
O60256;B7ZKZ1;E7EMY2;E7EPA1;B4E329;C9K0K7;I3L0S1	O60256	Phosphoribosyl pyrophosphate synthase-associated protein 2	PRPSAP2;PRPSAP2;PRPSAP2;PRPSAP2;PRPSAP2;PRPSAP2	>sp|O60256|KPRB_HUMAN Phosphoribosyl pyrophosphate synthase-associated protein 2 OS=Homo sapiens GN=PRPSAP2 PE=1 SV=1;>tr|B7ZKZ1|B7ZKZ1_HUMAN Phosphoribosyl pyrophosphate synthase-associated protein 2 OS=Homo sapiens GN=PRPSAP2 PE=2 SV=1;>tr|E7EMY2|E7EMY2_	0.00100358	91.883	91.883	88.627	80.844	91.883	NA	NA	38.029	54.658	S	_LGIAVIHGEAQDAESDLVDGRHS(ph)PPM(ox)VR_	LGIAVIHGEAQDAESDLVDGRHS(1)PPMVR	-0.58781	3086600	1180800	23275000	2693800	915100	31344000	22916000
O60262	O60262	Guanine nucleotide-binding protein G(I)/G(S)/G(O) subunit gamma-7	GNG7	>sp|O60262|GBG7_HUMAN Guanine nucleotide-binding protein G(I)/G(S)/G(O) subunit gamma-7 OS=Homo sapiens GN=GNG7 PE=1 SV=1	0.00784507	87.568	47.302	87.568	NA	NA	NA	NA	NA	47.302	S	_(ac)MS(ph)AT(ph)N(de)NIAQ(de)AR_	MS(1)AT(1)NNIAQAR	0.33208	706130	0	0	0	1987300	2157300	133150
O60264	O60264	SWI/SNF-related matrix-associated actin-dependent regulator of chromatin subfamily A member 5	SMARCA5	>sp|O60264|SMCA5_HUMAN SWI/SNF-related matrix-associated actin-dependent regulator of chromatin subfamily A member 5 OS=Homo sapiens GN=SMARCA5 PE=1 SV=1	0.000501721	82.988	68.948	NA	NA	NA	82.988	NA	NA	68.948	S	_GGPEGVAAQAVASAASAGPADAEM(ox)EEIFDDAS(ph)PGKQK_	GGPEGVAAQAVASAASAGPADAEMEEIFDDAS(1)PGKQK	1.0291	1002600	697480	721680	589520	333230	0	608950
O60271;H7BYB5;F5H7U6;O60271-4;O60271-2;O60271-9;H7BY21;H7BY20;O60271-5	O60271-4	C-Jun-amino-terminal kinase-interacting protein 4	SPAG9;SPAG9;SPAG9;SPAG9;SPAG9	>sp|O60271|JIP4_HUMAN C-Jun-amino-terminal kinase-interacting protein 4 OS=Homo sapiens GN=SPAG9 PE=1 SV=4;>tr|H7BYB5|H7BYB5_HUMAN C-Jun-amino-terminal kinase-interacting protein 4 OS=Homo sapiens GN=SPAG9 PE=4 SV=1;>tr|F5H7U6|F5H7U6_HUMAN C-Jun-amino-term	0.00417268	52.321	52.321	NA	52.321	NA	NA	NA	NA	NA	S	_QRSAS(ph)Q(de)S(ph)S(ph)LDKLDQELKEQ(de)Q(de)K_	QRS(0.716)AS(0.77)QS(0.77)S(0.744)LDKLDQELKEQQK	-1.6247	892030	1668500000	0	0	0	0	0
O60271;H7BYB5;F5H7U6;O60271-4;O60271-2;O60271-9;H7BY21;H7BY20;O60271-5	O60271-4	C-Jun-amino-terminal kinase-interacting protein 4	SPAG9;SPAG9;SPAG9;SPAG9;SPAG9	>sp|O60271|JIP4_HUMAN C-Jun-amino-terminal kinase-interacting protein 4 OS=Homo sapiens GN=SPAG9 PE=1 SV=4;>tr|H7BYB5|H7BYB5_HUMAN C-Jun-amino-terminal kinase-interacting protein 4 OS=Homo sapiens GN=SPAG9 PE=4 SV=1;>tr|F5H7U6|F5H7U6_HUMAN C-Jun-amino-term	0.00417268	52.321	52.321	NA	52.321	NA	NA	NA	NA	NA	S	_QRSAS(ph)Q(de)S(ph)S(ph)LDKLDQELKEQ(de)Q(de)K_	QRS(0.716)AS(0.77)QS(0.77)S(0.744)LDKLDQELKEQQK	-1.6247	892030	1668500000	0	0	0	0	0
O60271;H7BYB5;F5H7U6;O60271-4;O60271-2;O60271-9;H7BY21;H7BY20;O60271-5	O60271-4	C-Jun-amino-terminal kinase-interacting protein 4	SPAG9;SPAG9;SPAG9;SPAG9;SPAG9	>sp|O60271|JIP4_HUMAN C-Jun-amino-terminal kinase-interacting protein 4 OS=Homo sapiens GN=SPAG9 PE=1 SV=4;>tr|H7BYB5|H7BYB5_HUMAN C-Jun-amino-terminal kinase-interacting protein 4 OS=Homo sapiens GN=SPAG9 PE=4 SV=1;>tr|F5H7U6|F5H7U6_HUMAN C-Jun-amino-term	0.00417268	52.321	52.321	NA	52.321	NA	NA	NA	NA	NA	S	_QRSAS(ph)Q(de)S(ph)S(ph)LDKLDQELKEQ(de)Q(de)K_	QRS(0.716)AS(0.77)QS(0.77)S(0.744)LDKLDQELKEQQK	-1.6247	892030	1668500000	0	0	0	0	0
O60318	O60318	80 kDa MCM3-associated protein	MCM3AP	>sp|O60318|MCM3A_HUMAN 80 kDa MCM3-associated protein OS=Homo sapiens GN=MCM3AP PE=1 SV=2	0.0104924	133.28	133.28	NA	NA	NA	133.28	NA	NA	NA	S	_TGASSLLNKSS(ph)PVK_	TGASS(0.005)LLNKS(0.09)S(0.904)PVK	-1.0116	405770	246590	851890	498660	352480	470090	609370
O60341	O60341	Lysine-specific histone demethylase 1A	KDM1A	>sp|O60341|KDM1A_HUMAN Lysine-specific histone demethylase 1A OS=Homo sapiens GN=KDM1A PE=1 SV=2	0.000126737	103.42	75.954	68.942	75.954	103.42	79.304	81.847	NA	NA	S	_KLPPPPPQAPPEEENES(ph)EPEEPSGVEGAAFQSR_	KLPPPPPQAPPEEENES(0.998)EPEEPS(0.002)GVEGAAFQSR	0.062983	2297600	1311300	2089500	2634600	684660	1557400	485300
O60343;O60343-3;O60343-2	O60343	TBC1 domain family member 4	TBC1D4	>sp|O60343|TBCD4_HUMAN TBC1 domain family member 4 OS=Homo sapiens GN=TBC1D4 PE=1 SV=2;>sp|O60343-3|TBCD4_HUMAN Isoform 3 of TBC1 domain family member 4 OS=Homo sapiens GN=TBC1D4;>sp|O60343-2|TBCD4_HUMAN Isoform 2 of TBC1 domain family member 4 OS=Homo sap	0.00119481	141.6	141.6	141.6	NA	137.73	92.474	NA	100.77	92.039	S	_HAS(ph)APSHVQPSDSEK_	HAS(1)APSHVQPSDSEK	1.4576	306980	0	126710	133760	55245	2495700	889230
O60524;O60524-3;O60524-4;O60524-5;G3V5V3;F5H639	O60524	Nuclear export mediator factor NEMF	NEMF;NEMF;NEMF	>sp|O60524|NEMF_HUMAN Nuclear export mediator factor NEMF OS=Homo sapiens GN=NEMF PE=1 SV=4;>sp|O60524-3|NEMF_HUMAN Isoform 3 of Nuclear export mediator factor NEMF OS=Homo sapiens GN=NEMF;>sp|O60524-4|NEMF_HUMAN Isoform 4 of Nuclear export mediator factor	2.21148e-06	124.66	124.66	85.805	115.36	NA	121.33	77.469	124.66	103.31	S	_NPYLLS(ph)EEEDDDVDGDVNVEKNETEPPK_	NPYLLS(1)EEEDDDVDGDVNVEKNETEPPK	-0.44788	529190	326280	541080	279690	218570	572350	456540
O60664;O60664-3	O60664	Perilipin-3	PLIN3	>sp|O60664|PLIN3_HUMAN Perilipin-3 OS=Homo sapiens GN=PLIN3 PE=1 SV=3;>sp|O60664-3|PLIN3_HUMAN Isoform 3 of Perilipin-3 OS=Homo sapiens GN=PLIN3	1.66193e-05	88.755	88.755	NA	88.755	NA	NA	NA	NA	NA	S	_ELVSSKVS(ph)GAQEMVSSAK_	ELVS(0.117)S(0.144)KVS(0.738)GAQEMVSSAK	0.76095	0	16430000	0	0	0	0	0
O60763;O60763-2;F5H4X1;F5GYR8;F5GZ76;H0Y7C0	O60763	General vesicular transport factor p115	USO1;USO1;USO1;USO1;USO1	>sp|O60763|USO1_HUMAN General vesicular transport factor p115 OS=Homo sapiens GN=USO1 PE=1 SV=2;>sp|O60763-2|USO1_HUMAN Isoform 2 of General vesicular transport factor p115 OS=Homo sapiens GN=USO1;>tr|F5H4X1|F5H4X1_HUMAN General vesicular transport factor	0.000142263	99.954	99.954	74.568	NA	NA	99.954	64.701	88.001	NA	S	_DLGHPVEEEDELES(ph)GDQEDEDDESEDPGKDLDHI_	DLGHPVEEEDELES(1)GDQEDEDDESEDPGKDLDHI	1.5796	5637300	1455500	4685800	2192500	1388200	3559400	2981900
O60832	O60832	H/ACA ribonucleoprotein complex subunit 4	DKC1	>sp|O60832|DKC1_HUMAN H/ACA ribonucleoprotein complex subunit 4 OS=Homo sapiens GN=DKC1 PE=1 SV=3	0.000101815	160.88	113.89	113.89	160.84	136.77	160.88	148.38	99.838	121.47	S	_AGLES(ph)GAEPGDGDS(ph)DTTKK_	AGLES(1)GAEPGDGDS(0.789)DT(0.117)T(0.094)KK	1.1121	1621300	638420	688030	825700	918290	544000	377300
O60832	O60832	H/ACA ribonucleoprotein complex subunit 4	DKC1	>sp|O60832|DKC1_HUMAN H/ACA ribonucleoprotein complex subunit 4 OS=Homo sapiens GN=DKC1 PE=1 SV=3	1.31171e-20	231.52	160.88	209.71	177.08	219.3	160.88	220.1	231.52	193.59	S	_AGLES(ph)GAEPGDGDS(ph)DTTKK_	AGLES(1)GAEPGDGDS(0.999)DTTKK	0.46786	45679000	54857000	40733000	41079000	56844000	99812000	1826400
O60841	O60841	Eukaryotic translation initiation factor 5B	EIF5B	>sp|O60841|IF2P_HUMAN Eukaryotic translation initiation factor 5B OS=Homo sapiens GN=EIF5B PE=1 SV=4	0.00735948	140.48	107.56	NA	NA	NA	109.44	140.48	107.56	NA	S	_KQS(ph)FDDNDS(ph)EELEDKDSK_	KQS(1)FDDNDS(1)EELEDKDSK	-0.47001	1212100	827440	1082700	1288000	596500	674280	171340
O60841	O60841	Eukaryotic translation initiation factor 5B	EIF5B	>sp|O60841|IF2P_HUMAN Eukaryotic translation initiation factor 5B OS=Homo sapiens GN=EIF5B PE=1 SV=4	0.000347659	145.02	107.56	109.37	107.41	145.02	124.08	140.48	140.93	NA	S	_KQS(ph)FDDNDS(ph)EELEDKDSK_	KQS(1)FDDNDS(1)EELEDKDSK	-0.47001	18686000	38864000	18826000	2552000	14724000	11682000	311120
O60841	O60841	Eukaryotic translation initiation factor 5B	EIF5B	>sp|O60841|IF2P_HUMAN Eukaryotic translation initiation factor 5B OS=Homo sapiens GN=EIF5B PE=1 SV=4	7.77261e-28	224.4	154.46	178.43	224.4	170.38	208.17	166.77	217.97	165.17	S	_WDGS(ph)EEDEDNSK_	WDGS(1)EEDEDNSK	0.722	100840000	80018000	99330000	142750000	2374800	54913000	2000600
O60841	O60841	Eukaryotic translation initiation factor 5B	EIF5B	>sp|O60841|IF2P_HUMAN Eukaryotic translation initiation factor 5B OS=Homo sapiens GN=EIF5B PE=1 SV=4	7.16162e-48	232.02	232.02	232.02	204.38	203.79	226.24	211.3	201.29	199.94	S	_NKPGPNIES(ph)GNEDDDASFK_	NKPGPNIES(1)GNEDDDASFK	0.59584	374560000	425620000	739800000	398110000	601500000	609930000	567110000
O60930	O60930	Ribonuclease H1	RNASEH1	>sp|O60930|RNH1_HUMAN Ribonuclease H1 OS=Homo sapiens GN=RNASEH1 PE=1 SV=2	2.25209e-07	80.83	80.83	59.814	NA	80.83	NA	64.954	NA	NA	S	_SAS(ph)PEVSEGHENQHGQESEAK_	S(0.001)AS(0.999)PEVSEGHENQHGQESEAK	0.19644	9635500	19044000	21257000	15294000	12846000	0	0
O60934;F5H3R2	O60934	Nibrin	NBN;NBN	>sp|O60934|NBN_HUMAN Nibrin OS=Homo sapiens GN=NBN PE=1 SV=1;>tr|F5H3R2|F5H3R2_HUMAN Nibrin OS=Homo sapiens GN=NBN PE=4 SV=1	8.6314e-66	269.61	219.23	187.73	219.23	230.67	219.95	238.19	164.97	269.61	S	_IPNYQLS(ph)PTKLPSINK_	IPNYQLS(0.995)PT(0.005)KLPSINK	-0.12158	987510	1218900	2279200	1638600	255640	1075400	2056600
O60934;F5H3R2	O60934	Nibrin	NBN;NBN	>sp|O60934|NBN_HUMAN Nibrin OS=Homo sapiens GN=NBN PE=1 SV=1;>tr|F5H3R2|F5H3R2_HUMAN Nibrin OS=Homo sapiens GN=NBN PE=4 SV=1	0.0102091	99.663	97.273	NA	99.663	NA	NA	NA	97.273	NA	S	_TSSNNNSM(ox)VS(ph)NT(ph)LAK_	TSSNNNSMVS(1)NT(1)LAK	2.5329	0	200560	0	0	0	73711	0
O75081;E7EU24;O75081-2;B5MDT7;O75081-4	O75081	Protein CBFA2T3	CBFA2T3;CBFA2T3;CBFA2T3	>sp|O75081|MTG16_HUMAN Protein CBFA2T3 OS=Homo sapiens GN=CBFA2T3 PE=1 SV=2;>tr|E7EU24|E7EU24_HUMAN Protein CBFA2T3 OS=Homo sapiens GN=CBFA2T3 PE=4 SV=2;>sp|O75081-2|MTG16_HUMAN Isoform 2 of Protein CBFA2T3 OS=Homo sapiens GN=CBFA2T3;>tr|B5MDT7|B5MDT7_HUMA	0.00209272	135.29	135.29	NA	NA	NA	NA	NA	135.29	NA	S	_S(ph)SSAGPEGPQLDVPR_	S(0.475)S(0.475)S(0.05)AGPEGPQLDVPR	-0.63713	0	0	0	0	0	0	0
O75081;E7EU24;O75081-2;B5MDT7;O75081-4	O75081	Protein CBFA2T3	CBFA2T3;CBFA2T3;CBFA2T3	>sp|O75081|MTG16_HUMAN Protein CBFA2T3 OS=Homo sapiens GN=CBFA2T3 PE=1 SV=2;>tr|E7EU24|E7EU24_HUMAN Protein CBFA2T3 OS=Homo sapiens GN=CBFA2T3 PE=4 SV=2;>sp|O75081-2|MTG16_HUMAN Isoform 2 of Protein CBFA2T3 OS=Homo sapiens GN=CBFA2T3;>tr|B5MDT7|B5MDT7_HUMA	0.000346511	161.91	146.86	146.86	134.93	NA	161.91	130.4	135.29	NA	S	_SS(ph)SAGPEGPQLDVPR_	S(0.105)S(0.841)S(0.054)AGPEGPQLDVPR	-0.38042	489680	226350	406230	534180	155610	0	0
O75081;E7EU24;O75081-2;B5MDT7;O75081-4	O75081	Protein CBFA2T3	CBFA2T3;CBFA2T3;CBFA2T3	>sp|O75081|MTG16_HUMAN Protein CBFA2T3 OS=Homo sapiens GN=CBFA2T3 PE=1 SV=2;>tr|E7EU24|E7EU24_HUMAN Protein CBFA2T3 OS=Homo sapiens GN=CBFA2T3 PE=4 SV=2;>sp|O75081-2|MTG16_HUMAN Isoform 2 of Protein CBFA2T3 OS=Homo sapiens GN=CBFA2T3;>tr|B5MDT7|B5MDT7_HUMA	0.00106003	142.94	142.94	NA	NA	NA	NA	NA	NA	142.94	S	_SSS(ph)AGPEGPQLDVPR_	S(0.002)S(0.423)S(0.576)AGPEGPQLDVPR	-1.1116	0	0	0	0	0	0	290700
O75152;B4DLG2	O75152	Zinc finger CCCH domain-containing protein 11A	ZC3H11A;ZC3H11A	>sp|O75152|ZC11A_HUMAN Zinc finger CCCH domain-containing protein 11A OS=Homo sapiens GN=ZC3H11A PE=1 SV=3;>tr|B4DLG2|B4DLG2_HUMAN Zinc finger CCCH domain-containing protein 11A OS=Homo sapiens GN=ZC3H11A PE=2 SV=1	1.95538e-11	108.08	108.08	66.447	108.08	104.67	103.71	NA	54.658	NA	S	_RLS(ph)SASTGKPPLSVEDDFEK_	RLS(0.911)S(0.073)AS(0.015)TGKPPLSVEDDFEK	-1.1815	0	39760000	33520000	31293000	32447000	2674000	36720000
O75175;O75175-2;O75175-3;H7C148	O75175	CCR4-NOT transcription complex subunit 3	CNOT3;CNOT3	>sp|O75175|CNOT3_HUMAN CCR4-NOT transcription complex subunit 3 OS=Homo sapiens GN=CNOT3 PE=1 SV=1;>sp|O75175-2|CNOT3_HUMAN Isoform 2 of CCR4-NOT transcription complex subunit 3 OS=Homo sapiens GN=CNOT3;>sp|O75175-3|CNOT3_HUMAN Isoform 3 of CCR4-NOT transc	4.85716e-10	226.93	207.4	123.95	115.1	226.93	158.29	207.4	NA	119.56	S	_STDSEVSQS(ph)PAK_	STDSEVSQS(1)PAK	0.8351	39152000	15244000	14909000	27168000	1645200	3651200	42941000
O75179;O75179-2;E7EUV3;H0YM23;G5E964;E7EWI7;O75179-4	O75179	Ankyrin repeat domain-containing protein 17	ANKRD17;ANKRD17;ANKRD17;ANKRD17;ANKRD17	>sp|O75179|ANR17_HUMAN Ankyrin repeat domain-containing protein 17 OS=Homo sapiens GN=ANKRD17 PE=1 SV=3;>sp|O75179-2|ANR17_HUMAN Isoform 2 of Ankyrin repeat domain-containing protein 17 OS=Homo sapiens GN=ANKRD17;>tr|E7EUV3|E7EUV3_HUMAN Ankyrin repeat doma	0.00959126	94.632	94.632	NA	NA	NA	NA	NA	NA	94.632	S	_APS(ph)PAPSSVPLGSEKPSNVSQDR_	APS(0.998)PAPS(0.001)SVPLGSEKPSNVSQDR	-1.0939	0	0	0	0	0	428710	304410
O75351	O75351	Vacuolar protein sorting-associated protein 4B	VPS4B	>sp|O75351|VPS4B_HUMAN Vacuolar protein sorting-associated protein 4B OS=Homo sapiens GN=VPS4B PE=1 SV=2	2.80828e-06	126.51	115.88	115.88	NA	126.51	107.21	NA	105.38	NA	S	_GNDS(ph)DGEGESDDPEKK_	GNDS(1)DGEGESDDPEKK	-0.10397	2010400	1561400	1324700	1314300	865060	1252600	439880
O75376;O75376-2;E7EVK1;B4DJ25	O75376	Nuclear receptor corepressor 1	NCOR1;NCOR1;NCOR1	>sp|O75376|NCOR1_HUMAN Nuclear receptor corepressor 1 OS=Homo sapiens GN=NCOR1 PE=1 SV=2;>sp|O75376-2|NCOR1_HUMAN Isoform 2 of Nuclear receptor corepressor 1 OS=Homo sapiens GN=NCOR1;>tr|E7EVK1|E7EVK1_HUMAN Nuclear receptor corepressor 1 OS=Homo sapiens GN	0.000734248	111.84	111.84	111.84	NA	NA	NA	NA	81.807	102.07	S	_SHVSSEPYEPIS(ph)PPQVPVVHEK_	SHVSSEPYEPIS(1)PPQVPVVHEK	0.13219	1222600	532070	0	0	407370	1562100	982860
O75376;O75376-2;E7EVK1;B4DJ25	O75376	Nuclear receptor corepressor 1	NCOR1;NCOR1;NCOR1	>sp|O75376|NCOR1_HUMAN Nuclear receptor corepressor 1 OS=Homo sapiens GN=NCOR1 PE=1 SV=2;>sp|O75376-2|NCOR1_HUMAN Isoform 2 of Nuclear receptor corepressor 1 OS=Homo sapiens GN=NCOR1;>tr|E7EVK1|E7EVK1_HUMAN Nuclear receptor corepressor 1 OS=Homo sapiens GN	1.02943e-08	197.47	197.47	136.26	112.34	119.92	112.67	118.47	144.29	197.47	S	_S(ph)PGSISYLPSFFTK_	S(1)PGSISYLPSFFTK	0.30311	942770	303400	434290	151040	161620	822820	431070
O75400;O75400-2;E9PHJ7;O75400-3;F8W9L2	O75400	Pre-mRNA-processing factor 40 homolog A	PRPF40A;PRPF40A;PRPF40A	>sp|O75400|PR40A_HUMAN Pre-mRNA-processing factor 40 homolog A OS=Homo sapiens GN=PRPF40A PE=1 SV=2;>sp|O75400-2|PR40A_HUMAN Isoform 2 of Pre-mRNA-processing factor 40 homolog A OS=Homo sapiens GN=PRPF40A;>tr|E9PHJ7|E9PHJ7_HUMAN Pre-mRNA-processing factor	0.00293999	79.614	79.614	NA	NA	65.472	65.472	55.213	79.614	NA	S	_SDSPES(ph)DAEREK_	SDSPES(1)DAEREK	-0.0031104	10516000	18473000	32080000	24310000	23377000	16272000	7901700
O75427	O75427	Leucine-rich repeat and calponin homology domain-containing protein 4	LRCH4	>sp|O75427|LRCH4_HUMAN Leucine-rich repeat and calponin homology domain-containing protein 4 OS=Homo sapiens GN=LRCH4 PE=1 SV=2	0.00761582	64.547	54.521	64.547	NA	NA	54.521	NA	NA	NA	S	_(ac)AAAVAAPLAAGGEEAAATTSVPGS(ph)PGLPGR_	AAAVAAPLAAGGEEAAAT(0.009)T(0.009)S(0.003)VPGS(0.979)PGLPGR	0.010563	1164700	0	0	352270	0	0	0
O75446	O75446	Histone deacetylase complex subunit SAP30	SAP30	>sp|O75446|SAP30_HUMAN Histone deacetylase complex subunit SAP30 OS=Homo sapiens GN=SAP30 PE=1 SV=1	3.45795e-09	130.8	106.28	59.05	92.238	96.284	130.8	NA	NA	NA	S	_KGS(ph)DDDGGDS(ph)PVQDIDTPEVDLYQLQVNTLR_	KGS(1)DDDGGDS(1)PVQDIDTPEVDLYQLQVNTLR	-0.11506	895810	377290	1639200	774310	567960	1169600	458290
O75446	O75446	Histone deacetylase complex subunit SAP30	SAP30	>sp|O75446|SAP30_HUMAN Histone deacetylase complex subunit SAP30 OS=Homo sapiens GN=SAP30 PE=1 SV=1	0.000170534	106.28	96.284	85.982	92.238	96.284	106.28	NA	NA	NA	S	_KGS(ph)DDDGGDS(ph)PVQDIDTPEVDLYQLQVNTLR_	KGS(1)DDDGGDS(1)PVQDIDTPEVDLYQLQVNTLR	-0.43552	1712600	377290	703410	355350	248480	0	0
O75475;O75475-2	O75475	PC4 and SFRS1-interacting protein	PSIP1	>sp|O75475|PSIP1_HUMAN PC4 and SFRS1-interacting protein OS=Homo sapiens GN=PSIP1 PE=1 SV=1;>sp|O75475-2|PSIP1_HUMAN Isoform 2 of PC4 and SFRS1-interacting protein OS=Homo sapiens GN=PSIP1	0.0115644	109.35	109.35	83.418	NA	NA	NA	109.35	NA	NA	S	_ETS(ph)VSKEDTDHEEK_	ET(0.015)S(0.972)VS(0.013)KEDTDHEEK	-0.22459	37448000	798710	35997000	268520	41207000	0	0
O75475;O75475-2	O75475	PC4 and SFRS1-interacting protein	PSIP1	>sp|O75475|PSIP1_HUMAN PC4 and SFRS1-interacting protein OS=Homo sapiens GN=PSIP1 PE=1 SV=1;>sp|O75475-2|PSIP1_HUMAN Isoform 2 of PC4 and SFRS1-interacting protein OS=Homo sapiens GN=PSIP1	0.012007	116.51	56.569	116.51	NA	46.88	57.802	112.5	NA	NA	S	_(gl)QSNAS(ph)SDVEVEEK_	QS(0.003)NAS(0.862)S(0.135)DVEVEEK	0.097746	62752000	0	0	0	1128300	0	0
O75475;O75475-2	O75475	PC4 and SFRS1-interacting protein	PSIP1	>sp|O75475|PSIP1_HUMAN PC4 and SFRS1-interacting protein OS=Homo sapiens GN=PSIP1 PE=1 SV=1;>sp|O75475-2|PSIP1_HUMAN Isoform 2 of PC4 and SFRS1-interacting protein OS=Homo sapiens GN=PSIP1	2.46904e-05	166.3	93.51	135.81	85.734	166.3	78.069	95.428	113.69	76.073	S	_(gl)QSNASS(ph)DVEVEEK_	QSNAS(0.019)S(0.981)DVEVEEK	0.15545	48095000	130170000	161590000	122730000	121860000	70115000	87812000
O75475	O75475	PC4 and SFRS1-interacting protein	PSIP1	>sp|O75475|PSIP1_HUMAN PC4 and SFRS1-interacting protein OS=Homo sapiens GN=PSIP1 PE=1 SV=1	7.35447e-11	141.55	116.35	141.55	NA	NA	NA	NA	116.35	NA	S	_S(ph)LAEQRQHEEANK_	S(1)LAEQRQHEEANK	-0.34126	30445000	3000200	117140	0	0	28206000	71239
O75475;O75475-2	O75475	PC4 and SFRS1-interacting protein	PSIP1	>sp|O75475|PSIP1_HUMAN PC4 and SFRS1-interacting protein OS=Homo sapiens GN=PSIP1 PE=1 SV=1;>sp|O75475-2|PSIP1_HUMAN Isoform 2 of PC4 and SFRS1-interacting protein OS=Homo sapiens GN=PSIP1	0.00324879	102.48	102.48	102.48	NA	NA	94.845	NA	NA	NA	S	_TGVTS(ph)TSDSEEEGDDQEGEKK_	T(0.002)GVT(0.092)S(0.688)T(0.109)S(0.109)DS(0.001)EEEGDDQEGEKK	-0.61781	833600	446620	422090	274080	146920	356770	8663.4
O75475;O75475-2	O75475	PC4 and SFRS1-interacting protein	PSIP1	>sp|O75475|PSIP1_HUMAN PC4 and SFRS1-interacting protein OS=Homo sapiens GN=PSIP1 PE=1 SV=1;>sp|O75475-2|PSIP1_HUMAN Isoform 2 of PC4 and SFRS1-interacting protein OS=Homo sapiens GN=PSIP1	3.72343e-05	150.06	139.28	91.475	139.28	120.33	128.29	150.06	NA	103.04	S	_TGVTSTS(ph)DS(ph)EEEGDDQEGEK_	TGVTS(0.002)T(0.048)S(0.95)DS(1)EEEGDDQEGEK	0.41291	1003200	1097500	957330	177720	405980	156900	571110
O75475;O75475-2	O75475	PC4 and SFRS1-interacting protein	PSIP1	>sp|O75475|PSIP1_HUMAN PC4 and SFRS1-interacting protein OS=Homo sapiens GN=PSIP1 PE=1 SV=1;>sp|O75475-2|PSIP1_HUMAN Isoform 2 of PC4 and SFRS1-interacting protein OS=Homo sapiens GN=PSIP1	3.72343e-05	150.06	139.28	NA	139.28	NA	128.29	150.06	145.25	NA	S	_TGVTSTS(ph)DS(ph)EEEGDDQEGEK_	TGVTS(0.002)T(0.048)S(0.95)DS(1)EEEGDDQEGEK	0.41291	695370	873400	489060	901740	450810	597490	251340
O75493	O75493	Carbonic anhydrase-related protein 11	CA11	>sp|O75493|CAH11_HUMAN Carbonic anhydrase-related protein 11 OS=Homo sapiens GN=CA11 PE=1 SV=2	0.0104645	40.52	40.52	NA	NA	NA	NA	NA	NA	40.52	S	_LLSQN(de)PPSQIFQ(de)SLS(ph)GN(de)SR_	LLS(0.004)QNPPS(0.027)QIFQS(0.285)LS(0.342)GNS(0.342)R	1.163	0	0	0	0	0	0	0
O75493	O75493	Carbonic anhydrase-related protein 11	CA11	>sp|O75493|CAH11_HUMAN Carbonic anhydrase-related protein 11 OS=Homo sapiens GN=CA11 PE=1 SV=2	0.0104645	40.52	40.52	NA	NA	NA	NA	NA	NA	40.52	S	_LLSQN(de)PPSQIFQ(de)SLS(ph)GN(de)SR_	LLS(0.004)QNPPS(0.027)QIFQS(0.285)LS(0.342)GNS(0.342)R	1.163	0	0	0	0	0	0	0
O75528;O75528-2	O75528	Transcriptional adapter 3	TADA3	>sp|O75528|TADA3_HUMAN Transcriptional adapter 3 OS=Homo sapiens GN=TADA3 PE=1 SV=1;>sp|O75528-2|TADA3_HUMAN Isoform 2 of Transcriptional adapter 3 OS=Homo sapiens GN=TADA3	0.00442849	134.25	106.42	134.25	NA	92.773	NA	NA	106.42	NA	S	_ESGADGASTS(ph)PR_	ESGADGAS(0.001)T(0.037)S(0.962)PR	1.344	223280	0	108680	169780	62349	162590	0
O75569;G5E9Q4	O75569	Interferon-inducible double stranded RNA-dependent protein kinase activator A	PRKRA;PRKRA	>sp|O75569|PRKRA_HUMAN Interferon-inducible double stranded RNA-dependent protein kinase activator A OS=Homo sapiens GN=PRKRA PE=1 SV=1;>tr|G5E9Q4|G5E9Q4_HUMAN Interferon-inducible double stranded RNA-dependent protein kinase activator A OS=Homo sapiens GN	5.15218e-77	106.04	106.04	106.04	NA	NA	NA	NA	86.982	NA	S	_(ac)SQSRHRAEAPPLEREDS(ph)GTFSLGK_	SQSRHRAEAPPLEREDS(0.975)GT(0.025)FSLGK	-0.36293	64208000	0	66725000	0	0	104090000	0
O75607	O75607	Nucleoplasmin-3	NPM3	>sp|O75607|NPM3_HUMAN Nucleoplasmin-3 OS=Homo sapiens GN=NPM3 PE=1 SV=3	5.46088e-05	184.56	184.56	157.03	NA	184.56	NA	NA	NA	NA	S	_(ac)AAGTAAALAFLS(ph)QESR_	AAGTAAALAFLS(1)QESR	0.76884	188510	0	668410	0	0	70262	0
O75607	O75607	Nucleoplasmin-3	NPM3	>sp|O75607|NPM3_HUMAN Nucleoplasmin-3 OS=Homo sapiens GN=NPM3 PE=1 SV=3	0.00305211	109.48	109.48	NA	87.156	NA	109.48	NA	NA	NA	S	_(ac)AAGTAAALAFLSQES(ph)R_	AAGTAAALAFLS(0.013)QES(0.987)R	-1.9884	106220	49210	0	38964	0	0	0
O75643;C9JAQ9;O75643-2	O75643	U5 small nuclear ribonucleoprotein 200 kDa helicase	SNRNP200;SNRNP200	>sp|O75643|U520_HUMAN U5 small nuclear ribonucleoprotein 200 kDa helicase OS=Homo sapiens GN=SNRNP200 PE=1 SV=2;>tr|C9JAQ9|C9JAQ9_HUMAN U5 small nuclear ribonucleoprotein 200 kDa helicase OS=Homo sapiens GN=SNRNP200 PE=4 SV=2;>sp|O75643-2|U520_HUMAN Isofor	3.84828e-13	216.72	205.88	205.88	146.88	136.66	174.78	205.88	216.72	178.51	S	_EEAS(ph)DDDM(ox)EGDEAVVR_	EEAS(1)DDDMEGDEAVVR	0.48266	10352000	9341400	9125900	10004000	26824000	426200	324130
O75821	O75821	Eukaryotic translation initiation factor 3 subunit G	EIF3G	>sp|O75821|EIF3G_HUMAN Eukaryotic translation initiation factor 3 subunit G OS=Homo sapiens GN=EIF3G PE=1 SV=2	4.38302e-11	109.42	91.079	104.96	90.718	107.41	97.057	99.092	91.556	109.42	S	_GIPLATGDTS(ph)PEPELLPGAPLPPPK_	GIPLAT(0.002)GDT(0.107)S(0.891)PEPELLPGAPLPPPK	0.57492	0	1020600	1669700	929070	467620	1754500	1008700
O75909;C9JI13;O75909-4;G3V5E1;A8MZK4;O75909-1	O75909	Cyclin-K	CCNK;CCNK;CCNK;CCNK	>sp|O75909|CCNK_HUMAN Cyclin-K OS=Homo sapiens GN=CCNK PE=1 SV=2;>tr|C9JI13|C9JI13_HUMAN Cyclin-K OS=Homo sapiens GN=CCNK PE=3 SV=1;>sp|O75909-4|CCNK_HUMAN Isoform 4 of Cyclin-K OS=Homo sapiens GN=CCNK;>tr|G3V5E1|G3V5E1_HUMAN Cyclin-K OS=Homo sapiens GN=CC	0.00822736	136.93	107.46	133.15	136.93	107.46	NA	NA	NA	NA	S	_KPS(ph)PQPS(ph)SPR_	KPS(1)PQPS(0.5)S(0.5)PR	0.92449	1036100	1303300	2734500	1536800	1015000	0	1729500
O75909;C9JI13;O75909-4;G3V5E1;A8MZK4;O75909-1	O75909	Cyclin-K	CCNK;CCNK;CCNK;CCNK	>sp|O75909|CCNK_HUMAN Cyclin-K OS=Homo sapiens GN=CCNK PE=1 SV=2;>tr|C9JI13|C9JI13_HUMAN Cyclin-K OS=Homo sapiens GN=CCNK PE=3 SV=1;>sp|O75909-4|CCNK_HUMAN Isoform 4 of Cyclin-K OS=Homo sapiens GN=CCNK;>tr|G3V5E1|G3V5E1_HUMAN Cyclin-K OS=Homo sapiens GN=CC	0.00495885	146.79	111.83	133.15	136.93	107.46	111.83	NA	146.79	NA	S	_KPS(ph)PQPSS(ph)PR_	KPS(1)PQPS(0.178)S(0.822)PR	-0.43066	1439200	1852500	2734500	1766600	1015000	1546500	1729500
O75923-13;O75923-8;O75923-10;O75923-11;O75923-12;O75923-14;O75923-9;O75923-7;O75923-2;O75923-4;O75923-5;O75923-6;O75923;O75923-3;O75923-15	O75923-13	Dysferlin	DYSF	>sp|O75923-13|DYSF_HUMAN Isoform 13 of Dysferlin OS=Homo sapiens GN=DYSF;>sp|O75923-8|DYSF_HUMAN Isoform 8 of Dysferlin OS=Homo sapiens GN=DYSF;>sp|O75923-10|DYSF_HUMAN Isoform 10 of Dysferlin OS=Homo sapiens GN=DYSF;>sp|O75923-11|DYSF_HUMAN Isoform 11 of	0.00876908	49.049	49.049	NA	49.049	49.049	49.049	40.085	NA	NA	S	_WLLLSDPDDFS(ph)AGARGYLK_	WLLLSDPDDFS(0.557)AGARGY(0.443)LK	0.46234	29313000	30020000	24983000	51504000	66554000	0	49841000
O75971;O75971-2	O75971	snRNA-activating protein complex subunit 5	SNAPC5	>sp|O75971|SNPC5_HUMAN snRNA-activating protein complex subunit 5 OS=Homo sapiens GN=SNAPC5 PE=1 SV=1;>sp|O75971-2|SNPC5_HUMAN Isoform 2 of snRNA-activating protein complex subunit 5 OS=Homo sapiens GN=SNAPC5	0.000432847	143.83	143.83	143.83	87.24	NA	NA	103.85	107.57	99.021	S	_SHVTEEEEEEEEEES(ph)DS_	SHVTEEEEEEEEEES(0.886)DS(0.114)	-0.64826	92082	42247	59827	46967	53779	50109	39455
O75971;O75971-2	O75971	snRNA-activating protein complex subunit 5	SNAPC5	>sp|O75971|SNPC5_HUMAN snRNA-activating protein complex subunit 5 OS=Homo sapiens GN=SNAPC5 PE=1 SV=1;>sp|O75971-2|SNPC5_HUMAN Isoform 2 of snRNA-activating protein complex subunit 5 OS=Homo sapiens GN=SNAPC5	0.00875741	107.57	99.021	NA	87.24	NA	NA	103.85	107.57	99.021	S	_SHVTEEEEEEEEEES(ph)DS_	SHVTEEEEEEEEEES(0.5)DS(0.5)	0.080895	0	42247	0	0	53779	50109	39455
O75995;B4DKQ0	O75995	SAM and SH3 domain-containing protein 3	SASH3;SASH3	>sp|O75995|SASH3_HUMAN SAM and SH3 domain-containing protein 3 OS=Homo sapiens GN=SASH3 PE=1 SV=2;>tr|B4DKQ0|B4DKQ0_HUMAN SAM and SH3 domain-containing protein 3 OS=Homo sapiens GN=SASH3 PE=2 SV=1	5.85442e-05	71.54	71.54	40.104	33.265	NA	44.3	71.54	49.618	63.115	S	_FIYVDVLPEEAVGHARPS(ph)RRQSK_	FIYVDVLPEEAVGHARPS(0.5)RRQS(0.5)K	-0.069277	46856000	22282000	24495000	51702000	67066000	67801000	82699000
O75995;B4DKQ0	O75995	SAM and SH3 domain-containing protein 3	SASH3;SASH3	>sp|O75995|SASH3_HUMAN SAM and SH3 domain-containing protein 3 OS=Homo sapiens GN=SASH3 PE=1 SV=2;>tr|B4DKQ0|B4DKQ0_HUMAN SAM and SH3 domain-containing protein 3 OS=Homo sapiens GN=SASH3 PE=2 SV=1	9.79285e-09	78.758	75.326	75.326	33.265	78.758	44.3	71.54	49.618	63.115	S	_FIYVDVLPEEAVGHARPSRRQS(ph)K_	FIYVDVLPEEAVGHARPS(0.185)RRQS(0.815)K	0.042251	116570000	34465000	89336000	61023000	67066000	67801000	96346000
O76021;B4DJ58	O76021	Ribosomal L1 domain-containing protein 1	RSL1D1;RSL1D1	>sp|O76021|RL1D1_HUMAN Ribosomal L1 domain-containing protein 1 OS=Homo sapiens GN=RSL1D1 PE=1 SV=3;>tr|B4DJ58|B4DJ58_HUMAN Ribosomal L1 domain-containing protein 1 OS=Homo sapiens GN=RSL1D1 PE=2 SV=1	4.54306e-15	206.8	195.38	195.38	157.91	206.8	181.51	187	193.64	173.28	S	_AAESETPGKS(ph)PEK_	AAESETPGKS(1)PEK	0.92931	117850000	51668000	85635000	7868100	122930000	44421000	105660000
O76021;B4DJ58	O76021	Ribosomal L1 domain-containing protein 1	RSL1D1;RSL1D1	>sp|O76021|RL1D1_HUMAN Ribosomal L1 domain-containing protein 1 OS=Homo sapiens GN=RSL1D1 PE=1 SV=3;>tr|B4DJ58|B4DJ58_HUMAN Ribosomal L1 domain-containing protein 1 OS=Homo sapiens GN=RSL1D1 PE=2 SV=1	2.11525e-20	143.4	118.02	126.91	143.4	137.13	139.44	120.32	130.25	115.42	S	_ATNES(ph)EDEIPQLVPIGK_	AT(0.006)NES(0.994)EDEIPQLVPIGK	0.024662	451490000	570130000	521050000	12734000	224170000	246300000	281600000
O94776;Q68DB1	O94776	Metastasis-associated protein MTA2	MTA2;DKFZp686F2281	>sp|O94776|MTA2_HUMAN Metastasis-associated protein MTA2 OS=Homo sapiens GN=MTA2 PE=1 SV=1;>tr|Q68DB1|Q68DB1_HUMAN Metastasis-associated protein MTA2 OS=Homo sapiens GN=DKFZp686F2281 PE=2 SV=1	0.000211057	152.96	152.96	119.68	102.57	121.26	152.96	145.65	100.45	114.57	S	_GHLSRPEAQSLS(ph)PYTTSANR_	GHLSRPEAQSLS(1)PYTTSANR	-0.3023	3681400	988400	1490900	1885400	2832800	8199200	4965600
O94804	O94804	Serine/threonine-protein kinase 10	STK10	>sp|O94804|STK10_HUMAN Serine/threonine-protein kinase 10 OS=Homo sapiens GN=STK10 PE=1 SV=1	3.33306e-17	215.51	180.31	180.31	197.84	140.32	NA	159.95	215.51	178.71	S	_QVAEQGGDLS(ph)PAANR_	QVAEQGGDLS(1)PAANR	-1.5658	47131000	48604000	38950000	28867000	44131000	53144000	25943000
O94826	O94826	Mitochondrial import receptor subunit TOM70	TOMM70A	>sp|O94826|TOM70_HUMAN Mitochondrial import receptor subunit TOM70 OS=Homo sapiens GN=TOMM70A PE=1 SV=1	8.99868e-38	78.921	78.921	31.775	NA	77.788	46.412	58.457	78.921	40.479	S	_AS(ph)PAPGSGHPEGPGAHLDMNSLDR_	AS(1)PAPGSGHPEGPGAHLDMNSLDR	-0.17561	62133000	0	215070000	47240000	82900000	119180000	83607000
O94874;O94874-2;O94874-3	O94874	E3 UFM1-protein ligase 1	UFL1	>sp|O94874|UFL1_HUMAN E3 UFM1-protein ligase 1 OS=Homo sapiens GN=UFL1 PE=1 SV=2;>sp|O94874-2|UFL1_HUMAN Isoform 2 of E3 UFM1-protein ligase 1 OS=Homo sapiens GN=UFL1;>sp|O94874-3|UFL1_HUMAN Isoform 3 of E3 UFM1-protein ligase 1 OS=Homo sapiens GN=UFL1	9.33217e-21	124.86	124.86	NA	NA	NA	NA	124.86	NA	NA	S	_GRKDDDS(ph)DDESQSSHTGK_	GRKDDDS(1)DDESQSSHTGK	-0.9507	55416000	25740000	93574000	58966000	34036000	0	0
O95218;O95218-2	O95218	Zinc finger Ran-binding domain-containing protein 2	ZRANB2	>sp|O95218|ZRAB2_HUMAN Zinc finger Ran-binding domain-containing protein 2 OS=Homo sapiens GN=ZRANB2 PE=1 SV=2;>sp|O95218-2|ZRAB2_HUMAN Isoform 2 of Zinc finger Ran-binding domain-containing protein 2 OS=Homo sapiens GN=ZRANB2	2.66872e-19	213.94	151.89	112.82	213.94	163.91	135.08	138.66	166.49	151.89	S	_ENVEYIEREES(ph)DGEYDEFGR_	ENVEYIEREES(1)DGEYDEFGR	0.61835	22421000	9340100	44675000	46020000	50898000	91055000	32636000
O95218;O95218-2	O95218	Zinc finger Ran-binding domain-containing protein 2	ZRANB2	>sp|O95218|ZRAB2_HUMAN Zinc finger Ran-binding domain-containing protein 2 OS=Homo sapiens GN=ZRANB2 PE=1 SV=2;>sp|O95218-2|ZRAB2_HUMAN Isoform 2 of Zinc finger Ran-binding domain-containing protein 2 OS=Homo sapiens GN=ZRANB2	3.55435e-26	171.78	110.77	158.58	137.73	110.56	156.36	171.78	132.64	136.92	S	_EVEDKES(ph)EGEEEDEDEDLSKYK_	EVEDKES(1)EGEEEDEDEDLSKYK	0.29548	197820000	205150000	173320000	153270000	176050000	161280000	352550000
O95218;O95218-2	O95218	Zinc finger Ran-binding domain-containing protein 2	ZRANB2	>sp|O95218|ZRAB2_HUMAN Zinc finger Ran-binding domain-containing protein 2 OS=Homo sapiens GN=ZRANB2 PE=1 SV=2;>sp|O95218-2|ZRAB2_HUMAN Isoform 2 of Zinc finger Ran-binding domain-containing protein 2 OS=Homo sapiens GN=ZRANB2	7.11254e-27	200.67	200.67	179.74	200.67	185.28	190.11	155.1	197.14	145.33	S	_YNLDAS(ph)EEEDSNKK_	YNLDAS(1)EEEDSNKK	-0.01945	153060000	135810000	173300000	283630000	224520000	159270000	397020000
O95232	O95232	Luc7-like protein 3	LUC7L3	>sp|O95232|LC7L3_HUMAN Luc7-like protein 3 OS=Homo sapiens GN=LUC7L3 PE=1 SV=2	0.00466018	158.35	97.691	NA	97.691	102.39	NA	NA	158.35	NA	S	_ESDTKNEVNGTSEDIKSEGDTQS(ph)N_	ESDTKNEVNGTSEDIKSEGDT(0.008)QS(0.992)N	0.75126	564090	641000	446550	106240	312700	87781	191620
O95251;G5E9K7;O95251-2	O95251	Histone acetyltransferase KAT7	KAT7;KAT7	>sp|O95251|KAT7_HUMAN Histone acetyltransferase KAT7 OS=Homo sapiens GN=KAT7 PE=1 SV=1;>tr|G5E9K7|G5E9K7_HUMAN Histone acetyltransferase KAT7 OS=Homo sapiens GN=KAT7 PE=4 SV=1;>sp|O95251-2|KAT7_HUMAN Isoform 2 of Histone acetyltransferase KAT7 OS=Homo sapi	0.00306357	139.66	139.66	NA	NA	NA	NA	NA	NA	139.66	S	_LSQSSQDSS(ph)PVR_	LSQSSQDS(0.027)S(0.973)PVR	0.40393	0	714350	779580	470340	608630	518580	523010
O95400	O95400	CD2 antigen cytoplasmic tail-binding protein 2	CD2BP2	>sp|O95400|CD2B2_HUMAN CD2 antigen cytoplasmic tail-binding protein 2 OS=Homo sapiens GN=CD2BP2 PE=1 SV=1	1.25434e-92	288.92	276.68	251.13	NA	276.68	183.05	212.65	288.92	206.85	S	_HSLDS(ph)DEEEDDDDGGSSK_	HSLDS(1)DEEEDDDDGGSSK	0.58106	884730	466220	648100	692200	487190	689620	411260
O95466-2;O95466-3;O95466	O95466-2	Formin-like protein 1	FMNL1	>sp|O95466-2|FMNL_HUMAN Isoform 2 of Formin-like protein 1 OS=Homo sapiens GN=FMNL1;>sp|O95466-3|FMNL_HUMAN Isoform 3 of Formin-like protein 1 OS=Homo sapiens GN=FMNL1;>sp|O95466|FMNL_HUMAN Formin-like protein 1 OS=Homo sapiens GN=FMNL1 PE=1 SV=3	0.00141019	117.37	107.39	107.39	114.37	99.603	117.37	NA	114.02	NA	S	_EAAAQEAGADTPGKGEPPAPKS(ph)PPK_	EAAAQEAGADTPGKGEPPAPKS(1)PPK	-0.43012	3096300	2187000	1726600	1024300	1753800	1283100	1150900
O95671;O95671-2;F5GXH4;E7ER97	O95671	N-acetylserotonin O-methyltransferase-like protein	ASMTL;ASMTL;ASMTL	>sp|O95671|ASML_HUMAN N-acetylserotonin O-methyltransferase-like protein OS=Homo sapiens GN=ASMTL PE=1 SV=3;>sp|O95671-2|ASML_HUMAN Isoform 2 of N-acetylserotonin O-methyltransferase-like protein OS=Homo sapiens GN=ASMTL;>tr|F5GXH4|F5GXH4_HUMAN N-acetylser	4.78822e-06	96.881	93.729	79.762	90.616	90.534	76.889	96.881	93.729	40.837	S	_HDSIPAADTFEDLS(ph)DVEGGGSEPTQR_	HDSIPAADT(0.001)FEDLS(0.999)DVEGGGSEPTQR	1.3276	54233000	1022300	55778000	723600	480360	755270	580630
O95793	O95793	Double-stranded RNA-binding protein Staufen homolog 1	STAU1	>sp|O95793|STAU1_HUMAN Double-stranded RNA-binding protein Staufen homolog 1 OS=Homo sapiens GN=STAU1 PE=1 SV=2	0.00313039	36.679	36.679	36.679	NA	NA	NA	NA	NA	NA	S	_(ac)M(ox)SQ(de)VQ(de)VQ(de)VQNPSAALS(ph)GSQILNK_	MS(0.009)QVQVQVQNPS(0.054)AALS(0.468)GS(0.469)QILNK	-5.9879	0	0	0	0	0	0	0
O95793	O95793	Double-stranded RNA-binding protein Staufen homolog 1	STAU1	>sp|O95793|STAU1_HUMAN Double-stranded RNA-binding protein Staufen homolog 1 OS=Homo sapiens GN=STAU1 PE=1 SV=2	0.00313039	36.679	36.679	36.679	NA	NA	NA	NA	NA	NA	S	_(ac)M(ox)SQ(de)VQ(de)VQ(de)VQNPSAALS(ph)GSQILNK_	MS(0.009)QVQVQVQNPS(0.054)AALS(0.468)GS(0.469)QILNK	-5.9879	0	0	0	0	0	0	0
O95997;Q9NZH5;Q9NZH5-2	O95997	Securin;Securin-2	PTTG1;PTTG2	>sp|O95997|PTTG1_HUMAN Securin OS=Homo sapiens GN=PTTG1 PE=1 SV=1;>sp|Q9NZH5|PTTG2_HUMAN Securin-2 OS=Homo sapiens GN=PTTG2 PE=1 SV=2;>sp|Q9NZH5-2|PTTG2_HUMAN Isoform 2 of Securin-2 OS=Homo sapiens GN=PTTG2	0.00666941	75.669	68.262	65.805	NA	75.669	68.262	NA	NA	NA	S	_LFQLGPPS(ph)PVK_	LFQLGPPS(1)PVK	-0.05383	24651000	0	15279000	13224000	15923000	8772100	15974000
P01814	P01814	Ig heavy chain V-II region OU		>sp|P01814|HV201_HUMAN Ig heavy chain V-II region OU OS=Homo sapiens PE=1 SV=1	0.0091031	119.25	119.25	NA	NA	NA	NA	119.25	NA	NA	S	_(ac)QVTLTES(ph)GPALVKPK_	QVT(0.063)LT(0.28)ES(0.657)GPALVKPK	-0.23377	776190	2112900	1239700	1278900	488140	959910	488230
P02686;P02686-2	P02686	Myelin basic protein	MBP	>sp|P02686|MBP_HUMAN Myelin basic protein OS=Homo sapiens GN=MBP PE=1 SV=3;>sp|P02686-2|MBP_HUMAN Isoform 2 of Myelin basic protein OS=Homo sapiens GN=MBP	0.00857371	93.278	92.258	NA	93.278	NA	92.258	77.522	NA	NA	S	_T(ph)TSEDNEVFGEADANQNNGTSSQDTAVTDSK_	T(0.333)T(0.333)S(0.333)EDNEVFGEADANQNNGTSSQDTAVTDSK	0.73025	0	0	0	0	0	0	0
P04114;F5H109	P04114	Apolipoprotein B-100;Apolipoprotein B-48	APOB;APOB	>sp|P04114|APOB_HUMAN Apolipoprotein B-100 OS=Homo sapiens GN=APOB PE=1 SV=2;>tr|F5H109|F5H109_HUMAN Apolipoprotein B-48 OS=Homo sapiens GN=APOB PE=4 SV=1	0.00450467	99.069	99.069	NA	81.632	99.069	82.59	NA	NA	NA	S	_N(de)MEVS(ph)VAT(ph)T(ph)TKAQIPILR_	NMEVS(1)VAT(1)T(1)TKAQIPILR	-1.6036	188140	109140	219910	204480	110670	0	140850
P04637;P04637-4;P04637-7;P04637-3;P04637-2;P04637-6;P04637-5;P04637-9;P04637-8;E7ESS1	P04637	Cellular tumor antigen p53;Cellular tumor antigen p53	TP53;TP53	>sp|P04637|P53_HUMAN Cellular tumor antigen p53 OS=Homo sapiens GN=TP53 PE=1 SV=4;>sp|P04637-4|P53_HUMAN Isoform 4 of Cellular tumor antigen p53 OS=Homo sapiens GN=TP53;>sp|P04637-7|P53_HUMAN Isoform 7 of Cellular tumor antigen p53 OS=Homo sapiens GN=TP53;	0.00126267	80.534	80.534	55.213	46.408	61.732	46.408	50.207	80.534	46.408	S	_ALPNNTS(ph)SSPQPK_	ALPNNT(0.008)S(0.449)S(0.317)S(0.226)PQPK	-0.10965	0	0	0	0	0	0	0
P04637;P04637-4;P04637-7;P04637-3;P04637-2;P04637-6;P04637-5;P04637-9;P04637-8;E7ESS1	P04637	Cellular tumor antigen p53;Cellular tumor antigen p53	TP53;TP53	>sp|P04637|P53_HUMAN Cellular tumor antigen p53 OS=Homo sapiens GN=TP53 PE=1 SV=4;>sp|P04637-4|P53_HUMAN Isoform 4 of Cellular tumor antigen p53 OS=Homo sapiens GN=TP53;>sp|P04637-7|P53_HUMAN Isoform 7 of Cellular tumor antigen p53 OS=Homo sapiens GN=TP53;	0.0013961	120.53	79.652	55.213	46.408	57.52	71.692	79.652	120.53	46.408	S	_ALPNNTSS(ph)SPQPK_	ALPNNT(0.006)S(0.027)S(0.588)S(0.379)PQPK	-0.18601	0	0	111400000	0	43884000	0	0
P04637;P04637-4;P04637-7;P04637-3;P04637-2;P04637-6;P04637-5;P04637-9;P04637-8;E7ESS1	P04637	Cellular tumor antigen p53;Cellular tumor antigen p53	TP53;TP53	>sp|P04637|P53_HUMAN Cellular tumor antigen p53 OS=Homo sapiens GN=TP53 PE=1 SV=4;>sp|P04637-4|P53_HUMAN Isoform 4 of Cellular tumor antigen p53 OS=Homo sapiens GN=TP53;>sp|P04637-7|P53_HUMAN Isoform 7 of Cellular tumor antigen p53 OS=Homo sapiens GN=TP53;	0.00157425	145.33	138.91	138.91	52.424	145.33	71.692	100.93	120.53	131.56	S	_RALPNNTSSS(ph)PQPK_	RALPNNT(0.003)SS(0.002)S(0.994)PQPK	1.1652	145910000	194090000	198630000	219800000	265210000	100280000	36677000
P05114;A6NEL0;A6NL93;H0Y419	P05114	Non-histone chromosomal protein HMG-14	HMGN1;HMGN1;HMGN1	>sp|P05114|HMGN1_HUMAN Non-histone chromosomal protein HMG-14 OS=Homo sapiens GN=HMGN1 PE=1 SV=3;>tr|A6NEL0|A6NEL0_HUMAN Non-histone chromosomal protein HMG-14 OS=Homo sapiens GN=HMGN1 PE=4 SV=1;>tr|A6NL93|A6NL93_HUMAN Non-histone chromosomal protein HMG-1	0.00313494	132.81	132.81	NA	132.81	NA	NA	NA	126.07	102.89	S	_TEES(ph)PASDEAGEK_	TEES(1)PASDEAGEK	0.9796	0	131050	79051	49267	54042	107970	29600
P05114;A6NEL0;A6NL93;H0Y419	P05114	Non-histone chromosomal protein HMG-14	HMGN1;HMGN1;HMGN1	>sp|P05114|HMGN1_HUMAN Non-histone chromosomal protein HMG-14 OS=Homo sapiens GN=HMGN1 PE=1 SV=3;>tr|A6NEL0|A6NEL0_HUMAN Non-histone chromosomal protein HMG-14 OS=Homo sapiens GN=HMGN1 PE=4 SV=1;>tr|A6NL93|A6NL93_HUMAN Non-histone chromosomal protein HMG-1	0.00138216	126.4	108.45	108.45	90.316	111.77	88.507	NA	126.4	NA	S	_TEESPAS(ph)DEAGEKEAK_	TEESPAS(1)DEAGEKEAK	1.1223	9974200	208550	1761300	17595000	193470	355070	108550
P05114;H7BXJ5;F2Z2Y5;F2Z2W6	P05114	Non-histone chromosomal protein HMG-14	HMGN1;HMGN1;HMGN1;HMGN1	>sp|P05114|HMGN1_HUMAN Non-histone chromosomal protein HMG-14 OS=Homo sapiens GN=HMGN1 PE=1 SV=3;>tr|H7BXJ5|H7BXJ5_HUMAN Non-histone chromosomal protein HMG-14 OS=Homo sapiens GN=HMGN1 PE=4 SV=1;>tr|F2Z2Y5|F2Z2Y5_HUMAN Non-histone chromosomal protein HMG-1	0.00198731	173.87	153.36	173.87	NA	NA	NA	153.36	NA	NA	S	_KVS(ph)SAEGAAKEEPK_	KVS(0.994)S(0.006)AEGAAKEEPK	1.6259	462110	0	0	77931	141320	177360	194890
P05114;A6NEL0;A6NL93;H0Y419	P05114	Non-histone chromosomal protein HMG-14	HMGN1;HMGN1;HMGN1	>sp|P05114|HMGN1_HUMAN Non-histone chromosomal protein HMG-14 OS=Homo sapiens GN=HMGN1 PE=1 SV=3;>tr|A6NEL0|A6NEL0_HUMAN Non-histone chromosomal protein HMG-14 OS=Homo sapiens GN=HMGN1 PE=4 SV=1;>tr|A6NL93|A6NL93_HUMAN Non-histone chromosomal protein HMG-1	0.00274231	172.69	172.69	NA	NA	NA	NA	NA	172.69	132.01	S	_TEESPASDEAGEKEAKS(ph)D_	TEESPASDEAGEKEAKS(1)D	0.56406	151120	155530	0	137970	54414	110480	52682
P05386;P05387;H0YDD8;A6NIB2	P05387	60S acidic ribosomal protein P1;60S acidic ribosomal protein P2	RPLP1;RPLP2;RPLP2;RPLP1	>sp|P05386|RLA1_HUMAN 60S acidic ribosomal protein P1 OS=Homo sapiens GN=RPLP1 PE=1 SV=1;>sp|P05387|RLA2_HUMAN 60S acidic ribosomal protein P2 OS=Homo sapiens GN=RPLP2 PE=1 SV=1;>tr|H0YDD8|H0YDD8_HUMAN 60S acidic ribosomal protein P2 (Fragment) OS=Homo sap	5.57363e-10	208.72	93.729	189.19	202.46	167.34	185.71	175.28	181.83	208.72	S	_KEES(ph)EES(ph)DDDM(ox)GFGLFD_	KEES(1)EES(1)DDDMGFGLFD	0.12323	49871000	28771000	36860000	36712000	40941000	49285000	34653000
P05386;P05387;H0YDD8;A6NIB2	P05387	60S acidic ribosomal protein P1;60S acidic ribosomal protein P2	RPLP1;RPLP2;RPLP2;RPLP1	>sp|P05386|RLA1_HUMAN 60S acidic ribosomal protein P1 OS=Homo sapiens GN=RPLP1 PE=1 SV=1;>sp|P05387|RLA2_HUMAN 60S acidic ribosomal protein P2 OS=Homo sapiens GN=RPLP2 PE=1 SV=1;>tr|H0YDD8|H0YDD8_HUMAN 60S acidic ribosomal protein P2 (Fragment) OS=Homo sap	5.57363e-10	208.72	93.729	189.19	202.46	167.34	185.71	175.28	181.83	208.72	S	_KEES(ph)EES(ph)DDDM(ox)GFGLFD_	KEES(1)EES(1)DDDMGFGLFD	0.12323	56507000	35495000	42202000	39942000	43305000	51415000	37325000
P05388;F8VWS0;Q3B7A4;Q8NHW5;F8W1K8	P05388	60S acidic ribosomal protein P0;60S acidic ribosomal protein P0-like	RPLP0;RPLP0;RPLP0;RPLP0P6;RPLP0	>sp|P05388|RLA0_HUMAN 60S acidic ribosomal protein P0 OS=Homo sapiens GN=RPLP0 PE=1 SV=1;>tr|F8VWS0|F8VWS0_HUMAN 60S acidic ribosomal protein P0 OS=Homo sapiens GN=RPLP0 PE=3 SV=1;>tr|Q3B7A4|Q3B7A4_HUMAN 60S acidic ribosomal protein P0 OS=Homo sapiens GN=R	8.72383e-05	154.69	115.2	120.66	130.15	134.28	154.69	114.9	119.48	140.31	S	_VEAKEES(ph)EES(ph)DEDMGFGLFD_	VEAKEES(1)EES(1)DEDMGFGLFD	-0.29776	5578900	3197900	4177400	5549100	5642100	7602700	8452600
P05388;F8VWS0;Q3B7A4;Q8NHW5;F8W1K8	P05388	60S acidic ribosomal protein P0;60S acidic ribosomal protein P0-like	RPLP0;RPLP0;RPLP0;RPLP0P6;RPLP0	>sp|P05388|RLA0_HUMAN 60S acidic ribosomal protein P0 OS=Homo sapiens GN=RPLP0 PE=1 SV=1;>tr|F8VWS0|F8VWS0_HUMAN 60S acidic ribosomal protein P0 OS=Homo sapiens GN=RPLP0 PE=3 SV=1;>tr|Q3B7A4|Q3B7A4_HUMAN 60S acidic ribosomal protein P0 OS=Homo sapiens GN=R	8.72383e-05	154.69	115.2	120.66	130.15	134.28	154.69	114.9	119.48	140.31	S	_VEAKEES(ph)EES(ph)DEDMGFGLFD_	VEAKEES(1)EES(1)DEDMGFGLFD	-0.29776	5578900	3197900	4177400	5549100	5642100	7602700	8452600
P05455	P05455	Lupus La protein	SSB	>sp|P05455|LA_HUMAN Lupus La protein OS=Homo sapiens GN=SSB PE=1 SV=2	6.66593e-249	257.2	219.93	239.19	240.46	236.59	257.2	219.93	193.54	215.79	S	_TKFAS(ph)DDEHDEHDENGATGPVK_	TKFAS(1)DDEHDEHDENGATGPVK	-0.48977	2629500000	3.32e+09	3665800000	5091500000	4165300000	2023700000	3377700000
P05455;E9PFH8;E7ERC4;E9PGX9;E9PFL9	P05455	Lupus La protein	SSB;SSB;SSB;SSB;SSB	>sp|P05455|LA_HUMAN Lupus La protein OS=Homo sapiens GN=SSB PE=1 SV=2;>tr|E9PFH8|E9PFH8_HUMAN Lupus La protein OS=Homo sapiens GN=SSB PE=4 SV=1;>tr|E7ERC4|E7ERC4_HUMAN Lupus La protein (Fragment) OS=Homo sapiens GN=SSB PE=4 SV=1;>tr|E9PGX9|E9PGX9_HUMAN Lup	0.00476407	80.98	80.98	80.98	NA	NA	NA	NA	NA	63.827	S	_IRRS(ph)PSKPLPEVTDEYK_	IRRS(0.959)PS(0.041)KPLPEVTDEYK	1.1112	18216000	15195000	12423000	11031000	6247800	8944700	14896000
P05771-2;P05771	P05771-2	Protein kinase C beta type	PRKCB	>sp|P05771-2|KPCB_HUMAN Isoform Beta-II of Protein kinase C beta type OS=Homo sapiens GN=PRKCB;>sp|P05771|KPCB_HUMAN Protein kinase C beta type OS=Homo sapiens GN=PRKCB PE=1 SV=4	0.00846434	34.418	34.418	NA	NA	NA	NA	34.418	NA	NA	S	_(ac)ADPAAGPPPS(ph)EGEESTVRFARK_	ADPAAGPPPS(0.333)EGEES(0.333)T(0.333)VRFARK	-0.0481	0	0	0	0	0	0	0
P05771-2;P05771	P05771-2	Protein kinase C beta type	PRKCB	>sp|P05771-2|KPCB_HUMAN Isoform Beta-II of Protein kinase C beta type OS=Homo sapiens GN=PRKCB;>sp|P05771|KPCB_HUMAN Protein kinase C beta type OS=Homo sapiens GN=PRKCB PE=1 SV=4	0.00846434	34.418	34.418	NA	NA	NA	NA	34.418	NA	NA	S	_(ac)ADPAAGPPPS(ph)EGEESTVRFARK_	ADPAAGPPPS(0.333)EGEES(0.333)T(0.333)VRFARK	-0.0481	0	0	0	0	0	0	0
P05771-2	P05771-2			>sp|P05771-2|KPCB_HUMAN Isoform Beta-II of Protein kinase C beta type OS=Homo sapiens GN=PRKCB	0.0123005	93.5	93.5	NA	81.967	NA	93.5	NA	NA	NA	S	_NIDQSEFEGFS(ph)FVNSEFLKPEVK_	NIDQSEFEGFS(0.999)FVNS(0.001)EFLKPEVK	-0.70553	0	8557100	0	5322700	4419100	0	0
P06748;P06748-3;P06748-2	P06748	Nucleophosmin	NPM1	>sp|P06748|NPM_HUMAN Nucleophosmin OS=Homo sapiens GN=NPM1 PE=1 SV=2;>sp|P06748-3|NPM_HUMAN Isoform 3 of Nucleophosmin OS=Homo sapiens GN=NPM1;>sp|P06748-2|NPM_HUMAN Isoform 2 of Nucleophosmin OS=Homo sapiens GN=NPM1	1.7792e-31	197.28	197.28	112.26	197.28	93.73	134.87	85.932	82.663	75.797	S	_DELHIVEAEAMNYEGS(ph)PIK_	DELHIVEAEAMNYEGS(1)PIK	-0.36187	87565000	214630000	577280000	241290000	68327000	62455000	101480000
P07814;E7EMN0;F5H7I7	P07814	Bifunctional glutamate/proline--tRNA ligase;Glutamate--tRNA ligase;Proline--tRNA ligase	EPRS;EPRS;EPRS	>sp|P07814|SYEP_HUMAN Bifunctional glutamate/proline--tRNA ligase OS=Homo sapiens GN=EPRS PE=1 SV=5;>tr|E7EMN0|E7EMN0_HUMAN Glutamate--tRNA ligase OS=Homo sapiens GN=EPRS PE=3 SV=1;>tr|F5H7I7|F5H7I7_HUMAN Glutamate--tRNA ligase OS=Homo sapiens GN=EPRS PE=3	0.000403833	136.64	136.64	136.64	NA	NA	NA	NA	NA	129.43	S	_EYIPGQPPLSQSSDS(ph)SPTR_	EYIPGQPPLSQSS(0.002)DS(0.488)S(0.488)PT(0.022)R	1.1821	0	0	0	0	0	0	0
P07814;E7EMN0;F5H7I7	P07814	Bifunctional glutamate/proline--tRNA ligase;Glutamate--tRNA ligase;Proline--tRNA ligase	EPRS;EPRS;EPRS	>sp|P07814|SYEP_HUMAN Bifunctional glutamate/proline--tRNA ligase OS=Homo sapiens GN=EPRS PE=1 SV=5;>tr|E7EMN0|E7EMN0_HUMAN Glutamate--tRNA ligase OS=Homo sapiens GN=EPRS PE=3 SV=1;>tr|F5H7I7|F5H7I7_HUMAN Glutamate--tRNA ligase OS=Homo sapiens GN=EPRS PE=3	0.000403833	140.48	140.48	136.64	140.48	111.38	NA	NA	101.75	129.43	S	_EYIPGQPPLSQSSDSS(ph)PTR_	EYIPGQPPLSQSSDS(0.011)S(0.92)PT(0.068)R	1.1882	0	2765500	5818400	0	0	5153100	0
P07900-2;P07900;Q86U12;G3V2J8	P07900-2	Heat shock protein HSP 90-alpha	HSP90AA1;HSP90AA1;HSP90AA1	>sp|P07900-2|HS90A_HUMAN Isoform 2 of Heat shock protein HSP 90-alpha OS=Homo sapiens GN=HSP90AA1;>sp|P07900|HS90A_HUMAN Heat shock protein HSP 90-alpha OS=Homo sapiens GN=HSP90AA1 PE=1 SV=5;>tr|Q86U12|Q86U12_HUMAN Full-length cDNA clone CS0CAP007YF18 of T	4.76289e-302	247.61	143.14	237.4	229.02	233.14	247.61	225.01	243.83	228.9	S	_EVS(ph)DDEAEEKEDKEEEK_	EVS(1)DDEAEEKEDKEEEK	0.64165	4750300000	480100000	5.004e+09	7679200000	3228900000	2289700000	2833700000
P07900-2;P07900;Q86U12	P07900-2	Heat shock protein HSP 90-alpha	HSP90AA1;HSP90AA1	>sp|P07900-2|HS90A_HUMAN Isoform 2 of Heat shock protein HSP 90-alpha OS=Homo sapiens GN=HSP90AA1;>sp|P07900|HS90A_HUMAN Heat shock protein HSP 90-alpha OS=Homo sapiens GN=HSP90AA1 PE=1 SV=5;>tr|Q86U12|Q86U12_HUMAN Full-length cDNA clone CS0CAP007YF18 of T	0	344.37	131.33	268.75	275.42	305.63	298.72	344.37	329.79	262.8	S	_ESEDKPEIEDVGS(ph)DEEEEKK_	ESEDKPEIEDVGS(1)DEEEEKK	-0.51217	1.8823e+10	7393700000	2.0951e+10	2.5314e+10	2.4188e+10	1.8632e+10	2.3549e+10
P08238;Q58FF8	P08238	Heat shock protein HSP 90-beta;Putative heat shock protein HSP 90-beta 2	HSP90AB1;HSP90AB2P	>sp|P08238|HS90B_HUMAN Heat shock protein HSP 90-beta OS=Homo sapiens GN=HSP90AB1 PE=1 SV=4;>sp|Q58FF8|H90B2_HUMAN Putative heat shock protein HSP 90-beta 2 OS=Homo sapiens GN=HSP90AB2P PE=1 SV=2	5.42134e-205	325.27	175.86	265.54	325.27	275.99	284.65	310.23	293.09	286.6	S	_PKIEDVGS(ph)DEEDDSGK_	PKIEDVGS(1)DEEDDSGK	0.056003	6449300000	4392100000	7871900000	7891800000	9584400000	9477600000	6340200000
P08238;Q58FF8	P08238	Heat shock protein HSP 90-beta;Putative heat shock protein HSP 90-beta 2	HSP90AB1;HSP90AB2P	>sp|P08238|HS90B_HUMAN Heat shock protein HSP 90-beta OS=Homo sapiens GN=HSP90AB1 PE=1 SV=4;>sp|Q58FF8|H90B2_HUMAN Putative heat shock protein HSP 90-beta 2 OS=Homo sapiens GN=HSP90AB2P PE=1 SV=2	1.08221e-11	103.1	103.1	NA	NA	77.39	67.995	NA	NA	103.1	S	_IEDVGSDEEDDS(ph)GKDKK_	IEDVGS(0.416)DEEDDS(0.584)GKDKK	0.017261	0	0	316930000	17328000	0	0	625330000
P08238	P08238	Heat shock protein HSP 90-beta	HSP90AB1	>sp|P08238|HS90B_HUMAN Heat shock protein HSP 90-beta OS=Homo sapiens GN=HSP90AB1 PE=1 SV=4	6.93385e-53	300.54	177.73	231.06	233.37	246.03	282.85	244.97	258.92	300.54	S	_EREKEIS(ph)DDEAEEEK_	EREKEIS(1)DDEAEEEK	0.034913	1257700000	148710000	1199800000	2.563e+09	1667100000	385600000	1563600000
P08559-4;P08559;P08559-2;P08559-3;Q5JPU3;P29803	P08559-4	Pyruvate dehydrogenase E1 component subunit alpha, somatic form, mitochondrial;Pyruvate dehydrogenase E1 component subunit alpha, testis-specific form, mitochondrial	PDHA1;PDHA1;PDHA2	>sp|P08559-4|ODPA_HUMAN Isoform 4 of Pyruvate dehydrogenase E1 component subunit alpha, somatic form, mitochondrial OS=Homo sapiens GN=PDHA1;>sp|P08559|ODPA_HUMAN Pyruvate dehydrogenase E1 component subunit alpha, somatic form, mitochondrial OS=Homo sapien	0.000597106	115.38	85.988	85.988	108.14	NA	109.07	115.38	NA	NA	S	_YHGHS(ph)MSDPGVSYR_	YHGHS(0.983)MS(0.017)DPGVSYR	-0.15764	45767000	28304000	0	12444000	707590	0	0
P08567	P08567	Pleckstrin	PLEK	>sp|P08567|PLEK_HUMAN Pleckstrin OS=Homo sapiens GN=PLEK PE=1 SV=3	0.000466405	63.69	63.69	NA	56.055	63.69	NA	NA	NA	NA	S	_S(ph)TRRSIRLPETIDLGALYLSMK_	S(0.315)T(0.315)RRS(0.315)IRLPET(0.054)IDLGALYLSMK	0.98278	0	0	0	0	0	0	0
P08567	P08567	Pleckstrin	PLEK	>sp|P08567|PLEK_HUMAN Pleckstrin OS=Homo sapiens GN=PLEK PE=1 SV=3	0.000466405	63.69	63.69	NA	56.055	63.69	NA	NA	NA	NA	S	_S(ph)TRRSIRLPETIDLGALYLSMK_	S(0.315)T(0.315)RRS(0.315)IRLPET(0.054)IDLGALYLSMK	0.98278	0	0	0	0	0	0	0
P08621;P08621-4	P08621	U1 small nuclear ribonucleoprotein 70 kDa	SNRNP70	>sp|P08621|RU17_HUMAN U1 small nuclear ribonucleoprotein 70 kDa OS=Homo sapiens GN=SNRNP70 PE=1 SV=2;>sp|P08621-4|RU17_HUMAN Isoform 4 of U1 small nuclear ribonucleoprotein 70 kDa OS=Homo sapiens GN=SNRNP70	0.00258564	87.519	82.59	70.197	87.519	82.59	76.85	76.85	75.574	56.959	S	_YDERPGPS(ph)PLPHR_	YDERPGPS(1)PLPHR	0.20672	29197000	17959000	33293000	53987000	65949000	114280000	48392000
P08670	P08670	Vimentin	VIM	>sp|P08670|VIME_HUMAN Vimentin OS=Homo sapiens GN=VIM PE=1 SV=4	6.88288e-11	208.13	208.13	208.13	116.13	157.42	140.35	163.45	153.11	166.57	S	_DGQVINETS(ph)QHHDDLE_	DGQVINET(0.029)S(0.971)QHHDDLE	0.21762	568960	125660	127770	146220	142940	439770	479200
P08670;B0YJC4;F5H288	P08670	Vimentin	VIM;VIM;VIM	>sp|P08670|VIME_HUMAN Vimentin OS=Homo sapiens GN=VIM PE=1 SV=4;>tr|B0YJC4|B0YJC4_HUMAN Vimentin OS=Homo sapiens GN=VIM PE=3 SV=1;>tr|F5H288|F5H288_HUMAN Vimentin OS=Homo sapiens GN=VIM PE=3 SV=1	0.002526	132.51	132.51	132.51	116.51	NA	NA	NA	NA	98.531	S	_SLYAS(ph)SPGGVYATR_	SLYAS(0.948)S(0.021)PGGVY(0.031)ATR	0.023663	3544500	1085600	1528700	1710700	1158600	7748900	5287000
P08670;B0YJC4;F5H288	P08670	Vimentin	VIM;VIM;VIM	>sp|P08670|VIME_HUMAN Vimentin OS=Homo sapiens GN=VIM PE=1 SV=4;>tr|B0YJC4|B0YJC4_HUMAN Vimentin OS=Homo sapiens GN=VIM PE=3 SV=1;>tr|F5H288|F5H288_HUMAN Vimentin OS=Homo sapiens GN=VIM PE=3 SV=1	0.000607862	103.85	79.311	NA	NA	NA	NA	71.697	84.829	103.85	S	_SLYASS(ph)PGGVYATR_	SLYAS(0.127)S(0.872)PGGVYATR	-0.51759	0	0	0	0	40096000	85021000	14059000
P08708;P0CW22	P08708	40S ribosomal protein S17;40S ribosomal protein S17-like	RPS17;RPS17L	>sp|P08708|RS17_HUMAN 40S ribosomal protein S17 OS=Homo sapiens GN=RPS17 PE=1 SV=2;>sp|P0CW22|RS17L_HUMAN 40S ribosomal protein S17-like OS=Homo sapiens GN=RPS17L PE=3 SV=1	2.77031e-05	151.42	116.55	77.675	134.28	72.158	124.31	106.58	151.42	NA	S	_LLDFGS(ph)LSNLQVTQPTVGM(ox)NFK_	LLDFGS(0.986)LS(0.014)NLQVTQPTVGMNFK	-0.58209	399200	1160400	1979500	1183200	514880	450360	88669
P08708;P0CW22	P08708	40S ribosomal protein S17;40S ribosomal protein S17-like	RPS17;RPS17L	>sp|P08708|RS17_HUMAN 40S ribosomal protein S17 OS=Homo sapiens GN=RPS17 PE=1 SV=2;>sp|P0CW22|RS17L_HUMAN 40S ribosomal protein S17-like OS=Homo sapiens GN=RPS17L PE=3 SV=1	0.00525736	103.71	103.71	NA	103.71	NA	NA	NA	NA	NA	S	_LLDFGS(ph)LSNLQVTQPTVGM(ox)NFK_	LLDFGS(0.5)LS(0.5)NLQVTQPTVGMNFK	-0.61278	0	674180	0	0	0	0	0
P09234	P09234	U1 small nuclear ribonucleoprotein C	SNRPC	>sp|P09234|RU1C_HUMAN U1 small nuclear ribonucleoprotein C OS=Homo sapiens GN=SNRPC PE=1 SV=1	1.70704e-22	124.14	103.67	66.383	NA	NA	67.979	93.73	103.67	124.14	S	_FYCDYCDTYLTHDS(ph)PSVRK_	FYCDYCDTYLT(0.002)HDS(0.957)PS(0.041)VRK	1.8032	12823000	2818600	24737000	56930000	78243000	29735000	123640000
P09651;F8W6I7;F8VRQ1;F8VXY0;P09651-2;F8W1S7;F8VSB5;P09651-3;F8VTQ5;F8W646	P09651	Heterogeneous nuclear ribonucleoprotein A1	HNRNPA1;HNRNPA1;HNRNPA1;HNRNPA1;HNRNPA1;HNRNPA1;HNRNPA1;HNRNPA1	>sp|P09651|ROA1_HUMAN Heterogeneous nuclear ribonucleoprotein A1 OS=Homo sapiens GN=HNRNPA1 PE=1 SV=5;>tr|F8W6I7|F8W6I7_HUMAN Heterogeneous nuclear ribonucleoprotein A1 OS=Homo sapiens GN=HNRNPA1 PE=4 SV=1;>tr|F8VRQ1|F8VRQ1_HUMAN Heterogeneous nuclear ribo	5.1266e-17	222.57	222.57	222.57	201.16	178.14	136.63	NA	193.77	176.29	S	_(ac)SKS(ph)ESPKEPEQLR_	SKS(1)ESPKEPEQLR	0.16823	28328000	31862000	5108500	4761100	687360	3940000	819610
P09651;F8W6I7;F8VRQ1;F8VXY0;P09651-2;F8W1S7;F8VSB5;P09651-3;F8VTQ5;F8W646	P09651	Heterogeneous nuclear ribonucleoprotein A1	HNRNPA1;HNRNPA1;HNRNPA1;HNRNPA1;HNRNPA1;HNRNPA1;HNRNPA1;HNRNPA1	>sp|P09651|ROA1_HUMAN Heterogeneous nuclear ribonucleoprotein A1 OS=Homo sapiens GN=HNRNPA1 PE=1 SV=5;>tr|F8W6I7|F8W6I7_HUMAN Heterogeneous nuclear ribonucleoprotein A1 OS=Homo sapiens GN=HNRNPA1 PE=4 SV=1;>tr|F8VRQ1|F8VRQ1_HUMAN Heterogeneous nuclear ribo	4.26782e-41	200.97	200.97	159.22	139.21	143.56	167.37	181.75	200.97	137.89	S	_SES(ph)PKEPEQLRK_	SES(1)PKEPEQLRK	-0.44925	2085800000	1413600000	2106500000	1824700000	2196900000	2437200000	2564500000
P09651;F8W6I7;F8VRQ1;F8VXY0;P09651-2;F8W1S7;F8VSB5;P09651-3;F8VTQ5;F8W646	P09651	Heterogeneous nuclear ribonucleoprotein A1	HNRNPA1;HNRNPA1;HNRNPA1;HNRNPA1;HNRNPA1;HNRNPA1;HNRNPA1;HNRNPA1	>sp|P09651|ROA1_HUMAN Heterogeneous nuclear ribonucleoprotein A1 OS=Homo sapiens GN=HNRNPA1 PE=1 SV=5;>tr|F8W6I7|F8W6I7_HUMAN Heterogeneous nuclear ribonucleoprotein A1 OS=Homo sapiens GN=HNRNPA1 PE=4 SV=1;>tr|F8VRQ1|F8VRQ1_HUMAN Heterogeneous nuclear ribo	0.000983571	178.14	154.88	NA	154.88	178.14	NA	NA	NA	NA	S	_(ac)S(ph)KSESPKEPEQLR_	S(0.999)KS(0.001)ESPKEPEQLR	0.91035	0	418720	4415500	0	4717600	0	0
P0CJ69;P0CJ68;P0CJ75	P0CJ69	Humanin-like protein 2;Humanin-like protein 1;Humanin-like protein 8	MTRNR2L2;MTRNR2L1;MTRNR2L8	>sp|P0CJ69|HMN2_HUMAN Humanin-like protein 2 OS=Homo sapiens GN=MTRNR2L2 PE=2 SV=1;>sp|P0CJ68|HMN1_HUMAN Humanin-like protein 1 OS=Homo sapiens GN=MTRNR2L1 PE=2 SV=1;>sp|P0CJ75|HMN8_HUMAN Humanin-like protein 8 OS=Homo sapiens GN=MTRNR2L8 PE=2 SV=1	0.0073383	46.159	46.159	NA	NA	46.159	NA	NA	NA	NA	S	_(ac)APRGFS(ph)CLLLSTS(ph)EIDLPVK_	APRGFS(0.471)CLLLS(0.471)T(0.214)S(0.843)EIDLPVK	-1.3206	0	0	0	0	0	0	0
P0CJ69;P0CJ68;P0CJ75	P0CJ69	Humanin-like protein 2;Humanin-like protein 1;Humanin-like protein 8	MTRNR2L2;MTRNR2L1;MTRNR2L8	>sp|P0CJ69|HMN2_HUMAN Humanin-like protein 2 OS=Homo sapiens GN=MTRNR2L2 PE=2 SV=1;>sp|P0CJ68|HMN1_HUMAN Humanin-like protein 1 OS=Homo sapiens GN=MTRNR2L1 PE=2 SV=1;>sp|P0CJ75|HMN8_HUMAN Humanin-like protein 8 OS=Homo sapiens GN=MTRNR2L8 PE=2 SV=1	0.0073383	46.159	46.159	NA	NA	46.159	NA	NA	NA	NA	S	_(ac)APRGFS(ph)CLLLSTS(ph)EIDLPVK_	APRGFS(0.471)CLLLS(0.471)T(0.214)S(0.843)EIDLPVK	-1.3206	0	0	0	0	0	0	0
P0CJ69;P0CJ68;P0CJ75	P0CJ69	Humanin-like protein 2;Humanin-like protein 1;Humanin-like protein 8	MTRNR2L2;MTRNR2L1;MTRNR2L8	>sp|P0CJ69|HMN2_HUMAN Humanin-like protein 2 OS=Homo sapiens GN=MTRNR2L2 PE=2 SV=1;>sp|P0CJ68|HMN1_HUMAN Humanin-like protein 1 OS=Homo sapiens GN=MTRNR2L1 PE=2 SV=1;>sp|P0CJ75|HMN8_HUMAN Humanin-like protein 8 OS=Homo sapiens GN=MTRNR2L8 PE=2 SV=1	0.0073383	46.159	46.159	NA	NA	46.159	NA	NA	NA	NA	S	_(ac)APRGFS(ph)CLLLSTS(ph)EIDLPVK_	APRGFS(0.471)CLLLS(0.471)T(0.214)S(0.843)EIDLPVK	-1.3206	126730000	59491000	118500000	98839000	148490000	163010000	140570000
P10412;P16402;P16403	P16403	Histone H1.4;Histone H1.3;Histone H1.2	HIST1H1E;HIST1H1D;HIST1H1C	>sp|P10412|H14_HUMAN Histone H1.4 OS=Homo sapiens GN=HIST1H1E PE=1 SV=2;>sp|P16402|H13_HUMAN Histone H1.3 OS=Homo sapiens GN=HIST1H1D PE=1 SV=2;>sp|P16403|H12_HUMAN Histone H1.2 OS=Homo sapiens GN=HIST1H1C PE=1 SV=2	0.00306889	79.97	79.97	65.716	79.97	NA	NA	NA	NA	56.407	S	_KAS(ph)GPPVSELITK_	KAS(1)GPPVSELITK	0.63007	28458000	37688000	0	0	0	0	26947000
P10412	P10412	Histone H1.4	HIST1H1E	>sp|P10412|H14_HUMAN Histone H1.4 OS=Homo sapiens GN=HIST1H1E PE=1 SV=2	4.76486e-05	93.371	93.371	47.204	88.283	60.564	77.39	93.371	NA	78.021	S	_(ac)S(ph)ETAPAAPAAPAPAEK_	S(0.961)ET(0.039)APAAPAAPAPAEK	-0.60332	47405000	3855100	38772000	32258000	35240000	0	58722000
P10644	P10644	cAMP-dependent protein kinase type I-alpha regulatory subunit	PRKAR1A	>sp|P10644|KAP0_HUMAN cAMP-dependent protein kinase type I-alpha regulatory subunit OS=Homo sapiens GN=PRKAR1A PE=1 SV=1	3.25158e-06	179.14	159.04	159.04	63.122	179.14	102.29	131.18	156.36	101.49	S	_EDEIS(ph)PPPPNPVVK_	EDEIS(1)PPPPNPVVK	0.62795	60223000	81614000	67474000	34572000	111220000	126470000	92234000
P11216	P11216	Glycogen phosphorylase, brain form	PYGB	>sp|P11216|PYGB_HUMAN Glycogen phosphorylase, brain form OS=Homo sapiens GN=PYGB PE=1 SV=5	0.00764937	49.662	38.933	49.662	NA	33.074	NA	NA	38.933	NA	S	_(gl)QIS(ph)VRGLAGLGDVAEVRK_	QIS(1)VRGLAGLGDVAEVRK	-0.95575	21645000	21270000	31722000	13692000	17228000	9574400	17093000
P11387	P11387	DNA topoisomerase 1	TOP1	>sp|P11387|TOP1_HUMAN DNA topoisomerase 1 OS=Homo sapiens GN=TOP1 PE=1 SV=2	2.09268e-14	218.72	199.97	199.97	NA	164.94	114.55	184.56	181.85	218.72	S	_(ac)SGDHLHNDS(ph)QIEADFR_	SGDHLHNDS(1)QIEADFR	0.32615	17813000	16715000	12166000	21027000	30198000	24084000	53234000
P11717	P11717	Cation-independent mannose-6-phosphate receptor	IGF2R	>sp|P11717|MPRI_HUMAN Cation-independent mannose-6-phosphate receptor OS=Homo sapiens GN=IGF2R PE=1 SV=3	0.000266281	81.974	60.104	80.236	45.957	60.104	38.234	NA	81.974	NA	S	_ALSSLHGDDQDS(ph)EDEVLTIPEVK_	ALS(0.142)S(0.142)LHGDDQDS(0.715)EDEVLTIPEVK	-0.81956	3144000	51848000	51892000	7004100	956330	2493100	1187600
P11717	P11717	Cation-independent mannose-6-phosphate receptor	IGF2R	>sp|P11717|MPRI_HUMAN Cation-independent mannose-6-phosphate receptor OS=Homo sapiens GN=IGF2R PE=1 SV=3	3.17553e-22	224.67	179.79	179.79	191.78	224.67	156.57	176.25	219.52	142.91	S	_LVSFHDDS(ph)DEDLLHI_	LVSFHDDS(1)DEDLLHI	0.13856	88547000	87757000	66494000	44859000	54713000	29928000	55533000
P12270	P12270	Nucleoprotein TPR	TPR	>sp|P12270|TPR_HUMAN Nucleoprotein TPR OS=Homo sapiens GN=TPR PE=1 SV=3	1.05796e-06	38.234	38.234	NA	NA	38.234	NA	NA	NA	NA	S	_AIES(ph)MEQ(de)Q(de)LSELKKTLSSVQNEVQEALQR_	AIES(0.333)MEQQLS(0.333)ELKKT(0.111)LS(0.111)S(0.111)VQNEVQEALQR	-1.211	0	0	0	0	0	0	0
P12270	P12270	Nucleoprotein TPR	TPR	>sp|P12270|TPR_HUMAN Nucleoprotein TPR OS=Homo sapiens GN=TPR PE=1 SV=3	1.05796e-06	38.234	38.234	NA	NA	38.234	NA	NA	NA	NA	S	_AIES(ph)MEQ(de)Q(de)LSELKKTLSSVQNEVQEALQR_	AIES(0.333)MEQQLS(0.333)ELKKT(0.111)LS(0.111)S(0.111)VQNEVQEALQR	-1.211	0	0	0	0	0	0	0
P12270	P12270	Nucleoprotein TPR	TPR	>sp|P12270|TPR_HUMAN Nucleoprotein TPR OS=Homo sapiens GN=TPR PE=1 SV=3	5.36989e-08	111.57	111.57	NA	NA	NA	NA	NA	111.57	100.92	S	_EGVQGPLNVS(ph)LSEEGK_	EGVQGPLNVS(0.925)LS(0.075)EEGK	-0.5486	5950700	12128000	5659400	6871100	19082000	664880	45091000
P12270	P12270	Nucleoprotein TPR	TPR	>sp|P12270|TPR_HUMAN Nucleoprotein TPR OS=Homo sapiens GN=TPR PE=1 SV=3	1.87894e-07	70.453	70.453	NA	NA	NA	NA	NA	65.184	70.453	S	_TDGFAEAIHS(ph)PQVAGVPR_	TDGFAEAIHS(1)PQVAGVPR	-0.011856	0	0	0	0	0	27493000	33430000
P13051	P13051	Uracil-DNA glycosylase	UNG	>sp|P13051|UNG_HUMAN Uracil-DNA glycosylase OS=Homo sapiens GN=UNG PE=1 SV=2	5.18789e-116	125.12	125.12	92.121	125.12	94.72	88.278	107.76	83.559	79.875	S	_RHAPS(ph)PEPAVQGTGVAGVPEESGDAAAIPAK_	RHAPS(1)PEPAVQGTGVAGVPEESGDAAAIPAK	0.0047479	138440000	143380000	198160000	198510000	128500000	125610000	77716000
P13521;E7EW97	P13521	Secretogranin-2;Secretoneurin	SCG2;SCG2	>sp|P13521|SCG2_HUMAN Secretogranin-2 OS=Homo sapiens GN=SCG2 PE=1 SV=2;>tr|E7EW97|E7EW97_HUMAN Secretoneurin OS=Homo sapiens GN=SCG2 PE=4 SV=1	0.00438088	138.22	138.22	138.22	NA	NA	NA	NA	NA	NA	S	_YPEIINS(ph)NQVK_	YPEIINS(1)NQVK	-1.5204	1298200	0	0	0	0	0	0
P13612	P13612	Integrin alpha-4	ITGA4	>sp|P13612|ITA4_HUMAN Integrin alpha-4 OS=Homo sapiens GN=ITGA4 PE=1 SV=3	6.97409e-19	166.86	160.27	119.87	166.86	160.27	134.88	153.09	111.83	109.1	S	_RDS(ph)WSYINSK_	RDS(1)WSYINSK	-0.24057	104160000	58218000	45394000	70275000	59799000	53396000	941160
P13612	P13612	Integrin alpha-4	ITGA4	>sp|P13612|ITA4_HUMAN Integrin alpha-4 OS=Homo sapiens GN=ITGA4 PE=1 SV=3	0.0111786	49.973	49.973	49.973	NA	NA	NA	41.136	NA	NA	S	_SILQEENRRDS(ph)WSYINSK_	SILQEENRRDS(0.491)WS(0.491)Y(0.002)INS(0.016)K	-0.1138	0	0	0	0	0	0	0
P13639;F5H370;B4DPU3;B4DMC6	P13639	Elongation factor 2	EEF2;EEF2;EEF2;EEF2	>sp|P13639|EF2_HUMAN Elongation factor 2 OS=Homo sapiens GN=EEF2 PE=1 SV=4;>tr|F5H370|F5H370_HUMAN Elongation factor 2 OS=Homo sapiens GN=EEF2 PE=4 SV=1;>tr|B4DPU3|B4DPU3_HUMAN Uncharacterized protein OS=Homo sapiens GN=EEF2 PE=2 SV=1;>tr|B4DMC6|B4DMC6_HUM	7.84078e-15	67.353	37.56	NA	48.085	NA	NA	67.353	NA	50.583	S	_AGIIAS(ph)ARAGETRFTDTRK_	AGIIAS(0.469)ARAGET(0.402)RFT(0.102)DT(0.027)RK	2.4939	0	0	0	0	0	0	0
P13796;Q5TBN3;Q5TBN5	P13796	Plastin-2	LCP1;LCP1;LCP1	>sp|P13796|PLSL_HUMAN Plastin-2 OS=Homo sapiens GN=LCP1 PE=1 SV=6;>tr|Q5TBN3|Q5TBN3_HUMAN Lymphocyte cytosolic protein 1 (L-plastin) (Fragment) OS=Homo sapiens GN=LCP1 PE=2 SV=1;>tr|Q5TBN5|Q5TBN5_HUMAN Lymphocyte cytosolic protein 1 (L-plastin) (Fragment)	1.27351e-41	157.35	138.55	146.96	157.35	146.25	138.77	126.71	136.6	115.91	S	_GS(ph)VSDEEM(ox)M(ox)ELR_	GS(1)VSDEEMMELR	0.077674	69918000	499250000	535920000	89428000	92889000	78127000	2715100
P13861;Q9BUB1	P13861	cAMP-dependent protein kinase type II-alpha regulatory subunit	PRKAR2A;PRKAR2A	>sp|P13861|KAP2_HUMAN cAMP-dependent protein kinase type II-alpha regulatory subunit OS=Homo sapiens GN=PRKAR2A PE=1 SV=2;>tr|Q9BUB1|Q9BUB1_HUMAN PRKAR2A protein OS=Homo sapiens GN=PRKAR2A PE=2 SV=1	3.33175e-06	175.56	175.56	175.56	NA	134.52	137.13	NA	96.391	NA	S	_RVS(ph)VCAETYNPDEEEEDTDPR_	RVS(0.999)VCAET(0.001)YNPDEEEEDTDPR	0.085053	950050	0	1674600	872160	348540	704260	377280
P13984	P13984	General transcription factor IIF subunit 2	GTF2F2	>sp|P13984|T2FB_HUMAN General transcription factor IIF subunit 2 OS=Homo sapiens GN=GTF2F2 PE=1 SV=2	2.97195e-18	124.12	124.12	NA	68.88	124.12	124.12	107.74	NA	66.871	S	_HYQGEEKS(ph)D_	HYQGEEKS(1)D	0.60716	61599000	79072000	60689000	63226000	61353000	54125000	58341000
P14625;E9PEX3	P14625	Endoplasmin	HSP90B1;HSP90B1	>sp|P14625|ENPL_HUMAN Endoplasmin OS=Homo sapiens GN=HSP90B1 PE=1 SV=1;>tr|E9PEX3|E9PEX3_HUMAN Endoplasmin OS=Homo sapiens GN=HSP90B1 PE=4 SV=1	8.8989e-20	119.45	118.21	NA	46.464	64.176	119.45	118.21	NA	60.747	S	_EES(ph)DDEAAVEEEEEEKKPK_	EES(1)DDEAAVEEEEEEKKPK	-0.39463	15443000	192690000	267080000	177280000	59597000	25584000	52922000
P15880;H0YEN5;E9PQD7	P15880	40S ribosomal protein S2	RPS2;RPS2;RPS2	>sp|P15880|RS2_HUMAN 40S ribosomal protein S2 OS=Homo sapiens GN=RPS2 PE=1 SV=2;>tr|H0YEN5|H0YEN5_HUMAN 40S ribosomal protein S2 (Fragment) OS=Homo sapiens GN=RPS2 PE=3 SV=1;>tr|E9PQD7|E9PQD7_HUMAN 40S ribosomal protein S2 OS=Homo sapiens GN=RPS2 PE=4 SV=1	0.00791652	55.127	45.88	NA	NA	45.88	NA	55.127	NA	NA	S	_THT(ph)RVSVQRTQAPAVATT_	T(0.264)HT(0.327)RVS(0.327)VQRT(0.083)QAPAVATT	0.29109	0	0	0	0	0	0	0
P16150	P16150	Leukosialin	SPN	>sp|P16150|LEUK_HUMAN Leukosialin OS=Homo sapiens GN=SPN PE=1 SV=1	0.00718142	112.83	85.636	NA	85.636	66.285	51.771	NA	NA	112.83	S	_S(ph)RQGS(ph)LAMEELK_	S(1)RQGS(1)LAMEELK	-0.11805	38094000	206440000	160980000	61676000	28014000	27672000	12401000
P16150	P16150	Leukosialin	SPN	>sp|P16150|LEUK_HUMAN Leukosialin OS=Homo sapiens GN=SPN PE=1 SV=1	0.00382978	111.43	85.636	67.326	85.636	111.43	96.993	68.944	NA	65.374	S	_S(ph)RQGS(ph)LAMEELK_	S(1)RQGS(1)LAMEELK	-0.11805	16147000	96101000	153680000	62048000	22263000	6903100	6136800
P16401	P16401	Histone H1.5	HIST1H1B	>sp|P16401|H15_HUMAN Histone H1.5 OS=Homo sapiens GN=HIST1H1B PE=1 SV=3	5.82431e-11	188.38	82.529	74.953	108.05	131.38	104.14	188.38	113.29	109.08	S	_(ac)S(ph)ETAPAETATPAPVEK_	S(0.999)ET(0.001)APAETATPAPVEK	0.56256	232970000	194810000	172050000	192080000	55273000	72452000	227870000
P16401	P16401	Histone H1.5	HIST1H1B	>sp|P16401|H15_HUMAN Histone H1.5 OS=Homo sapiens GN=HIST1H1B PE=1 SV=3	2.23454e-194	306.88	182.02	275.2	254.87	301.19	306.88	306.09	289.43	292.09	S	_(ac)SETAPAETATPAPVEKS(ph)PAKK_	SETAPAETATPAPVEKS(1)PAKK	0.19768	1.3695e+10	1.6181e+10	1.4308e+10	1.5576e+10	2.0025e+10	1.9152e+10	1.7107e+10
P16402	P16402	Histone H1.3	HIST1H1D	>sp|P16402|H13_HUMAN Histone H1.3 OS=Homo sapiens GN=HIST1H1D PE=1 SV=2	0.00145051	52.784	52.784	31.462	NA	NA	NA	52.784	NA	40.349	S	_(ac)S(ph)ETAPLAPTIPAPAEK_	S(0.5)ET(0.5)APLAPTIPAPAEK	0.26373	0	0	9323700	4984800	7247400	5065700	6125800
P16403	P16403	Histone H1.2	HIST1H1C	>sp|P16403|H12_HUMAN Histone H1.2 OS=Homo sapiens GN=HIST1H1C PE=1 SV=2	2.4629e-05	177.87	133.41	131.56	133.41	120.33	134.83	90.978	128.98	177.87	S	_(ac)S(ph)ETAPAAPAAAPPAEKAPVK_	S(0.976)ET(0.024)APAAPAAAPPAEKAPVK	-0.36537	28005000	2851900	3830200	14857000	26506000	20867000	25723000
P16949;P16949-2;A2A2D0	P16949	Stathmin;Stathmin	STMN1;STMN1	>sp|P16949|STMN1_HUMAN Stathmin OS=Homo sapiens GN=STMN1 PE=1 SV=3;>sp|P16949-2|STMN1_HUMAN Isoform 2 of Stathmin OS=Homo sapiens GN=STMN1;>tr|A2A2D0|A2A2D0_HUMAN Stathmin (Fragment) OS=Homo sapiens GN=STMN1 PE=3 SV=1	1.063e-07	156.67	101.41	156.67	117.18	134.61	57.692	114.39	110.26	105.99	S	_RAS(ph)GQAFELILS(ph)PRSK_	RAS(1)GQAFELILS(0.877)PRS(0.123)K	0.07236	249210000	139220000	236150000	137290000	184850000	267280000	1.66e+08
P16949;P16949-2;A2A2D0	P16949	Stathmin;Stathmin	STMN1;STMN1	>sp|P16949|STMN1_HUMAN Stathmin OS=Homo sapiens GN=STMN1 PE=1 SV=3;>sp|P16949-2|STMN1_HUMAN Isoform 2 of Stathmin OS=Homo sapiens GN=STMN1;>tr|A2A2D0|A2A2D0_HUMAN Stathmin (Fragment) OS=Homo sapiens GN=STMN1 PE=3 SV=1	7.67664e-15	211.06	96.881	148.15	180.84	132.51	199.01	195.89	171.04	211.06	S	_RAS(ph)GQAFELILS(ph)PR_	RAS(1)GQAFELILS(1)PR	0.78094	254570000	257360000	329700000	318110000	531920000	623200000	630780000
P16949;P16949-2;A2A2D0	P16949	Stathmin;Stathmin	STMN1;STMN1	>sp|P16949|STMN1_HUMAN Stathmin OS=Homo sapiens GN=STMN1 PE=1 SV=3;>sp|P16949-2|STMN1_HUMAN Isoform 2 of Stathmin OS=Homo sapiens GN=STMN1;>tr|A2A2D0|A2A2D0_HUMAN Stathmin (Fragment) OS=Homo sapiens GN=STMN1 PE=3 SV=1	7.92352e-10	178.71	151.63	145.48	117.3	108.89	156.2	178.71	151.63	130.66	S	_SKESVPEFPLS(ph)PPK_	SKESVPEFPLS(1)PPK	-0.744	3.38e+08	122590000	170440000	452680000	569820000	629620000	845510000
P16949;P16949-2;A2A2D0	P16949	Stathmin;Stathmin	STMN1;STMN1	>sp|P16949|STMN1_HUMAN Stathmin OS=Homo sapiens GN=STMN1 PE=1 SV=3;>sp|P16949-2|STMN1_HUMAN Isoform 2 of Stathmin OS=Homo sapiens GN=STMN1;>tr|A2A2D0|A2A2D0_HUMAN Stathmin (Fragment) OS=Homo sapiens GN=STMN1 PE=3 SV=1	9.96095e-24	140.31	135.86	129.89	128.88	131.82	140.31	98.592	125.74	135.86	S	_S(ph)HEAEVLK_	S(1)HEAEVLK	-0.39816	183180000	175760000	68574000	214760000	357900000	328590000	149120000
P16989;P16989-3;P16989-2	P16989	DNA-binding protein A	CSDA	>sp|P16989|DBPA_HUMAN DNA-binding protein A OS=Homo sapiens GN=CSDA PE=1 SV=4;>sp|P16989-3|DBPA_HUMAN Isoform 3 of DNA-binding protein A OS=Homo sapiens GN=CSDA;>sp|P16989-2|DBPA_HUMAN Isoform 2 of DNA-binding protein A OS=Homo sapiens GN=CSDA	0.000665128	107.17	96.634	94.006	96.634	107.17	NA	89.659	NA	NA	S	_PAPAVGEAEDKENQQATSGPNQPS(ph)VR_	PAPAVGEAEDKENQQATSGPNQPS(1)VR	0.25678	1605200	783930	1381600	2308900	955540	0	169920
P17022;P17022-2	P17022	Zinc finger protein 18	ZNF18	>sp|P17022|ZNF18_HUMAN Zinc finger protein 18 OS=Homo sapiens GN=ZNF18 PE=2 SV=2;>sp|P17022-2|ZNF18_HUMAN Isoform 2 of Zinc finger protein 18 OS=Homo sapiens GN=ZNF18	0.000182958	45.546	45.546	NA	45.546	NA	NA	NA	NA	NA	S	_(gl)Q(de)LGQ(de)HLPNPHS(ph)GEM(ox)STM(ox)WLEEK_	QLGQHLPNPHS(0.333)GEMS(0.333)T(0.333)MWLEEK	0.80189	0	0	0	3259200000	0	0	0
P17022;P17022-2	P17022	Zinc finger protein 18	ZNF18	>sp|P17022|ZNF18_HUMAN Zinc finger protein 18 OS=Homo sapiens GN=ZNF18 PE=2 SV=2;>sp|P17022-2|ZNF18_HUMAN Isoform 2 of Zinc finger protein 18 OS=Homo sapiens GN=ZNF18	0.000182958	45.546	45.546	NA	45.546	NA	NA	NA	NA	NA	S	_(gl)Q(de)LGQ(de)HLPNPHS(ph)GEM(ox)STM(ox)WLEEK_	QLGQHLPNPHS(0.333)GEMS(0.333)T(0.333)MWLEEK	0.80189	0	0	0	0	0	0	0
P17096;P17096-2	P17096	High mobility group protein HMG-I/HMG-Y	HMGA1	>sp|P17096|HMGA1_HUMAN High mobility group protein HMG-I/HMG-Y OS=Homo sapiens GN=HMGA1 PE=1 SV=3;>sp|P17096-2|HMGA1_HUMAN Isoform HMG-Y of High mobility group protein HMG-I/HMG-Y OS=Homo sapiens GN=HMGA1	0.00656606	134.66	133.48	NA	NA	134.66	120.77	NA	133.48	111.78	S	_KLEKEEEEGIS(ph)QESSEEEQ_	KLEKEEEEGIS(1)QESSEEEQ	-0.51753	1996600	2802500	10651000	493290	528660	4070600	1473800
P17096;P17096-2	P17096	High mobility group protein HMG-I/HMG-Y	HMGA1	>sp|P17096|HMGA1_HUMAN High mobility group protein HMG-I/HMG-Y OS=Homo sapiens GN=HMGA1 PE=1 SV=3;>sp|P17096-2|HMGA1_HUMAN Isoform HMG-Y of High mobility group protein HMG-I/HMG-Y OS=Homo sapiens GN=HMGA1	7.86887e-13	228.31	165.48	161	172.93	228.31	159.36	185.71	155.91	181.77	S	_KLEKEEEEGISQES(ph)S(ph)EEEQ_	KLEKEEEEGISQES(1)S(1)EEEQ	1.0221	86565000	19361000	131590000	99115000	30332000	32887000	29941000
P17096;P17096-2	P17096	High mobility group protein HMG-I/HMG-Y	HMGA1	>sp|P17096|HMGA1_HUMAN High mobility group protein HMG-I/HMG-Y OS=Homo sapiens GN=HMGA1 PE=1 SV=3;>sp|P17096-2|HMGA1_HUMAN Isoform HMG-Y of High mobility group protein HMG-I/HMG-Y OS=Homo sapiens GN=HMGA1	0.000523104	191.59	165.48	161	172.93	191.59	159.36	171.3	151.05	181.77	S	_KLEKEEEEGISQES(ph)S(ph)EEEQ_	KLEKEEEEGISQES(1)S(1)EEEQ	1.0221	80799000	18891000	113380000	103470000	29809000	38903000	31145000
P17096;H7BYM6;P17096-3	P17096	High mobility group protein HMG-I/HMG-Y	HMGA1;HMGA1	>sp|P17096|HMGA1_HUMAN High mobility group protein HMG-I/HMG-Y OS=Homo sapiens GN=HMGA1 PE=1 SV=3;>tr|H7BYM6|H7BYM6_HUMAN High mobility group protein HMG-I/HMG-Y OS=Homo sapiens GN=HMGA1 PE=4 SV=1;>sp|P17096-3|HMGA1_HUMAN Isoform HMG-R of High mobility gro	0.000694672	159.75	152	107.72	NA	NA	NA	157.22	152	159.75	S	_KQPPVS(ph)PGTALVGSQK_	KQPPVS(1)PGTALVGSQK	0.80826	3706700	1936000	2064400	1888500	6412700	22460000	3414800
P17096;H7BYM6;P17096-3;E5RIT9;P17096-2	P17096	High mobility group protein HMG-I/HMG-Y	HMGA1;HMGA1;C2orf81	>sp|P17096|HMGA1_HUMAN High mobility group protein HMG-I/HMG-Y OS=Homo sapiens GN=HMGA1 PE=1 SV=3;>tr|H7BYM6|H7BYM6_HUMAN High mobility group protein HMG-I/HMG-Y OS=Homo sapiens GN=HMGA1 PE=4 SV=1;>sp|P17096-3|HMGA1_HUMAN Isoform HMG-R of High mobility gro	9.2443e-07	191.96	152.94	NA	97.579	NA	151.8	191.96	140.46	152.94	S	_(ac)SESS(ph)SKSSQPLASK_	S(0.015)ES(0.096)S(0.887)S(0.002)KSSQPLASK	-0.31601	708540	663790	430620	374530	518080	0	454040
P17096;H7BYM6;P17096-3;E5RIT9;P17096-2	P17096	High mobility group protein HMG-I/HMG-Y	HMGA1;HMGA1;C2orf81	>sp|P17096|HMGA1_HUMAN High mobility group protein HMG-I/HMG-Y OS=Homo sapiens GN=HMGA1 PE=1 SV=3;>tr|H7BYM6|H7BYM6_HUMAN High mobility group protein HMG-I/HMG-Y OS=Homo sapiens GN=HMGA1 PE=4 SV=1;>sp|P17096-3|HMGA1_HUMAN Isoform HMG-R of High mobility gro	7.09899e-10	204.07	204.07	204.07	167.14	NA	NA	NA	192.24	204.07	S	_(ac)SESSSKS(ph)SQPLASK_	SESS(0.002)S(0.004)KS(0.497)S(0.497)QPLASK	1.5422	0	0	0	0	0	0	0
P17096;H7BYM6;P17096-3;E5RIT9;P17096-2	P17096	High mobility group protein HMG-I/HMG-Y	HMGA1;HMGA1;C2orf81	>sp|P17096|HMGA1_HUMAN High mobility group protein HMG-I/HMG-Y OS=Homo sapiens GN=HMGA1 PE=1 SV=3;>tr|H7BYM6|H7BYM6_HUMAN High mobility group protein HMG-I/HMG-Y OS=Homo sapiens GN=HMGA1 PE=4 SV=1;>sp|P17096-3|HMGA1_HUMAN Isoform HMG-R of High mobility gro	4.70943e-18	216.26	216.26	204.07	167.14	216.26	NA	NA	192.24	204.07	S	_(ac)SESSSKSS(ph)QPLASK_	S(0.002)ES(0.025)S(0.002)S(0.001)KS(0.182)S(0.788)QPLASK	1.0187	0	0	7890200	0	0	0	0
P17706;P17706-2;P17706-3;Q59F91	P17706	Tyrosine-protein phosphatase non-receptor type 2	PTPN2;PTPN2	>sp|P17706|PTN2_HUMAN Tyrosine-protein phosphatase non-receptor type 2 OS=Homo sapiens GN=PTPN2 PE=1 SV=2;>sp|P17706-2|PTN2_HUMAN Isoform PTPA of Tyrosine-protein phosphatase non-receptor type 2 OS=Homo sapiens GN=PTPN2;>sp|P17706-3|PTN2_HUMAN Isoform 3 of	0.000718378	165.34	102.64	112.24	NA	91.207	102.64	65.225	165.34	53.169	S	_ELSKEDLSPAFDHS(ph)PNK_	ELSKEDLSPAFDHS(1)PNK	-0.12669	26627000	19117000	40463000	34565000	41454000	26248000	48919000
P17812;B4DR64	P17812	CTP synthase 1	CTPS;CTPS	>sp|P17812|PYRG1_HUMAN CTP synthase 1 OS=Homo sapiens GN=CTPS1 PE=1 SV=2;>tr|B4DR64|B4DR64_HUMAN Protein CTPS1 OS=Homo sapiens GN=CTPS1 PE=2 SV=1	4.75116e-24	133.24	83.826	107.98	110.44	133.24	NA	NA	NA	83.826	S	_S(ph)GSSSPDSEITELKFPSINHD_	S(0.307)GS(0.307)S(0.307)S(0.075)PDS(0.005)EITELKFPSINHD	-0.39407	0	0	0	0	0	0	0
P17812;B4DR64	P17812	CTP synthase 1	CTPS;CTPS	>sp|P17812|PYRG1_HUMAN CTP synthase 1 OS=Homo sapiens GN=CTPS1 PE=1 SV=2;>tr|B4DR64|B4DR64_HUMAN Protein CTPS1 OS=Homo sapiens GN=CTPS1 PE=2 SV=1	4.75116e-24	133.24	83.826	107.98	110.44	133.24	NA	NA	NA	83.826	S	_S(ph)GSSSPDSEITELKFPSINHD_	S(0.307)GS(0.307)S(0.307)S(0.075)PDS(0.005)EITELKFPSINHD	-0.39407	0	0	0	0	0	0	0
P17812;B4DR64	P17812	CTP synthase 1	CTPS;CTPS	>sp|P17812|PYRG1_HUMAN CTP synthase 1 OS=Homo sapiens GN=CTPS1 PE=1 SV=2;>tr|B4DR64|B4DR64_HUMAN Protein CTPS1 OS=Homo sapiens GN=CTPS1 PE=2 SV=1	2.04282e-31	133.24	95.244	107.98	110.44	133.24	NA	97.623	NA	83.826	S	_GCRLSPRDTYSDRSGSS(ph)SPDSEITELK_	GCRLSPRDT(0.003)YS(0.003)DRS(0.082)GS(0.082)S(0.462)S(0.369)PDSEITELK	-0.10108	0	0	0	0	0	0	0
P17812;B4DR64	P17812	CTP synthase 1	CTPS;CTPS	>sp|P17812|PYRG1_HUMAN CTP synthase 1 OS=Homo sapiens GN=CTPS1 PE=1 SV=2;>tr|B4DR64|B4DR64_HUMAN Protein CTPS1 OS=Homo sapiens GN=CTPS1 PE=2 SV=1	4.75116e-24	148.52	96.096	107.98	110.44	133.24	148.52	97.623	142.32	38.844	S	_SGSSS(ph)PDSEITELK_	S(0.015)GS(0.019)S(0.067)S(0.892)PDS(0.007)EITELK	-0.50527	858910	551140	899950	135300000	517060	148130000	394270
P17844;E7ETL9	P17844	Probable ATP-dependent RNA helicase DDX5	DDX5;DDX5	>sp|P17844|DDX5_HUMAN Probable ATP-dependent RNA helicase DDX5 OS=Homo sapiens GN=DDX5 PE=1 SV=1;>tr|E7ETL9|E7ETL9_HUMAN Probable ATP-dependent RNA helicase DDX5 OS=Homo sapiens GN=DDX5 PE=3 SV=1	8.15686e-06	46.034	46.034	NA	46.034	NA	NA	NA	NA	NA	S	_(ac)SGYS(ph)SDRDRGRDRGFGAPRFGGSRAGPLSGK_	SGY(0.003)S(0.496)S(0.496)DRDRGRDRGFGAPRFGGS(0.003)RAGPLS(0.001)GK	0.27931	0	0	0	0	0	0	0
P17844;E7ETL9	P17844	Probable ATP-dependent RNA helicase DDX5	DDX5;DDX5	>sp|P17844|DDX5_HUMAN Probable ATP-dependent RNA helicase DDX5 OS=Homo sapiens GN=DDX5 PE=1 SV=1;>tr|E7ETL9|E7ETL9_HUMAN Probable ATP-dependent RNA helicase DDX5 OS=Homo sapiens GN=DDX5 PE=3 SV=1	8.15686e-06	46.034	46.034	NA	46.034	NA	NA	NA	NA	NA	S	_(ac)SGYS(ph)SDRDRGRDRGFGAPRFGGSRAGPLSGK_	SGY(0.003)S(0.496)S(0.496)DRDRGRDRGFGAPRFGGS(0.003)RAGPLS(0.001)GK	0.27931	0	0	0	0	0	0	0
[truncated: 1,968 more rows]
