# Supplementary material for: A proteomic chronology of gene expression through the cell cycle in human myeloid leukemia cells
Source: eLife. 2014 Mar 4;3:e01630. doi: 10.7554/eLife.01630 (PMC3936288; doi:10.7554/eLife.01630)
Supplement: Supplementary file 6. — This file provides gene identifiers, counts, and data quality markers for protein coding genes identified in any of the elutriated samples. The six elutriated fractions were pooled into three samples (F1+F2, F3+F4, F5+F6). mRNA was then separately extracted from these pooled samples using oligo dT beads, fragmented, then reverse transcribed using random hexamers. The cDNA was then sequenced using paired ends reads at a length of 75 bp. Each sample was run on a single lane of an Illumina HiSeq, to improve coverage of lower abundance transcripts. The paired-end RNA-Seq data were then aligned to the human genome (build hg19), using TopHat, without providing a gene reference (to avoid forced mappings). Following duplicate removal using Picard’s MarkDuplicate (http://picard.sourceforge.net), we quantified the gene expression of known protein coding genes using Cufflinks (Trapnell et al., 2013). Genes with low data quality were removed from subsequent data analysis. DOI: http://dx.doi.org/10.7554/eLife.01630.026 [file elife01630s006.txt]

tracking_id	source	status_rna	FPKM	conf_flag	phase	biorep	techrep
ENSG00000237613	protein_coding	OK	0.0047122	???	g1	1	1
ENSG00000177693	protein_coding	OK	0	+++	g1	1	1
ENSG00000235249	protein_coding	OK	0.0208091	???	g1	1	1
ENSG00000185097	protein_coding	OK	0.0224207	???	g1	1	1
ENSG00000197049	protein_coding	OK	2.67796	++	g1	1	1
ENSG00000187634	protein_coding	OK	2.4835	++	g1	1	1
ENSG00000188976	protein_coding	OK	26.2064	+++	g1	1	1
ENSG00000187961	protein_coding	OK	11.8389	++	g1	1	1
ENSG00000187583	protein_coding	FAIL	0.454648	???	g1	1	1
ENSG00000187642	protein_coding	FAIL	0.265678	???	g1	1	1
ENSG00000188290	protein_coding	OK	0.136942	??	g1	1	1
ENSG00000187608	protein_coding	OK	42.1035	+++	g1	1	1
ENSG00000188157	protein_coding	OK	12.0603	++	g1	1	1
ENSG00000237330	protein_coding	OK	0.0484824	??	g1	1	1
ENSG00000131591	protein_coding	OK	5.14846	+++	g1	1	1
ENSG00000162571	protein_coding	LOWDATA	0.0362758	???	g1	1	1
ENSG00000186891	protein_coding	OK	0.0627757	???	g1	1	1
ENSG00000186827	protein_coding	OK	1.83704	++	g1	1	1
ENSG00000078808	protein_coding	OK	48.4921	+++	g1	1	1
ENSG00000176022	protein_coding	OK	17.766	+++	g1	1	1
ENSG00000184163	protein_coding	OK	1.08837	+	g1	1	1
ENSG00000160087	protein_coding	OK	34.6833	+++	g1	1	1
ENSG00000162572	protein_coding	OK	2.22264	???	g1	1	1
ENSG00000131584	protein_coding	OK	14.9232	+++	g1	1	1
ENSG00000169972	protein_coding	OK	14.3537	+++	g1	1	1
ENSG00000127054	protein_coding	OK	41.5433	+++	g1	1	1
ENSG00000224051	protein_coding	OK	5.65877	+++	g1	1	1
ENSG00000169962	protein_coding	OK	0.135183	+	g1	1	1
ENSG00000107404	protein_coding	OK	17.058	+++	g1	1	1
ENSG00000162576	protein_coding	OK	0.999552	++	g1	1	1
ENSG00000175756	protein_coding	OK	64.0078	+++	g1	1	1
ENSG00000221978	protein_coding	OK	82.0587	+++	g1	1	1
ENSG00000242485	protein_coding	OK	75.6508	+++	g1	1	1
ENSG00000179403	protein_coding	LOWDATA	0.0392485	???	g1	1	1
ENSG00000215915	protein_coding	OK	0.273333	++	g1	1	1
ENSG00000160072	protein_coding	OK	15.6374	++	g1	1	1
ENSG00000197785	protein_coding	OK	42.8298	+++	g1	1	1
ENSG00000205090	protein_coding	OK	0.218972	??	g1	1	1
ENSG00000160075	protein_coding	OK	70.0178	+++	g1	1	1
ENSG00000215014	protein_coding	OK	0.560682	+	g1	1	1
ENSG00000228594	protein_coding	OK	1.70395	++	g1	1	1
ENSG00000197530	protein_coding	OK	17.096	+++	g1	1	1
ENSG00000189409	protein_coding	OK	0.552498	?	g1	1	1
ENSG00000008128	protein_coding	FAIL	36.6981	???	g1	1	1
ENSG00000189339	protein_coding	OK	15.631	+++	g1	1	1
ENSG00000215790	protein_coding	OK	14.0267	++	g1	1	1
ENSG00000008130	protein_coding	OK	36.7597	++	g1	1	1
ENSG00000078369	protein_coding	OK	111.831	+++	g1	1	1
ENSG00000169885	protein_coding	OK	0.982662	++	g1	1	1
ENSG00000178821	protein_coding	OK	1.63858	+	g1	1	1
ENSG00000142609	protein_coding	OK	0.0243763	??	g1	1	1
ENSG00000187730	protein_coding	OK	1.88312	++	g1	1	1
ENSG00000067606	protein_coding	LOWDATA	0.671988	???	g1	1	1
ENSG00000162585	protein_coding	LOWDATA	18.4268	???	g1	1	1
ENSG00000157933	protein_coding	OK	22.0798	+++	g1	1	1
ENSG00000116151	protein_coding	OK	2.21952	++	g1	1	1
ENSG00000157916	protein_coding	OK	51.1172	+++	g1	1	1
ENSG00000157911	protein_coding	OK	10.3109	+++	g1	1	1
ENSG00000149527	protein_coding	LOWDATA	0.0298495	???	g1	1	1
ENSG00000157881	protein_coding	OK	8.64625	+	g1	1	1
ENSG00000197921	protein_coding	OK	0	+++	g1	1	1
ENSG00000157873	protein_coding	OK	6.04081	++	g1	1	1
ENSG00000157870	protein_coding	FAIL	6.19438	???	g1	1	1
ENSG00000142606	protein_coding	FAIL	0.00678254	???	g1	1	1
ENSG00000215912	protein_coding	OK	0.0215789	???	g1	1	1
ENSG00000169717	protein_coding	OK	0	+++	g1	1	1
ENSG00000142611	protein_coding	OK	0	+++	g1	1	1
ENSG00000130762	protein_coding	OK	0.252408	?	g1	1	1
ENSG00000162591	protein_coding	OK	1.60788	+	g1	1	1
ENSG00000158109	protein_coding	OK	15.5704	++	g1	1	1
ENSG00000116213	protein_coding	OK	22.9332	+++	g1	1	1
ENSG00000078900	protein_coding	FAIL	0.429679	???	g1	1	1
ENSG00000162592	protein_coding	OK	0.0109955	???	g1	1	1
ENSG00000130764	protein_coding	OK	32.93	+++	g1	1	1
ENSG00000116198	protein_coding	OK	12.7252	++	g1	1	1
ENSG00000169598	protein_coding	OK	7.27321	++	g1	1	1
ENSG00000198912	protein_coding	OK	18.5649	+++	g1	1	1
ENSG00000196581	protein_coding	OK	0	+++	g1	1	1
ENSG00000236142	protein_coding	OK	0	+++	g1	1	1
ENSG00000131697	protein_coding	OK	5.57269	+++	g1	1	1
ENSG00000069424	protein_coding	OK	145.283	+++	g1	1	1
ENSG00000116254	protein_coding	OK	1.44766	+	g1	1	1
ENSG00000116251	protein_coding	OK	140.53	+++	g1	1	1
ENSG00000158286	protein_coding	OK	5.82154	++	g1	1	1
ENSG00000116237	protein_coding	OK	34.6711	+++	g1	1	1
ENSG00000173673	protein_coding	OK	0	+++	g1	1	1
ENSG00000158292	protein_coding	OK	2.77813	+++	g1	1	1
ENSG00000097021	protein_coding	OK	34.0888	+++	g1	1	1
ENSG00000069812	protein_coding	OK	1.19357	+	g1	1	1
ENSG00000187017	protein_coding	OK	3.27795	+	g1	1	1
ENSG00000215788	protein_coding	OK	25.4257	+++	g1	1	1
ENSG00000171680	protein_coding	OK	17.3494	+++	g1	1	1
ENSG00000162408	protein_coding	OK	14.9396	+++	g1	1	1
ENSG00000173662	protein_coding	OK	0.0388493	???	g1	1	1
ENSG00000204859	protein_coding	OK	18.9504	++	g1	1	1
ENSG00000162413	protein_coding	OK	22.0468	+++	g1	1	1
ENSG00000116273	protein_coding	OK	8.26597	+++	g1	1	1
ENSG00000041988	protein_coding	OK	13.9047	+++	g1	1	1
ENSG00000007923	protein_coding	OK	29.0534	+++	g1	1	1
ENSG00000171735	protein_coding	FAIL	60.9911	??	g1	1	1
ENSG00000234157	protein_coding	OK	0	+++	g1	1	1
ENSG00000049245	protein_coding	OK	29.6996	+++	g1	1	1
ENSG00000049246	protein_coding	OK	9.50318	++	g1	1	1
ENSG00000049247	protein_coding	OK	0.0474483	??	g1	1	1
ENSG00000049249	protein_coding	OK	0.332686	+	g1	1	1
ENSG00000116288	protein_coding	OK	177.821	+++	g1	1	1
ENSG00000116285	protein_coding	OK	6.7695	+++	g1	1	1
ENSG00000162426	protein_coding	OK	0.0111417	???	g1	1	1
ENSG00000142599	protein_coding	OK	19.7049	++	g1	1	1
ENSG00000074800	protein_coding	OK	515.716	+++	g1	1	1
ENSG00000131686	protein_coding	OK	0	+++	g1	1	1
ENSG00000197241	protein_coding	OK	0	+++	g1	1	1
ENSG00000142583	protein_coding	FAIL	4.91228	???	g1	1	1
ENSG00000180758	protein_coding	OK	3.12071	???	g1	1	1
ENSG00000049239	protein_coding	OK	6.08264	+++	g1	1	1
ENSG00000171621	protein_coding	OK	1.93361	+	g1	1	1
ENSG00000171612	protein_coding	OK	11.3737	+++	g1	1	1
ENSG00000188807	protein_coding	OK	8.87875	++	g1	1	1
ENSG00000171608	protein_coding	OK	26.6114	+++	g1	1	1
ENSG00000179840	protein_coding	OK	0.471519	++	g1	1	1
ENSG00000171603	protein_coding	OK	17.6153	+++	g1	1	1
ENSG00000178585	protein_coding	OK	3.901	++	g1	1	1
ENSG00000162441	protein_coding	OK	37.7695	+++	g1	1	1
ENSG00000173614	protein_coding	OK	9.44622	+++	g1	1	1
ENSG00000162444	protein_coding	OK	0.0913173	???	g1	1	1
ENSG00000130939	protein_coding	OK	14.2292	++	g1	1	1
ENSG00000054523	protein_coding	OK	14.4033	+++	g1	1	1
ENSG00000142657	protein_coding	OK	89.6539	+++	g1	1	1
ENSG00000175279	protein_coding	OK	17.549	+++	g1	1	1
ENSG00000251503	protein_coding	OK	0.701003	++	g1	1	1
ENSG00000241563	protein_coding	OK	0.711066	++	g1	1	1
ENSG00000160049	protein_coding	OK	24.7313	+++	g1	1	1
ENSG00000142655	protein_coding	OK	13.1884	+++	g1	1	1
ENSG00000130940	protein_coding	OK	3.58714	++	g1	1	1
ENSG00000175262	protein_coding	OK	0.147913	?	g1	1	1
ENSG00000120948	protein_coding	OK	101.423	+++	g1	1	1
ENSG00000009724	protein_coding	LOWDATA	4.62298	???	g1	1	1
ENSG00000116649	protein_coding	OK	116.428	+++	g1	1	1
ENSG00000171824	protein_coding	OK	45.8466	+++	g1	1	1
ENSG00000198793	protein_coding	FAIL	18.9664	???	g1	1	1
ENSG00000171819	protein_coding	OK	0.0835435	???	g1	1	1
ENSG00000120942	protein_coding	OK	23.4413	+++	g1	1	1
ENSG00000204624	protein_coding	OK	0.0158228	???	g1	1	1
ENSG00000116661	protein_coding	LOWDATA	0.456421	???	g1	1	1
ENSG00000132879	protein_coding	LOWDATA	0.0204225	???	g1	1	1
ENSG00000116663	protein_coding	OK	2.53171	++	g1	1	1
ENSG00000116670	protein_coding	OK	49.8139	+++	g1	1	1
ENSG00000162490	protein_coding	OK	0.0480402	+	g1	1	1
ENSG00000231469	protein_coding	OK	0.0177853	??	g1	1	1
ENSG00000177674	protein_coding	OK	31.4104	+++	g1	1	1
ENSG00000215910	protein_coding	OK	1.52903	++	g1	1	1
ENSG00000177000	protein_coding	OK	3.2544	+++	g1	1	1
ENSG00000011021	protein_coding	OK	5.83163	+++	g1	1	1
ENSG00000175206	protein_coding	OK	0.142239	??	g1	1	1
ENSG00000120937	protein_coding	OK	0.115435	???	g1	1	1
ENSG00000116685	protein_coding	OK	22.7609	+++	g1	1	1
ENSG00000083444	protein_coding	OK	33.4161	+++	g1	1	1
ENSG00000116688	protein_coding	OK	28.767	+++	g1	1	1
ENSG00000116691	protein_coding	OK	24.1149	+++	g1	1	1
ENSG00000120949	protein_coding	OK	0.359884	++	g1	1	1
ENSG00000028137	protein_coding	OK	4.19652	++	g1	1	1
ENSG00000048707	protein_coding	OK	21.1316	++	g1	1	1
ENSG00000162496	protein_coding	OK	0.218725	?	g1	1	1
ENSG00000204518	protein_coding	OK	0	+++	g1	1	1
ENSG00000188984	protein_coding	OK	0	+++	g1	1	1
ENSG00000157330	protein_coding	OK	0	+++	g1	1	1
ENSG00000116726	protein_coding	OK	0	+++	g1	1	1
ENSG00000116721	protein_coding	OK	0	+++	g1	1	1
ENSG00000204513	protein_coding	OK	0	+++	g1	1	1
ENSG00000179172	protein_coding	OK	2.12362	++	g1	1	1
ENSG00000120952	protein_coding	OK	0	+++	g1	1	1
ENSG00000243073	protein_coding	LOWDATA	0.0024986	???	g1	1	1
ENSG00000187545	protein_coding	OK	0	+++	g1	1	1
ENSG00000204510	protein_coding	OK	0	+++	g1	1	1
ENSG00000232423	protein_coding	LOWDATA	0.00177385	???	g1	1	1
ENSG00000204508	protein_coding	OK	0	+++	g1	1	1
ENSG00000239810	protein_coding	LOWDATA	0	+++	g1	1	1
ENSG00000229571	protein_coding	OK	0.00174309	???	g1	1	1
ENSG00000204503	protein_coding	OK	0	+++	g1	1	1
ENSG00000204502	protein_coding	OK	0.00134004	???	g1	1	1
ENSG00000182330	protein_coding	OK	0	+++	g1	1	1
ENSG00000204501	protein_coding	OK	0	+++	g1	1	1
ENSG00000204495	protein_coding	OK	0	+++	g1	1	1
ENSG00000204491	protein_coding	OK	0.00287931	???	g1	1	1
ENSG00000204488	protein_coding	OK	0	+++	g1	1	1
ENSG00000204486	protein_coding	OK	0	+++	g1	1	1
ENSG00000157358	protein_coding	OK	0	+++	g1	1	1
ENSG00000204481	protein_coding	OK	0	+++	g1	1	1
ENSG00000204480	protein_coding	OK	0.00287931	???	g1	1	1
ENSG00000204479	protein_coding	OK	0	+++	g1	1	1
ENSG00000204478	protein_coding	OK	0	+++	g1	1	1
ENSG00000162494	protein_coding	OK	0	+++	g1	1	1
ENSG00000162493	protein_coding	OK	0.00401322	???	g1	1	1
ENSG00000116731	protein_coding	FAIL	12.6719	???	g1	1	1
ENSG00000218328	protein_coding	OK	0.00961596	???	g1	1	1
ENSG00000189337	protein_coding	OK	0.244844	?	g1	1	1
ENSG00000175147	protein_coding	OK	0.0112285	???	g1	1	1
ENSG00000171729	protein_coding	OK	0	+++	g1	1	1
ENSG00000204464	protein_coding	OK	0	+++	g1	1	1
ENSG00000142621	protein_coding	OK	1.08574	++	g1	1	1
ENSG00000142634	protein_coding	OK	34.9	+++	g1	1	1
ENSG00000162438	protein_coding	OK	0.445767	??	g1	1	1
ENSG00000142615	protein_coding	LOWDATA	0.0483353	???	g1	1	1
ENSG00000215704	protein_coding	LOWDATA	0.0980049	???	g1	1	1
ENSG00000132906	protein_coding	LOWDATA	6.04599	???	g1	1	1
ENSG00000116138	protein_coding	OK	12.254	+++	g1	1	1
ENSG00000116771	protein_coding	OK	4.88883	+++	g1	1	1
ENSG00000197312	protein_coding	OK	12.4015	+++	g1	1	1
ENSG00000215695	protein_coding	OK	1.65443	++	g1	1	1
ENSG00000116786	protein_coding	OK	15.4172	+++	g1	1	1
ENSG00000162461	protein_coding	OK	0.890068	+	g1	1	1
ENSG00000162460	protein_coding	OK	0	+++	g1	1	1
ENSG00000162458	protein_coding	LOWDATA	0.0312076	???	g1	1	1
ENSG00000065526	protein_coding	OK	21.328	+++	g1	1	1
ENSG00000116809	protein_coding	OK	11.7641	+++	g1	1	1
ENSG00000183888	protein_coding	OK	0	+++	g1	1	1
ENSG00000173641	protein_coding	OK	0	+++	g1	1	1
ENSG00000186510	protein_coding	OK	0.00462807	???	g1	1	1
ENSG00000184908	protein_coding	OK	0	+++	g1	1	1
ENSG00000185519	protein_coding	OK	0	+++	g1	1	1
ENSG00000142627	protein_coding	OK	0.00452945	???	g1	1	1
ENSG00000142632	protein_coding	OK	5.14736	++	g1	1	1
ENSG00000237276	protein_coding	OK	0	+++	g1	1	1
ENSG00000204377	protein_coding	OK	2.59506	++	g1	1	1
ENSG00000132881	protein_coding	OK	6.28103	++	g1	1	1
ENSG00000037637	protein_coding	OK	9.12403	++	g1	1	1
ENSG00000055070	protein_coding	LOWDATA	50.8027	???	g1	1	1
ENSG00000187144	protein_coding	LOWDATA	0.0144613	???	g1	1	1
ENSG00000157191	protein_coding	OK	25.4272	+++	g1	1	1
ENSG00000197511	protein_coding	OK	0.00437334	???	g1	1	1
ENSG00000237847	protein_coding	OK	0.0175967	???	g1	1	1
ENSG00000196690	protein_coding	OK	1.04726e-05	??	g1	1	1
ENSG00000058453	protein_coding	OK	2.09824	++	g1	1	1
ENSG00000117122	protein_coding	OK	0.00509592	???	g1	1	1
ENSG00000159363	protein_coding	OK	6.83315	++	g1	1	1
ENSG00000117118	protein_coding	OK	64.422	+++	g1	1	1
ENSG00000117115	protein_coding	OK	0.911898	++	g1	1	1
ENSG00000142623	protein_coding	OK	0	+++	g1	1	1
ENSG00000142619	protein_coding	OK	0.0184692	??	g1	1	1
ENSG00000159339	protein_coding	OK	0.665874	?	g1	1	1
ENSG00000179051	protein_coding	OK	76.8037	+++	g1	1	1
ENSG00000074964	protein_coding	LOWDATA	0.0226867	???	g1	1	1
ENSG00000117148	protein_coding	OK	0.181309	?	g1	1	1
ENSG00000117154	protein_coding	OK	0	+++	g1	1	1
ENSG00000179023	protein_coding	OK	0.0113473	??	g1	1	1
ENSG00000009709	protein_coding	OK	0	+++	g1	1	1
ENSG00000179002	protein_coding	OK	0.00435517	+++	g1	1	1
ENSG00000159423	protein_coding	OK	5.81998	+++	g1	1	1
ENSG00000169991	protein_coding	OK	3.18034	+++	g1	1	1
ENSG00000127481	protein_coding	OK	35.5074	+++	g1	1	1
ENSG00000127463	protein_coding	OK	51.4248	++	g1	1	1
ENSG00000053372	protein_coding	OK	35.4367	+++	g1	1	1
ENSG00000211454	protein_coding	OK	0.583906	+	g1	1	1
ENSG00000162482	protein_coding	OK	0.271967	+	g1	1	1
ENSG00000053371	protein_coding	OK	22.477	++	g1	1	1
ENSG00000040487	protein_coding	OK	7.27463	+++	g1	1	1
ENSG00000077549	protein_coding	OK	84.3073	+++	g1	1	1
ENSG00000173436	protein_coding	OK	77.0504	+++	g1	1	1
ENSG00000158747	protein_coding	OK	7.97499	++	g1	1	1
ENSG00000158748	protein_coding	OK	0.0124227	???	g1	1	1
ENSG00000162542	protein_coding	OK	9.51849	++	g1	1	1
ENSG00000178828	protein_coding	OK	0	+++	g1	1	1
ENSG00000169914	protein_coding	OK	4.69257	++	g1	1	1
ENSG00000188784	protein_coding	OK	0	+++	g1	1	1
ENSG00000188257	protein_coding	OK	0.0100747	???	g1	1	1
ENSG00000127472	protein_coding	OK	0	+++	g1	1	1
ENSG00000117215	protein_coding	OK	0.00452389	???	g1	1	1
ENSG00000158786	protein_coding	OK	0.0576921	?	g1	1	1
ENSG00000187980	protein_coding	OK	0.265321	???	g1	1	1
ENSG00000162543	protein_coding	OK	0.0389648	+	g1	1	1
ENSG00000158816	protein_coding	OK	0.00311163	???	g1	1	1
ENSG00000162545	protein_coding	OK	0.298627	+	g1	1	1
ENSG00000090432	protein_coding	OK	10.6058	+++	g1	1	1
ENSG00000183114	protein_coding	OK	0.00928689	???	g1	1	1
ENSG00000158825	protein_coding	OK	0.315407	??	g1	1	1
ENSG00000158828	protein_coding	OK	7.44169	+++	g1	1	1
ENSG00000244038	protein_coding	OK	111.159	+++	g1	1	1
ENSG00000117245	protein_coding	OK	0.0200727	???	g1	1	1
ENSG00000189410	protein_coding	OK	0.00333158	???	g1	1	1
ENSG00000127483	protein_coding	OK	88.9459	+++	g1	1	1
ENSG00000075151	protein_coding	OK	23.5494	++	g1	1	1
ENSG00000117298	protein_coding	OK	9.65284	+++	g1	1	1
ENSG00000142794	protein_coding	LOWDATA	3.50357	???	g1	1	1
ENSG00000162551	protein_coding	OK	0.0108813	???	g1	1	1
ENSG00000076864	protein_coding	OK	6.79629	++	g1	1	1
ENSG00000090686	protein_coding	OK	40.4786	+++	g1	1	1
ENSG00000187942	protein_coding	FAIL	0.195267	???	g1	1	1
ENSG00000142798	protein_coding	FAIL	7.43788	???	g1	1	1
ENSG00000219073	protein_coding	OK	0.0140784	???	g1	1	1
ENSG00000142789	protein_coding	OK	0	+++	g1	1	1
ENSG00000070831	protein_coding	OK	65.9089	+++	g1	1	1
ENSG00000162552	protein_coding	OK	0.078179	???	g1	1	1
ENSG00000184677	protein_coding	OK	9.36779	+++	g1	1	1
ENSG00000070886	protein_coding	OK	0.121413	?	g1	1	1
ENSG00000173372	protein_coding	OK	5.48871	+	g1	1	1
ENSG00000159189	protein_coding	OK	0.172176	?	g1	1	1
ENSG00000173369	protein_coding	OK	0	+++	g1	1	1
ENSG00000133216	protein_coding	OK	2.37953	++	g1	1	1
ENSG00000215906	protein_coding	OK	0	+++	g1	1	1
ENSG00000004487	protein_coding	OK	47.2991	+++	g1	1	1
ENSG00000169641	protein_coding	OK	13.4874	+++	g1	1	1
ENSG00000179546	protein_coding	OK	0	+++	g1	1	1
ENSG00000125944	protein_coding	OK	105.961	+++	g1	1	1
ENSG00000125945	protein_coding	OK	7.08279	+++	g1	1	1
ENSG00000249087	protein_coding	OK	0.352519	??	g1	1	1
ENSG00000204219	protein_coding	OK	13.9964	+++	g1	1	1
ENSG00000088280	protein_coding	OK	0.0376133	???	g1	1	1
ENSG00000007968	protein_coding	OK	2.56953	++	g1	1	1
ENSG00000117318	protein_coding	OK	0.200872	??	g1	1	1
ENSG00000197880	protein_coding	OK	0.00701699	???	g1	1	1
ENSG00000142676	protein_coding	OK	467.042	+++	g1	1	1
ENSG00000011007	protein_coding	OK	23.879	+++	g1	1	1
ENSG00000057757	protein_coding	OK	39.9517	+++	g1	1	1
ENSG00000011009	protein_coding	OK	14.1289	++	g1	1	1
ENSG00000117308	protein_coding	OK	14.9467	+++	g1	1	1
ENSG00000117305	protein_coding	OK	8.73603	+++	g1	1	1
ENSG00000179163	protein_coding	OK	10.7739	+++	g1	1	1
ENSG00000188822	protein_coding	OK	1.88772	+++	g1	1	1
ENSG00000189266	protein_coding	OK	54.1982	+++	g1	1	1
ENSG00000188529	protein_coding	OK	104.995	+++	g1	1	1
ENSG00000142661	protein_coding	OK	0	+++	g1	1	1
ENSG00000142677	protein_coding	OK	0	+++	g1	1	1
ENSG00000185436	protein_coding	OK	0.112387	??	g1	1	1
ENSG00000158055	protein_coding	OK	0.00872239	???	g1	1	1
ENSG00000001460	protein_coding	OK	6.28446	+++	g1	1	1
ENSG00000001461	protein_coding	OK	7.76969	+++	g1	1	1
ENSG00000117602	protein_coding	OK	3.11117	++	g1	1	1
ENSG00000184454	protein_coding	OK	0	+++	g1	1	1
ENSG00000133226	protein_coding	OK	53.3625	+++	g1	1	1
ENSG00000169504	protein_coding	OK	49.0165	+++	g1	1	1
ENSG00000020633	protein_coding	OK	20.3891	+++	g1	1	1
ENSG00000117614	protein_coding	OK	27.1394	+++	g1	1	1
ENSG00000117616	protein_coding	OK	53.6321	+++	g1	1	1
ENSG00000187010	protein_coding	OK	0.0247456	???	g1	1	1
ENSG00000183726	protein_coding	FAIL	54.6105	???	g1	1	1
ENSG00000188672	protein_coding	FAIL	0.189161	???	g1	1	1
ENSG00000204178	protein_coding	OK	12.0704	+++	g1	1	1
ENSG00000157978	protein_coding	OK	7.03983	++	g1	1	1
ENSG00000117643	protein_coding	OK	6.2554	++	g1	1	1
ENSG00000162430	protein_coding	OK	7.86765	+++	g1	1	1
ENSG00000117640	protein_coding	OK	19.2808	+++	g1	1	1
ENSG00000127423	protein_coding	OK	9.0749	+++	g1	1	1
ENSG00000182749	protein_coding	OK	0.587916	++	g1	1	1
ENSG00000117632	protein_coding	OK	224.39	+++	g1	1	1
ENSG00000158006	protein_coding	OK	4.60209	++	g1	1	1
ENSG00000158008	protein_coding	OK	0.0166631	???	g1	1	1
ENSG00000158014	protein_coding	OK	0.0181521	???	g1	1	1
ENSG00000158022	protein_coding	OK	0.0141333	???	g1	1	1
ENSG00000175087	protein_coding	OK	10.939	+++	g1	1	1
ENSG00000197245	protein_coding	OK	0.167913	+	g1	1	1
ENSG00000142684	protein_coding	OK	11.4262	+++	g1	1	1
ENSG00000142675	protein_coding	OK	3.46369	++	g1	1	1
ENSG00000188782	protein_coding	OK	0	+++	g1	1	1
ENSG00000130695	protein_coding	OK	27.9385	+++	g1	1	1
ENSG00000142669	protein_coding	FAIL	54.9394	???	g1	1	1
ENSG00000158062	protein_coding	FAIL	3.7608	???	g1	1	1
ENSG00000169442	protein_coding	FAIL	3.61569	???	g1	1	1
ENSG00000176092	protein_coding	OK	0.0917946	???	g1	1	1
ENSG00000176083	protein_coding	OK	0.248197	?	g1	1	1
ENSG00000131914	protein_coding	OK	0.0424959	??	g1	1	1
ENSG00000117682	protein_coding	OK	14.6199	+++	g1	1	1
ENSG00000198830	protein_coding	OK	166.17	+++	g1	1	1
ENSG00000117676	protein_coding	OK	66.6262	+++	g1	1	1
ENSG00000117713	protein_coding	OK	23.3081	+++	g1	1	1
ENSG00000060642	protein_coding	OK	3.95954	++	g1	1	1
ENSG00000204160	protein_coding	OK	12.5336	+++	g1	1	1
ENSG00000175793	protein_coding	OK	0.0508869	??	g1	1	1
ENSG00000142751	protein_coding	OK	18.4718	+++	g1	1	1
ENSG00000198746	protein_coding	OK	7.31196	+++	g1	1	1
ENSG00000090273	protein_coding	OK	45.4469	+++	g1	1	1
ENSG00000131910	protein_coding	OK	0.0116822	???	g1	1	1
ENSG00000175707	protein_coding	OK	0.034818	??	g1	1	1
ENSG00000158246	protein_coding	OK	0.142751	+	g1	1	1
ENSG00000090020	protein_coding	OK	5.33793	++	g1	1	1
ENSG00000142784	protein_coding	OK	13.4737	+++	g1	1	1
ENSG00000186501	protein_coding	OK	23.1555	+++	g1	1	1
ENSG00000142765	protein_coding	OK	33.9044	+++	g1	1	1
ENSG00000142733	protein_coding	OK	1.85178	+	g1	1	1
ENSG00000142748	protein_coding	OK	0.0137695	???	g1	1	1
ENSG00000174950	protein_coding	OK	0	+++	g1	1	1
ENSG00000181773	protein_coding	OK	1.65968	++	g1	1	1
ENSG00000158195	protein_coding	OK	29.5847	+++	g1	1	1
ENSG00000126705	protein_coding	OK	7.41521	++	g1	1	1
ENSG00000000938	protein_coding	OK	2.83094	++	g1	1	1
ENSG00000126709	protein_coding	OK	56.2007	+++	g1	1	1
ENSG00000009780	protein_coding	OK	6.73078	+++	g1	1	1
ENSG00000117758	protein_coding	OK	12.1994	+++	g1	1	1
ENSG00000117751	protein_coding	OK	39.2545	+++	g1	1	1
ENSG00000130775	protein_coding	OK	10.3707	+++	g1	1	1
ENSG00000117748	protein_coding	OK	44.8616	+++	g1	1	1
ENSG00000130768	protein_coding	LOWDATA	0.00981242	???	g1	1	1
ENSG00000158156	protein_coding	LOWDATA	1.14652	???	g1	1	1
ENSG00000158161	protein_coding	OK	19.0361	+++	g1	1	1
ENSG00000169403	protein_coding	OK	2.90499	++	g1	1	1
ENSG00000215902	protein_coding	OK	0	+++	g1	1	1
ENSG00000126698	protein_coding	OK	51.5722	+++	g1	1	1
ENSG00000130770	protein_coding	OK	121.77	+++	g1	1	1
ENSG00000251077	protein_coding	OK	11.1696	??	g1	1	1
ENSG00000249507	protein_coding	OK	1.06957	???	g1	1	1
ENSG00000130766	protein_coding	OK	11.7757	+++	g1	1	1
ENSG00000130772	protein_coding	OK	16.7348	++	g1	1	1
ENSG00000204138	protein_coding	OK	11.3386	+++	g1	1	1
ENSG00000180198	protein_coding	LOWDATA	51.7275	++	g1	1	1
ENSG00000180098	protein_coding	OK	9.3532	+++	g1	1	1
ENSG00000197989	protein_coding	OK	66.38	+++	g1	1	1
ENSG00000120656	protein_coding	OK	19.7886	+++	g1	1	1
ENSG00000188060	protein_coding	OK	0.809551	+	g1	1	1
ENSG00000162419	protein_coding	OK	4.34383	++	g1	1	1
ENSG00000198492	protein_coding	OK	52.5527	+++	g1	1	1
ENSG00000116329	protein_coding	OK	0.00704852	???	g1	1	1
ENSG00000159023	protein_coding	OK	59.3256	+++	g1	1	1
ENSG00000116350	protein_coding	OK	62.9101	++	g1	1	1
ENSG00000116353	protein_coding	OK	12.2451	+++	g1	1	1
ENSG00000060656	protein_coding	OK	0.190189	?	g1	1	1
ENSG00000231360	protein_coding	OK	0	+++	g1	1	1
ENSG00000162510	protein_coding	OK	0.114819	?	g1	1	1
ENSG00000162511	protein_coding	OK	92.9946	+++	g1	1	1
ENSG00000162512	protein_coding	OK	0.00203059	???	g1	1	1
ENSG00000134644	protein_coding	OK	28.6698	++	g1	1	1
ENSG00000084628	protein_coding	OK	0.950584	+	g1	1	1
ENSG00000060688	protein_coding	OK	36.3781	+++	g1	1	1
ENSG00000121766	protein_coding	OK	36.1715	++	g1	1	1
ENSG00000121769	protein_coding	OK	0.524882	?	g1	1	1
ENSG00000168528	protein_coding	OK	0.623881	+	g1	1	1
ENSG00000142910	protein_coding	OK	0.0232206	???	g1	1	1
ENSG00000121764	protein_coding	LOWDATA	0.0385616	???	g1	1	1
ENSG00000162517	protein_coding	LOWDATA	30.8449	???	g1	1	1
ENSG00000084636	protein_coding	OK	0.00995172	???	g1	1	1
ENSG00000121753	protein_coding	OK	0.0179356	??	g1	1	1
ENSG00000134668	protein_coding	LOWDATA	0.0195217	???	g1	1	1
ENSG00000184007	protein_coding	OK	71.0664	+++	g1	1	1
ENSG00000212673	protein_coding	OK	0.469711	++	g1	1	1
ENSG00000121774	protein_coding	OK	80.7199	+++	g1	1	1
ENSG00000121775	protein_coding	OK	14.8295	+++	g1	1	1
ENSG00000025800	protein_coding	OK	17.6684	+++	g1	1	1
ENSG00000084652	protein_coding	OK	37.0105	+++	g1	1	1
ENSG00000160050	protein_coding	OK	3.41413	++	g1	1	1
ENSG00000160051	protein_coding	OK	1.93805	++	g1	1	1
ENSG00000222046	protein_coding	OK	0.0966251	?	g1	1	1
ENSG00000160055	protein_coding	OK	5.78299	+++	g1	1	1
ENSG00000084623	protein_coding	OK	116.548	+++	g1	1	1
ENSG00000183615	protein_coding	OK	0.0610059	???	g1	1	1
ENSG00000182866	protein_coding	LOWDATA	0.0625273	???	g1	1	1
ENSG00000116478	protein_coding	OK	116.19	+++	g1	1	1
ENSG00000175130	protein_coding	OK	34.833	+++	g1	1	1
ENSG00000162526	protein_coding	OK	0.635001	++	g1	1	1
ENSG00000160058	protein_coding	OK	13.0843	+++	g1	1	1
ENSG00000215897	protein_coding	LOWDATA	2.99208e-07	???	g1	1	1
ENSG00000160062	protein_coding	LOWDATA	2.39023	???	g1	1	1
ENSG00000176261	protein_coding	LOWDATA	28.9829	???	g1	1	1
ENSG00000162521	protein_coding	FAIL	62.457	???	g1	1	1
ENSG00000162520	protein_coding	FAIL	0.032601	???	g1	1	1
ENSG00000162522	protein_coding	OK	0.330135	??	g1	1	1
ENSG00000134684	protein_coding	OK	105.757	+++	g1	1	1
ENSG00000116497	protein_coding	OK	35.1869	+++	g1	1	1
ENSG00000160097	protein_coding	OK	0.140511	+	g1	1	1
ENSG00000121905	protein_coding	LOWDATA	0.143479	???	g1	1	1
ENSG00000121900	protein_coding	LOWDATA	14.6598	???	g1	1	1
ENSG00000116514	protein_coding	OK	11.8809	++	g1	1	1
ENSG00000004455	protein_coding	OK	178.426	+++	g1	1	1
ENSG00000142920	protein_coding	OK	4.8239	++	g1	1	1
ENSG00000116525	protein_coding	OK	1.95843	++	g1	1	1
ENSG00000160094	protein_coding	OK	7.19147	++	g1	1	1
ENSG00000134686	protein_coding	OK	18.26	+++	g1	1	1
ENSG00000121903	protein_coding	OK	1.44635	+	g1	1	1
ENSG00000121904	protein_coding	OK	0.0042312	???	g1	1	1
ENSG00000142698	protein_coding	OK	0	+++	g1	1	1
ENSG00000251514	protein_coding	OK	0	+++	g1	1	1
ENSG00000189280	protein_coding	OK	0.067489	??	g1	1	1
ENSG00000189433	protein_coding	OK	0.0486334	??	g1	1	1
ENSG00000188910	protein_coding	OK	0.0901201	??	g1	1	1
ENSG00000187513	protein_coding	OK	0.134724	??	g1	1	1
ENSG00000116544	protein_coding	OK	0	+++	g1	1	1
ENSG00000163867	protein_coding	OK	16.5388	+++	g1	1	1
ENSG00000243749	protein_coding	OK	14.3475	+++	g1	1	1
ENSG00000197056	protein_coding	OK	7.44336	++	g1	1	1
ENSG00000116560	protein_coding	OK	177.174	+++	g1	1	1
ENSG00000146463	protein_coding	OK	44.073	+++	g1	1	1
ENSG00000142687	protein_coding	OK	22.5813	+++	g1	1	1
ENSG00000020129	protein_coding	OK	11.4837	+++	g1	1	1
ENSG00000116819	protein_coding	OK	3.57535	+++	g1	1	1
ENSG00000126067	protein_coding	OK	82.2745	+++	g1	1	1
ENSG00000142686	protein_coding	OK	18.2606	+++	g1	1	1
ENSG00000092853	protein_coding	OK	13.396	+++	g1	1	1
ENSG00000134698	protein_coding	OK	5.77432	++	g1	1	1
ENSG00000092847	protein_coding	OK	9.96772	+++	g1	1	1
ENSG00000126070	protein_coding	OK	8.89176	++	g1	1	1
ENSG00000092850	protein_coding	OK	14.8658	+++	g1	1	1
ENSG00000116863	protein_coding	OK	17.5128	+++	g1	1	1
ENSG00000171812	protein_coding	OK	0.0252757	?	g1	1	1
ENSG00000054116	protein_coding	OK	37.2654	+++	g1	1	1
ENSG00000116871	protein_coding	OK	40.7515	+++	g1	1	1
ENSG00000054118	protein_coding	OK	58.0808	+++	g1	1	1
ENSG00000214193	protein_coding	OK	1.96865	++	g1	1	1
ENSG00000142694	protein_coding	OK	13.9679	+++	g1	1	1
ENSG00000116883	protein_coding	OK	0.684567	++	g1	1	1
ENSG00000196182	protein_coding	OK	24.7236	+++	g1	1	1
ENSG00000181817	protein_coding	OK	27.6336	+++	g1	1	1
ENSG00000116885	protein_coding	OK	1.17475	++	g1	1	1
ENSG00000116898	protein_coding	OK	34.4225	+++	g1	1	1
ENSG00000119535	protein_coding	OK	14.6389	+++	g1	1	1
ENSG00000163873	protein_coding	OK	0.0714666	?	g1	1	1
ENSG00000163874	protein_coding	OK	5.47226	++	g1	1	1
ENSG00000163875	protein_coding	OK	49.3257	+++	g1	1	1
ENSG00000163877	protein_coding	OK	7.65319	+++	g1	1	1
ENSG00000163879	protein_coding	OK	0.23433	+	g1	1	1
ENSG00000134697	protein_coding	OK	59.4045	+++	g1	1	1
ENSG00000169218	protein_coding	OK	0.111799	+	g1	1	1
ENSG00000116922	protein_coding	OK	17.4085	+++	g1	1	1
ENSG00000134690	protein_coding	OK	7.94568	++	g1	1	1
ENSG00000183317	protein_coding	LOWDATA	0.00678981	???	g1	1	1
ENSG00000185090	protein_coding	OK	0.0379721	??	g1	1	1
ENSG00000196449	protein_coding	OK	23.0132	+++	g1	1	1
ENSG00000197982	protein_coding	OK	18.462	+++	g1	1	1
ENSG00000250671	protein_coding	OK	19.3583	???	g1	1	1
ENSG00000188786	protein_coding	OK	6.18086	++	g1	1	1
ENSG00000230610	protein_coding	OK	0	+++	g1	1	1
ENSG00000204084	protein_coding	OK	13.9162	+++	g1	1	1
ENSG00000183431	protein_coding	OK	53.2394	+++	g1	1	1
ENSG00000183386	protein_coding	OK	22.0954	+++	g1	1	1
ENSG00000183520	protein_coding	OK	51.6396	+++	g1	1	1
ENSG00000185668	protein_coding	OK	0.00809866	???	g1	1	1
ENSG00000116954	protein_coding	OK	12.76	+++	g1	1	1
ENSG00000214114	protein_coding	FAIL	29.6186	???	g1	1	1
ENSG00000131233	protein_coding	FAIL	0.0959914	???	g1	1	1
ENSG00000158315	protein_coding	FAIL	0.0746674	???	g1	1	1
ENSG00000174574	protein_coding	OK	75.1756	++	g1	1	1
ENSG00000168653	protein_coding	OK	141.515	+++	g1	1	1
ENSG00000127603	protein_coding	OK	34.2999	+++	g1	1	1
ENSG00000183682	protein_coding	OK	0.524868	++	g1	1	1
ENSG00000090621	protein_coding	OK	125.297	+++	g1	1	1
ENSG00000163909	protein_coding	OK	0.0191266	??	g1	1	1
ENSG00000116981	protein_coding	OK	0	+++	g1	1	1
ENSG00000116983	protein_coding	OK	0.00236679	???	g1	1	1
ENSG00000084072	protein_coding	OK	46.7755	+++	g1	1	1
ENSG00000116985	protein_coding	OK	2.69933	+++	g1	1	1
ENSG00000198754	protein_coding	OK	0.453588	++	g1	1	1
ENSG00000043514	protein_coding	OK	20.9507	+++	g1	1	1
ENSG00000116990	protein_coding	OK	0.331031	++	g1	1	1
ENSG00000168389	protein_coding	OK	13.2372	++	g1	1	1
ENSG00000131236	protein_coding	OK	70.9948	+++	g1	1	1
ENSG00000131238	protein_coding	OK	75.0799	+++	g1	1	1
ENSG00000117000	protein_coding	OK	7.40468	+++	g1	1	1
ENSG00000188800	protein_coding	OK	0	+++	g1	1	1
ENSG00000084073	protein_coding	OK	32.9807	+++	g1	1	1
ENSG00000049089	protein_coding	OK	0.311734	?	g1	1	1
ENSG00000084070	protein_coding	OK	34.3969	+++	g1	1	1
ENSG00000187801	protein_coding	OK	1.27522	?	g1	1	1
ENSG00000187815	protein_coding	OK	5.61493	++	g1	1	1
ENSG00000164002	protein_coding	OK	10.1476	+++	g1	1	1
ENSG00000117010	protein_coding	FAIL	2.56311	???	g1	1	1
ENSG00000117016	protein_coding	OK	0.808151	++	g1	1	1
ENSG00000066136	protein_coding	OK	24.8369	+++	g1	1	1
ENSG00000117013	protein_coding	OK	0.600836	?	g1	1	1
ENSG00000179862	protein_coding	OK	7.188	+++	g1	1	1
ENSG00000171793	protein_coding	OK	44.4135	+++	g1	1	1
ENSG00000171790	protein_coding	FAIL	1.13536	???	g1	1	1
ENSG00000010803	protein_coding	FAIL	30.2895	???	g1	1	1
ENSG00000204060	protein_coding	OK	1.23037	++	g1	1	1
ENSG00000127129	protein_coding	OK	0	+++	g1	1	1
ENSG00000127124	protein_coding	LOWDATA	0.41235	???	g1	1	1
ENSG00000044012	protein_coding	OK	0	+++	g1	1	1
ENSG00000197273	protein_coding	OK	0	+++	g1	1	1
ENSG00000198815	protein_coding	OK	28.8296	+++	g1	1	1
ENSG00000177181	protein_coding	OK	0.0941893	?	g1	1	1
ENSG00000066185	protein_coding	OK	1.28432	++	g1	1	1
ENSG00000127125	protein_coding	OK	47.2605	+++	g1	1	1
ENSG00000186409	protein_coding	OK	5.34401	++	g1	1	1
ENSG00000233992	protein_coding	OK	1.50475	+	g1	1	1
ENSG00000171960	protein_coding	OK	65.1572	+++	g1	1	1
ENSG00000065978	protein_coding	OK	157.322	+++	g1	1	1
ENSG00000164007	protein_coding	OK	0.041098	??	g1	1	1
ENSG00000117385	protein_coding	OK	24.1935	+++	g1	1	1
ENSG00000164008	protein_coding	OK	12.5922	+++	g1	1	1
ENSG00000177868	protein_coding	OK	16.853	+++	g1	1	1
ENSG00000164010	protein_coding	OK	4.02059	+++	g1	1	1
ENSG00000164011	protein_coding	OK	8.44729	+++	g1	1	1
ENSG00000117394	protein_coding	OK	36.8722	+++	g1	1	1
ENSG00000186973	protein_coding	OK	0	+++	g1	1	1
ENSG00000117395	protein_coding	OK	73.1034	+++	g1	1	1
ENSG00000243710	protein_coding	OK	0	+++	g1	1	1
ENSG00000164012	protein_coding	OK	0	+++	g1	1	1
ENSG00000066056	protein_coding	OK	4.53207	++	g1	1	1
ENSG00000117400	protein_coding	OK	0.0489335	??	g1	1	1
ENSG00000117399	protein_coding	OK	9.85021	++	g1	1	1
ENSG00000066322	protein_coding	OK	53.446	+++	g1	1	1
ENSG00000159479	protein_coding	OK	23.9038	+++	g1	1	1
ENSG00000223526	protein_coding	OK	2.65007	++	g1	1	1
ENSG00000198198	protein_coding	OK	3.66154	+++	g1	1	1
ENSG00000178922	protein_coding	OK	23.2629	+++	g1	1	1
ENSG00000142949	protein_coding	OK	6.07446	++	g1	1	1
ENSG00000066135	protein_coding	OK	26.0235	+++	g1	1	1
ENSG00000126091	protein_coding	OK	20.0645	+++	g1	1	1
ENSG00000117407	protein_coding	OK	3.54364	++	g1	1	1
ENSG00000251559	protein_coding	OK	0.0163006	++	g1	1	1
ENSG00000249303	protein_coding	OK	0.0190449	++	g1	1	1
ENSG00000117408	protein_coding	OK	12.578	+++	g1	1	1
ENSG00000132768	protein_coding	OK	33.1546	+++	g1	1	1
ENSG00000117410	protein_coding	OK	133.333	+	g1	1	1
ENSG00000117411	protein_coding	OK	14.4585	++	g1	1	1
ENSG00000159214	protein_coding	FAIL	1.59278	???	g1	1	1
ENSG00000196517	protein_coding	FAIL	5.13262	???	g1	1	1
ENSG00000171872	protein_coding	OK	0.00753468	???	g1	1	1
ENSG00000178028	protein_coding	OK	17.5527	+++	g1	1	1
ENSG00000117419	protein_coding	OK	39.7127	+++	g1	1	1
ENSG00000187147	protein_coding	FAIL	57.6775	??	g1	1	1
ENSG00000126106	protein_coding	FAIL	2.84595	???	g1	1	1
ENSG00000198520	protein_coding	LOWDATA	148.631	??	g1	1	1
ENSG00000142945	protein_coding	OK	12.1451	+++	g1	1	1
ENSG00000142937	protein_coding	OK	309.719	+++	g1	1	1
ENSG00000142959	protein_coding	OK	0.0839668	?	g1	1	1
ENSG00000173846	protein_coding	OK	5.24545	++	g1	1	1
ENSG00000188396	protein_coding	OK	0.162945	?	g1	1	1
ENSG00000222009	protein_coding	OK	0.224096	?	g1	1	1
ENSG00000117425	protein_coding	OK	0.675926	++	g1	1	1
ENSG00000070785	protein_coding	OK	28.6777	+++	g1	1	1
ENSG00000126107	protein_coding	OK	9.86722	++	g1	1	1
ENSG00000126088	protein_coding	OK	44.5792	+++	g1	1	1
ENSG00000162415	protein_coding	OK	0.33282	??	g1	1	1
ENSG00000186603	protein_coding	OK	13.1129	+++	g1	1	1
ENSG00000132781	protein_coding	FAIL	18.2918	???	g1	1	1
ENSG00000132773	protein_coding	FAIL	10.8982	???	g1	1	1
ENSG00000070759	protein_coding	FAIL	2.81678	???	g1	1	1
ENSG00000132763	protein_coding	OK	6.61711	+++	g1	1	1
ENSG00000117450	protein_coding	OK	132.955	+++	g1	1	1
ENSG00000117448	protein_coding	OK	70.8464	+++	g1	1	1
ENSG00000132780	protein_coding	OK	134.267	+++	g1	1	1
ENSG00000159588	protein_coding	OK	0.66142	++	g1	1	1
ENSG00000159592	protein_coding	OK	74.4074	+++	g1	1	1
ENSG00000159596	protein_coding	OK	29.6867	+++	g1	1	1
ENSG00000197429	protein_coding	OK	2.87097	++	g1	1	1
ENSG00000215891	protein_coding	OK	0	+++	g1	1	1
ENSG00000086015	protein_coding	OK	8.40413	+++	g1	1	1
ENSG00000117461	protein_coding	OK	3.25619	++	g1	1	1
ENSG00000117472	protein_coding	LOWDATA	0.0251744	???	g1	1	1
ENSG00000085998	protein_coding	OK	15.8168	+++	g1	1	1
ENSG00000171357	protein_coding	OK	0.166227	+	g1	1	1
ENSG00000085999	protein_coding	OK	11.3424	+++	g1	1	1
ENSG00000132128	protein_coding	LOWDATA	31.6912	??	g1	1	1
ENSG00000173660	protein_coding	OK	259.876	+++	g1	1	1
ENSG00000117481	protein_coding	OK	19.2392	+++	g1	1	1
ENSG00000117480	protein_coding	OK	7.1013	++	g1	1	1
ENSG00000197587	protein_coding	OK	0	+++	g1	1	1
ENSG00000162456	protein_coding	OK	0	+++	g1	1	1
ENSG00000079277	protein_coding	OK	14.6431	+++	g1	1	1
ENSG00000142961	protein_coding	OK	2.44053	++	g1	1	1
ENSG00000123472	protein_coding	OK	15.7165	+++	g1	1	1
ENSG00000159658	protein_coding	OK	28.9035	+++	g1	1	1
ENSG00000142973	protein_coding	OK	0	+++	g1	1	1
ENSG00000187048	protein_coding	OK	0	+++	g1	1	1
ENSG00000186377	protein_coding	OK	0	+++	g1	1	1
ENSG00000186160	protein_coding	OK	0	+++	g1	1	1
ENSG00000162365	protein_coding	OK	0	+++	g1	1	1
ENSG00000162366	protein_coding	OK	0.0391324	???	g1	1	1
ENSG00000162367	protein_coding	OK	2.59891	++	g1	1	1
ENSG00000123473	protein_coding	OK	10.5051	+++	g1	1	1
ENSG00000162368	protein_coding	OK	76.8124	+++	g1	1	1
ENSG00000186790	protein_coding	OK	0.0186763	???	g1	1	1
ENSG00000186564	protein_coding	OK	0.674823	++	g1	1	1
ENSG00000117834	protein_coding	LOWDATA	0.0227159	???	g1	1	1
ENSG00000132122	protein_coding	LOWDATA	0.194481	???	g1	1	1
ENSG00000186094	protein_coding	OK	0	+++	g1	1	1
ENSG00000162373	protein_coding	OK	0.00852199	???	g1	1	1
ENSG00000227839	protein_coding	OK	0	+++	g1	1	1
ENSG00000162374	protein_coding	OK	0.00581041	???	g1	1	1
ENSG00000142700	protein_coding	OK	0.0287483	??	g1	1	1
ENSG00000185104	protein_coding	OK	65.3458	+++	g1	1	1
ENSG00000123080	protein_coding	OK	4.3606	++	g1	1	1
ENSG00000204006	protein_coding	OK	0	+++	g1	1	1
ENSG00000123091	protein_coding	OK	18.0065	+++	g1	1	1
ENSG00000085831	protein_coding	OK	0.109207	?	g1	1	1
ENSG00000085832	protein_coding	FAIL	19.8105	???	g1	1	1
ENSG00000117859	protein_coding	OK	49.7899	+++	g1	1	1
ENSG00000078618	protein_coding	OK	63.686	+++	g1	1	1
ENSG00000169213	protein_coding	OK	0.0108707	?	g1	1	1
ENSG00000117862	protein_coding	OK	53.2453	+++	g1	1	1
ENSG00000198841	protein_coding	OK	11.8793	+++	g1	1	1
ENSG00000228369	protein_coding	OK	0.125403	???	g1	1	1
ENSG00000134717	protein_coding	OK	38.1316	+++	g1	1	1
ENSG00000250936	protein_coding	OK	0.159169	???	g1	1	1
ENSG00000157077	protein_coding	OK	6.44931	+++	g1	1	1
ENSG00000154222	protein_coding	OK	11.6506	+++	g1	1	1
ENSG00000085840	protein_coding	OK	9.39228	++	g1	1	1
ENSG00000134748	protein_coding	OK	24.8585	+++	g1	1	1
ENSG00000134744	protein_coding	OK	33.5147	+++	g1	1	1
ENSG00000116157	protein_coding	OK	10.1888	+++	g1	1	1
ENSG00000162377	protein_coding	OK	29.52	+++	g1	1	1
ENSG00000162378	protein_coding	OK	6.69042	+++	g1	1	1
ENSG00000203995	protein_coding	OK	3.87027	++	g1	1	1
ENSG00000121310	protein_coding	OK	11.6708	+++	g1	1	1
ENSG00000116171	protein_coding	OK	62.9165	+++	g1	1	1
ENSG00000251612	protein_coding	OK	2.92465	???	g1	1	1
ENSG00000174348	protein_coding	OK	0	+++	g1	1	1
ENSG00000162383	protein_coding	LOWDATA	0.0093268	???	g1	1	1
ENSG00000157184	protein_coding	OK	4.08385	+++	g1	1	1
ENSG00000162384	protein_coding	OK	53.5153	+++	g1	1	1
ENSG00000162385	protein_coding	OK	87.7193	+++	g1	1	1
ENSG00000157193	protein_coding	OK	15.4791	+++	g1	1	1
ENSG00000143006	protein_coding	OK	0	+++	g1	1	1
ENSG00000174332	protein_coding	OK	0	+++	g1	1	1
ENSG00000058804	protein_coding	OK	22.2176	+++	g1	1	1
ENSG00000058799	protein_coding	OK	12.9938	++	g1	1	1
ENSG00000211452	protein_coding	OK	0.26249	+	g1	1	1
ENSG00000081870	protein_coding	OK	33.7697	+++	g1	1	1
ENSG00000116212	protein_coding	OK	16.898	+++	g1	1	1
ENSG00000203985	protein_coding	OK	0	+++	g1	1	1
ENSG00000116209	protein_coding	OK	55.4321	++	g1	1	1
ENSG00000116205	protein_coding	OK	4.15914	+++	g1	1	1
ENSG00000212670	protein_coding	OK	1.61185	++	g1	1	1
ENSG00000157211	protein_coding	OK	0.0133615	???	g1	1	1
ENSG00000215883	protein_coding	OK	5.69688	+++	g1	1	1
ENSG00000116221	protein_coding	OK	55.6607	+++	g1	1	1
ENSG00000157216	protein_coding	OK	5.46763	+++	g1	1	1
ENSG00000198711	protein_coding	OK	0.731365	++	g1	1	1
ENSG00000162390	protein_coding	OK	0.797562	++	g1	1	1
ENSG00000162391	protein_coding	OK	0.645509	++	g1	1	1
ENSG00000184313	protein_coding	FAIL	0.447784	???	g1	1	1
ENSG00000243725	protein_coding	FAIL	19.1626	??	g1	1	1
ENSG00000162396	protein_coding	OK	6.81586	+++	g1	1	1
ENSG00000006555	protein_coding	OK	0.00350969	???	g1	1	1
ENSG00000162398	protein_coding	OK	0.022266	???	g1	1	1
ENSG00000116133	protein_coding	LOWDATA	29.1714	???	g1	1	1
ENSG00000143001	protein_coding	OK	0.0615617	??	g1	1	1
ENSG00000162399	protein_coding	OK	0.00809847	???	g1	1	1
ENSG00000169174	protein_coding	OK	0	+++	g1	1	1
ENSG00000162402	protein_coding	OK	23.5167	+++	g1	1	1
ENSG00000162407	protein_coding	OK	0	+++	g1	1	1
ENSG00000162409	protein_coding	OK	0	+++	g1	1	1
ENSG00000187889	protein_coding	OK	0	+++	g1	1	1
ENSG00000157131	protein_coding	OK	0	+++	g1	1	1
ENSG00000021852	protein_coding	LOWDATA	0	+++	g1	1	1
ENSG00000173406	protein_coding	LOWDATA	0.0156214	???	g1	1	1
ENSG00000162600	protein_coding	LOWDATA	18.4864	???	g1	1	1
ENSG00000184292	protein_coding	OK	0.0118592	???	g1	1	1
ENSG00000162601	protein_coding	OK	25.497	++	g1	1	1
ENSG00000177606	protein_coding	OK	15.3286	+++	g1	1	1
ENSG00000172456	protein_coding	OK	5.92941	++	g1	1	1
ENSG00000134709	protein_coding	OK	0.0301655	???	g1	1	1
ENSG00000134716	protein_coding	OK	0	+++	g1	1	1
ENSG00000162598	protein_coding	OK	0	+++	g1	1	1
ENSG00000162599	protein_coding	OK	0.910192	+	g1	1	1
ENSG00000162604	protein_coding	OK	16.6988	++	g1	1	1
ENSG00000132849	protein_coding	LOWDATA	0.00282824	???	g1	1	1
ENSG00000240563	protein_coding	OK	0	+++	g1	1	1
ENSG00000132854	protein_coding	OK	0.0269292	??	g1	1	1
ENSG00000162607	protein_coding	OK	45.0709	+++	g1	1	1
ENSG00000116641	protein_coding	OK	6.94083	+++	g1	1	1
ENSG00000132855	protein_coding	OK	0.157716	??	g1	1	1
ENSG00000125703	protein_coding	OK	8.10581	++	g1	1	1
ENSG00000187140	protein_coding	LOWDATA	6.24344e-06	???	g1	1	1
ENSG00000088035	protein_coding	FAIL	17.6749	???	g1	1	1
ENSG00000142856	protein_coding	OK	33.134	+++	g1	1	1
ENSG00000203965	protein_coding	OK	4.3477	++	g1	1	1
ENSG00000116652	protein_coding	OK	4.59107	?	g1	1	1
ENSG00000079739	protein_coding	OK	17.9135	+++	g1	1	1
ENSG00000185483	protein_coding	OK	0.00782188	???	g1	1	1
ENSG00000177414	protein_coding	OK	0	+++	g1	1	1
ENSG00000158966	protein_coding	OK	0.0129379	??	g1	1	1
ENSG00000162437	protein_coding	OK	11.4179	+++	g1	1	1
ENSG00000162434	protein_coding	OK	22.8391	+++	g1	1	1
ENSG00000162433	protein_coding	OK	1.84655	++	g1	1	1
ENSG00000116675	protein_coding	OK	0.798574	+	g1	1	1
ENSG00000213625	protein_coding	OK	13.3569	+++	g1	1	1
ENSG00000116678	protein_coding	OK	3.61516	+++	g1	1	1
ENSG00000184588	protein_coding	OK	3.27984	+++	g1	1	1
ENSG00000118473	protein_coding	LOWDATA	0.0068728	???	g1	1	1
ENSG00000152760	protein_coding	OK	0	+++	g1	1	1
ENSG00000172410	protein_coding	OK	0.0440105	???	g1	1	1
ENSG00000152763	protein_coding	OK	1.37306	???	g1	1	1
ENSG00000198160	protein_coding	FAIL	19.5384	???	g1	1	1
ENSG00000116704	protein_coding	OK	8.35003	+++	g1	1	1
ENSG00000203963	protein_coding	OK	0	+++	g1	1	1
ENSG00000162594	protein_coding	OK	0.03594	??	g1	1	1
ENSG00000081985	protein_coding	OK	0.0640183	+	g1	1	1
ENSG00000142864	protein_coding	OK	126.353	+++	g1	1	1
ENSG00000116717	protein_coding	OK	8.32075	++	g1	1	1
ENSG00000172380	protein_coding	OK	0	+++	g1	1	1
ENSG00000162595	protein_coding	OK	0.00693047	???	g1	1	1
ENSG00000116729	protein_coding	OK	0	+++	g1	1	1
ENSG00000116745	protein_coding	OK	0	+++	g1	1	1
ENSG00000024526	protein_coding	OK	1.55449	++	g1	1	1
ENSG00000033122	protein_coding	OK	0.0783007	+	g1	1	1
ENSG00000066557	protein_coding	OK	12.3854	+++	g1	1	1
ENSG00000116754	protein_coding	OK	139.746	+++	g1	1	1
ENSG00000118454	protein_coding	OK	7.22183	++	g1	1	1
ENSG00000197568	protein_coding	OK	11.6384	++	g1	1	1
ENSG00000116761	protein_coding	OK	18.0979	+++	g1	1	1
ENSG00000050628	protein_coding	LOWDATA	0.014231	???	g1	1	1
ENSG00000132485	protein_coding	OK	85.2737	+++	g1	1	1
ENSG00000172260	protein_coding	OK	0.0452566	???	g1	1	1
ENSG00000162620	protein_coding	OK	0.389646	+	g1	1	1
ENSG00000116783	protein_coding	FAIL	3.85067	???	g1	1	1
ENSG00000162621	protein_coding	OK	0	+++	g1	1	1
ENSG00000178965	protein_coding	OK	0.00997011	??	g1	1	1
ENSG00000116791	protein_coding	OK	21.3133	+++	g1	1	1
ENSG00000162623	protein_coding	OK	22.0653	+++	g1	1	1
ENSG00000162624	protein_coding	OK	0	+++	g1	1	1
ENSG00000137968	protein_coding	OK	0.00855318	???	g1	1	1
ENSG00000117054	protein_coding	OK	37.8889	+++	g1	1	1
ENSG00000137955	protein_coding	OK	87.37	+++	g1	1	1
ENSG00000057468	protein_coding	OK	0.0540089	?	g1	1	1
ENSG00000154007	protein_coding	OK	0	+++	g1	1	1
ENSG00000184005	protein_coding	OK	0	+++	g1	1	1
ENSG00000117069	protein_coding	OK	0	+++	g1	1	1
ENSG00000142892	protein_coding	OK	33.2106	+++	g1	1	1
ENSG00000154027	protein_coding	OK	0.796502	?	g1	1	1
ENSG00000036549	protein_coding	OK	38.974	+++	g1	1	1
ENSG00000077254	protein_coding	OK	32.2802	+++	g1	1	1
ENSG00000180488	protein_coding	OK	5.97564	++	g1	1	1
ENSG00000162614	protein_coding	OK	1.28144	+	g1	1	1
ENSG00000162613	protein_coding	OK	92.4891	+++	g1	1	1
ENSG00000162616	protein_coding	OK	12.9651	+++	g1	1	1
ENSG00000137960	protein_coding	OK	0.0546657	+	g1	1	1
ENSG00000122420	protein_coding	OK	0.00331465	???	g1	1	1
ENSG00000137959	protein_coding	OK	2.12594	++	g1	1	1
ENSG00000137965	protein_coding	OK	5.93009	++	g1	1	1
ENSG00000162618	protein_coding	OK	0	+++	g1	1	1
ENSG00000117114	protein_coding	OK	0	+++	g1	1	1
ENSG00000137941	protein_coding	OK	0.0482415	??	g1	1	1
ENSG00000142875	protein_coding	OK	21.0168	+++	g1	1	1
ENSG00000203943	protein_coding	OK	0.313924	+	g1	1	1
ENSG00000137976	protein_coding	OK	0.010963	???	g1	1	1
ENSG00000117133	protein_coding	OK	31.3131	+++	g1	1	1
ENSG00000174021	protein_coding	FAIL	59.9605	??	g1	1	1
ENSG00000122432	protein_coding	FAIL	0.821282	???	g1	1	1
ENSG00000117151	protein_coding	FAIL	14.0447	???	g1	1	1
ENSG00000180869	protein_coding	OK	0	+++	g1	1	1
ENSG00000117155	protein_coding	OK	12.5055	+++	g1	1	1
ENSG00000171517	protein_coding	OK	0.0787177	??	g1	1	1
ENSG00000153898	protein_coding	OK	0.734213	?	g1	1	1
ENSG00000162643	protein_coding	OK	0.0794161	??	g1	1	1
ENSG00000055732	protein_coding	LOWDATA	0.0255338	???	g1	1	1
ENSG00000097096	protein_coding	OK	1.70989	++	g1	1	1
ENSG00000162642	protein_coding	OK	26.9768	+++	g1	1	1
ENSG00000142867	protein_coding	OK	7.36754	+++	g1	1	1
ENSG00000153904	protein_coding	LOWDATA	0.035586	???	g1	1	1
ENSG00000250352	protein_coding	LOWDATA	2.39258e-05	???	g1	1	1
ENSG00000142871	protein_coding	OK	0.14903	?	g1	1	1
ENSG00000117174	protein_coding	OK	24.5985	+++	g1	1	1
ENSG00000171502	protein_coding	OK	0.0102739	??	g1	1	1
ENSG00000122417	protein_coding	OK	13.124	++	g1	1	1
ENSG00000137975	protein_coding	OK	0.00288313	???	g1	1	1
ENSG00000016490	protein_coding	OK	0	+++	g1	1	1
ENSG00000016602	protein_coding	OK	0	+++	g1	1	1
ENSG00000097033	protein_coding	OK	29.4573	+++	g1	1	1
ENSG00000183291	protein_coding	OK	110.16	+++	g1	1	1
ENSG00000153936	protein_coding	FAIL	16.3439	???	g1	1	1
ENSG00000143013	protein_coding	OK	21.6127	+++	g1	1	1
ENSG00000065243	protein_coding	OK	17.9952	+++	g1	1	1
ENSG00000137947	protein_coding	OK	26.3237	+++	g1	1	1
ENSG00000137944	protein_coding	OK	15.9543	+++	g1	1	1
ENSG00000213516	protein_coding	OK	52.3787	+++	g1	1	1
ENSG00000117226	protein_coding	OK	2.1274	++	g1	1	1
ENSG00000117228	protein_coding	OK	0.357917	+	g1	1	1
ENSG00000162645	protein_coding	OK	7.29486	++	g1	1	1
ENSG00000213512	protein_coding	OK	0	+++	g1	1	1
ENSG00000162654	protein_coding	OK	0.00185788	???	g1	1	1
ENSG00000154451	protein_coding	OK	1.1487	+	g1	1	1
ENSG00000183347	protein_coding	OK	0.0191469	???	g1	1	1
ENSG00000197147	protein_coding	OK	7.19948	+++	g1	1	1
ENSG00000171488	protein_coding	OK	18.1264	+	g1	1	1
ENSG00000171492	protein_coding	OK	50.5211	+++	g1	1	1
ENSG00000162664	protein_coding	OK	19.0806	+++	g1	1	1
ENSG00000143032	protein_coding	OK	0	+++	g1	1	1
ENSG00000122482	protein_coding	OK	42.8277	++	g1	1	1
ENSG00000162669	protein_coding	OK	0.199514	?	g1	1	1
ENSG00000097046	protein_coding	OK	18.0815	++	g1	1	1
ENSG00000069702	protein_coding	OK	0.117412	?	g1	1	1
ENSG00000137948	protein_coding	OK	0	+++	g1	1	1
ENSG00000172031	protein_coding	OK	0.860599	++	g1	1	1
ENSG00000189195	protein_coding	OK	0.648612	+	g1	1	1
ENSG00000069712	protein_coding	OK	1.20023	++	g1	1	1
ENSG00000203910	protein_coding	OK	0.0178842	???	g1	1	1
ENSG00000174842	protein_coding	OK	23.7724	+++	g1	1	1
ENSG00000122484	protein_coding	OK	20.2518	+++	g1	1	1
ENSG00000162676	protein_coding	OK	47.028	+++	g1	1	1
ENSG00000067208	protein_coding	OK	6.4265	++	g1	1	1
ENSG00000122406	protein_coding	OK	398.362	+++	g1	1	1
ENSG00000154511	protein_coding	OK	2.2561	++	g1	1	1
ENSG00000143033	protein_coding	OK	36.3437	+++	g1	1	1
ENSG00000117500	protein_coding	OK	37.0371	+++	g1	1	1
ENSG00000122483	protein_coding	OK	17.2231	+++	g1	1	1
ENSG00000117505	protein_coding	OK	34.1297	+++	g1	1	1
ENSG00000137942	protein_coding	OK	2.49946	++	g1	1	1
ENSG00000137936	protein_coding	OK	0.705827	?	g1	1	1
ENSG00000067334	protein_coding	OK	38.1829	+++	g1	1	1
ENSG00000023909	protein_coding	OK	10.4893	++	g1	1	1
ENSG00000198691	protein_coding	OK	0	+++	g1	1	1
ENSG00000137962	protein_coding	OK	0	+++	g1	1	1
ENSG00000117528	protein_coding	OK	17.9864	+++	g1	1	1
ENSG00000117525	protein_coding	OK	25.9616	+++	g1	1	1
ENSG00000143036	protein_coding	OK	0.0438296	??	g1	1	1
ENSG00000117519	protein_coding	OK	0.0334585	???	g1	1	1
ENSG00000172339	protein_coding	OK	4.55114	++	g1	1	1
ENSG00000152078	protein_coding	OK	0.0825797	???	g1	1	1
ENSG00000122481	protein_coding	OK	18.7346	+++	g1	1	1
ENSG00000117569	protein_coding	OK	15.5693	++	g1	1	1
ENSG00000188641	protein_coding	OK	18.6965	+++	g1	1	1
ENSG00000162627	protein_coding	OK	0	+++	g1	1	1
ENSG00000117598	protein_coding	OK	0.0020653	???	g1	1	1
ENSG00000117600	protein_coding	OK	0	+++	g1	1	1
ENSG00000099260	protein_coding	OK	0	+++	g1	1	1
ENSG00000156869	protein_coding	OK	2.14131	++	g1	1	1
ENSG00000162688	protein_coding	OK	2.79914	++	g1	1	1
ENSG00000117620	protein_coding	OK	17.0393	+++	g1	1	1
ENSG00000156875	protein_coding	OK	30.7174	+++	g1	1	1
ENSG00000156876	protein_coding	OK	7.22081	+++	g1	1	1
ENSG00000122435	protein_coding	FAIL	20.4193	???	g1	1	1
ENSG00000122477	protein_coding	FAIL	0.807068	???	g1	1	1
ENSG00000137992	protein_coding	OK	9.95537	+++	g1	1	1
ENSG00000137996	protein_coding	OK	40.8399	+++	g1	1	1
ENSG00000079335	protein_coding	OK	4.17935	++	g1	1	1
ENSG00000181656	protein_coding	OK	0.0779524	?	g1	1	1
ENSG00000162692	protein_coding	OK	0.00442248	???	g1	1	1
ENSG00000162694	protein_coding	OK	13.7098	+++	g1	1	1
ENSG00000162695	protein_coding	OK	10.7709	+++	g1	1	1
ENSG00000117543	protein_coding	OK	39.5326	+++	g1	1	1
ENSG00000170989	protein_coding	OK	0.00946581	???	g1	1	1
ENSG00000118733	protein_coding	OK	0	+++	g1	1	1
ENSG00000060718	protein_coding	OK	0	+++	g1	1	1
ENSG00000185946	protein_coding	OK	6.04826	+++	g1	1	1
ENSG00000240038	protein_coding	OK	4.25474	+++	g1	1	1
ENSG00000243480	protein_coding	OK	0.409874	+	g1	1	1
ENSG00000237763	protein_coding	OK	0.032843	???	g1	1	1
ENSG00000174876	protein_coding	OK	0.0567841	??	g1	1	1
ENSG00000187733	protein_coding	OK	0.433678	+	g1	1	1
ENSG00000198890	protein_coding	OK	13.6215	++	g1	1	1
ENSG00000162631	protein_coding	OK	0	+++	g1	1	1
ENSG00000134215	protein_coding	OK	1.08558	?	g1	1	1
ENSG00000085491	protein_coding	OK	6.0261	+++	g1	1	1
ENSG00000196427	protein_coding	OK	0	+++	g1	1	1
ENSG00000186086	protein_coding	OK	0.00529646	???	g1	1	1
ENSG00000243967	protein_coding	OK	0	+++	g1	1	1
ENSG00000162636	protein_coding	OK	6.48305	+++	g1	1	1
ENSG00000162639	protein_coding	OK	36.889	+++	g1	1	1
ENSG00000134186	protein_coding	OK	48.9474	+++	g1	1	1
ENSG00000143107	protein_coding	OK	0.00390148	???	g1	1	1
ENSG00000116266	protein_coding	OK	35.3791	+++	g1	1	1
ENSG00000162641	protein_coding	OK	0	+++	g1	1	1
ENSG00000121957	protein_coding	OK	11.1756	???	g1	1	1
ENSG00000121940	protein_coding	OK	16.2706	+++	g1	1	1
ENSG00000085433	protein_coding	OK	5.68883	+++	g1	1	1
ENSG00000197780	protein_coding	OK	40.1189	+++	g1	1	1
ENSG00000215717	protein_coding	OK	30.3657	++	g1	1	1
ENSG00000179902	protein_coding	LOWDATA	0.539918	???	g1	1	1
ENSG00000116299	protein_coding	OK	0.0622516	??	g1	1	1
ENSG00000031698	protein_coding	OK	64.7935	+++	g1	1	1
ENSG00000143126	protein_coding	OK	2.56517	++	g1	1	1
ENSG00000134222	protein_coding	OK	0.575828	+	g1	1	1
ENSG00000221986	protein_coding	OK	0	+++	g1	1	1
ENSG00000134243	protein_coding	OK	0.0677101	+	g1	1	1
ENSG00000143106	protein_coding	OK	127.076	+++	g1	1	1
ENSG00000143028	protein_coding	OK	0.0399856	??	g1	1	1
ENSG00000162650	protein_coding	OK	8.24855	++	g1	1	1
ENSG00000174151	protein_coding	OK	5.06677	+++	g1	1	1
ENSG00000181754	protein_coding	OK	3.6871	+++	g1	1	1
ENSG00000156097	protein_coding	OK	0.0490081	?	g1	1	1
ENSG00000065135	protein_coding	OK	37.9331	+++	g1	1	1
ENSG00000134183	protein_coding	OK	0.0782291	??	g1	1	1
ENSG00000116337	protein_coding	OK	29.2213	+++	g1	1	1
ENSG00000168765	protein_coding	OK	12.9628	+++	g1	1	1
ENSG00000213366	protein_coding	OK	18.6716	+++	g1	1	1
ENSG00000134184	protein_coding	LOWDATA	5.24409	???	g1	1	1
ENSG00000188756	protein_coding	OK	0.186365	+	g1	1	1
ENSG00000134201	protein_coding	OK	1.34728	++	g1	1	1
ENSG00000134202	protein_coding	LOWDATA	0.00818905	???	g1	1	1
ENSG00000198758	protein_coding	OK	0.00545956	???	g1	1	1
ENSG00000184371	protein_coding	OK	1.09841	++	g1	1	1
ENSG00000168710	protein_coding	OK	30.3561	+++	g1	1	1
ENSG00000143093	protein_coding	OK	26.7863	+++	g1	1	1
ENSG00000156150	protein_coding	OK	1.17937	++	g1	1	1
ENSG00000186150	protein_coding	OK	0.00849961	???	g1	1	1
ENSG00000197106	protein_coding	OK	0.00354599	???	g1	1	1
ENSG00000116396	protein_coding	OK	2.22308	++	g1	1	1
ENSG00000249632	protein_coding	OK	0.0588285	?	g1	1	1
ENSG00000162775	protein_coding	OK	9.28133	+++	g1	1	1
ENSG00000168679	protein_coding	OK	1.21486	?	g1	1	1
ENSG00000134248	protein_coding	OK	70.5993	+++	g1	1	1
ENSG00000143125	protein_coding	OK	0.0542651	???	g1	1	1
ENSG00000143105	protein_coding	OK	0	+++	g1	1	1
ENSG00000177301	protein_coding	OK	0	+++	g1	1	1
ENSG00000177272	protein_coding	OK	0.00350857	???	g1	1	1
ENSG00000143119	protein_coding	OK	42.2766	+++	g1	1	1
ENSG00000121931	protein_coding	OK	30.4666	+++	g1	1	1
ENSG00000156171	protein_coding	OK	53.4002	+++	g1	1	1
ENSG00000134255	protein_coding	OK	34.075	+++	g1	1	1
ENSG00000162777	protein_coding	LOWDATA	0.352237	???	g1	1	1
ENSG00000064886	protein_coding	OK	0.0245191	???	g1	1	1
ENSG00000203878	protein_coding	OK	0	+++	g1	1	1
ENSG00000134216	protein_coding	OK	0	+++	g1	1	1
ENSG00000173947	protein_coding	OK	0	+++	g1	1	1
ENSG00000085465	protein_coding	OK	1.51971	+	g1	1	1
ENSG00000116455	protein_coding	OK	45.1139	+++	g1	1	1
ENSG00000116459	protein_coding	OK	128.815	+++	g1	1	1
ENSG00000143110	protein_coding	OK	8.84026	++	g1	1	1
ENSG00000121933	protein_coding	OK	7.04325	++	g1	1	1
ENSG00000116473	protein_coding	OK	52.8734	+++	g1	1	1
ENSG00000197852	protein_coding	OK	1.24863	++	g1	1	1
ENSG00000064703	protein_coding	OK	14.2442	+++	g1	1	1
ENSG00000171385	protein_coding	OK	0.141184	+	g1	1	1
ENSG00000143079	protein_coding	OK	1.53388	++	g1	1	1
ENSG00000134245	protein_coding	OK	0.356594	+	g1	1	1
ENSG00000007341	protein_coding	OK	12.1822	+++	g1	1	1
ENSG00000116489	protein_coding	OK	88.9783	+++	g1	1	1
ENSG00000155363	protein_coding	OK	15.9886	+++	g1	1	1
ENSG00000155366	protein_coding	LOWDATA	14.8471	???	g1	1	1
ENSG00000155367	protein_coding	LOWDATA	0.0260667	???	g1	1	1
ENSG00000184599	protein_coding	OK	0	+++	g1	1	1
ENSG00000155380	protein_coding	OK	53.8568	+++	g1	1	1
ENSG00000198799	protein_coding	OK	12.3514	+++	g1	1	1
ENSG00000081026	protein_coding	OK	2.46704	++	g1	1	1
ENSG00000116793	protein_coding	OK	8.25498	+++	g1	1	1
ENSG00000081019	protein_coding	OK	9.50958	+++	g1	1	1
ENSG00000134242	protein_coding	OK	20.225	+++	g1	1	1
ENSG00000248536	protein_coding	OK	1.9907	++	g1	1	1
ENSG00000188761	protein_coding	OK	0.607583	???	g1	1	1
ENSG00000134262	protein_coding	OK	22.9534	+++	g1	1	1
ENSG00000118655	protein_coding	OK	8.63342	+++	g1	1	1
ENSG00000163349	protein_coding	FAIL	43.5019	??	g1	1	1
ENSG00000116774	protein_coding	OK	0.0621747	??	g1	1	1
ENSG00000134207	protein_coding	OK	0.00261754	???	g1	1	1
ENSG00000197323	protein_coding	OK	20.4515	++	g1	1	1
ENSG00000116752	protein_coding	OK	26.9636	+++	g1	1	1
ENSG00000175984	protein_coding	OK	0.83139	+	g1	1	1
ENSG00000116748	protein_coding	OK	0	+++	g1	1	1
ENSG00000213281	protein_coding	OK	32.131	+++	g1	1	1
ENSG00000009307	protein_coding	OK	170.934	+++	g1	1	1
ENSG00000052723	protein_coding	OK	44.4218	+++	g1	1	1
ENSG00000198765	protein_coding	OK	0	+++	g1	1	1
ENSG00000134200	protein_coding	OK	0	+++	g1	1	1
ENSG00000134198	protein_coding	OK	0.718691	+	g1	1	1
ENSG00000134259	protein_coding	OK	0.0132144	???	g1	1	1
ENSG00000173218	protein_coding	OK	8.12199	+++	g1	1	1
ENSG00000118729	protein_coding	OK	0	+++	g1	1	1
ENSG00000177551	protein_coding	OK	0.012486	???	g1	1	1
ENSG00000163393	protein_coding	OK	24.6639	+++	g1	1	1
ENSG00000173212	protein_coding	OK	0.167676	??	g1	1	1
ENSG00000163399	protein_coding	OK	97.678	+++	g1	1	1
ENSG00000203865	protein_coding	OK	0.926881	++	g1	1	1
ENSG00000116815	protein_coding	OK	18.1999	+++	g1	1	1
ENSG00000143061	protein_coding	OK	1.99935	+	g1	1	1
ENSG00000203864	protein_coding	OK	0	+++	g1	1	1
ENSG00000116824	protein_coding	OK	0.225836	???	g1	1	1
ENSG00000134247	protein_coding	OK	18.1324	++	g1	1	1
ENSG00000134256	protein_coding	OK	13.0161	+++	g1	1	1
ENSG00000116830	protein_coding	OK	19.882	+++	g1	1	1
ENSG00000134253	protein_coding	OK	1.71205	++	g1	1	1
ENSG00000134258	protein_coding	OK	0.00969499	???	g1	1	1
ENSG00000198162	protein_coding	OK	15.056	++	g1	1	1
ENSG00000183508	protein_coding	OK	24.6781	+++	g1	1	1
ENSG00000196505	protein_coding	OK	7.59818	+++	g1	1	1
ENSG00000065183	protein_coding	LOWDATA	43.7548	???	g1	1	1
ENSG00000155761	protein_coding	LOWDATA	0.266079	???	g1	1	1
ENSG00000092607	protein_coding	OK	0.631612	++	g1	1	1
ENSG00000116874	protein_coding	OK	9.43037	+++	g1	1	1
ENSG00000116882	protein_coding	OK	0.0160384	???	g1	1	1
ENSG00000203859	protein_coding	OK	0.00720104	???	g1	1	1
ENSG00000203857	protein_coding	OK	0	+++	g1	1	1
ENSG00000143067	protein_coding	OK	3.19468	++	g1	1	1
ENSG00000092621	protein_coding	OK	115.228	+++	g1	1	1
ENSG00000134240	protein_coding	OK	0.00496461	???	g1	1	1
ENSG00000134193	protein_coding	OK	0	+++	g1	1	1
ENSG00000134249	protein_coding	OK	0.00799548	???	g1	1	1
ENSG00000134250	protein_coding	OK	14.792	+++	g1	1	1
ENSG00000188610	protein_coding	OK	4.58994	++	g1	1	1
ENSG00000198019	protein_coding	OK	4.57167	++	g1	1	1
ENSG00000238159	protein_coding	OK	0	+++	g1	1	1
ENSG00000236334	protein_coding	OK	1.71964	++	g1	1	1
ENSG00000215784	protein_coding	OK	3.93383	+++	g1	1	1
ENSG00000162825	protein_coding	LOWDATA	0.704479	???	g1	1	1
ENSG00000203847	protein_coding	OK	0.150905	++	g1	1	1
ENSG00000168614	protein_coding	OK	6.69693	++	g1	1	1
ENSG00000178104	protein_coding	OK	3.15201	++	g1	1	1
ENSG00000223380	protein_coding	OK	27.7204	+++	g1	1	1
ENSG00000213240	protein_coding	FAIL	10.647	???	g1	1	1
ENSG00000163386	protein_coding	FAIL	9.06173	???	g1	1	1
ENSG00000168509	protein_coding	OK	0.00705197	???	g1	1	1
ENSG00000117289	protein_coding	OK	178.122	+++	g1	1	1
ENSG00000121851	protein_coding	OK	17.9098	+++	g1	1	1
ENSG00000181039	protein_coding	OK	0.271716	++	g1	1	1
ENSG00000152022	protein_coding	OK	11.5091	++	g1	1	1
ENSG00000131795	protein_coding	OK	28.7783	+++	g1	1	1
ENSG00000211451	protein_coding	OK	0.545352	+	g1	1	1
ENSG00000131779	protein_coding	OK	18.2561	+++	g1	1	1
ENSG00000143127	protein_coding	OK	0.940224	+	g1	1	1
ENSG00000198483	protein_coding	OK	1.24192	++	g1	1	1
ENSG00000131788	protein_coding	OK	8.74079	+++	g1	1	1
ENSG00000186364	protein_coding	OK	2.72952	++	g1	1	1
ENSG00000186141	protein_coding	OK	30.432	+++	g1	1	1
ENSG00000121848	protein_coding	OK	11.1368	+++	g1	1	1
ENSG00000117281	protein_coding	OK	3.24183	++	g1	1	1
ENSG00000174827	protein_coding	OK	0.89707	?	g1	1	1
ENSG00000117262	protein_coding	OK	14.6771	+++	g1	1	1
ENSG00000250996	protein_coding	OK	6.5921	+++	g1	1	1
ENSG00000196644	protein_coding	OK	7.20246	++	g1	1	1
ENSG00000152042	protein_coding	LOWDATA	4.06084	++	g1	1	1
ENSG00000232637	protein_coding	OK	1.40681	+++	g1	1	1
ENSG00000186275	protein_coding	OK	6.37116	?	g1	1	1
ENSG00000131791	protein_coding	OK	3.00417	++	g1	1	1
ENSG00000131781	protein_coding	OK	1.34369	++	g1	1	1
ENSG00000131778	protein_coding	OK	30.698	+++	g1	1	1
ENSG00000116128	protein_coding	OK	1.2876	+	g1	1	1
ENSG00000162836	protein_coding	OK	6.69756	++	g1	1	1
ENSG00000143140	protein_coding	OK	0	+++	g1	1	1
ENSG00000121634	protein_coding	OK	0	+++	g1	1	1
ENSG00000188092	protein_coding	OK	10.1338	++	g1	1	1
ENSG00000203836	protein_coding	OK	5.4833	++	g1	1	1
ENSG00000203835	protein_coding	OK	1.17393	++	g1	1	1
ENSG00000238023	protein_coding	OK	0.292212	?	g1	1	1
ENSG00000122497	protein_coding	LOWDATA	6.36886	???	g1	1	1
ENSG00000203832	protein_coding	OK	8.7402	+++	g1	1	1
ENSG00000243452	protein_coding	OK	8.32258	+++	g1	1	1
ENSG00000203827	protein_coding	OK	11.6875	+++	g1	1	1
ENSG00000203818	protein_coding	OK	1.5398	+	g1	1	1
ENSG00000203817	protein_coding	OK	3.72747	++	g1	1	1
ENSG00000198161	protein_coding	OK	0.07403	+	g1	1	1
ENSG00000203815	protein_coding	OK	4.2672	++	g1	1	1
ENSG00000150337	protein_coding	OK	14.8917	+++	g1	1	1
ENSG00000203814	protein_coding	OK	3.23595	++	g1	1	1
ENSG00000183598	protein_coding	OK	0.783235	?	g1	1	1
ENSG00000183941	protein_coding	OK	4.58832	++	g1	1	1
ENSG00000203811	protein_coding	OK	0.603317	++	g1	1	1
ENSG00000183558	protein_coding	OK	4.67832	++	g1	1	1
ENSG00000203812	protein_coding	OK	5.19306	++	g1	1	1
ENSG00000203852	protein_coding	OK	0.625507	++	g1	1	1
ENSG00000182217	protein_coding	OK	4.55466	+++	g1	1	1
ENSG00000184678	protein_coding	OK	2.86534	+++	g1	1	1
ENSG00000178096	protein_coding	OK	4.59908	++	g1	1	1
ENSG00000184260	protein_coding	OK	0.496669	?	g1	1	1
ENSG00000184270	protein_coding	OK	0	+++	g1	1	1
ENSG00000159164	protein_coding	OK	1.98231	++	g1	1	1
ENSG00000143368	protein_coding	OK	30.3427	+++	g1	1	1
ENSG00000014914	protein_coding	OK	2.37405	++	g1	1	1
ENSG00000163113	protein_coding	OK	3.94396	+++	g1	1	1
ENSG00000136631	protein_coding	OK	14.9982	+++	g1	1	1
ENSG00000023902	protein_coding	OK	10.9611	+++	g1	1	1
ENSG00000143401	protein_coding	OK	60.6568	+++	g1	1	1
ENSG00000118298	protein_coding	OK	0.0553223	???	g1	1	1
ENSG00000117362	protein_coding	OK	59.9473	+++	g1	1	1
ENSG00000118292	protein_coding	OK	18.1388	+++	g1	1	1
ENSG00000159208	protein_coding	OK	0.47719	?	g1	1	1
ENSG00000187145	protein_coding	LOWDATA	37.829	??	g1	1	1
ENSG00000215857	protein_coding	LOWDATA	0.10727	???	g1	1	1
ENSG00000117360	protein_coding	OK	32.7063	+++	g1	1	1
ENSG00000163125	protein_coding	OK	12.6738	+++	g1	1	1
ENSG00000143374	protein_coding	OK	18.5904	++	g1	1	1
ENSG00000143369	protein_coding	OK	1.38686	++	g1	1	1
ENSG00000143382	protein_coding	OK	0.828067	++	g1	1	1
ENSG00000203804	protein_coding	OK	0.246055	+	g1	1	1
ENSG00000143384	protein_coding	OK	48.5537	+++	g1	1	1
ENSG00000143420	protein_coding	OK	69.1546	+++	g1	1	1
ENSG00000143457	protein_coding	OK	17.7617	++	g1	1	1
ENSG00000143452	protein_coding	OK	0.0120326	???	g1	1	1
ENSG00000163131	protein_coding	OK	21.8591	++	g1	1	1
ENSG00000143387	protein_coding	OK	1.77978	++	g1	1	1
ENSG00000143437	protein_coding	OK	13.6946	++	g1	1	1
ENSG00000143379	protein_coding	OK	24.2504	+++	g1	1	1
ENSG00000143418	protein_coding	OK	114.279	+++	g1	1	1
ENSG00000143412	protein_coding	OK	0.229376	?	g1	1	1
ENSG00000143409	protein_coding	OK	4.81193	++	g1	1	1
ENSG00000143363	protein_coding	OK	11.1892	++	g1	1	1
ENSG00000163141	protein_coding	OK	1.29017	+	g1	1	1
ENSG00000143443	protein_coding	OK	3.32208	++	g1	1	1
ENSG00000197622	protein_coding	OK	50.3792	+++	g1	1	1
ENSG00000213190	protein_coding	OK	4.11523	+++	g1	1	1
ENSG00000143458	protein_coding	OK	3.72688	++	g1	1	1
ENSG00000143434	protein_coding	OK	0.687701	?	g1	1	1
ENSG00000163154	protein_coding	OK	21.366	+++	g1	1	1
ENSG00000163155	protein_coding	OK	3.41488	+++	g1	1	1
ENSG00000163156	protein_coding	OK	31.3393	+++	g1	1	1
ENSG00000163157	protein_coding	OK	3.63886	++	g1	1	1
ENSG00000163159	protein_coding	OK	24.0278	+++	g1	1	1
ENSG00000143398	protein_coding	OK	26.4471	+++	g1	1	1
ENSG00000159352	protein_coding	OK	65.745	++	g1	1	1
ENSG00000232671	protein_coding	OK	2.443	+	g1	1	1
ENSG00000143373	protein_coding	OK	7.44996	+++	g1	1	1
ENSG00000143393	protein_coding	OK	16.3888	++	g1	1	1
ENSG00000143390	protein_coding	OK	51.5136	+++	g1	1	1
ENSG00000143416	protein_coding	LOWDATA	0.0353459	???	g1	1	1
ENSG00000159377	protein_coding	OK	155.995	+++	g1	1	1
ENSG00000143442	protein_coding	OK	29.2832	++	g1	1	1
ENSG00000248742	protein_coding	OK	3.13604	++	g1	1	1
ENSG00000143375	protein_coding	OK	0.931296	+	g1	1	1
ENSG00000143367	protein_coding	OK	0.887208	+	g1	1	1
ENSG00000143376	protein_coding	OK	12.7858	+++	g1	1	1
ENSG00000159409	protein_coding	OK	0.00424051	???	g1	1	1
ENSG00000178796	protein_coding	OK	0.00705758	???	g1	1	1
ENSG00000143436	protein_coding	OK	65.7299	+++	g1	1	1
ENSG00000143450	protein_coding	OK	2.60018	++	g1	1	1
ENSG00000182134	protein_coding	OK	4.61782	++	g1	1	1
ENSG00000213171	protein_coding	LOWDATA	0	+++	g1	1	1
ENSG00000143365	protein_coding	LOWDATA	0.011619	???	g1	1	1
ENSG00000225556	protein_coding	OK	0.0926415	?	g1	1	1
ENSG00000196407	protein_coding	OK	0.053881	??	g1	1	1
ENSG00000159445	protein_coding	OK	18.2229	++	g1	1	1
ENSG00000197747	protein_coding	OK	46.7465	+++	g1	1	1
ENSG00000163191	protein_coding	OK	256.272	+++	g1	1	1
ENSG00000215854	protein_coding	OK	0	+++	g1	1	1
ENSG00000182898	protein_coding	OK	0	+++	g1	1	1
ENSG00000159450	protein_coding	OK	0.487977	++	g1	1	1
ENSG00000215853	protein_coding	OK	0	+++	g1	1	1
ENSG00000197915	protein_coding	OK	0.0093394	??	g1	1	1
ENSG00000143631	protein_coding	OK	0.00622317	???	g1	1	1
ENSG00000143520	protein_coding	OK	0	+++	g1	1	1
ENSG00000143536	protein_coding	OK	0	+++	g1	1	1
ENSG00000186207	protein_coding	OK	0	+++	g1	1	1
ENSG00000244057	protein_coding	OK	0	+++	g1	1	1
ENSG00000169509	protein_coding	OK	0	+++	g1	1	1
ENSG00000185966	protein_coding	OK	0	+++	g1	1	1
ENSG00000163202	protein_coding	OK	0	+++	g1	1	1
ENSG00000187238	protein_coding	OK	0	+++	g1	1	1
ENSG00000185962	protein_coding	OK	0.199222	???	g1	1	1
ENSG00000187223	protein_coding	OK	0	+++	g1	1	1
ENSG00000187180	protein_coding	OK	0	+++	g1	1	1
ENSG00000159455	protein_coding	OK	0	+++	g1	1	1
ENSG00000187173	protein_coding	OK	0	+++	g1	1	1
ENSG00000187170	protein_coding	OK	0	+++	g1	1	1
ENSG00000198854	protein_coding	OK	0	+++	g1	1	1
ENSG00000203786	protein_coding	OK	0	+++	g1	1	1
ENSG00000186226	protein_coding	OK	0	+++	g1	1	1
ENSG00000240386	protein_coding	OK	0	+++	g1	1	1
ENSG00000172155	protein_coding	OK	0	+++	g1	1	1
ENSG00000197084	protein_coding	OK	0	+++	g1	1	1
ENSG00000196734	protein_coding	OK	0	+++	g1	1	1
ENSG00000186844	protein_coding	OK	0	+++	g1	1	1
ENSG00000235942	protein_coding	OK	0	+++	g1	1	1
ENSG00000163206	protein_coding	OK	0	+++	g1	1	1
ENSG00000163207	protein_coding	OK	0	+++	g1	1	1
ENSG00000184148	protein_coding	OK	0	+++	g1	1	1
ENSG00000169474	protein_coding	OK	0	+++	g1	1	1
ENSG00000163209	protein_coding	OK	0	+++	g1	1	1
ENSG00000169469	protein_coding	OK	0	+++	g1	1	1
ENSG00000163216	protein_coding	OK	0	+++	g1	1	1
ENSG00000241794	protein_coding	OK	0	+++	g1	1	1
ENSG00000196805	protein_coding	OK	0	+++	g1	1	1
ENSG00000203785	protein_coding	OK	0	+++	g1	1	1
ENSG00000244094	protein_coding	OK	0.023614	???	g1	1	1
ENSG00000159516	protein_coding	OK	0	+++	g1	1	1
ENSG00000203784	protein_coding	OK	0	+++	g1	1	1
ENSG00000203783	protein_coding	OK	0	+++	g1	1	1
ENSG00000203782	protein_coding	OK	0	+++	g1	1	1
ENSG00000159527	protein_coding	OK	0	+++	g1	1	1
ENSG00000163218	protein_coding	OK	0	+++	g1	1	1
ENSG00000163220	protein_coding	OK	3.31856	++	g1	1	1
ENSG00000163221	protein_coding	OK	0.109791	???	g1	1	1
ENSG00000143546	protein_coding	OK	2.09651	+	g1	1	1
ENSG00000184330	protein_coding	OK	0	+++	g1	1	1
ENSG00000197364	protein_coding	OK	0	+++	g1	1	1
ENSG00000143556	protein_coding	OK	0	+++	g1	1	1
ENSG00000197956	protein_coding	OK	30.6974	+++	g1	1	1
ENSG00000196420	protein_coding	OK	0.0542233	???	g1	1	1
ENSG00000196154	protein_coding	OK	35.878	+++	g1	1	1
ENSG00000188015	protein_coding	OK	0	+++	g1	1	1
ENSG00000196754	protein_coding	OK	0.164327	???	g1	1	1
ENSG00000188643	protein_coding	OK	0.0139665	???	g1	1	1
ENSG00000189334	protein_coding	LOWDATA	0.0389327	???	g1	1	1
ENSG00000189171	protein_coding	OK	7.99463	+++	g1	1	1
ENSG00000160678	protein_coding	OK	7.90347	++	g1	1	1
ENSG00000160679	protein_coding	OK	61.0855	+++	g1	1	1
ENSG00000143553	protein_coding	OK	12.8344	++	g1	1	1
ENSG00000143621	protein_coding	OK	130.426	+++	g1	1	1
ENSG00000169418	protein_coding	OK	0.165999	?	g1	1	1
ENSG00000143624	protein_coding	OK	13.569	+++	g1	1	1
ENSG00000143554	protein_coding	OK	6.50451	++	g1	1	1
ENSG00000228580	protein_coding	OK	0	+++	g1	1	1
ENSG00000143614	protein_coding	OK	16.9175	+++	g1	1	1
ENSG00000198837	protein_coding	OK	30.774	+++	g1	1	1
ENSG00000160741	protein_coding	OK	15.85	++	g1	1	1
ENSG00000143570	protein_coding	OK	25.5576	+++	g1	1	1
ENSG00000143578	protein_coding	OK	11.5013	+++	g1	1	1
ENSG00000143543	protein_coding	OK	149.671	+++	g1	1	1
ENSG00000143545	protein_coding	OK	11.7693	+++	g1	1	1
ENSG00000177954	protein_coding	OK	43.4914	+++	g1	1	1
ENSG00000143552	protein_coding	OK	0.0670799	??	g1	1	1
ENSG00000143549	protein_coding	LOWDATA	91.8721	???	g1	1	1
ENSG00000163263	protein_coding	OK	0.0641654	???	g1	1	1
ENSG00000143612	protein_coding	OK	126.871	+++	g1	1	1
ENSG00000143569	protein_coding	OK	112.187	+++	g1	1	1
ENSG00000143575	protein_coding	OK	59.9098	+++	g1	1	1
ENSG00000143595	protein_coding	OK	0	+++	g1	1	1
ENSG00000143515	protein_coding	OK	4.61824	++	g1	1	1
ENSG00000160712	protein_coding	OK	10.5753	+++	g1	1	1
ENSG00000169291	protein_coding	OK	0.00911061	??	g1	1	1
ENSG00000163239	protein_coding	OK	0.0160743	???	g1	1	1
ENSG00000160714	protein_coding	OK	38.9932	++	g1	1	1
ENSG00000160716	protein_coding	OK	0.0864782	++	g1	1	1
ENSG00000160710	protein_coding	OK	54.6555	++	g1	1	1
ENSG00000143603	protein_coding	OK	0.0851021	??	g1	1	1
ENSG00000227891	protein_coding	OK	0.0262061	???	g1	1	1
ENSG00000163344	protein_coding	OK	17.4938	+++	g1	1	1
ENSG00000163346	protein_coding	OK	12.8449	++	g1	1	1
ENSG00000163348	protein_coding	OK	10.7843	+++	g1	1	1
ENSG00000160691	protein_coding	OK	14.9635	+++	g1	1	1
ENSG00000173207	protein_coding	OK	32.1163	+++	g1	1	1
ENSG00000160688	protein_coding	OK	29.3184	+++	g1	1	1
ENSG00000163352	protein_coding	OK	0.142013	???	g1	1	1
ENSG00000160685	protein_coding	OK	10.2269	+++	g1	1	1
ENSG00000163354	protein_coding	OK	0.792656	++	g1	1	1
ENSG00000163357	protein_coding	LOWDATA	0.103908	???	g1	1	1
ENSG00000143537	protein_coding	LOWDATA	61.5809	???	g1	1	1
ENSG00000243364	protein_coding	OK	3.47463	++	g1	1	1
ENSG00000251246	protein_coding	OK	0.137286	?	g1	1	1
ENSG00000143590	protein_coding	OK	2.37723	++	g1	1	1
ENSG00000169242	protein_coding	OK	1.01657	+	g1	1	1
ENSG00000169241	protein_coding	OK	33.3567	+++	g1	1	1
ENSG00000179085	protein_coding	OK	24.1859	++	g1	1	1
ENSG00000163463	protein_coding	FAIL	56.4749	???	g1	1	1
ENSG00000163462	protein_coding	OK	0.284538	+	g1	1	1
ENSG00000185499	protein_coding	FAIL	0.777056	???	g1	1	1
ENSG00000169231	protein_coding	OK	3.35246	++	g1	1	1
ENSG00000173171	protein_coding	OK	10.3456	+++	g1	1	1
ENSG00000160766	protein_coding	OK	7.68862	++	g1	1	1
ENSG00000177628	protein_coding	FAIL	16.1834	???	g1	1	1
ENSG00000160767	protein_coding	OK	7.94199	+++	g1	1	1
ENSG00000116521	protein_coding	OK	37.8212	+++	g1	1	1
ENSG00000176444	protein_coding	OK	27.2091	+++	g1	1	1
ENSG00000143630	protein_coding	FAIL	0.572549	???	g1	1	1
ENSG00000143627	protein_coding	FAIL	0.0135489	???	g1	1	1
ENSG00000160752	protein_coding	FAIL	70.33	???	g1	1	1
ENSG00000160753	protein_coding	FAIL	12.3372	???	g1	1	1
ENSG00000116539	protein_coding	OK	9.45587	+++	g1	1	1
ENSG00000125459	protein_coding	FAIL	20.3883	???	g1	1	1
ENSG00000163374	protein_coding	FAIL	28.7037	???	g1	1	1
ENSG00000132676	protein_coding	FAIL	108.233	???	g1	1	1
ENSG00000116580	protein_coding	OK	31.4073	+++	g1	1	1
ENSG00000132718	protein_coding	OK	2.0132	+++	g1	1	1
ENSG00000143622	protein_coding	OK	8.4035	++	g1	1	1
ENSG00000132680	protein_coding	OK	36.574	+++	g1	1	1
ENSG00000173080	protein_coding	OK	0.0861282	??	g1	1	1
ENSG00000116584	protein_coding	OK	47.0835	+++	g1	1	1
ENSG00000163479	protein_coding	OK	65.662	++	g1	1	1
ENSG00000160803	protein_coding	OK	31.2016	+++	g1	1	1
ENSG00000116586	protein_coding	OK	32.1296	+++	g1	1	1
ENSG00000132698	protein_coding	OK	0.15463	??	g1	1	1
ENSG00000160789	protein_coding	LOWDATA	34.5445	???	g1	1	1
ENSG00000196189	protein_coding	OK	7.18368	+++	g1	1	1
ENSG00000160785	protein_coding	OK	7.03699	++	g1	1	1
ENSG00000160783	protein_coding	OK	31.2469	+++	g1	1	1
ENSG00000242252	protein_coding	OK	1.44488	++	g1	1	1
ENSG00000160781	protein_coding	OK	0.944953	+	g1	1	1
ENSG00000198952	protein_coding	OK	39.5039	+++	g1	1	1
ENSG00000163472	protein_coding	LOWDATA	3.17224	???	g1	1	1
ENSG00000198715	protein_coding	LOWDATA	0.18415	???	g1	1	1
ENSG00000163468	protein_coding	FAIL	154.197	???	g1	1	1
ENSG00000163467	protein_coding	OK	0.711514	?	g1	1	1
ENSG00000132677	protein_coding	OK	0	+++	g1	1	1
ENSG00000125462	protein_coding	OK	0.0444299	???	g1	1	1
ENSG00000116604	protein_coding	OK	15.2301	+++	g1	1	1
ENSG00000183856	protein_coding	OK	1.34191	++	g1	1	1
ENSG00000187862	protein_coding	OK	0.00861293	???	g1	1	1
ENSG00000163382	protein_coding	OK	52.0582	+++	g1	1	1
ENSG00000160818	protein_coding	OK	25.4489	+++	g1	1	1
ENSG00000132702	protein_coding	LOWDATA	0.168108	???	g1	1	1
ENSG00000132692	protein_coding	OK	0.342014	+	g1	1	1
ENSG00000132688	protein_coding	OK	0.00734078	???	g1	1	1
ENSG00000143320	protein_coding	OK	1.71536	+	g1	1	1
ENSG00000143319	protein_coding	OK	23.8558	+++	g1	1	1
ENSG00000143303	protein_coding	OK	18.7842	+++	g1	1	1
ENSG00000143314	protein_coding	OK	42.9591	+++	g1	1	1
ENSG00000143321	protein_coding	OK	86.43	+++	g1	1	1
ENSG00000143294	protein_coding	OK	34.0327	+++	g1	1	1
ENSG00000027869	protein_coding	OK	0.702325	+	g1	1	1
ENSG00000198400	protein_coding	OK	0.0986628	?	g1	1	1
ENSG00000027644	protein_coding	OK	1.95119e-05	+	g1	1	1
ENSG00000187800	protein_coding	OK	0.134848	+	g1	1	1
ENSG00000160838	protein_coding	OK	0	+++	g1	1	1
ENSG00000132694	protein_coding	OK	7.1633	+++	g1	1	1
ENSG00000117036	protein_coding	OK	10.6214	+++	g1	1	1
ENSG00000143297	protein_coding	OK	0	+++	g1	1	1
ENSG00000163518	protein_coding	OK	0.0204581	???	g1	1	1
ENSG00000160856	protein_coding	OK	0	+++	g1	1	1
ENSG00000132704	protein_coding	OK	0	+++	g1	1	1
ENSG00000163534	protein_coding	OK	0.0138602	???	g1	1	1
ENSG00000073754	protein_coding	OK	0.132846	???	g1	1	1
ENSG00000183853	protein_coding	OK	0.107032	+	g1	1	1
ENSG00000158473	protein_coding	OK	1.20761	++	g1	1	1
ENSG00000158477	protein_coding	OK	0.0525718	?	g1	1	1
ENSG00000158481	protein_coding	OK	0.0123743	???	g1	1	1
ENSG00000158485	protein_coding	OK	0	+++	g1	1	1
ENSG00000158488	protein_coding	LOWDATA	0.0361267	???	g1	1	1
ENSG00000186306	protein_coding	OK	0	+++	g1	1	1
ENSG00000180708	protein_coding	OK	0	+++	g1	1	1
ENSG00000173285	protein_coding	OK	0	+++	g1	1	1
ENSG00000198965	protein_coding	OK	0	+++	g1	1	1
ENSG00000197532	protein_coding	OK	0	+++	g1	1	1
ENSG00000186440	protein_coding	OK	0	+++	g1	1	1
ENSG00000186400	protein_coding	OK	0	+++	g1	1	1
ENSG00000198967	protein_coding	OK	0	+++	g1	1	1
ENSG00000163554	protein_coding	OK	0.785781	?	g1	1	1
ENSG00000196171	protein_coding	OK	0	+++	g1	1	1
ENSG00000203757	protein_coding	OK	0	+++	g1	1	1
ENSG00000180433	protein_coding	OK	0	+++	g1	1	1
ENSG00000197403	protein_coding	OK	0	+++	g1	1	1
ENSG00000188340	protein_coding	OK	0	+++	g1	1	1
ENSG00000163563	protein_coding	OK	81.3046	+++	g1	1	1
ENSG00000163564	protein_coding	OK	0.431794	?	g1	1	1
ENSG00000163565	protein_coding	OK	22.9347	+++	g1	1	1
ENSG00000163568	protein_coding	OK	0.28926	?	g1	1	1
ENSG00000162706	protein_coding	LOWDATA	0	+++	g1	1	1
ENSG00000213088	protein_coding	LOWDATA	0.150597	???	g1	1	1
ENSG00000196266	protein_coding	OK	0	+++	g1	1	1
ENSG00000179639	protein_coding	OK	0	+++	g1	1	1
ENSG00000196184	protein_coding	OK	0	+++	g1	1	1
ENSG00000184155	protein_coding	OK	0	+++	g1	1	1
ENSG00000132703	protein_coding	OK	0	+++	g1	1	1
ENSG00000132693	protein_coding	OK	0	+++	g1	1	1
ENSG00000158716	protein_coding	OK	0	+++	g1	1	1
ENSG00000181036	protein_coding	OK	0.0523991	??	g1	1	1
ENSG00000158714	protein_coding	OK	1.18449	++	g1	1	1
ENSG00000188004	protein_coding	OK	0.275411	+	g1	1	1
ENSG00000243284	protein_coding	OK	0.0512556	??	g1	1	1
ENSG00000213085	protein_coding	OK	0.267367	?	g1	1	1
ENSG00000158710	protein_coding	OK	73.1255	+++	g1	1	1
ENSG00000085552	protein_coding	OK	0	+++	g1	1	1
ENSG00000162723	protein_coding	OK	0	+++	g1	1	1
ENSG00000143315	protein_coding	OK	9.63655	+++	g1	1	1
ENSG00000177807	protein_coding	OK	0.0265312	?	g1	1	1
ENSG00000162728	protein_coding	OK	0.0555481	+	g1	1	1
ENSG00000162729	protein_coding	OK	12.0575	+++	g1	1	1
ENSG00000018625	protein_coding	OK	0.0134587	???	g1	1	1
ENSG00000132681	protein_coding	OK	0.0940371	??	g1	1	1
ENSG00000248446	protein_coding	OK	0.0523984	???	g1	1	1
ENSG00000143318	protein_coding	OK	0.151419	+	g1	1	1
ENSG00000162734	protein_coding	OK	33.9182	+++	g1	1	1
ENSG00000132716	protein_coding	OK	51.8464	+++	g1	1	1
ENSG00000162735	protein_coding	OK	22.5596	++	g1	1	1
ENSG00000250901	protein_coding	OK	0.57532	+	g1	1	1
ENSG00000122218	protein_coding	OK	45.7643	+++	g1	1	1
ENSG00000162736	protein_coding	OK	51.2107	+++	g1	1	1
ENSG00000171786	protein_coding	OK	0.818835	++	g1	1	1
ENSG00000162738	protein_coding	OK	0.143596	++	g1	1	1
ENSG00000162739	protein_coding	OK	0.167902	??	g1	1	1
ENSG00000066294	protein_coding	OK	5.42632	++	g1	1	1
ENSG00000117090	protein_coding	OK	0.369667	+	g1	1	1
ENSG00000117091	protein_coding	OK	22.7473	+++	g1	1	1
ENSG00000026751	protein_coding	OK	0.0518164	??	g1	1	1
ENSG00000122224	protein_coding	OK	0.0642837	??	g1	1	1
ENSG00000122223	protein_coding	OK	4.59761	++	g1	1	1
ENSG00000179914	protein_coding	OK	0.0227121	???	g1	1	1
ENSG00000158764	protein_coding	OK	0	+++	g1	1	1
ENSG00000158769	protein_coding	LOWDATA	19.1018	???	g1	1	1
ENSG00000215845	protein_coding	LOWDATA	0.139348	???	g1	1	1
ENSG00000158773	protein_coding	OK	27.2079	++	g1	1	1
ENSG00000186517	protein_coding	OK	15.0565	+++	g1	1	1
ENSG00000143217	protein_coding	OK	0.15172	??	g1	1	1
ENSG00000162755	protein_coding	OK	0	+++	g1	1	1
ENSG00000143256	protein_coding	OK	81.2372	+++	g1	1	1
ENSG00000158793	protein_coding	OK	23.9316	+++	g1	1	1
ENSG00000158796	protein_coding	OK	12.8057	+++	g1	1	1
ENSG00000143222	protein_coding	OK	74.9228	+++	g1	1	1
ENSG00000143258	protein_coding	OK	18.3902	++	g1	1	1
ENSG00000143224	protein_coding	OK	15.5499	+++	g1	1	1
ENSG00000158850	protein_coding	OK	23.3872	+++	g1	1	1
ENSG00000158859	protein_coding	OK	0.0258042	???	g1	1	1
ENSG00000158864	protein_coding	OK	53.2545	+++	g1	1	1
ENSG00000158869	protein_coding	OK	25.876	+++	g1	1	1
ENSG00000237394	protein_coding	LOWDATA	0.224465	???	g1	1	1
ENSG00000158874	protein_coding	LOWDATA	0.294731	???	g1	1	1
ENSG00000158882	protein_coding	LOWDATA	6.76663	???	g1	1	1
ENSG00000143257	protein_coding	LOWDATA	1.05837	???	g1	1	1
ENSG00000215841	protein_coding	OK	0	+++	g1	1	1
ENSG00000158887	protein_coding	OK	5.21581	++	g1	1	1
ENSG00000143252	protein_coding	OK	35.1671	+++	g1	1	1
ENSG00000188931	protein_coding	OK	1.84981	++	g1	1	1
ENSG00000143226	protein_coding	OK	6.52917	++	g1	1	1
ENSG00000173110	protein_coding	OK	0.259856	++	g1	1	1
ENSG00000203747	protein_coding	OK	0	+++	g1	1	1
ENSG00000072694	protein_coding	OK	0.563336	++	g1	1	1
ENSG00000162747	protein_coding	OK	0	+++	g1	1	1
ENSG00000132185	protein_coding	OK	0.0183569	???	g1	1	1
ENSG00000162746	protein_coding	OK	0.75779	++	g1	1	1
ENSG00000081721	protein_coding	OK	44.0995	+++	g1	1	1
ENSG00000118217	protein_coding	OK	13.7332	+++	g1	1	1
ENSG00000162745	protein_coding	OK	0.141989	+	g1	1	1
ENSG00000198929	protein_coding	LOWDATA	0.228872	???	g1	1	1
ENSG00000251671	protein_coding	LOWDATA	0.210985	???	g1	1	1
ENSG00000171722	protein_coding	OK	0	+++	g1	1	1
ENSG00000198574	protein_coding	OK	0	+++	g1	1	1
ENSG00000152332	protein_coding	OK	29.0694	+++	g1	1	1
ENSG00000117143	protein_coding	FAIL	23.5507	???	g1	1	1
ENSG00000162733	protein_coding	OK	0.0604765	?	g1	1	1
ENSG00000228562	protein_coding	OK	0	+++	g1	1	1
ENSG00000132196	protein_coding	OK	6.43003	++	g1	1	1
ENSG00000185860	protein_coding	OK	0	+++	g1	1	1
ENSG00000117152	protein_coding	OK	0	+++	g1	1	1
ENSG00000143248	protein_coding	OK	0.338043	+	g1	1	1
ENSG00000143228	protein_coding	OK	10.1359	++	g1	1	1
ENSG00000230094	protein_coding	OK	0	+++	g1	1	1
ENSG00000185630	protein_coding	LOWDATA	0.0953636	???	g1	1	1
ENSG00000162761	protein_coding	OK	0	+++	g1	1	1
ENSG00000143171	protein_coding	OK	0.0513989	???	g1	1	1
ENSG00000249671	protein_coding	OK	0	+++	g1	1	1
ENSG00000162763	protein_coding	OK	0	+++	g1	1	1
ENSG00000143198	protein_coding	OK	47.1223	+++	g1	1	1
ENSG00000143198	protein_coding	OK	0.32293	++	g1	1	1
ENSG00000143149	protein_coding	OK	21.12	+++	g1	1	1
ENSG00000143183	protein_coding	OK	61.5589	+++	g1	1	1
ENSG00000143179	protein_coding	OK	56.3779	+++	g1	1	1
ENSG00000188859	protein_coding	OK	0.0221314	???	g1	1	1
ENSG00000143157	protein_coding	OK	20.0505	+++	g1	1	1
ENSG00000152382	protein_coding	OK	12.7547	+++	g1	1	1
ENSG00000143195	protein_coding	OK	0.279344	???	g1	1	1
ENSG00000143194	protein_coding	OK	0	+++	g1	1	1
ENSG00000143167	protein_coding	OK	0.191098	++	g1	1	1
ENSG00000198842	protein_coding	OK	0	+++	g1	1	1
ENSG00000143190	protein_coding	OK	7.64052	++	g1	1	1
ENSG00000198821	protein_coding	OK	0.47741	?	g1	1	1
ENSG00000143162	protein_coding	OK	60.8969	+++	g1	1	1
ENSG00000198771	protein_coding	OK	25.129	+++	g1	1	1
ENSG00000197965	protein_coding	OK	28.1358	+++	g1	1	1
ENSG00000143199	protein_coding	OK	0.00891252	???	g1	1	1
ENSG00000143158	protein_coding	OK	23.5004	+++	g1	1	1
ENSG00000143164	protein_coding	OK	17.2832	+++	g1	1	1
ENSG00000235471	protein_coding	OK	0.238773	++	g1	1	1
ENSG00000143147	protein_coding	OK	0.360335	++	g1	1	1
ENSG00000143155	protein_coding	OK	31.0219	+++	g1	1	1
ENSG00000213064	protein_coding	OK	14.7424	+++	g1	1	1
ENSG00000214262	protein_coding	OK	13.0964	+++	g1	1	1
ENSG00000143178	protein_coding	OK	1.58259	+	g1	1	1
ENSG00000143185	protein_coding	OK	0	+++	g1	1	1
ENSG00000143184	protein_coding	OK	0.00954077	???	g1	1	1
ENSG00000143196	protein_coding	OK	0	+++	g1	1	1
ENSG00000143153	protein_coding	OK	5.40424	+++	g1	1	1
ENSG00000143156	protein_coding	OK	12.5291	+++	g1	1	1
ENSG00000249350	protein_coding	OK	0.146515	?	g1	1	1
ENSG00000117475	protein_coding	OK	8.64408	+++	g1	1	1
ENSG00000117477	protein_coding	OK	0.318206	?	g1	1	1
ENSG00000117479	protein_coding	OK	7.18042	++	g1	1	1
ENSG00000213062	protein_coding	OK	1.36939	++	g1	1	1
ENSG00000198734	protein_coding	OK	0.00161132	???	g1	1	1
ENSG00000174175	protein_coding	OK	0	+++	g1	1	1
ENSG00000000460	protein_coding	OK	7.24667	+++	g1	1	1
ENSG00000188404	protein_coding	LOWDATA	0.088676	???	g1	1	1
ENSG00000007908	protein_coding	OK	0	+++	g1	1	1
ENSG00000171806	protein_coding	OK	6.25695	+++	g1	1	1
ENSG00000000457	protein_coding	OK	3.57138	+++	g1	1	1
ENSG00000075945	protein_coding	OK	7.92904	++	g1	1	1
ENSG00000203740	protein_coding	OK	0	+++	g1	1	1
ENSG00000120370	protein_coding	OK	7.83099	++	g1	1	1
ENSG00000116132	protein_coding	OK	0	+++	g1	1	1
ENSG00000117501	protein_coding	OK	0	+++	g1	1	1
ENSG00000007933	protein_coding	OK	0	+++	g1	1	1
ENSG00000117507	protein_coding	OK	0	+++	g1	1	1
ENSG00000094963	protein_coding	OK	0	+++	g1	1	1
ENSG00000010932	protein_coding	OK	0.150094	??	g1	1	1
ENSG00000076258	protein_coding	OK	1.27849	+	g1	1	1
ENSG00000117523	protein_coding	OK	46.5953	+++	g1	1	1
ENSG00000034971	protein_coding	OK	0.00619898	???	g1	1	1
ENSG00000117533	protein_coding	OK	6.89962	++	g1	1	1
ENSG00000010165	protein_coding	OK	27.5393	+++	g1	1	1
ENSG00000197959	protein_coding	OK	0.569995	+	g1	1	1
ENSG00000135845	protein_coding	OK	21.4053	+++	g1	1	1
ENSG00000180999	protein_coding	OK	0.0383182	???	g1	1	1
ENSG00000094975	protein_coding	FAIL	10.6177	???	g1	1	1
ENSG00000117560	protein_coding	OK	0.013303	???	g1	1	1
ENSG00000120337	protein_coding	OK	0.0124192	???	g1	1	1
ENSG00000117586	protein_coding	OK	1.26367	++	g1	1	1
ENSG00000117592	protein_coding	OK	115.251	+++	g1	1	1
ENSG00000162753	protein_coding	OK	0.0259759	???	g1	1	1
ENSG00000183831	protein_coding	OK	0.05368	?	g1	1	1
ENSG00000076321	protein_coding	OK	11.5923	++	g1	1	1
ENSG00000120334	protein_coding	OK	12.9252	+++	g1	1	1
ENSG00000117593	protein_coding	OK	9.92201	+++	g1	1	1
ENSG00000185278	protein_coding	OK	2.5206	++	g1	1	1
ENSG00000117601	protein_coding	OK	0.172644	??	g1	1	1
ENSG00000135870	protein_coding	OK	11.8893	++	g1	1	1
ENSG00000152061	protein_coding	OK	14.4711	+++	g1	1	1
ENSG00000203737	protein_coding	OK	0.078689	?	g1	1	1
ENSG00000250898	protein_coding	OK	0.83052	???	g1	1	1
ENSG00000116161	protein_coding	OK	85.4841	+++	g1	1	1
ENSG00000120333	protein_coding	OK	27.1163	+++	g1	1	1
ENSG00000120332	protein_coding	OK	2.72485	+++	g1	1	1
ENSG00000116147	protein_coding	OK	0.394811	++	g1	1	1
ENSG00000143207	protein_coding	OK	31.5385	++	g1	1	1
ENSG00000116183	protein_coding	OK	0.989916	?	g1	1	1
ENSG00000152092	protein_coding	OK	0	+++	g1	1	1
ENSG00000198797	protein_coding	OK	0	+++	g1	1	1
ENSG00000120341	protein_coding	LOWDATA	0.0278826	???	g1	1	1
ENSG00000075391	protein_coding	OK	4.65729	++	g1	1	1
ENSG00000240021	protein_coding	OK	0	+++	g1	1	1
ENSG00000213057	protein_coding	OK	0.964819	?	g1	1	1
ENSG00000116191	protein_coding	OK	5.72987	+++	g1	1	1
ENSG00000116194	protein_coding	OK	0.181341	???	g1	1	1
ENSG00000116199	protein_coding	OK	17.8309	+++	g1	1	1
ENSG00000186283	protein_coding	OK	22.6026	+++	g1	1	1
ENSG00000143322	protein_coding	OK	8.49798	+++	g1	1	1
ENSG00000057252	protein_coding	OK	12.8422	+++	g1	1	1
ENSG00000162779	protein_coding	OK	0.0404447	???	g1	1	1
ENSG00000116218	protein_coding	OK	0	+++	g1	1	1
ENSG00000162782	protein_coding	OK	0.00323558	???	g1	1	1
ENSG00000143340	protein_coding	OK	0	+++	g1	1	1
ENSG00000169905	protein_coding	OK	25.7585	+++	g1	1	1
ENSG00000143337	protein_coding	OK	29.3429	+++	g1	1	1
ENSG00000135837	protein_coding	OK	21.7962	+++	g1	1	1
ENSG00000116260	protein_coding	OK	21.4549	+++	g1	1	1
ENSG00000121454	protein_coding	OK	1.19853	++	g1	1	1
ENSG00000135847	protein_coding	OK	57.1233	+++	g1	1	1
ENSG00000143324	protein_coding	OK	7.17529	+++	g1	1	1
ENSG00000135835	protein_coding	OK	0.666228	++	g1	1	1
ENSG00000135823	protein_coding	OK	17.9597	+++	g1	1	1
ENSG00000153029	protein_coding	OK	8.82608	++	g1	1	1
ENSG00000162783	protein_coding	OK	11.2816	+++	g1	1	1
ENSG00000198216	protein_coding	OK	0.246623	+	g1	1	1
ENSG00000179930	protein_coding	OK	0.342283	++	g1	1	1
ENSG00000135821	protein_coding	OK	118.19	+++	g1	1	1
ENSG00000203730	protein_coding	OK	0.00480811	???	g1	1	1
ENSG00000135828	protein_coding	OK	4.2978	+++	g1	1	1
ENSG00000143333	protein_coding	OK	39.9981	+++	g1	1	1
ENSG00000135824	protein_coding	OK	0.0149661	???	g1	1	1
ENSG00000135838	protein_coding	OK	7.75439	++	g1	1	1
ENSG00000135829	protein_coding	OK	77.1144	+++	g1	1	1
ENSG00000157060	protein_coding	OK	0.00506273	???	g1	1	1
ENSG00000135862	protein_coding	OK	29.3637	+++	g1	1	1
ENSG00000058085	protein_coding	OK	0.0955839	??	g1	1	1
ENSG00000248691	protein_coding	OK	0.00775393	???	g1	1	1
ENSG00000157064	protein_coding	OK	0.443209	++	g1	1	1
ENSG00000116698	protein_coding	OK	33.0547	+++	g1	1	1
ENSG00000116701	protein_coding	OK	0.549952	?	g1	1	1
ENSG00000162704	protein_coding	OK	51.8828	+++	g1	1	1
ENSG00000143344	protein_coding	OK	0.178174	++	g1	1	1
ENSG00000173627	protein_coding	OK	0.00451552	???	g1	1	1
ENSG00000198756	protein_coding	OK	3.50411	+++	g1	1	1
ENSG00000198860	protein_coding	OK	34.4166	+++	g1	1	1
ENSG00000116667	protein_coding	OK	11.1125	++	g1	1	1
ENSG00000116406	protein_coding	OK	40.1794	+++	g1	1	1
ENSG00000135842	protein_coding	OK	4.99928	+++	g1	1	1
ENSG00000121481	protein_coding	OK	17.1609	+++	g1	1	1
ENSG00000121486	protein_coding	OK	8.28354	++	g1	1	1
ENSG00000116668	protein_coding	OK	1.50755	++	g1	1	1
ENSG00000116679	protein_coding	OK	76.251	+++	g1	1	1
ENSG00000143341	protein_coding	OK	0.00369794	??	g1	1	1
ENSG00000116690	protein_coding	FAIL	0.254652	???	g1	1	1
ENSG00000047410	protein_coding	FAIL	43.7223	???	g1	1	1
ENSG00000157181	protein_coding	OK	13.3483	++	g1	1	1
ENSG00000116703	protein_coding	OK	0.0654326	??	g1	1	1
ENSG00000073756	protein_coding	OK	0.114692	??	g1	1	1
ENSG00000116711	protein_coding	OK	3.05368	+++	g1	1	1
ENSG00000162670	protein_coding	OK	0	+++	g1	1	1
ENSG00000150681	protein_coding	OK	24.6014	+++	g1	1	1
ENSG00000090104	protein_coding	OK	2.39611	++	g1	1	1
ENSG00000127074	protein_coding	OK	0.235936	??	g1	1	1
ENSG00000116741	protein_coding	OK	7.23329	+++	g1	1	1
ENSG00000116750	protein_coding	FAIL	70.113	???	g1	1	1
ENSG00000116747	protein_coding	FAIL	37.0901	???	g1	1	1
ENSG00000023572	protein_coding	OK	37.8203	+++	g1	1	1
ENSG00000134371	protein_coding	OK	22.3269	+++	g1	1	1
ENSG00000162630	protein_coding	OK	0.114918	+	g1	1	1
ENSG00000162687	protein_coding	OK	0	+++	g1	1	1
ENSG00000000971	protein_coding	LOWDATA	0.0335253	???	g1	1	1
ENSG00000116785	protein_coding	OK	0	+++	g1	1	1
ENSG00000244414	protein_coding	OK	0	+++	g1	1	1
ENSG00000080910	protein_coding	OK	0	+++	g1	1	1
ENSG00000134365	protein_coding	OK	0	+++	g1	1	1
ENSG00000134389	protein_coding	OK	0	+++	g1	1	1
ENSG00000143278	protein_coding	OK	0	+++	g1	1	1
ENSG00000066279	protein_coding	OK	4.2612	++	g1	1	1
ENSG00000177888	protein_coding	OK	3.6205	++	g1	1	1
ENSG00000134376	protein_coding	OK	0.00753959	???	g1	1	1
ENSG00000213047	protein_coding	OK	14.8377	+++	g1	1	1
ENSG00000203724	protein_coding	OK	8.59634	++	g1	1	1
ENSG00000143355	protein_coding	OK	0.00670735	???	g1	1	1
ENSG00000151414	protein_coding	OK	27.4099	+++	g1	1	1
ENSG00000151418	protein_coding	OK	0	+++	g1	1	1
ENSG00000081237	protein_coding	OK	76.0848	+++	g1	1	1
ENSG00000116833	protein_coding	OK	0.00225501	???	g1	1	1
ENSG00000203721	protein_coding	OK	0.0404447	???	g1	1	1
ENSG00000162702	protein_coding	OK	12.7862	++	g1	1	1
ENSG00000118193	protein_coding	OK	2.94387	+++	g1	1	1
ENSG00000118197	protein_coding	OK	12.6163	++	g1	1	1
ENSG00000118200	protein_coding	OK	1.67725	?	g1	1	1
ENSG00000170128	protein_coding	OK	0.0544709	??	g1	1	1
ENSG00000163362	protein_coding	OK	0.349673	++	g1	1	1
ENSG00000116852	protein_coding	OK	11.872	++	g1	1	1
ENSG00000081248	protein_coding	OK	0	+++	g1	1	1
ENSG00000116857	protein_coding	OK	21.5601	+++	g1	1	1
ENSG00000163395	protein_coding	OK	0	+++	g1	1	1
ENSG00000081277	protein_coding	OK	0	+++	g1	1	1
ENSG00000118194	protein_coding	OK	0.00392487	???	g1	1	1
ENSG00000159166	protein_coding	OK	0	+++	g1	1	1
ENSG00000159173	protein_coding	OK	0.00822714	???	g1	1	1
ENSG00000174307	protein_coding	OK	0.444985	?	g1	1	1
ENSG00000159176	protein_coding	OK	2.11078	++	g1	1	1
ENSG00000134369	protein_coding	FAIL	0.299662	???	g1	1	1
ENSG00000198700	protein_coding	FAIL	22.4284	???	g1	1	1
ENSG00000198892	protein_coding	OK	0.652021	?	g1	1	1
ENSG00000163431	protein_coding	OK	0.0118957	??	g1	1	1
ENSG00000134375	protein_coding	OK	37.8203	+++	g1	1	1
ENSG00000176393	protein_coding	FAIL	19.8343	???	g1	1	1
ENSG00000163435	protein_coding	FAIL	0.211242	???	g1	1	1
ENSG00000170075	protein_coding	OK	0.014374	???	g1	1	1
ENSG00000143862	protein_coding	OK	10.3073	++	g1	1	1
ENSG00000143851	protein_coding	OK	52.0439	+++	g1	1	1
ENSG00000133067	protein_coding	OK	0.00373516	???	g1	1	1
ENSG00000077152	protein_coding	OK	23.4121	+++	g1	1	1
ENSG00000077157	protein_coding	FAIL	6.45737	???	g1	1	1
ENSG00000248526	protein_coding	FAIL	2.88295e-30	???	g1	1	1
ENSG00000143858	protein_coding	OK	0.129287	++	g1	1	1
ENSG00000117139	protein_coding	OK	25.184	+++	g1	1	1
ENSG00000183155	protein_coding	OK	9.60281	+++	g1	1	1
ENSG00000117153	protein_coding	OK	12.7941	++	g1	1	1
ENSG00000159346	protein_coding	OK	36.1928	+++	g1	1	1
ENSG00000159348	protein_coding	OK	4.58112	++	g1	1	1
ENSG00000163444	protein_coding	OK	26.9306	+++	g1	1	1
ENSG00000143847	protein_coding	OK	0.062452	?	g1	1	1
ENSG00000122180	protein_coding	OK	0	+++	g1	1	1
ENSG00000163485	protein_coding	LOWDATA	0.0217076	???	g1	1	1
ENSG00000133055	protein_coding	OK	0.290263	+	g1	1	1
ENSG00000133048	protein_coding	OK	15.8027	+++	g1	1	1
ENSG00000133063	protein_coding	OK	0.0054097	???	g1	1	1
ENSG00000159388	protein_coding	OK	1.7891	++	g1	1	1
ENSG00000122176	protein_coding	OK	0.00838336	???	g1	1	1
ENSG00000188783	protein_coding	OK	0.0019752	???	g1	1	1
ENSG00000188770	protein_coding	OK	0	+++	g1	1	1
ENSG00000058668	protein_coding	OK	21.7023	+++	g1	1	1
ENSG00000122188	protein_coding	OK	0.0832977	???	g1	1	1
ENSG00000058673	protein_coding	OK	51.9241	+++	g1	1	1
ENSG00000182004	protein_coding	OK	56.556	++	g1	1	1
ENSG00000176754	protein_coding	OK	0.00853297	???	g1	1	1
ENSG00000143842	protein_coding	LOWDATA	0.0126082	???	g1	1	1
ENSG00000143845	protein_coding	OK	0.417314	?	g1	1	1
ENSG00000143839	protein_coding	OK	0	+++	g1	1	1
ENSG00000170498	protein_coding	OK	0	+++	g1	1	1
ENSG00000174567	protein_coding	OK	0	+++	g1	1	1
ENSG00000143850	protein_coding	OK	0.0289836	??	g1	1	1
ENSG00000158615	protein_coding	OK	22.3901	+++	g1	1	1
ENSG00000133056	protein_coding	OK	4.13965	++	g1	1	1
ENSG00000198625	protein_coding	FAIL	32.5621	???	g1	1	1
ENSG00000170382	protein_coding	FAIL	0.0527148	???	g1	1	1
ENSG00000163531	protein_coding	LOWDATA	0.0265553	???	g1	1	1
ENSG00000184144	protein_coding	OK	0.00912418	???	g1	1	1
ENSG00000174529	protein_coding	OK	2.70842	++	g1	1	1
ENSG00000117222	protein_coding	OK	14.0834	++	g1	1	1
ENSG00000133059	protein_coding	OK	3.32931	+	g1	1	1
ENSG00000133069	protein_coding	OK	0.543657	++	g1	1	1
ENSG00000163545	protein_coding	OK	0	+++	g1	1	1
ENSG00000162873	protein_coding	OK	0	+++	g1	1	1
ENSG00000186007	protein_coding	OK	0	+++	g1	1	1
ENSG00000117266	protein_coding	OK	5.98247	+++	g1	1	1
ENSG00000174514	protein_coding	OK	0.306318	+	g1	1	1
ENSG00000158711	protein_coding	OK	18.6378	+++	g1	1	1
ENSG00000158715	protein_coding	OK	1.66788	++	g1	1	1
ENSG00000069275	protein_coding	OK	98.4332	++	g1	1	1
ENSG00000117280	protein_coding	OK	4.86282	++	g1	1	1
ENSG00000133065	protein_coding	OK	4.7211	++	g1	1	1
ENSG00000162877	protein_coding	OK	0.0239541	???	g1	1	1
ENSG00000227130	protein_coding	OK	0.739081	++	g1	1	1
ENSG00000174502	protein_coding	OK	0	+++	g1	1	1
ENSG00000249535	protein_coding	OK	0	+++	g1	1	1
ENSG00000196550	protein_coding	OK	7.35245	+++	g1	1	1
ENSG00000198049	protein_coding	OK	0.0597717	?	g1	1	1
ENSG00000196533	protein_coding	OK	26.1123	+++	g1	1	1
ENSG00000196188	protein_coding	OK	0.177404	+	g1	1	1
ENSG00000163486	protein_coding	OK	20.2581	++	g1	1	1
ENSG00000143466	protein_coding	OK	20.2509	+++	g1	1	1
ENSG00000162888	protein_coding	OK	0.613143	++	g1	1	1
ENSG00000136653	protein_coding	OK	27.8153	+++	g1	1	1
ENSG00000143486	protein_coding	OK	24.9209	+++	g1	1	1
ENSG00000143479	protein_coding	OK	6.5626	+++	g1	1	1
ENSG00000162889	protein_coding	OK	34.6009	+++	g1	1	1
ENSG00000136634	protein_coding	OK	0.414533	??	g1	1	1
ENSG00000142224	protein_coding	OK	0.0110327	???	g1	1	1
ENSG00000162891	protein_coding	OK	0	+++	g1	1	1
ENSG00000162892	protein_coding	LOWDATA	0.231734	???	g1	1	1
ENSG00000162894	protein_coding	LOWDATA	0.000252054	???	g1	1	1
ENSG00000162896	protein_coding	OK	0	+++	g1	1	1
ENSG00000162897	protein_coding	LOWDATA	0.0171282	???	g1	1	1
ENSG00000182795	protein_coding	OK	0.0201261	?	g1	1	1
ENSG00000248413	protein_coding	OK	0.0300189	???	g1	1	1
ENSG00000180667	protein_coding	OK	5.23866	++	g1	1	1
ENSG00000123836	protein_coding	OK	0.556425	+	g1	1	1
ENSG00000123843	protein_coding	OK	0	+++	g1	1	1
ENSG00000123838	protein_coding	OK	0	+++	g1	1	1
ENSG00000196352	protein_coding	OK	46.2191	+++	g1	1	1
ENSG00000117322	protein_coding	OK	0.0142311	???	g1	1	1
ENSG00000203710	protein_coding	OK	7.26428	+++	g1	1	1
ENSG00000249058	protein_coding	OK	1.55011	++	g1	1	1
ENSG00000197721	protein_coding	OK	1.28003	+	g1	1	1
ENSG00000117335	protein_coding	OK	93.0741	+++	g1	1	1
ENSG00000203709	protein_coding	OK	0.523956	?	g1	1	1
ENSG00000174059	protein_coding	OK	0.0137212	???	g1	1	1
ENSG00000076356	protein_coding	OK	0.0207031	??	g1	1	1
ENSG00000008118	protein_coding	OK	0	+++	g1	1	1
ENSG00000196878	protein_coding	OK	0.73167	+	g1	1	1
ENSG00000123689	protein_coding	OK	12.6872	+++	g1	1	1
ENSG00000117594	protein_coding	OK	0.00948569	???	g1	1	1
ENSG00000009790	protein_coding	OK	39.512	+++	g1	1	1
ENSG00000162757	protein_coding	OK	4.97971	+++	g1	1	1
ENSG00000117595	protein_coding	OK	0.0134253	??	g1	1	1
ENSG00000117597	protein_coding	OK	11.9322	+++	g1	1	1
ENSG00000143469	protein_coding	OK	0	+++	g1	1	1
ENSG00000203706	protein_coding	OK	0.02871	???	g1	1	1
ENSG00000082497	protein_coding	OK	0	+++	g1	1	1
ENSG00000054392	protein_coding	OK	1.43944	++	g1	1	1
ENSG00000143473	protein_coding	OK	0	+++	g1	1	1
ENSG00000117625	protein_coding	OK	20.1941	++	g1	1	1
ENSG00000082512	protein_coding	OK	4.56436	++	g1	1	1
ENSG00000153363	protein_coding	OK	1.6119	+	g1	1	1
ENSG00000198570	protein_coding	OK	0.00271157	???	g1	1	1
ENSG00000170385	protein_coding	OK	11.5101	+++	g1	1	1
ENSG00000117650	protein_coding	OK	2.11585	++	g1	1	1
ENSG00000123684	protein_coding	OK	17.0718	+++	g1	1	1
ENSG00000143493	protein_coding	OK	25.0007	++	g1	1	1
ENSG00000143476	protein_coding	OK	14.6645	++	g1	1	1
ENSG00000066027	protein_coding	OK	16.025	+++	g1	1	1
ENSG00000065600	protein_coding	OK	12.0515	+++	g1	1	1
ENSG00000117691	protein_coding	OK	20.9656	++	g1	1	1
ENSG00000162772	protein_coding	OK	12.924	++	g1	1	1
ENSG00000162771	protein_coding	OK	0.0101686	???	g1	1	1
ENSG00000123685	protein_coding	OK	14.275	++	g1	1	1
ENSG00000117697	protein_coding	OK	29.3036	+++	g1	1	1
ENSG00000203705	protein_coding	OK	8.8392	++	g1	1	1
ENSG00000185523	protein_coding	OK	0.0677646	???	g1	1	1
ENSG00000162769	protein_coding	OK	10.6212	++	g1	1	1
ENSG00000143494	protein_coding	OK	1.43188	++	g1	1	1
ENSG00000249224	protein_coding	OK	0.0593186	???	g1	1	1
ENSG00000174606	protein_coding	OK	19.0391	++	g1	1	1
ENSG00000136643	protein_coding	OK	3.6805	++	g1	1	1
ENSG00000117707	protein_coding	OK	0.00142827	???	g1	1	1
ENSG00000143499	protein_coding	OK	15.7225	+++	g1	1	1
ENSG00000152104	protein_coding	OK	2.33149	++	g1	1	1
ENSG00000117724	protein_coding	OK	13.8638	+++	g1	1	1
ENSG00000082482	protein_coding	OK	0	+++	g1	1	1
ENSG00000136636	protein_coding	OK	13.2457	+++	g1	1	1
ENSG00000042781	protein_coding	OK	0.012216	???	g1	1	1
ENSG00000196482	protein_coding	OK	0	+++	g1	1	1
ENSG00000092978	protein_coding	OK	8.03302	+++	g1	1	1
ENSG00000162814	protein_coding	OK	0.136319	??	g1	1	1
ENSG00000067533	protein_coding	OK	8.53076	++	g1	1	1
ENSG00000092969	protein_coding	OK	0.0436234	+	g1	1	1
ENSG00000228208	protein_coding	OK	0	+++	g1	1	1
ENSG00000143353	protein_coding	OK	31.0857	+++	g1	1	1
ENSG00000196660	protein_coding	OK	0	+++	g1	1	1
ENSG00000136628	protein_coding	OK	83.902	+++	g1	1	1
ENSG00000162813	protein_coding	OK	23.3176	+++	g1	1	1
ENSG00000067704	protein_coding	OK	36.2147	+++	g1	1	1
ENSG00000118873	protein_coding	OK	23.3722	+++	g1	1	1
ENSG00000116141	protein_coding	OK	0	+++	g1	1	1
ENSG00000162817	protein_coding	OK	0.00687008	???	g1	1	1
ENSG00000117791	protein_coding	OK	9.74225	++	g1	1	1
ENSG00000186205	protein_coding	OK	4.21892	++	g1	1	1
ENSG00000136630	protein_coding	OK	5.60434	++	g1	1	1
ENSG00000143507	protein_coding	OK	7.96203	+++	g1	1	1
ENSG00000143512	protein_coding	OK	0.128974	???	g1	1	1
ENSG00000143498	protein_coding	OK	13.2144	+++	g1	1	1
ENSG00000154305	protein_coding	OK	37.3094	+++	g1	1	1
ENSG00000186063	protein_coding	OK	15.4323	+++	g1	1	1
ENSG00000162819	protein_coding	OK	21.0099	+++	g1	1	1
ENSG00000197520	protein_coding	OK	0.0298183	???	g1	1	1
ENSG00000154309	protein_coding	OK	1.31286	++	g1	1	1
ENSG00000187554	protein_coding	OK	0.0143633	???	g1	1	1
ENSG00000143502	protein_coding	OK	0.00934772	???	g1	1	1
ENSG00000178395	protein_coding	OK	0.00583511	???	g1	1	1
ENSG00000203697	protein_coding	OK	0	+++	g1	1	1
ENSG00000162909	protein_coding	OK	22.1512	+++	g1	1	1
ENSG00000143514	protein_coding	OK	18.6572	+++	g1	1	1
ENSG00000143756	protein_coding	OK	11.9237	+++	g1	1	1
ENSG00000143753	protein_coding	OK	34.7444	+++	g1	1	1
ENSG00000143748	protein_coding	OK	33.1914	++	g1	1	1
ENSG00000143771	protein_coding	OK	37.3907	+++	g1	1	1
ENSG00000162923	protein_coding	OK	38.2136	+++	g1	1	1
ENSG00000143786	protein_coding	OK	13.3619	++	g1	1	1
ENSG00000185842	protein_coding	OK	19.5135	+++	g1	1	1
ENSG00000143815	protein_coding	OK	55.109	+++	g1	1	1
ENSG00000203691	protein_coding	OK	2.12521	++	g1	1	1
ENSG00000154380	protein_coding	OK	8.34839	++	g1	1	1
ENSG00000143742	protein_coding	OK	114.02	+++	g1	1	1
ENSG00000143819	protein_coding	OK	14.9187	+++	g1	1	1
ENSG00000196187	protein_coding	OK	14.696	+++	g1	1	1
ENSG00000243709	protein_coding	OK	0.51359	+	g1	1	1
ENSG00000143811	protein_coding	OK	61.3071	+++	g1	1	1
ENSG00000143768	protein_coding	OK	0.0851408	???	g1	1	1
ENSG00000143751	protein_coding	OK	14.3067	+++	g1	1	1
ENSG00000163041	protein_coding	OK	50.6584	+++	g1	1	1
ENSG00000182827	protein_coding	OK	18.6962	+++	g1	1	1
ENSG00000185155	protein_coding	OK	0.0424811	??	g1	1	1
ENSG00000183814	protein_coding	OK	7.6778	++	g1	1	1
ENSG00000143799	protein_coding	OK	63.6467	+++	g1	1	1
ENSG00000203685	protein_coding	OK	0.00879846	??	g1	1	1
ENSG00000143772	protein_coding	OK	3.5016	++	g1	1	1
ENSG00000143801	protein_coding	OK	6.82001	+++	g1	1	1
ENSG00000218327	protein_coding	OK	1.0291	++	g1	1	1
ENSG00000163050	protein_coding	OK	35.4899	+++	g1	1	1
ENSG00000143776	protein_coding	OK	5.72336	+++	g1	1	1
ENSG00000181450	protein_coding	OK	8.95074	++	g1	1	1
ENSG00000143740	protein_coding	OK	16.7561	+++	g1	1	1
ENSG00000081692	protein_coding	OK	10.4875	+++	g1	1	1
ENSG00000185888	protein_coding	OK	0.020897	???	g1	1	1
ENSG00000143816	protein_coding	OK	0.292346	+	g1	1	1
ENSG00000154342	protein_coding	OK	0	+++	g1	1	1
ENSG00000143761	protein_coding	OK	147.82	+++	g1	1	1
ENSG00000143793	protein_coding	OK	17.5238	+++	g1	1	1
ENSG00000162910	protein_coding	FAIL	41.8633	???	g1	1	1
ENSG00000143774	protein_coding	OK	87.754	+++	g1	1	1
ENSG00000198835	protein_coding	OK	0.471341	++	g1	1	1
ENSG00000203684	protein_coding	OK	0.427123	??	g1	1	1
ENSG00000181873	protein_coding	OK	2.41613	+++	g1	1	1
ENSG00000162913	protein_coding	OK	1.60918	++	g1	1	1
ENSG00000154358	protein_coding	OK	2.68498	++	g1	1	1
ENSG00000154370	protein_coding	OK	12.6282	+++	g1	1	1
ENSG00000162931	protein_coding	OK	0.209776	+	g1	1	1
ENSG00000168148	protein_coding	OK	0.331417	??	g1	1	1
ENSG00000181218	protein_coding	OK	0	+++	g1	1	1
ENSG00000196890	protein_coding	OK	0	+++	g1	1	1
ENSG00000168159	protein_coding	OK	61.7246	+++	g1	1	1
ENSG00000215811	protein_coding	OK	0.09781	???	g1	1	1
ENSG00000116574	protein_coding	OK	18.7617	++	g1	1	1
ENSG00000177800	protein_coding	OK	0.0448461	??	g1	1	1
ENSG00000168118	protein_coding	OK	22.5013	+++	g1	1	1
ENSG00000213029	protein_coding	OK	2.19002	++	g1	1	1
ENSG00000154429	protein_coding	OK	7.41293	+++	g1	1	1
ENSG00000143632	protein_coding	OK	0.350039	+	g1	1	1
ENSG00000069248	protein_coding	OK	21.9797	+++	g1	1	1
ENSG00000135776	protein_coding	OK	24.1769	+++	g1	1	1
ENSG00000135801	protein_coding	OK	16.8811	++	g1	1	1
ENSG00000135763	protein_coding	OK	12.939	+++	g1	1	1
ENSG00000143641	protein_coding	OK	16.3891	+++	g1	1	1
ENSG00000236617	protein_coding	OK	0.0263786	???	g1	1	1
ENSG00000177614	protein_coding	OK	3.03852	+++	g1	1	1
ENSG00000135775	protein_coding	OK	18.3771	+++	g1	1	1
ENSG00000135744	protein_coding	OK	0.0116651	???	g1	1	1
ENSG00000135773	protein_coding	OK	0	+++	g1	1	1
ENSG00000119280	protein_coding	OK	6.35947	+++	g1	1	1
ENSG00000248579	protein_coding	OK	0.12887	??	g1	1	1
ENSG00000143643	protein_coding	OK	12.3479	++	g1	1	1
ENSG00000173409	protein_coding	OK	14.3156	+++	g1	1	1
ENSG00000182118	protein_coding	OK	6.28257	+++	g1	1	1
ENSG00000119283	protein_coding	OK	0.0092552	??	g1	1	1
ENSG00000143633	protein_coding	OK	27.1501	+++	g1	1	1
ENSG00000116906	protein_coding	OK	27.0903	+++	g1	1	1
ENSG00000116903	protein_coding	OK	5.8112	+++	g1	1	1
ENSG00000010072	protein_coding	OK	12.973	+++	g1	1	1
ENSG00000135766	protein_coding	OK	10.9624	+++	g1	1	1
ENSG00000116918	protein_coding	OK	28.6791	+++	g1	1	1
ENSG00000162946	protein_coding	OK	7.06217	+++	g1	1	1
ENSG00000232432	protein_coding	OK	0.0967158	+	g1	1	1
ENSG00000116991	protein_coding	OK	2.94239	++	g1	1	1
ENSG00000212916	protein_coding	OK	3.99986	+++	g1	1	1
ENSG00000135778	protein_coding	OK	30.9278	+++	g1	1	1
ENSG00000135749	protein_coding	OK	2.46416	++	g1	1	1
ENSG00000143674	protein_coding	OK	6.60944	+++	g1	1	1
ENSG00000135750	protein_coding	OK	0	+++	g1	1	1
ENSG00000183780	protein_coding	OK	0.00841349	???	g1	1	1
ENSG00000168275	protein_coding	OK	46.5824	+++	g1	1	1
ENSG00000059588	protein_coding	OK	62.0032	+++	g1	1	1
ENSG00000168264	protein_coding	OK	99.9344	+++	g1	1	1
ENSG00000173726	protein_coding	OK	60.2503	+++	g1	1	1
ENSG00000188739	protein_coding	OK	64.8394	+++	g1	1	1
ENSG00000054267	protein_coding	OK	20.4122	+++	g1	1	1
ENSG00000152904	protein_coding	OK	21.9781	+++	g1	1	1
ENSG00000116957	protein_coding	OK	24.8363	+++	g1	1	1
ENSG00000162885	protein_coding	OK	29.3871	+++	g1	1	1
ENSG00000168243	protein_coding	OK	1.23253	+	g1	1	1
ENSG00000143669	protein_coding	OK	33.7056	+++	g1	1	1
ENSG00000116962	protein_coding	OK	0	+++	g1	1	1
ENSG00000077585	protein_coding	OK	2.46041	++	g1	1	1
ENSG00000086619	protein_coding	OK	1.49847	++	g1	1	1
ENSG00000186197	protein_coding	OK	10.9272	+++	g1	1	1
ENSG00000116977	protein_coding	OK	16.5546	+++	g1	1	1
ENSG00000119285	protein_coding	OK	25.0136	+++	g1	1	1
ENSG00000077522	protein_coding	OK	0.0411349	???	g1	1	1
ENSG00000116984	protein_coding	OK	17.5837	+++	g1	1	1
ENSG00000198626	protein_coding	OK	3.13236	++	g1	1	1
ENSG00000116996	protein_coding	OK	0	+++	g1	1	1
ENSG00000133019	protein_coding	OK	0.27074	?	g1	1	1
ENSG00000155816	protein_coding	OK	0	+++	g1	1	1
ENSG00000180875	protein_coding	OK	0	+++	g1	1	1
ENSG00000182901	protein_coding	OK	0	+++	g1	1	1
ENSG00000091483	protein_coding	OK	46.7105	+++	g1	1	1
ENSG00000117009	protein_coding	FAIL	0.25393	???	g1	1	1
ENSG00000054277	protein_coding	FAIL	10.0724	???	g1	1	1
ENSG00000203668	protein_coding	OK	14.1747	+++	g1	1	1
ENSG00000162843	protein_coding	OK	0	+++	g1	1	1
ENSG00000174371	protein_coding	OK	7.96984	++	g1	1	1
ENSG00000197769	protein_coding	OK	0.0113678	???	g1	1	1
ENSG00000180287	protein_coding	OK	0	+++	g1	1	1
ENSG00000143702	protein_coding	FAIL	30.1757	???	g1	1	1
ENSG00000054282	protein_coding	OK	18.0986	+++	g1	1	1
ENSG00000117020	protein_coding	OK	7.67659	+++	g1	1	1
ENSG00000179456	protein_coding	OK	9.34618	+++	g1	1	1
ENSG00000173728	protein_coding	OK	0.260656	?	g1	1	1
ENSG00000035687	protein_coding	OK	50.3783	+++	g1	1	1
ENSG00000179397	protein_coding	OK	0.182503	?	g1	1	1
ENSG00000121644	protein_coding	OK	22.4924	+++	g1	1	1
ENSG00000215797	protein_coding	OK	0	+++	g1	1	1
ENSG00000203667	protein_coding	OK	14.9191	+++	g1	1	1
ENSG00000153187	protein_coding	OK	172.977	+++	g1	1	1
ENSG00000203666	protein_coding	OK	22.9006	+++	g1	1	1
ENSG00000162849	protein_coding	OK	0.167841	+	g1	1	1
ENSG00000185420	protein_coding	OK	35.2225	+++	g1	1	1
ENSG00000162851	protein_coding	OK	17.3606	+++	g1	1	1
ENSG00000162852	protein_coding	OK	8.66998	+++	g1	1	1
ENSG00000143653	protein_coding	OK	46.0366	+++	g1	1	1
ENSG00000223519	protein_coding	OK	0.260274	?	g1	1	1
ENSG00000153207	protein_coding	OK	23.3624	+++	g1	1	1
ENSG00000197472	protein_coding	OK	10.1893	+++	g1	1	1
ENSG00000250083	protein_coding	OK	0.474045	++	g1	1	1
ENSG00000135747	protein_coding	OK	1.64859	++	g1	1	1
ENSG00000188295	protein_coding	OK	7.33813	+++	g1	1	1
ENSG00000221953	protein_coding	OK	0.0322675	??	g1	1	1
[truncated: 246,629 more rows]
